# Supplementary material for: Single-cell RNA sequencing reveals aberrant airway epithelial–immune cell cross-talk in pulmonary fibrosis
Source: ERJ Open Res. 2026 Aug 3;12(4):01273-2025. doi: 10.1183/23120541.01273-2025 (PMC13430588; doi:10.1183/23120541.01273-2025)
Supplement: Supplementary file 3 [file 01273-2025.SUPPLEMENT.xlsx]

## Sheet: Subject level data
					Lung functon tests							Composite physiological index (CPI)	Radiological scoring
	Diagnosis	Age	Sex	Smoking status	FEV1	FEV1 (%pred)	FVC	FVC (%pred)	FEV1/FVC ratio	TLCOc	TLCOc (%pred)		Fibrosis extent (%)*	Traction bronchiectasis severity score#	Honeycombing (%)*
H1	Healthy	47	M	Ex	3.98	96.31	4.98	95.6	0.8	n/a	n/a	n/a	n/a	n/a	n/a
H2	Healthy	26	F	Ex	2.79	80.13	3.21	78.7	0.87	n/a	n/a	n/a	n/a	n/a	n/a
H3	Healthy	51	M	Ex	2.86	92.67	3.44	89.5	0.83	n/a	n/a	n/a	n/a	n/a	n/a
H4	Healthy	47	F	Never	3.39	108.47	3.96	101.4	0.856	n/a	n/a	n/a	n/a	n/a	n/a
H5	Healthy	50	F	Never	2.4	89.73	3.08	92.44	0.779	n/a	n/a	n/a	n/a	n/a	n/a
H6	Healthy	55	F	Never	2.74	92.24	3.56	94.45	0.769	n/a	n/a	n/a	n/a	n/a	n/a
H7	Healthy	44	M	Ex	4.14	100.54	4.91	94.78	0.84	n/a	n/a	n/a	n/a	n/a	n/a
IPF1	IPF	73	M	Never	2.98	113	3.42	98.7	0.87	4.81	61.1	37	15	2	0
IPF2	IPF	61	M	Ex	2.42	85.2	2.68	74.9	0.9	5.51	66.5	37	20	6	0
IPF3	IPF	71	M	Ex	2.71	80.7	3.49	79	0.776	5.38	55.3	41	15	6	0
IPF4	IPF	84	M	Never	2.27	99	2.73	86	0.83	3.98	56	43	25	4	0
IPF5	IPF	65	M	Ex	2.57	63.4	3.25	60.2	0.79	5.2	46.7	50	20	4	0
IPF6	IPF	79	M	Never	2.14	108.9	2.47	93.1	0.866	2.44	39.5	53	40	4	0
IPF7	IPF	66	M	Never	2.48	88	2.78	76.9	0.892	3.3	39.8	54	50	12	0
IPF8	IPF	74	M	Never	2.21	88	2.48	75	0.89	3.04	40	55	30	8	10
IPF9	IPF	50	M	Never	2.1	56.9	2.32	50.6	0.905	3.92	37.8	59	30	10	0
