# Supplementary material for: Single-cell RNA sequencing reveals aberrant airway epithelial–immune cell cross-talk in pulmonary fibrosis
Source: ERJ Open Res. 2026 Aug 3;12(4):01273-2025. doi: 10.1183/23120541.01273-2025 (PMC13430588; doi:10.1183/23120541.01273-2025)
Supplement: Supplementary file 4 [file 01273-2025.SUPPLEMENT4.xlsx]

## Sheet: DA_miloR_results
logFC	logCPM	F	PValue	FDR	Nhood	SpatialFDR	Neighbourhood annotation	Final_fraction
-4.41953	9.11546	10.3313	0.00130846	0.0192521	3	0.0186842	Multiciliated	1
-5.06514	9.39023	10.1952	0.00140864	0.0192521	4	0.0186842	Multiciliated	1
-4.68017	9.21823	10.4691	0.00121443	0.0192521	12	0.0186842	Multiciliated	1
-4.51281	9.15091	10.4033	0.00125844	0.0192521	36	0.0186842	Mixed	0.6
-4.38547	9.10254	10.2563	0.00136276	0.0192521	52	0.0186842	Multiciliated	1
-4.26342	9.05849	9.99605	0.00156941	0.0192521	54	0.0186842	Basal	0.923077
-4.94538	9.33406	10.3191	0.00131719	0.0192521	65	0.0186842	Multiciliated	1
-4.01664	8.97686	9.72967	0.00181387	0.0192521	80	0.0186842	Multiciliated	1
-3.98568	8.96154	9.85709	0.00169246	0.0192521	93	0.0186842	Suprabasal	1
-5.25464	9.48447	9.90165	0.00165197	0.0192521	106	0.0186842	CD8 T cells	0.708333
-5.25464	9.48447	9.90165	0.00165197	0.0192521	108	0.0186842	Multiciliated	1
-5.27102	9.49355	9.86707	0.0016833	0.0192521	113	0.0186842	Multiciliated	1
-4.58922	9.18125	10.3926	0.0012658	0.0192521	114	0.0186842	Multiciliated	1
-5.25464	9.48447	9.90165	0.00165197	0.0192521	146	0.0186842	Multiciliated	1
-4.27759	9.06438	9.99582	0.0015696	0.0192521	148	0.0186842	Club	1
-4.4511	9.12688	10.3626	0.00128653	0.0192521	150	0.0186842	Suprabasal	1
-4.37252	9.09767	10.2257	0.00138559	0.0192521	156	0.0186842	Multiciliated	1
-4.44169	9.12402	10.3364	0.0013049	0.0192521	165	0.0186842	Multiciliated	1
-4.49212	9.14332	10.3704	0.00128111	0.0192521	171	0.0186842	Multiciliated	1
-4.01664	8.97686	9.72967	0.00181387	0.0192521	202	0.0186842	Multiciliated	1
-4.43012	9.11946	10.3353	0.00130565	0.0192521	207	0.0186842	Multiciliated	1
-4.04856	8.98446	9.81568	0.00173099	0.0192521	215	0.0186842	Multiciliated	1
-4.54931	9.16531	10.4016	0.00125959	0.0192521	232	0.0186842	Multiciliated	1
-5.06514	9.39023	10.1952	0.00140864	0.0192521	238	0.0186842	Multiciliated	1
-4.34859	9.08946	10.1535	0.0014409	0.0192521	255	0.0186842	Multiciliated	1
-4.86341	9.297	10.3947	0.00126434	0.0192521	273	0.0186842	Multiciliated	1
-4.87537	9.30235	10.3829	0.00127242	0.0192521	274	0.0186842	Club	1
-4.01664	8.97686	9.72967	0.00181387	0.0192521	275	0.0186842	Club	1
-4.37781	9.09575	10.3277	0.00131108	0.0192521	303	0.0186842	Multiciliated	1
-4.38982	9.10214	10.3138	0.00132097	0.0192521	310	0.0186842	Multiciliated	1
-4.61958	9.19322	10.4079	0.00125533	0.0192521	335	0.0186842	Multiciliated	1
-5.21477	9.46503	9.9826	0.0015809	0.0192521	369	0.0186842	Multiciliated	1
-5.25464	9.48447	9.90165	0.00165197	0.0192521	378	0.0186842	Club	1
-4.61253	9.19035	10.4068	0.00125611	0.0192521	379	0.0186842	Club	1
-4.579	9.17679	10.4078	0.00125536	0.0192521	380	0.0186842	Multiciliated	1
-4.456	9.12936	10.3476	0.00129697	0.0192521	389	0.0186842	Multiciliated	1
-4.99596	9.35741	10.2678	0.00135432	0.0192521	407	0.0186842	Multiciliated	1
-4.74742	9.24634	10.4947	0.00119772	0.0192521	426	0.0186842	Multiciliated	1
-4.68017	9.21823	10.4691	0.00121443	0.0192521	440	0.0186842	Club	1
-4.04856	8.98446	9.81568	0.00173099	0.0192521	468	0.0186842	Multiciliated	1
-4.89078	9.30927	10.3684	0.00128244	0.0192521	472	0.0186842	Multiciliated	1
-4.49212	9.14332	10.3704	0.00128111	0.0192521	491	0.0186842	Suprabasal	1
-4.49212	9.14332	10.3704	0.00128111	0.0192521	505	0.0186842	Multiciliated	1
-5.01518	9.36661	10.2515	0.00136636	0.0192521	520	0.0186842	Multiciliated	1
-4.60099	9.18445	10.4527	0.00122526	0.0192521	522	0.0186842	Multiciliated	1
-4.35616	9.09156	10.1875	0.00141454	0.0192521	530	0.0186842	Multiciliated	1
-4.53307	9.15844	10.4225	0.00124543	0.0192521	531	0.0186842	Club	0.875
-4.68017	9.21823	10.4691	0.00121443	0.0192521	532	0.0186842	Suprabasal	1
-5.06514	9.39023	10.1952	0.00140864	0.0192521	538	0.0186842	Multiciliated	1
-4.08516	8.99372	9.90346	0.00165035	0.0192521	540	0.0186842	Suprabasal	1
-4.76578	9.25429	10.4683	0.00121492	0.0192521	541	0.0186842	Multiciliated	1
-4.27759	9.06438	9.99582	0.0015696	0.0192521	549	0.0186842	Suprabasal	1
-4.8209	9.27814	10.4315	0.00123938	0.0192521	566	0.0186842	Multiciliated	1
-4.38854	9.10438	10.2473	0.00136945	0.0192521	567	0.0186842	Mixed	0.538462
-4.38872	9.10376	10.2641	0.00135704	0.0192521	581	0.0186842	Club	1
-4.68017	9.21823	10.4691	0.00121443	0.0192521	595	0.0186842	Club	1
-4.45914	9.13056	10.3493	0.00129581	0.0192521	598	0.0186842	Multiciliated	1
-4.76578	9.25429	10.4683	0.00121492	0.0192521	617	0.0186842	Multiciliated	1
-5.32952	9.52412	9.74168	0.00180206	0.0192521	621	0.0186842	Multiciliated	1
-4.27759	9.06438	9.99582	0.0015696	0.0192521	627	0.0186842	CD8 T cells	1
-4.34792	9.0885	10.1684	0.00142925	0.0192521	648	0.0186842	Club	1
-5.10185	9.40868	10.1556	0.00143922	0.0192521	649	0.0186842	CD8 T cells	0.875
-4.35112	9.08577	10.2655	0.00135598	0.0192521	651	0.0186842	Multiciliated	1
-4.69758	9.22516	10.5047	0.00119126	0.0192521	665	0.0186842	Club	0.944444
-4.58922	9.18125	10.3926	0.0012658	0.0192521	676	0.0186842	Suprabasal	1
-4.21019	9.04054	9.90281	0.00165093	0.0192521	710	0.0186842	Multiciliated	1
-4.54044	9.16136	10.4195	0.00124744	0.0192521	735	0.0186842	Multiciliated	1
-5.06514	9.39023	10.1952	0.00140864	0.0192521	751	0.0186842	Suprabasal	1
-4.56237	9.17011	10.4116	0.00125282	0.0192521	761	0.0186842	Club	1
-5.02063	9.36917	10.2458	0.00137053	0.0192521	763	0.0186842	Multiciliated	1
-4.47424	9.13583	10.3745	0.00127823	0.0192521	788	0.0186842	Basal	1
-4.59763	9.18327	10.4458	0.00122982	0.0192521	800	0.0186842	Multiciliated	1
-3.90305	8.93676	9.73003	0.00181352	0.0192521	841	0.0186842	Multiciliated	1
-4.25465	9.05537	9.98407	0.00157965	0.0192521	842	0.0186842	Multiciliated	1
-4.07711	8.9965	9.75757	0.00178655	0.0192521	847	0.0186842	Suprabasal	1
-4.3117	9.07361	10.125	0.0014633	0.0192521	852	0.0186842	Multiciliated	1
-5.15942	9.43713	10.0778	0.00150125	0.0192521	871	0.0186842	Club	0.96
-4.22462	9.04559	9.92283	0.00163307	0.0192521	877	0.0186842	Multiciliated	1
-4.13237	9.01391	9.83076	0.00171685	0.0192521	887	0.0186842	Multiciliated	1
-4.55666	9.16822	10.3992	0.00126123	0.0192521	914	0.0186842	Club	1
-4.66497	9.21087	10.5024	0.00119271	0.0192521	917	0.0186842	Multiciliated	1
-5.06514	9.39023	10.1952	0.00140864	0.0192521	919	0.0186842	Multiciliated	1
-5.27397	9.4947	9.86123	0.00168866	0.0192521	933	0.0186842	Club	1
-4.90079	9.31378	10.3589	0.00128908	0.0192521	942	0.0186842	Multiciliated	1
-4.65849	9.209	10.4572	0.00122224	0.0192521	950	0.0186842	Multiciliated	1
-4.27759	9.06438	9.99582	0.0015696	0.0192521	954	0.0186842	Multiciliated	1
-4.71082	9.23076	10.5132	0.00118581	0.0192521	1018	0.0186842	Multiciliated	1
-4.64754	9.20446	10.4452	0.00123025	0.0192521	1021	0.0186842	CD8 T cells	0.705882
-4.2372	9.05001	9.93992	0.00161798	0.0192521	1022	0.0186842	Multiciliated	1
-4.69758	9.22516	10.5047	0.00119126	0.0192521	1028	0.0186842	Multiciliated	1
-5.06514	9.39023	10.1952	0.00140864	0.0192521	1031	0.0186842	Suprabasal	0.952381
-4.76578	9.25429	10.4683	0.00121492	0.0192521	1040	0.0186842	Club	0.941176
-5.11209	9.41365	10.1425	0.00144953	0.0192521	1043	0.0186842	Multiciliated	1
-5.32464	9.52157	9.75213	0.00179185	0.0192521	1055	0.0186842	Multiciliated	1
-4.84669	9.28948	10.3993	0.00126118	0.0192521	1064	0.0186842	Club	0.944444
-4.40476	9.10982	10.3025	0.0013291	0.0192521	1066	0.0186842	Multiciliated	1
-5.32392	9.52158	9.75293	0.00179107	0.0192521	1068	0.0186842	Multiciliated	1
-4.49212	9.14332	10.3704	0.00128111	0.0192521	1077	0.0186842	Multiciliated	1
-4.91387	9.31982	10.3523	0.00129367	0.0192521	1080	0.0186842	Club	1
-4.73275	9.24019	10.4996	0.00119456	0.0192521	1101	0.0186842	Multiciliated	1
-4.15716	9.02326	9.82445	0.00172275	0.0192521	1122	0.0186842	Suprabasal	1
-5.31264	9.51458	9.77926	0.00176561	0.0192521	1124	0.0186842	Club	1
-4.4638	9.1301	10.4182	0.00124837	0.0192521	1140	0.0186842	Multiciliated	1
-4.84669	9.28948	10.3993	0.00126118	0.0192521	1147	0.0186842	Club	0.888889
-4.19373	9.03489	9.87787	0.00167345	0.0192521	1149	0.0186842	Multiciliated	1
-5.05783	9.38725	10.2092	0.00139803	0.0192521	1150	0.0186842	Multiciliated	1
-5.23133	9.4733	9.94946	0.00160962	0.0192521	1171	0.0186842	Multiciliated	1
-4.46547	9.13246	10.3686	0.00128233	0.0192521	1180	0.0186842	B cells	1
-4.69758	9.22516	10.5047	0.00119126	0.0192521	1188	0.0186842	Multiciliated	1
-5.10185	9.40868	10.1556	0.00143922	0.0192521	1192	0.0186842	CD8 T cells	1
-4.92327	9.32384	10.335	0.00130591	0.0192521	1194	0.0186842	Basal	1
-4.77966	9.26015	10.4713	0.00121296	0.0192521	1212	0.0186842	Multiciliated	1
-5.25993	9.48788	9.89025	0.00166223	0.0192521	1216	0.0186842	Multiciliated	1
-5.11719	9.41613	10.1356	0.00145491	0.0192521	1219	0.0186842	Multiciliated	1
-4.64052	9.2018	10.4268	0.00124256	0.0192521	1224	0.0186842	Club	0.9375
-3.91471	8.93972	9.76345	0.00178085	0.0192521	1257	0.0186842	Suprabasal	1
-5.25464	9.48447	9.90165	0.00165197	0.0192521	1269	0.0186842	Club	1
-4.76578	9.25429	10.4683	0.00121492	0.0192521	1278	0.0186842	Club	1
-4.69758	9.22516	10.5047	0.00119126	0.0192521	1280	0.0186842	Multiciliated	1
-5.15942	9.43713	10.0778	0.00150125	0.0192521	1293	0.0186842	Multiciliated	1
-5.31264	9.51458	9.77926	0.00176561	0.0192521	1295	0.0186842	Multiciliated	1
-4.15716	9.02326	9.82445	0.00172275	0.0192521	1301	0.0186842	Multiciliated	1
-5.23374	9.47459	9.94457	0.0016139	0.0192521	1323	0.0186842	Suprabasal	1
-4.76578	9.25429	10.4683	0.00121492	0.0192521	1325	0.0186842	Multiciliated	1
-4.91074	9.31828	10.3502	0.00129519	0.0192521	1334	0.0186842	Multiciliated	1
-4.55666	9.16822	10.3992	0.00126123	0.0192521	1346	0.0186842	Multiciliated	1
-5.24245	9.47829	9.92677	0.00162957	0.0192521	1352	0.0186842	Basal	0.708333
-4.84669	9.28948	10.3993	0.00126118	0.0192521	1383	0.0186842	Mixed	0.555556
-4.85756	9.29434	10.3948	0.00126424	0.0192521	1387	0.0186842	Multiciliated	1
-4.49933	9.14561	10.3913	0.00126664	0.0192521	1391	0.0186842	Multiciliated	1
-5.31264	9.51458	9.77926	0.00176561	0.0192521	1406	0.0186842	Multiciliated	1
-4.88989	9.30878	10.3641	0.00128547	0.0192521	1431	0.0186842	Club	1
-4.84669	9.28948	10.3993	0.00126118	0.0192521	1436	0.0186842	Basal	1
-4.52875	9.15568	10.4606	0.00122	0.0192521	1440	0.0186842	Club	0.789474
-4.61253	9.19035	10.4068	0.00125611	0.0192521	1444	0.0186842	Multiciliated	1
-4.84669	9.28948	10.3993	0.00126118	0.0192521	1449	0.0186842	Multiciliated	1
-4.16413	9.02464	9.85616	0.00169331	0.0192521	1466	0.0186842	Multiciliated	1
-4.05309	8.98303	9.89494	0.00165801	0.0192521	1483	0.0186842	Multiciliated	1
-4.66955	9.21343	10.4766	0.00120947	0.0192521	1491	0.0186842	Multiciliated	1
-4.99857	9.35991	10.286	0.00134101	0.0192521	1501	0.0186842	Multiciliated	1
-4.83567	9.28464	10.4168	0.00124928	0.0192521	1511	0.0186842	Multiciliated	1
-4.68017	9.21823	10.4691	0.00121443	0.0192521	1520	0.0186842	Multiciliated	1
-4.15434	9.0223	9.82232	0.00172475	0.0192521	1546	0.0186842	Multiciliated	1
-4.35112	9.08577	10.2655	0.00135598	0.0192521	1556	0.0186842	Multiciliated	1
-4.38982	9.10214	10.3138	0.00132097	0.0192521	1559	0.0186842	Multiciliated	1
-4.92327	9.32384	10.335	0.00130591	0.0192521	1579	0.0186842	Suprabasal	1
-5.25464	9.48447	9.90165	0.00165197	0.0192521	1596	0.0186842	Multiciliated	1
-4.92327	9.32384	10.335	0.00130591	0.0192521	1600	0.0186842	Club	0.947368
-4.38064	9.10072	10.2449	0.00137118	0.0192521	1609	0.0186842	Multiciliated	1
-4.45885	9.12987	10.3662	0.00128398	0.0192521	1617	0.0186842	Multiciliated	1
-4.58922	9.18125	10.3926	0.0012658	0.0192521	1620	0.0186842	Multiciliated	1
-4.64744	9.20465	10.4346	0.00123731	0.0192521	1626	0.0186842	Club	1
-5.04656	9.38187	10.2225	0.001388	0.0192521	1642	0.0186842	Multiciliated	1
-4.15716	9.02326	9.82445	0.00172275	0.0192521	1651	0.0186842	Multiciliated	1
-4.24583	9.05223	9.97258	0.00158953	0.0192521	1654	0.0186842	Club	1
-5.13112	9.42233	10.1139	0.00147217	0.0192521	1658	0.0186842	Multiciliated	1
-3.91471	8.93972	9.76345	0.00178085	0.0192521	1666	0.0186842	CD4 T cells	0.833333
-4.45995	9.13086	10.3498	0.00129544	0.0192521	1682	0.0186842	Club	1
-4.95677	9.33929	10.3079	0.00132519	0.0192521	1686	0.0186842	Multiciliated	1
-5.13112	9.42233	10.1139	0.00147217	0.0192521	1692	0.0186842	Multiciliated	1
-4.73275	9.24019	10.4996	0.00119456	0.0192521	1695	0.0186842	Club	1
-5.31264	9.51458	9.77926	0.00176561	0.0192521	1698	0.0186842	Club	0.92
-4.77966	9.26015	10.4713	0.00121296	0.0192521	1703	0.0186842	Multiciliated	1
-4.84669	9.28948	10.3993	0.00126118	0.0192521	1716	0.0186842	Club	1
-4.92544	9.32508	10.3425	0.00130057	0.0192521	1718	0.0186842	Suprabasal	0.952381
-4.49212	9.14332	10.3704	0.00128111	0.0192521	1735	0.0186842	Multiciliated	1
-4.92327	9.32384	10.335	0.00130591	0.0192521	1738	0.0186842	Club	0.947368
-4.54931	9.16531	10.4016	0.00125959	0.0192521	1744	0.0186842	Multiciliated	1
-5.06514	9.39023	10.1952	0.00140864	0.0192521	1766	0.0186842	Mixed	0.52381
-5.0014	9.36036	10.2689	0.00135353	0.0192521	1769	0.0186842	Multiciliated	1
-4.49212	9.14332	10.3704	0.00128111	0.0192521	1773	0.0186842	Basal	0.857143
-5.0305	9.37425	10.241	0.00137415	0.0192521	1785	0.0186842	Multiciliated	1
-4.35426	9.09158	10.1663	0.0014309	0.0192521	1798	0.0186842	Multiciliated	1
-4.80478	9.27108	10.4473	0.00122885	0.0192521	1805	0.0186842	Multiciliated	1
-4.15716	9.02326	9.82445	0.00172275	0.0192521	1813	0.0186842	CD8 T cells	1
-4.49212	9.14332	10.3704	0.00128111	0.0192521	1836	0.0186842	Basal	1
-4.99596	9.35741	10.2678	0.00135432	0.0192521	1837	0.0186842	Suprabasal	1
-4.27759	9.06438	9.99582	0.0015696	0.0192521	1847	0.0186842	Multiciliated	1
-4.58922	9.18125	10.3926	0.0012658	0.0192521	1866	0.0186842	Basal	1
-4.55509	9.1672	10.4143	0.00125101	0.0192521	1883	0.0186842	Multiciliated	1
-5.30678	9.51155	9.7917	0.0017537	0.0192521	1892	0.0186842	Basal	0.88
-4.1176	9.00419	9.94105	0.00161699	0.0192521	1898	0.0186842	Multiciliated	1
-4.70995	9.23039	10.5122	0.00118642	0.0192521	1904	0.0186842	Multiciliated	1
-5.25464	9.48447	9.90165	0.00165197	0.0192521	1910	0.0186842	Suprabasal	1
-4.60099	9.18445	10.4527	0.00122526	0.0192521	1925	0.0186842	Multiciliated	1
-4.7584	9.25104	10.4841	0.00120459	0.0192521	1928	0.0186842	Multiciliated	1
-4.92327	9.32384	10.335	0.00130591	0.0192521	1929	0.0186842	Suprabasal	1
-4.68017	9.21823	10.4691	0.00121443	0.0192521	1938	0.0186842	Multiciliated	1
-4.99596	9.35741	10.2678	0.00135432	0.0192521	1939	0.0186842	Club	1
-4.35616	9.09156	10.1875	0.00141454	0.0192521	1947	0.0186842	Multiciliated	1
-4.63166	9.1979	10.4276	0.00124203	0.0192521	1956	0.0186842	Multiciliated	1
-4.45995	9.13086	10.3498	0.00129544	0.0192521	1973	0.0186842	Multiciliated	1
-4.92327	9.32384	10.335	0.00130591	0.0192521	1993	0.0186842	Multiciliated	1
-5.25464	9.48447	9.90165	0.00165197	0.0192521	1994	0.0186842	Club	1
-5.07363	9.39481	10.1884	0.0014139	0.0192521	1996	0.0186842	Multiciliated	1
-5.25464	9.48447	9.90165	0.00165197	0.0192521	2004	0.0186842	Club	0.958333
-4.68017	9.21823	10.4691	0.00121443	0.0192521	2017	0.0186842	Multiciliated	1
-5.06514	9.39023	10.1952	0.00140864	0.0192521	2027	0.0186842	Basal	1
-4.03703	8.98343	9.73791	0.00180576	0.0192521	2042	0.0186842	Multiciliated	1
-5.0331	9.37504	10.2328	0.00138022	0.0192521	2057	0.0186842	Club	0.952381
-4.45216	9.12787	10.3459	0.00129818	0.0192521	2068	0.0186842	Multiciliated	1
-5.01506	9.36676	10.2545	0.00136406	0.0192521	2069	0.0186842	CD8 T cells	0.954545
-4.95108	9.33668	10.3136	0.00132113	0.0192521	2076	0.0186842	Club	0.95
-4.14425	9.01327	9.96152	0.00159911	0.0192521	2080	0.0186842	Suprabasal	1
-5.13112	9.42233	10.1139	0.00147217	0.0192521	2081	0.0186842	Club	1
-4.77332	9.2574	10.4777	0.00120878	0.0192521	2094	0.0186842	Multiciliated	1
-4.27759	9.06438	9.99582	0.0015696	0.0192521	2107	0.0186842	Multiciliated	1
-5.10185	9.40868	10.1556	0.00143922	0.0192521	2120	0.0186842	Multiciliated	1
-5.10698	9.41116	10.1491	0.00144435	0.0192521	2124	0.0186842	Multiciliated	1
-4.91966	9.32245	10.3474	0.00129711	0.0192521	2141	0.0186842	Multiciliated	1
-5.13112	9.42233	10.1139	0.00147217	0.0192521	2144	0.0186842	Club	1
-4.15716	9.02326	9.82445	0.00172275	0.0192521	2150	0.0186842	Multiciliated	1
-4.44332	9.12389	10.3588	0.00128912	0.0192521	2151	0.0186842	Club	1
-4.56237	9.17011	10.4116	0.00125282	0.0192521	2169	0.0186842	Multiciliated	1
-4.25727	9.0563	9.98742	0.00157678	0.0192521	2190	0.0186842	Mixed	0.692308
-3.91471	8.93972	9.76345	0.00178085	0.0192521	2201	0.0186842	Multiciliated	1
-3.94573	8.95004	9.79723	0.00174844	0.0192521	2222	0.0186842	Multiciliated	1
-4.99596	9.35741	10.2678	0.00135432	0.0192521	2235	0.0186842	Multiciliated	1
-4.84669	9.28948	10.3993	0.00126118	0.0192521	2265	0.0186842	Mixed	0.666667
-4.38872	9.10376	10.2641	0.00135704	0.0192521	2266	0.0186842	Multiciliated	1
-4.80658	9.27187	10.4448	0.00123047	0.0192521	2267	0.0186842	Mixed	0.65
-4.81347	9.27489	10.4319	0.00123913	0.0192521	2275	0.0186842	Multiciliated	1
-4.91387	9.31982	10.3523	0.00129367	0.0192521	2285	0.0186842	Multiciliated	1
-4.91387	9.31982	10.3523	0.00129367	0.0192521	2286	0.0186842	Multiciliated	1
-4.68017	9.21823	10.4691	0.00121443	0.0192521	2296	0.0186842	Multiciliated	1
-4.77966	9.26015	10.4713	0.00121296	0.0192521	2306	0.0186842	Multiciliated	1
-4.4298	9.11551	10.4461	0.00122961	0.0192521	2322	0.0186842	Multiciliated	1
-4.38982	9.10214	10.3138	0.00132097	0.0192521	2325	0.0186842	Multiciliated	1
-5.14537	9.42961	10.0957	0.00148677	0.0192521	2327	0.0186842	Multiciliated	1
-4.65236	9.20645	10.4505	0.00122669	0.0192521	2338	0.0186842	Multiciliated	1
-4.54778	9.16429	10.4169	0.00124921	0.0192521	2379	0.0186842	Multiciliated	1
-5.14744	9.43092	10.094	0.00148818	0.0192521	2380	0.0186842	Multiciliated	1
-4.01664	8.97686	9.72967	0.00181387	0.0192521	2402	0.0186842	Multiciliated	1
-4.97091	9.34598	10.2971	0.00133295	0.0192521	2408	0.0186842	Multiciliated	1
-4.64549	9.2036	10.4429	0.00123175	0.0192521	2430	0.0186842	Multiciliated	1
-5.13112	9.42233	10.1139	0.00147217	0.0192521	2435	0.0186842	Club	1
-4.72618	9.23741	10.5056	0.00119065	0.0192521	2440	0.0186842	Multiciliated	1
-5.19421	9.45373	10.0197	0.00154938	0.0192521	2458	0.0186842	Multiciliated	1
-4.27759	9.06438	9.99582	0.0015696	0.0192521	2461	0.0186842	Suprabasal	0.916667
-4.27759	9.06438	9.99582	0.0015696	0.0192521	2467	0.0186842	Multiciliated	1
-5.04188	9.37966	10.2281	0.00138378	0.0192521	2472	0.0186842	Multiciliated	1
-4.49212	9.14332	10.3704	0.00128111	0.0192521	2484	0.0186842	Suprabasal	0.785714
-4.84669	9.28948	10.3993	0.00126118	0.0192521	2486	0.0186842	Mixed	0.5
-4.44332	9.12389	10.3588	0.00128912	0.0192521	2497	0.0186842	Multiciliated	1
-5.25464	9.48447	9.90165	0.00165197	0.0192521	2502	0.0186842	Multiciliated	1
-4.79226	9.26562	10.4592	0.00122093	0.0192521	2509	0.0186842	Multiciliated	1
-4.49212	9.14332	10.3704	0.00128111	0.0192521	2522	0.0186842	Basal	0.857143
-3.98568	8.96154	9.85709	0.00169246	0.0192521	2524	0.0186842	Multiciliated	1
-4.91571	9.32041	10.3411	0.00130156	0.0192521	2558	0.0186842	Mixed	0.684211
-4.32367	9.07593	10.1982	0.00140635	0.0192521	2586	0.0186842	Multiciliated	1
-4.94264	9.33295	10.3259	0.00131233	0.0192521	2587	0.0186842	Multiciliated	1
-4.58922	9.18125	10.3926	0.0012658	0.0192521	2590	0.0186842	Club	0.933333
-5.25464	9.48447	9.90165	0.00165197	0.0192521	2593	0.0186842	Multiciliated	1
-4.92544	9.32508	10.3425	0.00130057	0.0192521	2602	0.0186842	Multiciliated	1
-4.27759	9.06438	9.99582	0.0015696	0.0192521	2622	0.0186842	Basal	1
-4.38306	9.10163	10.2506	0.00136696	0.0192521	2632	0.0186842	Mixed	0.5
-4.61772	9.19218	10.4194	0.00124753	0.0192521	2634	0.0186842	Multiciliated	1
-4.55666	9.16822	10.3992	0.00126123	0.0192521	2639	0.0186842	Multiciliated	1
-4.71741	9.23355	10.5173	0.00118313	0.0192521	2648	0.0186842	CD8 T cells	1
-4.73705	9.2419	10.5047	0.00119123	0.0192521	2659	0.0186842	Multiciliated	1
-4.80097	9.26944	10.4436	0.00123127	0.0192521	2665	0.0186842	Multiciliated	1
-4.79226	9.26562	10.4592	0.00122093	0.0192521	2677	0.0186842	Multiciliated	1
-4.86341	9.297	10.3947	0.00126434	0.0192521	2753	0.0186842	Multiciliated	1
-4.38854	9.10438	10.2473	0.00136945	0.0192521	2762	0.0186842	Basal	0.923077
-4.76578	9.25429	10.4683	0.00121492	0.0192521	2764	0.0186842	Multiciliated	1
-4.56571	9.17147	10.4097	0.00125412	0.0192521	2781	0.0186842	Multiciliated	1
-4.47652	9.13672	10.376	0.00127718	0.0192521	2791	0.0186842	Multiciliated	1
-4.34339	9.08319	10.2411	0.00137405	0.0192521	2811	0.0186842	Multiciliated	1
-4.76578	9.25429	10.4683	0.00121492	0.0192521	2823	0.0186842	Multiciliated	1
-4.15716	9.02326	9.82445	0.00172275	0.0192521	2832	0.0186842	Club	0.909091
-5.31264	9.51458	9.77926	0.00176561	0.0192521	2833	0.0186842	Club	0.92
-5.25464	9.48447	9.90165	0.00165197	0.0192521	2847	0.0186842	Club	1
-5.13112	9.42233	10.1139	0.00147217	0.0192521	2868	0.0186842	Multiciliated	1
-4.49212	9.14332	10.3704	0.00128111	0.0192521	2870	0.0186842	Suprabasal	1
-4.93692	9.33033	10.3315	0.00130838	0.0192521	2872	0.0186842	Multiciliated	1
-4.24583	9.05223	9.97258	0.00158953	0.0192521	2878	0.0186842	Multiciliated	1
-4.22915	9.04451	9.99642	0.00156909	0.0192521	2891	0.0186842	Multiciliated	1
-4.74898	9.2471	10.4841	0.0012046	0.0192521	2895	0.0186842	Club	1
-4.27759	9.06438	9.99582	0.0015696	0.0192521	2908	0.0186842	Multiciliated	1
-4.58922	9.18125	10.3926	0.0012658	0.0192521	2912	0.0186842	Multiciliated	1
-4.38872	9.10376	10.2641	0.00135704	0.0192521	2918	0.0186842	Multiciliated	1
-4.99596	9.35741	10.2678	0.00135432	0.0192521	2919	0.0186842	Basal	1
-4.76578	9.25429	10.4683	0.00121492	0.0192521	2924	0.0186842	Club	0.823529
-4.53307	9.15844	10.4225	0.00124543	0.0192521	2935	0.0186842	Multiciliated	1
-4.54193	9.16238	10.404	0.00125797	0.0192521	2945	0.0186842	Club	0.933333
-4.56962	9.17302	10.4094	0.00125432	0.0192521	2955	0.0186842	Multiciliated	1
-5.14744	9.43092	10.094	0.00148818	0.0192521	2963	0.0186842	Multiciliated	1
-4.95108	9.33668	10.3136	0.00132113	0.0192521	2982	0.0186842	Club	1
-4.54778	9.16429	10.4169	0.00124921	0.0192521	2997	0.0186842	Multiciliated	1
-4.92327	9.32384	10.335	0.00130591	0.0192521	3005	0.0186842	Suprabasal	1
-4.92327	9.32384	10.335	0.00130591	0.0192521	3011	0.0186842	Multiciliated	1
-5.11039	9.41254	10.143	0.0014491	0.0192521	3013	0.0186842	Multiciliated	1
-4.27759	9.06438	9.99582	0.0015696	0.0192521	3014	0.0186842	Multiciliated	1
-4.38854	9.10438	10.2473	0.00136945	0.0192521	3041	0.0186842	Suprabasal	1
-4.41272	9.11284	10.3223	0.00131488	0.0192521	3058	0.0186842	Multiciliated	1
-4.76578	9.25429	10.4683	0.00121492	0.0192521	3059	0.0186842	Mixed	0.529412
-4.92327	9.32384	10.335	0.00130591	0.0192521	3069	0.0186842	Multiciliated	1
-4.84532	9.28895	10.4133	0.00125165	0.0192521	3128	0.0186842	Multiciliated	1
-4.91387	9.31982	10.3523	0.00129367	0.0192521	3133	0.0186842	Multiciliated	1
-4.13585	9.01503	9.8348	0.00171309	0.0192521	3146	0.0186842	Multiciliated	1
-4.72625	9.23681	10.5501	0.00116232	0.0192521	3155	0.0186842	Multiciliated	1
-4.35686	9.09253	10.1727	0.00142595	0.0192521	3158	0.0186842	Club	1
-5.06514	9.39023	10.1952	0.00140864	0.0192521	3166	0.0186842	Mixed	0.52381
-4.78497	9.26229	10.4943	0.001198	0.0192521	3183	0.0186842	Multiciliated	1
-4.04856	8.98446	9.81568	0.00173099	0.0192521	3194	0.0186842	Multiciliated	1
-4.4638	9.1301	10.4182	0.00124837	0.0192521	3200	0.0186842	Multiciliated	1
-4.4511	9.12688	10.3626	0.00128653	0.0192521	3204	0.0186842	Multiciliated	1
-5.13112	9.42233	10.1139	0.00147217	0.0192521	3211	0.0186842	Multiciliated	1
-4.92327	9.32384	10.335	0.00130591	0.0192521	3228	0.0186842	Multiciliated	1
-4.76578	9.25429	10.4683	0.00121492	0.0192521	3265	0.0186842	CD8 T cells	0.941176
-3.91471	8.93972	9.76345	0.00178085	0.0192521	3291	0.0186842	Multiciliated	1
-4.14165	9.0148	9.89705	0.00165611	0.0192521	3306	0.0186842	Multiciliated	1
-4.69758	9.22516	10.5047	0.00119126	0.0192521	3307	0.0186842	Club	0.944444
-5.06838	9.39229	10.1954	0.00140852	0.0192521	3329	0.0186842	Suprabasal	0.956522
-4.96243	9.3419	10.3021	0.00132934	0.0192521	3331	0.0186842	Club	1
-4.37608	9.09739	10.2714	0.00135167	0.0192521	3334	0.0186842	Multiciliated	1
-4.58922	9.18125	10.3926	0.0012658	0.0192521	3336	0.0186842	Club	1
-4.66497	9.21087	10.5024	0.00119271	0.0192521	3344	0.0186842	Multiciliated	1
-4.06719	8.99324	9.7488	0.0017951	0.0192521	3365	0.0186842	Multiciliated	1
-4.85137	9.29163	10.4071	0.00125586	0.0192521	3367	0.0186842	Multiciliated	1
-4.69032	9.22228	10.4894	0.00120112	0.0192521	3382	0.0186842	Multiciliated	1
-4.33192	9.08331	10.1145	0.00147167	0.0192521	3399	0.0186842	Multiciliated	1
-5.04722	9.38219	10.2218	0.0013885	0.0192521	3416	0.0186842	Multiciliated	1
-4.76578	9.25429	10.4683	0.00121492	0.0192521	3432	0.0186842	Multiciliated	1
-4.81286	9.27462	10.4395	0.00123406	0.0192521	3434	0.0186842	CD4 T cells	0.894737
-4.38854	9.10438	10.2473	0.00136945	0.0192521	3446	0.0186842	Club	1
-4.84669	9.28948	10.3993	0.00126118	0.0192521	3457	0.0186842	Suprabasal	1
-4.9943	9.35664	10.2695	0.00135308	0.0192521	3476	0.0186842	Club	0.9
-4.79853	9.26835	10.4532	0.00122488	0.0192521	3493	0.0186842	Multiciliated	1
-4.92327	9.32384	10.335	0.00130591	0.0192521	3494	0.0186842	Multiciliated	1
-4.92327	9.32384	10.335	0.00130591	0.0192521	3498	0.0186842	Multiciliated	1
-4.27759	9.06438	9.99582	0.0015696	0.0192521	3511	0.0186842	Multiciliated	1
-4.20109	9.03738	9.8899	0.00166255	0.0192521	3520	0.0186842	Club	1
-5.13112	9.42233	10.1139	0.00147217	0.0192521	3545	0.0186842	Multiciliated	1
-4.44332	9.12389	10.3588	0.00128912	0.0192521	3548	0.0186842	Club	0.866667
-5.10698	9.41116	10.1491	0.00144435	0.0192521	3558	0.0186842	Multiciliated	1
-5.13112	9.42233	10.1139	0.00147217	0.0192521	3579	0.0186842	Multiciliated	1
-4.15716	9.02326	9.82445	0.00172275	0.0192521	3597	0.0186842	CD8 T cells	0.727273
-4.92327	9.32384	10.335	0.00130591	0.0192521	3598	0.0186842	Multiciliated	1
-5.25464	9.48447	9.90165	0.00165197	0.0192521	3599	0.0186842	Suprabasal	1
-4.91221	9.31883	10.344	0.00129956	0.0192521	3605	0.0186842	Multiciliated	1
-4.68017	9.21823	10.4691	0.00121443	0.0192521	3613	0.0186842	Multiciliated	1
-4.84532	9.28895	10.4133	0.00125165	0.0192521	3626	0.0186842	Multiciliated	1
-4.58922	9.18125	10.3926	0.0012658	0.0192521	3630	0.0186842	Club	1
-4.70619	9.2288	10.5102	0.00118772	0.0192521	3680	0.0186842	Club	0.944444
-4.76578	9.25429	10.4683	0.00121492	0.0192521	3681	0.0186842	Club	0.823529
-4.66497	9.21087	10.5024	0.00119271	0.0192521	3694	0.0186842	Multiciliated	1
-4.81714	9.27649	10.4282	0.00124164	0.0192521	3703	0.0186842	Multiciliated	1
-5.25464	9.48447	9.90165	0.00165197	0.0192521	3708	0.0186842	Club	0.875
-4.58922	9.18125	10.3926	0.0012658	0.0192521	3710	0.0186842	Multiciliated	1
-4.76578	9.25429	10.4683	0.00121492	0.0192521	3716	0.0186842	Basal	1
-4.27759	9.06438	9.99582	0.0015696	0.0192521	3718	0.0186842	Basal	0.916667
-4.68017	9.21823	10.4691	0.00121443	0.0192521	3721	0.0186842	Mixed	0.5625
-4.21959	9.04403	9.911	0.0016436	0.0192521	3737	0.0186842	Basal	0.916667
-4.36436	9.09462	10.2064	0.00140011	0.0192521	3757	0.0186842	Suprabasal	1
-4.24583	9.05223	9.97258	0.00158953	0.0192521	3767	0.0186842	Multiciliated	1
-4.9959	9.35779	10.2746	0.00134931	0.0192521	3780	0.0186842	Multiciliated	1
-4.81347	9.27489	10.4319	0.00123913	0.0192521	3802	0.0186842	Club	1
-5.12452	9.41911	10.1227	0.00146514	0.0192521	3817	0.0186842	Multiciliated	1
-5.05253	9.38472	10.2155	0.00139325	0.0192521	3819	0.0186842	CD8 T cells	0.869565
-4.53307	9.15844	10.4225	0.00124543	0.0192521	3832	0.0186842	Multiciliated	1
-4.58922	9.18125	10.3926	0.0012658	0.0192521	3835	0.0186842	Mixed	0.533333
-4.84787	9.29004	10.4046	0.00125757	0.0192521	3836	0.0186842	Multiciliated	1
-4.3117	9.07361	10.125	0.0014633	0.0192521	3843	0.0186842	Multiciliated	1
-4.78597	9.26289	10.4652	0.00121701	0.0192521	3845	0.0186842	Multiciliated	1
-4.58922	9.18125	10.3926	0.0012658	0.0192521	3858	0.0186842	Multiciliated	1
-4.7128	9.23159	10.5144	0.00118502	0.0192521	3864	0.0186842	CD8 T cells	0.888889
-4.49212	9.14332	10.3704	0.00128111	0.0192521	3867	0.0186842	Multiciliated	1
-4.49212	9.14332	10.3704	0.00128111	0.0192521	3884	0.0186842	Basal	0.714286
-4.92544	9.32508	10.3425	0.00130057	0.0192521	3885	0.0186842	Multiciliated	1
-4.27759	9.06438	9.99582	0.0015696	0.0192521	3893	0.0186842	Multiciliated	1
-4.73052	9.23912	10.511	0.00118722	0.0192521	3913	0.0186842	Multiciliated	1
-4.49212	9.14332	10.3704	0.00128111	0.0192521	3920	0.0186842	Multiciliated	1
-4.84669	9.28948	10.3993	0.00126118	0.0192521	3925	0.0186842	Multiciliated	1
-4.60099	9.18445	10.4527	0.00122526	0.0192521	3948	0.0186842	Multiciliated	1
-4.49212	9.14332	10.3704	0.00128111	0.0192521	3950	0.0186842	Basal	0.857143
-4.38872	9.10376	10.2641	0.00135704	0.0192521	3973	0.0186842	Multiciliated	1
-4.54778	9.16429	10.4169	0.00124921	0.0192521	3984	0.0186842	Multiciliated	1
-4.35616	9.09156	10.1875	0.00141454	0.0192521	3987	0.0186842	Multiciliated	1
-4.38854	9.10438	10.2473	0.00136945	0.0192521	3991	0.0186842	Suprabasal	1
-4.64549	9.2036	10.4429	0.00123175	0.0192521	4008	0.0186842	Multiciliated	1
-4.99596	9.35741	10.2678	0.00135432	0.0192521	4011	0.0186842	Multiciliated	1
-5.03148	9.37428	10.2345	0.00137895	0.0192521	4013	0.0186842	Multiciliated	1
-4.64549	9.2036	10.4429	0.00123175	0.0192521	4049	0.0186842	Multiciliated	1
-4.38854	9.10438	10.2473	0.00136945	0.0192521	4050	0.0186842	Multiciliated	1
-4.84669	9.28948	10.3993	0.00126118	0.0192521	4052	0.0186842	Multiciliated	1
-5.13112	9.42233	10.1139	0.00147217	0.0192521	4054	0.0186842	Club	1
-4.15716	9.02326	9.82445	0.00172275	0.0192521	4055	0.0186842	Suprabasal	0.909091
-4.24583	9.05223	9.97258	0.00158953	0.0192521	4059	0.0186842	Multiciliated	1
-5.13112	9.42233	10.1139	0.00147217	0.0192521	4074	0.0186842	Multiciliated	1
-4.99872	9.35891	10.2684	0.00135384	0.0192521	4075	0.0186842	Multiciliated	1
-5.19421	9.45373	10.0197	0.00154938	0.0192521	4085	0.0186842	Multiciliated	1
-4.58404	9.17882	10.407	0.00125591	0.0192521	4104	0.0186842	Club	0.9375
-4.82338	9.27923	10.4291	0.00124101	0.0192521	4110	0.0186842	Multiciliated	1
-5.05824	9.38695	10.2039	0.00140205	0.0192521	4115	0.0186842	Mixed	0.666667
-4.54997	9.16516	10.4161	0.00124977	0.0192521	4145	0.0186842	Multiciliated	1
-4.72134	9.23522	10.5192	0.00118196	0.0192521	4150	0.0186842	Club	0.944444
-5.19421	9.45373	10.0197	0.00154938	0.0192521	4156	0.0186842	Multiciliated	1
-4.85137	9.29163	10.4071	0.00125586	0.0192521	4158	0.0186842	Multiciliated	1
-4.56962	9.17302	10.4094	0.00125432	0.0192521	4160	0.0186842	Multiciliated	1
-4.76578	9.25429	10.4683	0.00121492	0.0192521	4165	0.0186842	Club	1
-4.82953	9.28194	10.423	0.00124513	0.0192521	4169	0.0186842	Basal	0.894737
-4.1259	9.0127	9.79991	0.00174589	0.0192521	4185	0.0186842	Club	1
-4.37495	9.09858	10.2314	0.00138129	0.0192521	4186	0.0186842	Multiciliated	1
-4.92327	9.32384	10.335	0.00130591	0.0192521	4199	0.0186842	Suprabasal	1
-4.58922	9.18125	10.3926	0.0012658	0.0192521	4200	0.0186842	Club	0.933333
-4.58922	9.18125	10.3926	0.0012658	0.0192521	4235	0.0186842	Multiciliated	1
-4.62659	9.19609	10.4116	0.00125279	0.0192521	4242	0.0186842	Multiciliated	1
-4.61772	9.19218	10.4194	0.00124753	0.0192521	4251	0.0186842	Multiciliated	1
-5.06514	9.39023	10.1952	0.00140864	0.0192521	4255	0.0186842	Multiciliated	1
-4.9959	9.35779	10.2746	0.00134931	0.0192521	4256	0.0186842	Multiciliated	1
-5.04188	9.37966	10.2281	0.00138378	0.0192521	4261	0.0186842	Multiciliated	1
-4.40421	9.10545	10.3968	0.00126291	0.0192521	4268	0.0186842	Mixed	0.692308
-5.13238	9.42354	10.1151	0.00147125	0.0192521	4275	0.0186842	Multiciliated	1
-4.76578	9.25429	10.4683	0.00121492	0.0192521	4281	0.0186842	Club	0.764706
-5.00688	9.36293	10.2631	0.00135777	0.0192521	4298	0.0186842	Multiciliated	1
-4.54778	9.16429	10.4169	0.00124921	0.0192521	4301	0.0186842	Suprabasal	1
-4.01135	8.97318	9.7802	0.0017647	0.0192521	4312	0.0186842	Multiciliated	1
-4.49212	9.14332	10.3704	0.00128111	0.0192521	4317	0.0186842	Suprabasal	1
-4.76385	9.25346	10.4702	0.00121371	0.0192521	4322	0.0186842	Basal	0.941176
-5.19421	9.45373	10.0197	0.00154938	0.0192521	4347	0.0186842	Multiciliated	1
-4.99596	9.35741	10.2678	0.00135432	0.0192521	4361	0.0186842	Suprabasal	1
-4.54931	9.16531	10.4016	0.00125959	0.0192521	4362	0.0186842	Multiciliated	1
-4.58922	9.18125	10.3926	0.0012658	0.0192521	4368	0.0186842	Multiciliated	1
-5.19421	9.45373	10.0197	0.00154938	0.0192521	4371	0.0186842	Multiciliated	1
-5.31264	9.51458	9.77926	0.00176561	0.0192521	4375	0.0186842	Multiciliated	1
-4.99596	9.35741	10.2678	0.00135432	0.0192521	4404	0.0186842	Multiciliated	1
-5.31264	9.51458	9.77926	0.00176561	0.0192521	4412	0.0186842	Mixed	0.56
-4.60757	9.18833	10.4059	0.00125668	0.0192521	4467	0.0186842	Basal	1
-5.06514	9.39023	10.1952	0.00140864	0.0192521	4472	0.0186842	Mixed	0.666667
-4.38854	9.10438	10.2473	0.00136945	0.0192521	4474	0.0186842	Multiciliated	1
-4.43649	9.12188	10.3379	0.00130383	0.0192521	4486	0.0186842	Multiciliated	1
-4.99596	9.35741	10.2678	0.00135432	0.0192521	4530	0.0186842	Club	1
-4.27759	9.06438	9.99582	0.0015696	0.0192521	4537	0.0186842	Multiciliated	1
-4.13585	9.01503	9.8348	0.00171309	0.0192521	4554	0.0186842	Multiciliated	1
-4.68017	9.21823	10.4691	0.00121443	0.0192521	4555	0.0186842	Multiciliated	1
-5.17908	9.44687	10.047	0.0015266	0.0192521	4566	0.0186842	CD8 T cells	0.96
-4.49212	9.14332	10.3704	0.00128111	0.0192521	4623	0.0186842	Multiciliated	1
-4.2317	9.04809	9.93212	0.00162485	0.0192521	4659	0.0186842	Club	1
-4.05309	8.98303	9.89494	0.00165801	0.0192521	4661	0.0186842	Multiciliated	1
-4.6693	9.2137	10.458	0.0012217	0.0192521	4663	0.0186842	Multiciliated	1
-4.68017	9.21823	10.4691	0.00121443	0.0192521	4670	0.0186842	Suprabasal	0.9375
-5.19421	9.45373	10.0197	0.00154938	0.0192521	4678	0.0186842	Multiciliated	1
-5.22067	9.46732	9.97057	0.00159127	0.0192521	4692	0.0186842	Club	1
-4.99596	9.35741	10.2678	0.00135432	0.0192521	4715	0.0186842	Basal	1
-4.58922	9.18125	10.3926	0.0012658	0.0192521	4725	0.0186842	Multiciliated	1
-5.25464	9.48447	9.90165	0.00165197	0.0192521	4729	0.0186842	Club	1
-4.34792	9.0885	10.1684	0.00142925	0.0192521	4739	0.0186842	Basal	0.714286
-5.06514	9.39023	10.1952	0.00140864	0.0192521	4759	0.0186842	Multiciliated	1
-4.92327	9.32384	10.335	0.00130591	0.0192521	4769	0.0186842	Suprabasal	0.789474
-3.94991	8.95073	9.81718	0.00172958	0.0192521	4801	0.0186842	Multiciliated	1
-4.88989	9.30878	10.3641	0.00128547	0.0192521	4811	0.0186842	Club	0.947368
-4.68017	9.21823	10.4691	0.00121443	0.0192521	4813	0.0186842	Mixed	0.625
-5.06514	9.39023	10.1952	0.00140864	0.0192521	4819	0.0186842	Multiciliated	1
-5.16436	9.43957	10.0702	0.00150752	0.0192521	4824	0.0186842	Multiciliated	1
-4.95677	9.33929	10.3079	0.00132519	0.0192521	4834	0.0186842	Multiciliated	1
-5.26473	9.48998	9.8805	0.00167106	0.0192521	4850	0.0186842	Multiciliated	1
-4.28946	9.06785	10.0334	0.00153792	0.0192521	4889	0.0186842	Multiciliated	1
-4.90199	9.31421	10.3523	0.00129371	0.0192521	4914	0.0186842	Multiciliated	0.842105
-4.49212	9.14332	10.3704	0.00128111	0.0192521	4922	0.0186842	Basal	1
-4.07711	8.9965	9.75757	0.00178655	0.0192521	4926	0.0186842	Multiciliated	1
-4.47424	9.13583	10.3745	0.00127823	0.0192521	4932	0.0186842	Club	1
-4.15475	9.02145	9.84927	0.00169967	0.0192521	4938	0.0186842	Multiciliated	1
-4.72346	9.23626	10.5078	0.00118923	0.0192521	4962	0.0186842	Multiciliated	1
-4.92327	9.32384	10.335	0.00130591	0.0192521	4965	0.0186842	Multiciliated	1
-4.15716	9.02326	9.82445	0.00172275	0.0192521	4981	0.0186842	Multiciliated	1
-4.26342	9.05849	9.99605	0.00156941	0.0192521	4984	0.0186842	Multiciliated	1
-4.58922	9.18125	10.3926	0.0012658	0.0192521	4998	0.0186842	Suprabasal	1
-4.52697	9.15497	10.4616	0.00121937	0.0192521	5014	0.0186842	Multiciliated	1
-4.84669	9.28948	10.3993	0.00126118	0.0192521	5018	0.0186842	Basal	1
-4.68017	9.21823	10.4691	0.00121443	0.0192521	5019	0.0186842	Mixed	0.5
-4.38854	9.10438	10.2473	0.00136945	0.0192521	5026	0.0186842	Multiciliated	1
-4.20109	9.03738	9.8899	0.00166255	0.0192521	5029	0.0186842	Multiciliated	1
-5.00852	9.36369	10.2614	0.00135903	0.0192521	5038	0.0186842	Multiciliated	1
-5.31264	9.51458	9.77926	0.00176561	0.0192521	5056	0.0186842	Multiciliated	1
-4.92327	9.32384	10.335	0.00130591	0.0192521	5086	0.0186842	Multiciliated	1
-4.38854	9.10438	10.2473	0.00136945	0.0192521	5087	0.0186842	Club	0.769231
-4.61772	9.19218	10.4194	0.00124753	0.0192521	5097	0.0186842	Multiciliated	1
-4.15716	9.02326	9.82445	0.00172275	0.0192521	5107	0.0186842	Club	1
-4.92327	9.32384	10.335	0.00130591	0.0192521	5113	0.0186842	Suprabasal	1
-4.27759	9.06438	9.99582	0.0015696	0.0192521	5131	0.0186842	Suprabasal	1
-5.13112	9.42233	10.1139	0.00147217	0.0192521	5136	0.0186842	Club	0.954545
-4.58922	9.18125	10.3926	0.0012658	0.0192521	5137	0.0186842	Mixed	0.666667
-4.68017	9.21823	10.4691	0.00121443	0.0192521	5146	0.0186842	Multiciliated	1
-3.98568	8.96154	9.85709	0.00169246	0.0192521	5148	0.0186842	Multiciliated	1
-4.84669	9.28948	10.3993	0.00126118	0.0192521	5151	0.0186842	Multiciliated	1
-4.4638	9.1301	10.4182	0.00124837	0.0192521	5172	0.0186842	Multiciliated	1
-4.53307	9.15844	10.4225	0.00124543	0.0192521	5192	0.0186842	Multiciliated	1
-4.99039	9.35521	10.2804	0.00134512	0.0192521	5193	0.0186842	Multiciliated	1
-4.73052	9.23912	10.511	0.00118722	0.0192521	5199	0.0186842	Mixed	0.666667
-4.84669	9.28948	10.3993	0.00126118	0.0192521	5216	0.0186842	Multiciliated	1
-4.84669	9.28948	10.3993	0.00126118	0.0192521	5218	0.0186842	Suprabasal	0.944444
-4.02537	8.98095	9.69853	0.00184487	0.0194624	1176	0.0189197	Multiciliated	1
-4.02537	8.98095	9.69853	0.00184487	0.0194624	2971	0.0189197	Suprabasal	1
-4.02537	8.98095	9.69853	0.00184487	0.0194624	3625	0.0189197	Basal	0.7
-5.36274	9.5411	9.67145	0.00187226	0.0194885	297	0.0189445	Suprabasal	0.923077
-3.95204	8.95779	9.66023	0.00188373	0.0194885	866	0.0189445	Suprabasal	1
-5.3547	9.53768	9.68683	0.00185665	0.0194885	1277	0.0189445	Multiciliated	1
-3.99843	8.97238	9.68551	0.00185798	0.0194885	2012	0.0189445	CD4 T cells	0.9
-3.97336	8.96445	9.67277	0.00187091	0.0194885	2119	0.0189445	Suprabasal	1
-5.36838	9.54407	9.65932	0.00188466	0.0194885	2264	0.0189445	Suprabasal	1
-5.36838	9.54407	9.65932	0.00188466	0.0194885	2641	0.0189445	Club	0.961538
-5.36838	9.54407	9.65932	0.00188466	0.0194885	2719	0.0189445	Basal	1
-5.36838	9.54407	9.65932	0.00188466	0.0194885	3093	0.0189445	Mixed	0.538462
-5.36838	9.54407	9.65932	0.00188466	0.0194885	4411	0.0189445	Multiciliated	1
-5.38198	9.55245	9.62682	0.00191829	0.0197971	4213	0.0192392	Multiciliated	1
-3.91793	8.94729	9.62039	0.00192502	0.0198177	256	0.0192574	Multiciliated	1
-3.83986	8.91755	9.61405	0.00193168	0.0198177	3392	0.0192574	Multiciliated	1
-3.83986	8.91755	9.61405	0.00193168	0.0198177	4117	0.0192574	Suprabasal	1
-5.42124	9.57378	9.55863	0.00199086	0.0198782	264	0.0192574	Multiciliated	1
-5.42203	9.57298	9.55975	0.00198965	0.0198782	630	0.0192574	Multiciliated	1
-5.42203	9.57298	9.55975	0.00198965	0.0198782	1092	0.0192574	Basal	1
-5.41707	9.57155	9.56527	0.00198367	0.0198782	1200	0.0192574	CD8 T cells	1
-5.39898	9.56149	9.59462	0.00195222	0.0198782	2102	0.0192574	Multiciliated	1
-5.42203	9.57298	9.55975	0.00198965	0.0198782	2291	0.0192574	Club	0.925926
-5.42203	9.57298	9.55975	0.00198965	0.0198782	2957	0.0192574	Club	0.703704
-5.42203	9.57298	9.55975	0.00198965	0.0198782	3290	0.0192574	Multiciliated	1
-3.88669	8.93765	9.57147	0.00197699	0.0198782	3515	0.0192574	Club	1
-5.42203	9.57298	9.55975	0.00198965	0.0198782	4405	0.0192574	Multiciliated	1
-5.42124	9.57378	9.55863	0.00199086	0.0198782	4529	0.0192574	Multiciliated	1
-3.87132	8.93053	9.59943	0.00194711	0.0198782	4645	0.0192574	CD8 T cells	1
-5.42203	9.57298	9.55975	0.00198965	0.0198782	4918	0.0192574	CD8 T cells	0.925926
-3.88669	8.93765	9.57147	0.00197699	0.0198782	4977	0.0192574	CD8 T cells	1
-3.84211	8.92178	9.54368	0.00200715	0.0199265	2909	0.0192991	Multiciliated	1
-5.42954	9.57824	9.54534	0.00200533	0.0199265	4079	0.0192991	Multiciliated	1
-3.84456	8.92251	9.54845	0.00200194	0.0199265	4950	0.0192991	Multiciliated	1
-5.43779	9.58269	9.53204	0.00201991	0.0200152	1547	0.0193763	Multiciliated	1
-5.47372	9.60133	9.4742	0.00208459	0.0201962	485	0.0194978	Club	1
-5.46726	9.59781	9.4852	0.00207213	0.0201962	669	0.0194978	Mixed	0.642857
-5.46348	9.597	9.48857	0.00206833	0.0201962	935	0.0194978	Multiciliated	1
-5.47372	9.60133	9.4742	0.00208459	0.0201962	1177	0.0194978	Multiciliated	1
-5.47372	9.60133	9.4742	0.00208459	0.0201962	1451	0.0194978	Suprabasal	0.964286
-5.47251	9.60067	9.47626	0.00208225	0.0201962	2146	0.0194978	Mixed	0.607143
-5.47372	9.60133	9.4742	0.00208459	0.0201962	2259	0.0194978	Multiciliated	1
-5.4501	9.58934	9.51184	0.00204226	0.0201962	2360	0.0194978	Multiciliated	1
-5.47372	9.60133	9.4742	0.00208459	0.0201962	2462	0.0194978	Club	0.964286
-5.47372	9.60133	9.4742	0.00208459	0.0201962	3820	0.0194978	Multiciliated	1
-5.46752	9.5992	9.48168	0.00207611	0.0201962	4365	0.0194978	Multiciliated	1
-5.47372	9.60133	9.4742	0.00208459	0.0201962	4968	0.0194978	Multiciliated	1
-5.47557	9.60358	9.46788	0.00209178	0.0202283	3276	0.0195213	Multiciliated	1
-3.76063	8.89503	9.4117	0.00215684	0.0207041	660	0.0199505	Suprabasal	1
-3.76063	8.89503	9.4117	0.00215684	0.0207041	4289	0.0199505	Multiciliated	1
-5.50321	9.61787	9.42151	0.00214533	0.0207041	4458	0.0199505	Mixed	0.62069
-3.76063	8.89503	9.4117	0.00215684	0.0207041	4899	0.0199505	Multiciliated	1
-5.50845	9.62201	9.40824	0.00216091	0.0207051	1232	0.0199505	Multiciliated	1
-5.51345	9.62351	9.40275	0.0021674	0.0207292	846	0.0199749	Mixed	0.689655
-5.52146	9.62878	9.38538	0.00218802	0.0207906	465	0.0200011	Multiciliated	1
-5.51628	9.62633	9.39375	0.00217806	0.0207906	526	0.0200011	Multiciliated	1
-5.52363	9.62913	9.38394	0.00218974	0.0207906	645	0.0200011	Club	1
-5.52363	9.62913	9.38394	0.00218974	0.0207906	2690	0.0200011	Multiciliated	1
-5.52585	9.6308	9.37846	0.0021963	0.020815	927	0.0200188	Multiciliated	1
-5.55586	9.64872	9.31632	0.00227203	0.0214548	614	0.0206194	Multiciliated	1
-5.55586	9.64872	9.31632	0.00227203	0.0214548	1049	0.0206194	Multiciliated	1
-5.57186	9.65641	9.28885	0.00230635	0.0215838	90	0.0207149	Club	0.833333
-5.57186	9.65641	9.28885	0.00230635	0.0215838	2592	0.0207149	Multiciliated	1
-5.57186	9.65641	9.28885	0.00230635	0.0215838	2975	0.0207149	Suprabasal	0.933333
-5.57186	9.65641	9.28885	0.00230635	0.0215838	3235	0.0207149	Multiciliated	1
-5.56723	9.65508	9.29369	0.00230026	0.0215838	4224	0.0207149	Multiciliated	1
-3.72643	8.88937	9.24734	0.00235921	0.022039	2875	0.0211535	Multiciliated	1
-5.61854	9.68319	9.19134	0.00243247	0.0224028	570	0.0214406	Mixed	0.548387
-5.61854	9.68319	9.19134	0.00243247	0.0224028	1275	0.0214406	Multiciliated	1
-5.61854	9.68319	9.19134	0.00243247	0.0224028	1515	0.0214406	Multiciliated	1
-5.61854	9.68319	9.19134	0.00243247	0.0224028	1519	0.0214406	Multiciliated	1
-5.61854	9.68319	9.19134	0.00243247	0.0224028	2026	0.0214406	Club	0.967742
-5.61854	9.68319	9.19134	0.00243247	0.0224028	2055	0.0214406	Multiciliated	1
-5.61854	9.68319	9.19134	0.00243247	0.0224028	3975	0.0214406	Club	0.967742
-5.61854	9.68319	9.19134	0.00243247	0.0224028	4628	0.0214406	Multiciliated	1
-3.67668	8.87214	9.17967	0.00244803	0.0224668	3722	0.0214975	Multiciliated	1
-3.67668	8.87214	9.17967	0.00244803	0.0224668	4389	0.0214975	Multiciliated	1
-3.6836	8.87579	9.16644	0.00246579	0.0225901	3759	0.0216174	Club	1
-5.63909	9.69661	9.14102	0.00250029	0.022866	3639	0.0218702	Multiciliated	1
-5.66374	9.70949	9.09291	0.00256691	0.0232715	359	0.0222435	Multiciliated	1
-5.66374	9.70949	9.09291	0.00256691	0.0232715	903	0.0222435	CD8 T cells	0.71875
-5.66374	9.70949	9.09291	0.00256691	0.0232715	1970	0.0222435	Multiciliated	1
-5.66374	9.70949	9.09291	0.00256691	0.0232715	2770	0.0222435	Multiciliated	1
-5.66374	9.70949	9.09291	0.00256691	0.0232715	4045	0.0222435	Multiciliated	1
-5.66597	9.71122	9.08621	0.00257632	0.0233163	1584	0.0222816	Multiciliated	1
-5.67897	9.71997	9.05485	0.00262089	0.0236188	1249	0.0225534	Multiciliated	1
-5.68247	9.72199	9.05001	0.00262783	0.0236188	2078	0.0225534	Multiciliated	1
-3.66067	8.87241	9.05102	0.00262638	0.0236188	3233	0.0225534	Multiciliated	1
-5.68247	9.72199	9.05001	0.00262783	0.0236188	5069	0.0225534	Multiciliated	1
-5.68596	9.72402	9.04516	0.0026348	0.0236408	1578	0.0225634	Multiciliated	1
-3.62517	8.85895	9.02815	0.00265944	0.0237801	535	0.0226866	Multiciliated	1
-3.62517	8.85895	9.02815	0.00265944	0.0237801	789	0.0226866	Suprabasal	1
-5.70755	9.73532	9.01851	0.0026735	0.023865	419	0.0227643	Basal	1
-3.62449	8.85976	9.00882	0.00268771	0.0239509	5100	0.0228485	Multiciliated	1
4.99292	9.52819	7.29149	0.0069298	0.0243557	2	0.0240259	Multiciliated	1
3.66186	8.96509	7.27062	0.00701075	0.0243557	8	0.0240259	Suprabasal	0.933333
4.76595	9.41601	7.56227	0.00596175	0.0243557	20	0.0240259	Multiciliated	1
4.58847	9.32907	7.76139	0.00533886	0.0243557	23	0.0240259	Club	1
4.61076	9.34101	7.71998	0.0054627	0.0243557	26	0.0240259	Airway macrophages	1
4.2306	9.173	7.7893	0.00525702	0.0243557	32	0.0240259	Airway macrophages	0.954545
4.20705	9.16606	7.75959	0.0053442	0.0243557	37	0.0240259	Multiciliated	1
4.21473	9.16916	7.75885	0.00534636	0.0243557	38	0.0240259	Suprabasal	1
4.43382	9.25712	7.87614	0.00501044	0.0243557	51	0.0240259	Multiciliated	1
3.95492	9.06546	7.51064	0.00613504	0.0243557	55	0.0240259	Club	1
4.35256	9.22142	7.88761	0.00497879	0.0243557	57	0.0240259	Multiciliated	1
4.14734	9.14279	7.73282	0.00542398	0.0243557	72	0.0240259	Airway macrophages	1
4.53841	9.30492	7.80446	0.00521311	0.0243557	76	0.0240259	Multiciliated	1
3.81378	9.01859	7.33563	0.00676169	0.0243557	78	0.0240259	Basal	0.8125
3.91899	9.05256	7.46616	0.00628847	0.0243557	79	0.0240259	Airway macrophages	1
4.02302	9.09619	7.58394	0.0058905	0.0243557	87	0.0240259	Airway macrophages	1
3.97767	9.07309	7.54612	0.00601541	0.0243557	95	0.0240259	Multiciliated	1
4.76299	9.41407	7.60321	0.00582789	0.0243557	120	0.0240259	CD4 T cells	0.818182
3.80349	9.01014	7.37946	0.00659884	0.0243557	123	0.0240259	Multiciliated	1
3.89949	9.04303	7.46852	0.00628022	0.0243557	124	0.0240259	Multiciliated	1
3.93924	9.06406	7.45209	0.00633779	0.0243557	126	0.0240259	Club	1
4.80469	9.43473	7.57901	0.00590664	0.0243557	129	0.0240259	Multiciliated	1
4.03275	9.09602	7.62988	0.00574235	0.0243557	131	0.0240259	Multiciliated	1
3.88642	9.04613	7.37942	0.00659901	0.0243557	132	0.0240259	Airway macrophages	1
3.88331	9.03786	7.44344	0.00636833	0.0243557	137	0.0240259	Suprabasal	1
4.83846	9.45086	7.49035	0.00620455	0.0243557	140	0.0240259	Multiciliated	1
4.09553	9.11961	7.73368	0.0054214	0.0243557	141	0.0240259	Airway macrophages	0.95
3.64758	8.96023	7.26537	0.0070313	0.0243557	149	0.0240259	Mixed	0.533333
3.70024	8.97661	7.30254	0.00688731	0.0243557	155	0.0240259	Multiciliated	1
3.99398	9.07955	7.57022	0.00593551	0.0243557	159	0.0240259	Multiciliated	1
-5.89745	9.85273	8.72002	0.00314834	0.0243557	169	0.0240259	Multiciliated	1
3.70341	8.97852	7.29324	0.00692306	0.0243557	179	0.0240259	Multiciliated	1
3.60233	8.94524	7.22759	0.0071808	0.0243557	181	0.0241109	Basal	1
4.1155	9.12758	7.74142	0.00539821	0.0243557	193	0.0240259	Mixed	0.5
3.82093	9.01716	7.38128	0.00659218	0.0243557	197	0.0240259	Monocyte-derived macrophages	1
4.52902	9.30096	7.80404	0.00521431	0.0243557	222	0.0240259	Airway macrophages	0.965517
4.12113	9.12836	7.75803	0.00534881	0.0243557	225	0.0240259	Airway macrophages	1
4.01455	9.08522	7.62309	0.005764	0.0243557	228	0.0240259	Multiciliated	1
4.14972	9.13912	7.7803	0.00528327	0.0243557	229	0.0240259	Airway macrophages	1
3.77256	8.99935	7.35802	0.00667801	0.0243557	234	0.0240259	Suprabasal	1
4.04996	9.10089	7.67305	0.00560658	0.0243557	240	0.0240259	Club	1
4.88546	9.47574	7.47063	0.00627286	0.0243557	241	0.0240259	Airway macrophages	1
4.1598	9.15409	7.67723	0.00559362	0.0243557	244	0.0240259	Multiciliated	1
4.27342	9.18757	7.82836	0.00514461	0.0243557	245	0.0240259	Multiciliated	1
4.73224	9.39845	7.65317	0.0056687	0.0243557	246	0.0240259	Club	1
3.88413	9.03893	7.43691	0.00639147	0.0243557	250	0.0240259	Suprabasal	1
4.02082	9.09145	7.60799	0.00581246	0.0243557	270	0.0240259	Multiciliated	1
4.07929	9.10962	7.74831	0.00537765	0.0243557	272	0.0240259	Airway macrophages	1
4.67417	9.37331	7.61493	0.00579014	0.0243557	281	0.0240259	Basal	1
3.86262	9.0315	7.41287	0.00647742	0.0243557	284	0.0240259	Club	1
4.45605	9.2686	7.84053	0.00511011	0.0243557	291	0.0240259	Airway macrophages	1
3.7249	8.98499	7.31101	0.00685493	0.0243557	294	0.0240259	Monocyte-derived macrophages	0.9375
3.99623	9.07831	7.59074	0.00586833	0.0243557	302	0.0240259	Suprabasal	1
3.73797	8.98825	7.33002	0.0067828	0.0243557	304	0.0240259	Multiciliated	1
4.08874	9.1219	7.67585	0.00559789	0.0243557	309	0.0240259	Basal	1
4.40141	9.24276	7.89682	0.00495349	0.0243557	313	0.0240259	Multiciliated	1
4.49157	9.29427	7.66059	0.00564543	0.0243557	315	0.0240259	Multiciliated	1
4.82214	9.4435	7.55514	0.00598539	0.0243557	316	0.0240259	Multiciliated	1
4.08824	9.11692	7.72942	0.00543422	0.0243557	318	0.0240259	Multiciliated	1
4.35256	9.22142	7.88761	0.00497879	0.0243557	327	0.0240259	Club	0.777778
3.93912	9.05843	7.50316	0.00616058	0.0243557	328	0.0240259	Monocyte-derived macrophages	1
4.06812	9.10814	7.70556	0.00550649	0.0243557	342	0.0240259	Airway macrophages	1
3.90023	9.05724	7.33716	0.00675592	0.0243557	345	0.0240259	CD8 T cells	0.769231
4.01703	9.08617	7.62769	0.00574931	0.0243557	346	0.0240259	Club	1
4.09248	9.1256	7.65412	0.00566571	0.0243557	363	0.0240259	Multiciliated	1
3.73797	8.98825	7.33002	0.0067828	0.0243557	365	0.0240259	Multiciliated	1
4.46608	9.27445	7.81451	0.0051842	0.0243557	366	0.0240259	Airway macrophages	1
4.10025	9.11792	7.77348	0.00530324	0.0243557	368	0.0240259	Multiciliated	1
4.67974	9.37511	7.63383	0.00572977	0.0243557	374	0.0240259	Suprabasal	1
4.6246	9.34567	7.74692	0.00538179	0.0243557	382	0.0240259	Multiciliated	1
3.73797	8.98825	7.33002	0.0067828	0.0243557	383	0.0240259	Multiciliated	1
4.87113	9.46669	7.44999	0.00634519	0.0243557	392	0.0240259	Multiciliated	1
3.86174	9.03088	7.4157	0.00646726	0.0243557	414	0.0240259	Club	0.944444
-5.83147	9.81015	8.83165	0.00296147	0.0243557	416	0.0240259	Multiciliated	1
4.3753	9.23226	7.89168	0.00496758	0.0243557	423	0.0240259	Airway macrophage proliferating	0.96
4.88788	9.47734	7.47256	0.00626613	0.0243557	428	0.0240259	Airway macrophages	1
3.88398	9.03806	7.44463	0.00636414	0.0243557	432	0.0240259	Multiciliated	1
3.6087	8.94618	7.2469	0.00710396	0.0243557	433	0.0240716	Multiciliated	1
3.93499	9.05605	7.50664	0.00614868	0.0243557	439	0.0240259	Club	1
4.4601	9.27073	7.83249	0.00513287	0.0243557	442	0.0240259	Airway macrophages	1
4.02823	9.1021	7.56486	0.00595318	0.0243557	449	0.0240259	Basal	0.8
3.81489	9.01416	7.38703	0.00657115	0.0243557	454	0.0240259	Mixed	0.611111
4.59097	9.33035	7.75828	0.00534805	0.0243557	456	0.0240259	Multiciliated	1
4.87469	9.4699	7.47963	0.00624159	0.0243557	458	0.0240259	Airway macrophages	1
3.57566	8.93663	7.19267	0.00732184	0.0243557	459	0.024133	Club	1
4.62099	9.34447	7.73908	0.00540521	0.0243557	463	0.0240259	Airway macrophages	1
4.2669	9.18574	7.81645	0.00517863	0.0243557	464	0.0240259	Airway macrophage proliferating	0.75
3.82068	9.02326	7.31409	0.0068432	0.0243557	466	0.0240259	Airway macrophages	1
3.79265	9.00924	7.33965	0.00674656	0.0243557	469	0.0240259	Multiciliated	1
4.24807	9.17956	7.79577	0.00523822	0.0243557	474	0.0240259	Monocyte-derived macrophages	0.95
3.76348	8.99621	7.35139	0.00670267	0.0243557	475	0.0240259	Multiciliated	1
4.35256	9.22142	7.88761	0.00497879	0.0243557	484	0.0240259	Multiciliated	1
4.01063	9.0838	7.61533	0.00578887	0.0243557	488	0.0240259	Multiciliated	1
4.58135	9.32505	7.77788	0.00529035	0.0243557	495	0.0240259	Multiciliated	1
4.14353	9.13801	7.76389	0.00533147	0.0243557	496	0.0240259	Multiciliated	1
4.19393	9.15485	7.83326	0.00513068	0.0243557	504	0.0240259	Multiciliated	1
3.95965	9.06854	7.50321	0.0061604	0.0243557	512	0.0240259	Airway macrophages	1
4.33062	9.21634	7.82484	0.00515464	0.0243557	539	0.0240259	Suprabasal	0.772727
4.31212	9.21359	7.75503	0.0053577	0.0243557	548	0.0240259	Multiciliated	1
4.64123	9.35471	7.71292	0.00548411	0.0243557	552	0.0240259	Multiciliated	1
4.41446	9.24872	7.88574	0.00498394	0.0243557	553	0.0240259	Multiciliated	1
3.83196	9.01943	7.40674	0.00649952	0.0243557	560	0.0240259	Multiciliated	1
4.80917	9.43696	7.5687	0.00594053	0.0243557	565	0.0240259	Airway macrophages	1
3.91857	9.05227	7.467	0.00628554	0.0243557	574	0.0240259	Airway macrophages	1
4.75333	9.40975	7.58736	0.00587934	0.0243557	575	0.0240259	Multiciliated	1
4.01703	9.08617	7.62769	0.00574931	0.0243557	576	0.0240259	Multiciliated	1
4.70385	9.38448	7.67839	0.00559	0.0243557	587	0.0240259	Multiciliated	1
4.1228	9.12881	7.76105	0.00533987	0.0243557	590	0.0240259	Club	1
3.87857	9.03611	7.43839	0.00638624	0.0243557	602	0.0240259	Mixed	0.421053
4.32886	9.2111	7.86817	0.00503257	0.0243557	605	0.0240259	Multiciliated	1
3.73797	8.98825	7.33002	0.0067828	0.0243557	607	0.0240259	Multiciliated	1
4.23933	9.17661	7.78914	0.00525749	0.0243557	608	0.0240259	Airway macrophages	0.772727
4.06644	9.10553	7.71725	0.00547097	0.0243557	615	0.0240259	Club	0.952381
3.6737	8.97502	7.20506	0.00727146	0.0243557	625	0.024133	Mixed	0.692308
3.95201	9.06232	7.52651	0.00608123	0.0243557	626	0.0240259	Multiciliated	1
4.07929	9.10962	7.74831	0.00537765	0.0243557	628	0.0240259	Multiciliated	1
4.15274	9.14814	7.70327	0.00551348	0.0243557	632	0.0240259	Suprabasal	1
3.81479	9.02384	7.28285	0.00696321	0.0243557	635	0.0240259	Club	1
3.90535	9.04691	7.45803	0.00631694	0.0243557	647	0.0240259	Ionocyte	1
4.32804	9.21524	7.8226	0.00516105	0.0243557	661	0.0240259	Club	0.727273
4.9374	9.50326	7.3964	0.00653701	0.0243557	664	0.0240259	Airway macrophages	1
3.64268	8.95727	7.27948	0.00697626	0.0243557	672	0.0240259	Suprabasal	1
3.71938	8.98849	7.24579	0.00710834	0.0243557	673	0.024073	Airway macrophages	1
4.93614	9.50051	7.38171	0.00659062	0.0243557	679	0.0240259	Suprabasal	1
4.68309	9.37485	7.68175	0.00557961	0.0243557	688	0.0240259	Airway macrophages	1
4.47724	9.27788	7.83011	0.00513963	0.0243557	690	0.0240259	Airway macrophages	1
4.17457	9.14754	7.81277	0.00518918	0.0243557	702	0.0240259	Club	1
4.39166	9.24739	7.77682	0.00529344	0.0243557	718	0.0240259	Multiciliated	1
4.72344	9.39435	7.65224	0.00567162	0.0243557	724	0.0240259	Mixed	0.580645
3.65924	8.96268	7.28807	0.006943	0.0243557	725	0.0240259	Multiciliated	1
4.13088	9.12969	7.79042	0.00525375	0.0243557	726	0.0240259	Multiciliated	1
4.84238	9.45354	7.52207	0.00609625	0.0243557	736	0.0240259	Multiciliated	1
3.82186	9.01749	7.38192	0.00658984	0.0243557	740	0.0240259	Multiciliated	1
4.27483	9.19093	7.79773	0.00523254	0.0243557	742	0.0240259	Mixed	0.521739
3.62871	8.95265	7.27169	0.0070066	0.0243557	746	0.0240259	Multiciliated	1
-3.16265	8.75166	7.80389	0.00521475	0.0243557	747	0.0240259	Multiciliated	1
3.99484	9.09884	7.42649	0.0064286	0.0243557	749	0.0240259	Multiciliated	1
3.69416	8.97341	7.31441	0.00684196	0.0243557	753	0.0240259	Multiciliated	1
4.44853	9.26378	7.86558	0.00503978	0.0243557	774	0.0240259	Multiciliated	1
4.20705	9.16606	7.75959	0.0053442	0.0243557	775	0.0240259	Suprabasal	0.95
3.92024	9.05059	7.4912	0.00620162	0.0243557	784	0.0240259	Multiciliated	1
4.27965	9.19022	7.82948	0.00514142	0.0243557	791	0.0240259	Basal	1
4.94502	9.50362	7.35694	0.00668201	0.0243557	792	0.0240259	Suprabasal	1
3.88624	9.0433	7.4072	0.00649789	0.0243557	797	0.0240259	Airway macrophages	0.941176
4.63713	9.3522	7.72697	0.00544159	0.0243557	807	0.0240259	Airway macrophages	1
3.62747	8.95224	7.27016	0.00701258	0.0243557	808	0.0240259	Multiciliated	1
3.73534	8.98876	7.31192	0.00685144	0.0243557	809	0.0240259	Club	1
4.07151	9.10665	7.73298	0.0054235	0.0243557	812	0.0240259	Multiciliated	1
3.89794	9.05193	7.37854	0.00660222	0.0243557	818	0.0240259	Multiciliated	1
4.49015	9.28266	7.83786	0.00511764	0.0243557	819	0.0240259	Suprabasal	1
4.89858	9.48305	7.45813	0.00631659	0.0243557	820	0.0240259	Airway macrophages	1
3.74325	8.99009	7.33126	0.00677813	0.0243557	821	0.0240259	Mixed	0.411765
4.71477	9.39055	7.64494	0.0056946	0.0243557	826	0.0240259	Airway macrophages	1
4.28523	9.20459	7.70641	0.00550391	0.0243557	830	0.0240259	Suprabasal	1
5.01528	9.5414	7.26489	0.00703318	0.0243557	839	0.0240259	Airway macrophages	1
5.03332	9.54879	7.23344	0.00715741	0.0243557	844	0.0240913	Multiciliated	1
4.30888	9.20275	7.84723	0.0050912	0.0243557	850	0.0240259	Multiciliated	1
3.88233	9.03746	7.44273	0.00637083	0.0243557	854	0.0240259	Suprabasal	1
4.78711	9.426	7.5732	0.00592572	0.0243557	860	0.0240259	Multiciliated	1
4.79957	9.43215	7.58426	0.00588946	0.0243557	862	0.0240259	Airway macrophages	1
4.64495	9.35639	7.71216	0.00548641	0.0243557	864	0.0240259	Mixed	0.444444
4.17036	9.15022	7.76663	0.0053234	0.0243557	873	0.0240259	Airway macrophages	0.947368
4.25231	9.18075	7.80265	0.00521832	0.0243557	874	0.0240259	Multiciliated	1
3.72991	8.99098	7.26325	0.0070396	0.0243557	876	0.0240325	Airway macrophages	0.933333
4.93925	9.50451	7.39522	0.0065413	0.0243557	879	0.0240259	Multiciliated	1
4.6636	9.36448	7.71882	0.0054662	0.0243557	882	0.0240259	Multiciliated	1
4.28056	9.1914	7.82043	0.00516723	0.0243557	898	0.0240259	Suprabasal	1
3.57566	8.93663	7.19267	0.00732184	0.0243557	905	0.024133	Multiciliated	1
3.6087	8.94618	7.2469	0.00710396	0.0243557	920	0.0240716	Multiciliated	1
4.01703	9.08617	7.62769	0.00574931	0.0243557	921	0.0240259	Multiciliated	1
4.08075	9.11099	7.74554	0.00538593	0.0243557	924	0.0240259	Suprabasal	1
4.18455	9.15406	7.7961	0.00523728	0.0243557	929	0.0240259	Airway macrophages	1
4.44693	9.26333	7.86263	0.00504801	0.0243557	934	0.0240259	Multiciliated	1
3.90002	9.04644	7.43758	0.0063891	0.0243557	940	0.0240259	Club	1
4.07929	9.10962	7.74831	0.00537765	0.0243557	941	0.0240259	Multiciliated	1
3.58665	8.94165	7.19329	0.00731932	0.0243557	944	0.024133	Airway macrophage proliferating	1
4.21236	9.16462	7.8013	0.00522223	0.0243557	946	0.0240259	Multiciliated	1
4.8838	9.47568	7.48629	0.00621855	0.0243557	965	0.0240259	Basal	1
4.53247	9.3046	7.76956	0.00531478	0.0243557	973	0.0240259	Suprabasal	1
4.06157	9.10454	7.70147	0.00551899	0.0243557	977	0.0240259	Multiciliated	1
3.87324	9.03442	7.43016	0.0064155	0.0243557	979	0.0240259	Multiciliated	1
4.21602	9.16413	7.82569	0.00515222	0.0243557	985	0.0240259	CD8 T cells	0.958333
3.9833	9.07424	7.56235	0.00596148	0.0243557	997	0.0240259	Club	1
3.77707	9.00091	7.36129	0.00666587	0.0243557	998	0.0240259	Multiciliated	1
3.71459	8.98341	7.28329	0.00696149	0.0243557	1009	0.0240259	Multiciliated	1
4.31564	9.20792	7.83062	0.0051382	0.0243557	1011	0.0240259	Airway macrophages	1
4.21343	9.17143	7.72419	0.00544997	0.0243557	1013	0.0240259	Airway macrophages	1
4.78916	9.42689	7.60096	0.00583518	0.0243557	1032	0.0240259	Multiciliated	1
4.4247	9.25635	7.83587	0.00512329	0.0243557	1053	0.0240259	Airway macrophages	1
4.1624	9.14414	7.78877	0.00525857	0.0243557	1054	0.0240259	Airway macrophages	1
4.24955	9.17775	7.82534	0.00515322	0.0243557	1061	0.0240259	Suprabasal	1
4.40084	9.25121	7.77337	0.00530356	0.0243557	1062	0.0240259	Multiciliated	1
4.51574	9.29545	7.80346	0.00521597	0.0243557	1063	0.0240259	Multiciliated	1
4.07929	9.10962	7.74831	0.00537765	0.0243557	1069	0.0240259	Multiciliated	1
4.07151	9.10663	7.7331	0.00542313	0.0243557	1084	0.0240259	Club	1
4.32964	9.21192	7.86383	0.00504466	0.0243557	1090	0.0240259	Club	1
4.01703	9.08617	7.62769	0.00574931	0.0243557	1091	0.0240259	Suprabasal	0.952381
4.18898	9.15285	7.83005	0.00513982	0.0243557	1093	0.0240259	Multiciliated	1
4.04141	9.09494	7.6768	0.00559494	0.0243557	1097	0.0240259	Multiciliated	1
3.74406	8.99553	7.26991	0.00701353	0.0243557	1098	0.0240259	Airway macrophages	1
3.65924	8.96268	7.28807	0.006943	0.0243557	1102	0.0240259	Multiciliated	1
4.12867	9.13006	7.77581	0.00529642	0.0243557	1112	0.0240259	Airway macrophages	1
5.01954	9.54833	7.26786	0.00702156	0.0243557	1114	0.0240259	Multiciliated	1
4.09776	9.11692	7.77284	0.00530514	0.0243557	1118	0.0240259	Multiciliated	1
3.9741	9.06996	7.55758	0.00597728	0.0243557	1129	0.0240259	Multiciliated	1
3.9313	9.05472	7.50241	0.00616315	0.0243557	1130	0.0240259	Multiciliated	1
4.40818	9.24722	7.87234	0.00502098	0.0243557	1132	0.0240259	Multiciliated	1
4.75744	9.41186	7.57508	0.00591954	0.0243557	1157	0.0240259	Multiciliated	1
3.94078	9.06729	7.4305	0.00641428	0.0243557	1158	0.0240259	Suprabasal	0.933333
4.42473	9.26302	7.73624	0.00541371	0.0243557	1168	0.0240259	Multiciliated	1
3.88846	9.04857	7.36747	0.00664298	0.0243557	1173	0.0240259	Airway macrophages	1
3.95844	9.06491	7.53218	0.00606213	0.0243557	1184	0.0240259	Club	1
3.83196	9.01943	7.40674	0.00649952	0.0243557	1185	0.0240259	Multiciliated	1
4.64187	9.35502	7.71247	0.00548546	0.0243557	1196	0.0240259	Airway macrophages	1
3.81279	9.01337	7.38613	0.00657442	0.0243557	1198	0.0240259	Multiciliated	1
4.90162	9.48256	7.42525	0.00643303	0.0243557	1204	0.0240259	Mixed	0.526316
4.18052	9.15062	7.81106	0.00519408	0.0243557	1205	0.0240259	Basal	1
3.9203	9.05226	7.47532	0.00625656	0.0243557	1206	0.0240259	Monocyte-derived macrophages	1
4.04658	9.09771	7.68084	0.00558243	0.0243557	1217	0.0240259	Club	0.952381
4.15831	9.1409	7.80333	0.00521637	0.0243557	1220	0.0240259	Multiciliated	1
3.65633	8.96783	7.21601	0.00722724	0.0243557	1228	0.0241182	Airway macrophages	0.785714
4.73957	9.40389	7.5607	0.00596696	0.0243557	1229	0.0240259	Multiciliated	1
4.2502	9.18245	7.77222	0.00530694	0.0243557	1231	0.0240259	Multiciliated	1
4.42866	9.25479	7.88004	0.00499966	0.0243557	1233	0.0240259	Suprabasal	1
4.50956	9.29859	7.71191	0.00548718	0.0243557	1234	0.0240259	Club	1
4.56162	9.32287	7.66518	0.00563108	0.0243557	1235	0.0240259	Multiciliated	1
4.58135	9.32505	7.77788	0.00529035	0.0243557	1237	0.0240259	Multiciliated	1
4.44479	9.2621	7.86794	0.00503323	0.0243557	1243	0.0240259	Basal	1
3.65633	8.96783	7.21601	0.00722724	0.0243557	1244	0.0241182	Multiciliated	1
4.6636	9.36448	7.71882	0.0054662	0.0243557	1252	0.0240259	Airway macrophages	1
4.25268	9.1946	7.63871	0.00571432	0.0243557	1253	0.0240259	Multiciliated	1
3.78435	9.00428	7.357	0.00668179	0.0243557	1260	0.0240259	CD8 T cells	0.823529
3.73797	8.98825	7.33002	0.0067828	0.0243557	1271	0.0240259	Multiciliated	1
3.81378	9.01859	7.33563	0.00676169	0.0243557	1274	0.0240259	Multiciliated	1
4.72264	9.39395	7.65294	0.0056694	0.0243557	1276	0.0240259	Airway macrophages	1
4.40141	9.24276	7.89682	0.00495349	0.0243557	1285	0.0240259	Multiciliated	1
4.30192	9.19975	7.84096	0.00510888	0.0243557	1289	0.0240259	Multiciliated	1
4.36718	9.22756	7.89974	0.00494549	0.0243557	1296	0.0240259	Multiciliated	1
4.32182	9.21473	7.79524	0.00523976	0.0243557	1307	0.0240259	Airway macrophages	1
3.61763	8.95165	7.23163	0.00716464	0.0243557	1315	0.0240913	Club	1
4.03615	9.09558	7.6469	0.00568843	0.0243557	1316	0.0240259	Club	1
5.03048	9.54731	7.23744	0.00714148	0.0243557	1321	0.0240913	Multiciliated	1
4.58135	9.32505	7.77788	0.00529035	0.0243557	1326	0.0240259	Multiciliated	1
4.68375	9.37506	7.68445	0.00557127	0.0243557	1328	0.0240259	Multiciliated	1
3.65563	8.96157	7.28527	0.00695383	0.0243557	1330	0.0240259	Multiciliated	1
4.20786	9.16276	7.80223	0.00521954	0.0243557	1333	0.0240259	Multiciliated	1
4.49157	9.29427	7.66059	0.00564543	0.0243557	1337	0.0240259	Multiciliated	1
3.82594	9.01972	7.37558	0.0066131	0.0243557	1343	0.0240259	Multiciliated	1
4.50321	9.28982	7.81107	0.00519407	0.0243557	1347	0.0240259	Multiciliated	1
4.27749	9.19442	7.77123	0.00530986	0.0243557	1353	0.0240259	Airway macrophages	1
4.41939	9.26208	7.71811	0.00546835	0.0243557	1354	0.0240259	Multiciliated	1
4.24644	9.17778	7.80927	0.00519924	0.0243557	1361	0.0240259	Suprabasal	1
3.69513	8.98053	7.23463	0.00715269	0.0243557	1362	0.0240913	Multiciliated	1
3.89187	9.04335	7.42977	0.00641689	0.0243557	1369	0.0240259	Airway macrophages	0.9375
3.73797	8.98825	7.33002	0.0067828	0.0243557	1372	0.0240259	Multiciliated	1
4.11495	9.12325	7.78432	0.00527153	0.0243557	1373	0.0240259	Basal	1
4.62065	9.34473	7.73124	0.00542874	0.0243557	1377	0.0240259	Multiciliated	1
3.90448	9.05061	7.41733	0.00646139	0.0243557	1380	0.0240259	Airway macrophages	1
3.93037	9.05595	7.48608	0.00621929	0.0243557	1382	0.0240259	DCs	0.944444
3.9613	9.0782	7.43154	0.00641057	0.0243557	1388	0.0240259	Airway macrophages	1
4.08285	9.1111	7.75473	0.00535858	0.0243557	1393	0.0240259	Multiciliated	1
4.81966	9.44199	7.53244	0.00606126	0.0243557	1400	0.0240259	CD8 T cells	0.904762
3.96811	9.07132	7.51733	0.00611231	0.0243557	1403	0.0240259	Goblet	1
4.03615	9.09558	7.6469	0.00568843	0.0243557	1407	0.0240259	Club	1
3.8284	9.02389	7.34335	0.0067327	0.0243557	1418	0.0240259	Club	1
4.40141	9.24276	7.89682	0.00495349	0.0243557	1423	0.0240259	Multiciliated	1
3.87654	9.03784	7.41209	0.00648022	0.0243557	1425	0.0240259	Airway macrophages	0.9375
4.09547	9.116	7.77233	0.00530663	0.0243557	1426	0.0240259	Airway macrophages	1
4.82568	9.44543	7.56183	0.0059632	0.0243557	1427	0.0240259	Airway macrophages	1
4.55526	9.32011	7.66656	0.00562678	0.0243557	1428	0.0240259	Basal	1
3.91198	9.05774	7.38642	0.00657338	0.0243557	1430	0.0240259	Suprabasal	1
3.87032	9.03478	7.41298	0.00647702	0.0243557	1437	0.0240259	Basal	1
3.907	9.05518	7.38879	0.0065647	0.0243557	1439	0.0240259	Mixed	0.533333
-3.49241	8.82519	8.66732	0.00324069	0.0243557	1455	0.0240259	Multiciliated	1
3.90394	9.04535	7.46656	0.00628707	0.0243557	1462	0.0240259	Basal	0.947368
4.31083	9.20329	7.85203	0.00507769	0.0243557	1473	0.0240259	Multiciliated	1
4.78916	9.42689	7.60096	0.00583518	0.0243557	1476	0.0240259	CD8 T cells	0.857143
4.33162	9.21271	7.86621	0.00503804	0.0243557	1495	0.0240259	Basal	0.961538
4.30918	9.20508	7.82659	0.00514967	0.0243557	1496	0.0240259	Multiciliated	1
3.6087	8.94618	7.2469	0.00710396	0.0243557	1498	0.0240716	Multiciliated	1
4.263	9.18842	7.76745	0.00532099	0.0243557	1521	0.0240259	Basal	1
4.95093	9.51004	7.3728	0.00662332	0.0243557	1525	0.0240259	Airway macrophages	1
4.99153	9.52703	7.29137	0.00693024	0.0243557	1549	0.0240259	Multiciliated	1
4.04933	9.09877	7.68598	0.00556654	0.0243557	1552	0.0240259	Multiciliated	1
4.04663	9.10309	7.64063	0.00570823	0.0243557	1553	0.0240259	Multiciliated	1
4.02082	9.09145	7.60799	0.00581246	0.0243557	1565	0.0240259	Multiciliated	1
3.64588	8.96197	7.23576	0.00714818	0.0243557	1568	0.0240913	Club	1
3.5908	8.94178	7.21095	0.00724765	0.0243557	1583	0.0241294	Multiciliated	1
4.02125	9.08989	7.61945	0.00577564	0.0243557	1593	0.0240259	Airway macrophages	0.888889
4.42677	9.25879	7.8124	0.00519025	0.0243557	1597	0.0240259	Multiciliated	1
4.61978	9.34523	7.71403	0.00548072	0.0243557	1602	0.0240259	Airway macrophages	1
4.19526	9.1554	7.83279	0.00513202	0.0243557	1603	0.0240259	Club	0.958333
3.65399	8.96098	7.28506	0.00695466	0.0243557	1611	0.0240259	Club	1
3.9063	9.04861	7.44548	0.00636111	0.0243557	1618	0.0240259	Multiciliated	1
4.07234	9.10696	7.7346	0.00541865	0.0243557	1633	0.0240259	Club	1
-5.75005	9.76069	8.95628	0.0027661	0.0243557	1634	0.0234682	Basal	1
3.65633	8.96783	7.21601	0.00722724	0.0243557	1639	0.0241182	Multiciliated	1
3.67265	8.96722	7.29322	0.00692312	0.0243557	1643	0.0240259	Suprabasal	1
3.65924	8.96268	7.28807	0.006943	0.0243557	1644	0.0240259	Airway macrophages	1
3.95825	9.07288	7.46073	0.00630744	0.0243557	1649	0.0240259	Suprabasal	0.9375
4.10708	9.12011	7.78134	0.00528021	0.0243557	1657	0.0240259	Multiciliated	1
4.70448	9.38569	7.65001	0.00567862	0.0243557	1669	0.0240259	Airway macrophages	1
4.77736	9.42109	7.59714	0.00584753	0.0243557	1672	0.0240259	Airway macrophages	1
4.97486	9.52132	7.32913	0.00678615	0.0243557	1677	0.0240259	Airway macrophages	1
4.40141	9.24276	7.89682	0.00495349	0.0243557	1680	0.0240259	Club	1
4.74435	9.40495	7.61925	0.0057763	0.0243557	1681	0.0240259	Multiciliated	1
4.31756	9.20618	7.85828	0.00506017	0.0243557	1691	0.0240259	Basal	1
4.20569	9.16552	7.75969	0.00534389	0.0243557	1712	0.0240259	Airway macrophages	1
4.24955	9.17775	7.82534	0.00515322	0.0243557	1713	0.0240259	Mixed	0.68
3.95201	9.06232	7.52651	0.00608123	0.0243557	1723	0.0240259	Multiciliated	1
4.68375	9.37506	7.68445	0.00557127	0.0243557	1725	0.0240259	Airway macrophages	1
3.74804	8.99172	7.333	0.00677156	0.0243557	1732	0.0240259	Airway macrophages	1
3.80783	9.01273	7.37065	0.00663126	0.0243557	1733	0.0240259	Suprabasal	0.941176
3.96236	9.06619	7.53825	0.00604174	0.0243557	1751	0.0240259	Airway macrophages	0.8
4.0984	9.12301	7.70891	0.00549628	0.0243557	1752	0.0240259	Airway macrophages	1
4.02451	9.09381	7.6075	0.00581405	0.0243557	1754	0.0240259	Goblet	0.944444
4.35789	9.2257	7.87106	0.00502454	0.0243557	1759	0.0240259	Airway macrophages	1
4.01401	9.08502	7.62209	0.0057672	0.0243557	1763	0.0240259	Multiciliated	1
3.85093	9.02623	7.41798	0.00645906	0.0243557	1770	0.0240259	Multiciliated	1
3.89949	9.04303	7.46852	0.00628022	0.0243557	1775	0.0240259	Multiciliated	1
4.33476	9.21448	7.86457	0.0050426	0.0243557	1779	0.0240259	Monocyte-derived macrophages	0.88
3.86963	9.03854	7.37626	0.00661061	0.0243557	1783	0.0240259	Club	1
4.78167	9.42352	7.55064	0.00600033	0.0243557	1784	0.0240259	Suprabasal	0.9375
4.99001	9.52669	7.29553	0.00691422	0.0243557	1786	0.0240259	Multiciliated	1
3.95837	9.07068	7.47944	0.00624224	0.0243557	1787	0.0240259	Airway macrophage proliferating	0.9375
3.8863	9.03913	7.44511	0.00636243	0.0243557	1788	0.0240259	Multiciliated	1
3.88398	9.03806	7.44463	0.00636414	0.0243557	1792	0.0240259	Club	0.842105
3.70555	8.97869	7.30129	0.0068921	0.0243557	1793	0.0240259	Multiciliated	1
4.01586	9.08724	7.61408	0.00579288	0.0243557	1801	0.0240259	Airway macrophage proliferating	1
3.84083	9.02334	7.40367	0.00651062	0.0243557	1802	0.0240259	Multiciliated	1
4.5872	9.33164	7.70498	0.00550828	0.0243557	1826	0.0240259	Multiciliated	1
3.6634	8.96418	7.28859	0.00694099	0.0243557	1829	0.0240259	Multiciliated	1
3.78379	9.00632	7.33166	0.00677661	0.0243557	1835	0.0240259	Airway macrophages	1
3.91181	9.05062	7.45144	0.0063401	0.0243557	1843	0.0240259	Multiciliated	1
3.86505	9.03131	7.42613	0.00642988	0.0243557	1849	0.0240259	Multiciliated	1
3.67416	8.96792	7.2916	0.00692935	0.0243557	1852	0.0240259	Club	1
3.95201	9.06232	7.52651	0.00608123	0.0243557	1856	0.0240259	Multiciliated	1
4.89784	9.4809	7.43428	0.00640082	0.0243557	1861	0.0240259	Suprabasal	1
4.34048	9.2266	7.76692	0.00532253	0.0243557	1862	0.0240259	Multiciliated	1
4.30918	9.20508	7.82659	0.00514967	0.0243557	1864	0.0240259	Multiciliated	1
3.79294	9.00768	7.35876	0.00667526	0.0243557	1869	0.0240259	Multiciliated	1
4.52013	9.29968	7.76579	0.00532588	0.0243557	1871	0.0240259	Airway macrophages	1
4.13383	9.13141	7.78581	0.00526719	0.0243557	1875	0.0240259	Airway macrophage proliferating	0.954545
4.14354	9.13752	7.76727	0.0053215	0.0243557	1876	0.0240259	Airway macrophages	1
4.24955	9.17775	7.82534	0.00515322	0.0243557	1882	0.0240259	Suprabasal	1
3.91181	9.05062	7.45144	0.0063401	0.0243557	1884	0.0240259	Multiciliated	1
4.201	9.16072	7.79538	0.00523935	0.0243557	1891	0.0240259	Multiciliated	1
-5.84085	9.81744	8.81193	0.00299365	0.0243557	1893	0.0240259	Multiciliated	1
4.08224	9.11205	7.74498	0.0053876	0.0243557	1894	0.0240259	Basal	1
4.07421	9.10769	7.73809	0.00540817	0.0243557	1899	0.0240259	Club	1
4.07929	9.10962	7.74831	0.00537765	0.0243557	1902	0.0240259	Club	1
4.21473	9.16916	7.75885	0.00534636	0.0243557	1903	0.0240259	CD8 T cells	1
3.73797	8.98825	7.33002	0.0067828	0.0243557	1905	0.0240259	Multiciliated	1
3.85157	9.03753	7.3031	0.00688514	0.0243557	1919	0.0240259	DCs	1
4.37709	9.23305	7.89258	0.00496512	0.0243557	1921	0.0240259	Monocyte-derived macrophages	0.84
3.68703	8.97102	7.31157	0.00685277	0.0243557	1935	0.0240259	Multiciliated	1
4.8823	9.4742	7.47674	0.00625162	0.0243557	1940	0.0240259	Suprabasal	1
4.02714	9.0938	7.61792	0.00578056	0.0243557	1946	0.0240259	Multiciliated	1
4.00847	9.08296	7.6115	0.00580116	0.0243557	1959	0.0240259	Basal	1
4.01527	9.08716	7.612	0.00579954	0.0243557	1961	0.0240259	Monocyte-derived macrophages	0.894737
3.65924	8.96268	7.28807	0.006943	0.0243557	1967	0.0240259	Airway macrophages	0.875
4.0251	9.09459	7.60406	0.00582514	0.0243557	1968	0.0240259	Club	1
4.201	9.16072	7.79538	0.00523935	0.0243557	1977	0.0240259	Multiciliated	1
4.49998	9.28766	7.82328	0.00515909	0.0243557	1979	0.0240259	Mixed	0.642857
4.33809	9.22634	7.75598	0.00535487	0.0243557	1981	0.0240259	Multiciliated	1
3.95355	9.067	7.49194	0.00619908	0.0243557	1997	0.0240259	Suprabasal	1
4.08357	9.11492	7.72977	0.00543316	0.0243557	2000	0.0240259	Multiciliated	1
3.72845	8.985	7.3269	0.00679458	0.0243557	2002	0.0240259	Multiciliated	1
4.07929	9.10962	7.74831	0.00537765	0.0243557	2007	0.0240259	Airway macrophages	1
3.65924	8.96268	7.28807	0.006943	0.0243557	2008	0.0240259	Multiciliated	1
4.03586	9.09407	7.65708	0.00565643	0.0243557	2009	0.0240259	Monocyte-derived macrophages	1
4.09248	9.1256	7.65412	0.00566571	0.0243557	2011	0.0240259	Multiciliated	1
4.05777	9.1064	7.67129	0.00561206	0.0243557	2019	0.0240259	Airway macrophages	0.888889
3.88398	9.03806	7.44463	0.00636414	0.0243557	2031	0.0240259	Multiciliated	1
3.83619	9.02473	7.36662	0.00664611	0.0243557	2034	0.0240259	Airway macrophages	1
4.201	9.16072	7.79538	0.00523935	0.0243557	2036	0.0240259	Multiciliated	1
4.99883	9.53678	7.30107	0.00689295	0.0243557	2045	0.0240259	Multiciliated	1
3.78648	9.00421	7.3676	0.00664252	0.0243557	2050	0.0240259	Multiciliated	1
3.74168	8.99272	7.29119	0.00693096	0.0243557	2061	0.0240259	Airway macrophages	1
4.13851	9.1327	7.79429	0.00524253	0.0243557	2064	0.0240259	Multiciliated	1
4.33133	9.21526	7.83901	0.0051144	0.0243557	2065	0.0240259	Club	1
3.83805	9.02236	7.40193	0.00651693	0.0243557	2071	0.0240259	Multiciliated	1
4.39493	9.24195	7.87288	0.0050195	0.0243557	2075	0.0240259	Airway macrophages	0.96
4.04616	9.09677	7.6857	0.00556741	0.0243557	2086	0.0240259	Multiciliated	1
4.201	9.16072	7.79538	0.00523935	0.0243557	2091	0.0240259	Suprabasal	1
3.70182	8.98518	7.20579	0.00726852	0.0243557	2095	0.024133	Mixed	0.583333
3.88398	9.03806	7.44463	0.00636414	0.0243557	2111	0.0240259	Multiciliated	1
3.93175	9.05812	7.47142	0.00627012	0.0243557	2115	0.0240259	Airway macrophages	1
4.25613	9.18307	7.79503	0.00524038	0.0243557	2125	0.0240259	Mixed	0.608696
4.68277	9.37458	7.68516	0.00556908	0.0243557	2127	0.0240259	Suprabasal	0.966667
4.08907	9.11426	7.76152	0.00533848	0.0243557	2135	0.0240259	Basal	1
4.32438	9.2158	7.79766	0.00523276	0.0243557	2142	0.0240259	Airway macrophages	1
3.80592	9.01369	7.35074	0.00670508	0.0243557	2173	0.0240259	Club	1
4.71086	9.38771	7.67898	0.00558817	0.0243557	2175	0.0240259	Basal	0.970588
4.00308	9.08155	7.59721	0.00584731	0.0243557	2180	0.0240259	Airway macrophages	1
4.43575	9.26418	7.78574	0.00526739	0.0243557	2186	0.0240259	Multiciliated	1
4.91007	9.48888	7.4384	0.00638617	0.0243557	2192	0.0240259	Multiciliated	1
4.02082	9.09145	7.60799	0.00581246	0.0243557	2193	0.0240259	Multiciliated	1
4.28022	9.19376	7.79225	0.00524845	0.0243557	2197	0.0240259	Airway macrophages	1
4.64687	9.36152	7.6121	0.00579924	0.0243557	2200	0.0240259	Multiciliated	1
3.81279	9.01337	7.38613	0.00657442	0.0243557	2214	0.0240259	Multiciliated	1
4.16511	9.14525	7.79026	0.00525422	0.0243557	2224	0.0240259	Multiciliated	1
3.57566	8.93663	7.19267	0.00732184	0.0243557	2227	0.024133	Multiciliated	1
4.84666	9.45593	7.52577	0.00608372	0.0243557	2228	0.0240259	Multiciliated	1
4.11008	9.12214	7.77324	0.00530397	0.0243557	2231	0.0240259	Mast cells	1
3.95514	9.06758	7.49384	0.00619254	0.0243557	2236	0.0240259	Multiciliated	1
3.89696	9.05002	7.39025	0.00655939	0.0243557	2252	0.0240259	Airway macrophages	1
4.15645	9.13952	7.80875	0.00520073	0.0243557	2278	0.0240259	Multiciliated	1
4.2214	9.17177	7.75791	0.00534915	0.0243557	2279	0.0240259	Goblet	0.944444
3.99189	9.08642	7.51028	0.00613628	0.0243557	2283	0.0240259	Club	1
4.14353	9.13801	7.76389	0.00533147	0.0243557	2298	0.0240259	Club	0.952381
4.263	9.18842	7.76745	0.00532099	0.0243557	2301	0.0240259	Multiciliated	1
4.55716	9.31361	7.79319	0.00524571	0.0243557	2304	0.0240259	Multiciliated	1
4.09517	9.1159	7.77204	0.00530747	0.0243557	2310	0.0240259	Suprabasal	1
4.49066	9.29061	7.71705	0.00547158	0.0243557	2315	0.0240259	CD8 T cells	1
-3.58748	8.84886	8.9285	0.00280848	0.0243557	2317	0.0237519	Multiciliated	1
4.48062	9.2788	7.83705	0.00511994	0.0243557	2321	0.0240259	Airway macrophages	0.964286
4.43071	9.25802	7.84507	0.0050973	0.0243557	2333	0.0240259	Airway macrophages	0.863636
4.39718	9.24095	7.89871	0.00494832	0.0243557	2334	0.0240259	Multiciliated	1
3.82725	9.02018	7.37638	0.00661015	0.0243557	2339	0.0240259	Multiciliated	1
4.13851	9.1327	7.79429	0.00524253	0.0243557	2346	0.0240259	Multiciliated	1
3.75913	8.99581	7.33614	0.00675975	0.0243557	2348	0.0240259	Multiciliated	1
4.62306	9.3449	7.74878	0.00537628	0.0243557	2359	0.0240259	Multiciliated	1
4.04105	9.09987	7.64039	0.005709	0.0243557	2362	0.0240259	Multiciliated	1
3.73797	8.98825	7.33002	0.0067828	0.0243557	2363	0.0240259	Suprabasal	0.941176
3.81479	9.02384	7.28285	0.00696321	0.0243557	2365	0.0240259	Club	0.928571
4.05956	9.10692	7.67587	0.00559784	0.0243557	2374	0.0240259	Suprabasal	1
4.07929	9.10962	7.74831	0.00537765	0.0243557	2381	0.0240259	Multiciliated	1
4.40133	9.24309	7.89157	0.00496789	0.0243557	2383	0.0240259	Suprabasal	1
5.06636	9.56634	7.19362	0.00731796	0.0243557	2385	0.024133	Basal	1
3.81279	9.01337	7.38613	0.00657442	0.0243557	2386	0.0240259	Multiciliated	1
4.44334	9.26149	7.86821	0.00503247	0.0243557	2387	0.0240259	Multiciliated	1
3.73797	8.98825	7.33002	0.0067828	0.0243557	2389	0.0240259	Airway macrophages	1
3.91817	9.04984	7.48898	0.00620928	0.0243557	2393	0.0240259	Basal	0.7
4.33029	9.21827	7.80317	0.00521683	0.0243557	2394	0.0240259	Club	0.95
4.28449	9.19392	7.81112	0.00519392	0.0243557	2398	0.0240259	Airway macrophages	1
3.72887	8.98519	7.32661	0.00679569	0.0243557	2403	0.0240259	Basal	0.823529
4.11107	9.14314	7.54771	0.00601012	0.0243557	2421	0.0240259	Multiciliated	1
4.2116	9.16739	7.76402	0.0053311	0.0243557	2424	0.0240259	Club	0.944444
4.25613	9.18307	7.79503	0.00524038	0.0243557	2433	0.0240259	Multiciliated	1
3.81279	9.01337	7.38613	0.00657442	0.0243557	2437	0.0240259	Multiciliated	1
3.89987	9.05429	7.36314	0.00665901	0.0243557	2438	0.0240259	Multiciliated	1
3.68157	8.97886	7.19249	0.00732256	0.0243557	2446	0.024133	Mixed	0.666667
4.201	9.16072	7.79538	0.00523935	0.0243557	2449	0.0240259	Multiciliated	1
4.40141	9.24276	7.89682	0.00495349	0.0243557	2450	0.0240259	Multiciliated	1
4.30536	9.20658	7.79183	0.00524967	0.0243557	2464	0.0240259	Mixed	0.5
3.98302	9.07331	7.56901	0.00593949	0.0243557	2470	0.0240259	Multiciliated	1
3.68417	8.97109	7.29762	0.0069062	0.0243557	2474	0.0240259	Basal	1
3.72328	8.98878	7.26039	0.00705082	0.0243557	2479	0.0240395	Multiciliated	1
3.81378	9.01859	7.33563	0.00676169	0.0243557	2483	0.0240259	Airway macrophages	1
3.77338	9.00242	7.32733	0.00679297	0.0243557	2496	0.0240259	Airway macrophages	1
4.24212	9.181	7.75009	0.00537237	0.0243557	2511	0.0240259	Monocyte-derived macrophages	0.736842
4.13672	9.13558	7.75466	0.0053588	0.0243557	2521	0.0240259	Airway macrophages	1
4.53343	9.30455	7.77664	0.00529397	0.0243557	2529	0.0240259	Airway macrophages	0.708333
4.19984	9.15793	7.82328	0.00515909	0.0243557	2532	0.0240259	Airway macrophages	0.913043
3.73731	8.99344	7.26643	0.00702715	0.0243557	2537	0.0240259	Suprabasal	1
3.85033	9.02597	7.41808	0.00645869	0.0243557	2538	0.0240259	Multiciliated	1
3.83445	9.02129	7.39749	0.00653303	0.0243557	2540	0.0240259	Multiciliated	1
4.02153	9.0879	7.63594	0.0057231	0.0243557	2546	0.0240259	Multiciliated	1
4.60579	9.34022	7.69301	0.00554492	0.0243557	2549	0.0240259	Suprabasal	1
3.73731	8.99344	7.26643	0.00702715	0.0243557	2551	0.0240259	Multiciliated	1
4.09369	9.11963	7.72441	0.0054493	0.0243557	2557	0.0240259	CD8 T cells	0.947368
3.89949	9.04303	7.46852	0.00628022	0.0243557	2563	0.0240259	Multiciliated	1
3.81279	9.01337	7.38613	0.00657442	0.0243557	2567	0.0240259	Multiciliated	1
4.08501	9.12039	7.67487	0.00560092	0.0243557	2569	0.0240259	Multiciliated	1
4.62116	9.34461	7.73784	0.00540893	0.0243557	2572	0.0240259	Multiciliated	1
4.5131	9.29436	7.80395	0.00521457	0.0243557	2575	0.0240259	Suprabasal	1
3.9185	9.04998	7.48916	0.00620864	0.0243557	2579	0.0240259	Multiciliated	1
3.65924	8.96268	7.28807	0.006943	0.0243557	2598	0.0240259	Suprabasal	1
4.02082	9.09145	7.60799	0.00581246	0.0243557	2599	0.0240259	Multiciliated	1
4.65737	9.36281	7.6926	0.00554618	0.0243557	2608	0.0240259	Airway macrophage proliferating	0.96
4.0532	9.10247	7.67681	0.00559492	0.0243557	2612	0.0240259	Airway macrophages	1
4.8696	9.467	7.4795	0.00624205	0.0243557	2613	0.0240259	Multiciliated	1
4.58974	9.33578	7.64397	0.00569768	0.0243557	2615	0.0240259	Suprabasal	1
3.73797	8.98825	7.33002	0.0067828	0.0243557	2624	0.0240259	Multiciliated	1
4.08357	9.11492	7.72977	0.00543316	0.0243557	2626	0.0240259	Multiciliated	1
3.88624	9.0433	7.4072	0.00649789	0.0243557	2630	0.0240259	CD8 T cells	1
4.25107	9.18022	7.80285	0.00521774	0.0243557	2640	0.0240259	Club	1
3.84966	9.02577	7.41727	0.00646159	0.0243557	2642	0.0240259	Multiciliated	1
3.65924	8.96268	7.28807	0.006943	0.0243557	2652	0.0240259	Airway macrophages	1
3.73731	8.99344	7.26643	0.00702715	0.0243557	2657	0.0240259	Multiciliated	1
3.8829	9.04211	7.40325	0.00651215	0.0243557	2660	0.0240259	Suprabasal	1
4.64062	9.35873	7.61438	0.00579189	0.0243557	2674	0.0240259	Multiciliated	1
3.98483	9.07466	7.56617	0.00594887	0.0243557	2678	0.0240259	Monocyte-derived macrophages	0.9
4.20705	9.16606	7.75959	0.0053442	0.0243557	2679	0.0240259	Mixed	0.5
4.13042	9.14065	7.67298	0.00560678	0.0243557	2685	0.0240259	Multiciliated	1
4.1705	9.15082	7.76113	0.00533963	0.0243557	2688	0.0240259	Airway macrophages	1
4.31083	9.20329	7.85203	0.00507769	0.0243557	2689	0.0240259	Multiciliated	1
3.64259	8.95853	7.26357	0.00703833	0.0243557	2691	0.0240325	Monocyte-derived macrophages	1
3.82945	9.02405	7.34628	0.00672174	0.0243557	2692	0.0240259	Club	1
3.84926	9.02558	7.41743	0.00646103	0.0243557	2693	0.0240259	Suprabasal	1
3.84179	9.02761	7.36344	0.00665789	0.0243557	2695	0.0240259	Multiciliated	1
4.35256	9.22142	7.88761	0.00497879	0.0243557	2696	0.0240259	Airway macrophages	1
4.68375	9.37506	7.68445	0.00557127	0.0243557	2697	0.0240259	Airway macrophages	1
3.8492	9.03189	7.34874	0.00671255	0.0243557	2699	0.0240259	Multiciliated	1
4.03916	9.0947	7.66795	0.00562244	0.0243557	2703	0.0240259	Multiciliated	1
4.43348	9.26171	7.80867	0.00520096	0.0243557	2710	0.0240259	Airway macrophages	1
3.65924	8.96268	7.28807	0.006943	0.0243557	2711	0.0240259	Airway macrophages	1
4.60344	9.33618	7.75064	0.00537073	0.0243557	2714	0.0240259	Club	1
3.79625	9.00847	7.36491	0.00665244	0.0243557	2726	0.0240259	Airway macrophages	1
4.03615	9.09558	7.6469	0.00568843	0.0243557	2727	0.0240259	Multiciliated	1
4.60804	9.34243	7.66747	0.00562393	0.0243557	2728	0.0240259	Mixed	0.588235
4.38077	9.23749	7.8579	0.00506126	0.0243557	2729	0.0240259	Airway macrophages	0.956522
3.86562	9.03228	7.41773	0.00645997	0.0243557	2734	0.0240259	CD8 T cells	0.888889
4.15672	9.14649	7.73905	0.0054053	0.0243557	2738	0.0240259	Airway macrophages	0.842105
4.17018	9.14571	7.81023	0.00519649	0.0243557	2743	0.0240259	Airway macrophages	0.956522
4.01697	9.08617	7.62739	0.00575027	0.0243557	2746	0.0240259	Airway macrophages	1
4.47356	9.2787	7.79566	0.00523853	0.0243557	2747	0.0240259	Multiciliated	1
3.57566	8.93663	7.19267	0.00732184	0.0243557	2755	0.024133	Suprabasal	0.933333
4.41479	9.24905	7.88291	0.00499174	0.0243557	2756	0.0240259	Basal	1
4.29981	9.20596	7.7696	0.00531467	0.0243557	2760	0.0240259	Multiciliated	1
4.30764	9.20685	7.80021	0.00522537	0.0243557	2761	0.0240259	Monocyte-derived macrophages	0.789474
4.91704	9.49223	7.42493	0.00643417	0.0243557	2766	0.0240259	Multiciliated	1
4.07011	9.11138	7.69386	0.0055423	0.0243557	2767	0.0240259	Airway macrophages	1
4.27836	9.19176	7.80482	0.00521206	0.0243557	2773	0.0240259	Multiciliated	1
4.22006	9.16627	7.81909	0.00517108	0.0243557	2774	0.0240259	Club	0.826087
-3.16265	8.75166	7.80389	0.00521475	0.0243557	2776	0.0240259	Multiciliated	1
4.34484	9.21872	7.87425	0.00501568	0.0243557	2782	0.0240259	Suprabasal	1
3.57566	8.93663	7.19267	0.00732184	0.0243557	2805	0.024133	Multiciliated	1
3.73731	8.99344	7.26643	0.00702715	0.0243557	2806	0.0240259	Multiciliated	1
4.36827	9.23209	7.85656	0.00506501	0.0243557	2809	0.0240259	Suprabasal	1
4.01703	9.08617	7.62769	0.00574931	0.0243557	2814	0.0240259	Multiciliated	1
4.41751	9.2526	7.84809	0.00508877	0.0243557	2817	0.0240259	Club	1
4.08357	9.11492	7.72977	0.00543316	0.0243557	2818	0.0240259	Multiciliated	1
4.0962	9.11637	7.77172	0.00530841	0.0243557	2822	0.0240259	Multiciliated	1
4.47541	9.27783	7.81948	0.00516994	0.0243557	2827	0.0240259	Mixed	0.521739
4.12354	9.1284	7.7691	0.00531614	0.0243557	2829	0.0240259	Multiciliated	1
4.62306	9.3449	7.74878	0.00537628	0.0243557	2830	0.0240259	Multiciliated	1
4.22117	9.1755	7.71206	0.0054867	0.0243557	2834	0.0240259	Multiciliated	1
3.65924	8.96268	7.28807	0.006943	0.0243557	2850	0.0240259	Multiciliated	1
3.76405	8.99752	7.33961	0.00674672	0.0243557	2855	0.0240259	Multiciliated	1
3.57566	8.93663	7.19267	0.00732184	0.0243557	2857	0.024133	Multiciliated	1
4.07421	9.10769	7.73809	0.00540817	0.0243557	2871	0.0240259	Multiciliated	1
3.76121	8.99543	7.34971	0.00670892	0.0243557	2880	0.0240259	Multiciliated	1
3.85414	9.02848	7.40764	0.00649628	0.0243557	2881	0.0240259	Suprabasal	0.944444
4.19526	9.1554	7.83279	0.00513202	0.0243557	2892	0.0240259	Multiciliated	1
3.69272	8.97557	7.2814	0.00696882	0.0243557	2900	0.0240259	Mixed	0.4
3.88836	9.04045	7.44181	0.0063741	0.0243557	2907	0.0240259	Basal	1
4.201	9.16072	7.79538	0.00523935	0.0243557	2923	0.0240259	Suprabasal	0.863636
4.06369	9.1043	7.71326	0.00548308	0.0243557	2926	0.0240259	Multiciliated	1
4.03114	9.09168	7.65286	0.00566967	0.0243557	2927	0.0240259	Multiciliated	1
4.24333	9.18122	7.75353	0.00536216	0.0243557	2928	0.0240259	Suprabasal	1
4.61648	9.3423	7.74283	0.00539399	0.0243557	2934	0.0240259	Airway macrophages	1
4.49422	9.29058	7.74149	0.00539801	0.0243557	2936	0.0240259	Multiciliated	1
4.0552	9.10179	7.69149	0.00554958	0.0243557	2944	0.0240259	Airway macrophages	1
4.06117	9.11521	7.62009	0.00577361	0.0243557	2946	0.0240259	Club	1
3.85141	9.02635	7.41874	0.00645634	0.0243557	2948	0.0240259	Multiciliated	1
4.78729	9.42597	7.59857	0.00584291	0.0243557	2956	0.0240259	Airway macrophages	1
3.98401	9.07368	7.57027	0.00593534	0.0243557	2983	0.0240259	Basal	1
4.79877	9.43174	7.53024	0.00606868	0.0243557	2986	0.0240259	Mixed	0.571429
4.38606	9.23906	7.86419	0.00504368	0.0243557	2991	0.0240259	Club	0.909091
4.43217	9.2688	7.69136	0.00554997	0.0243557	2996	0.0240259	Multiciliated	1
3.89321	9.04141	7.45504	0.00632742	0.0243557	3003	0.0240259	Airway macrophages	1
4.47039	9.27378	7.84955	0.00508467	0.0243557	3009	0.0240259	Basal	1
3.73441	8.98712	7.32793	0.0067907	0.0243557	3030	0.0240259	Multiciliated	1
4.60644	9.34312	7.63806	0.00571636	0.0243557	3032	0.0240259	Multiciliated	1
3.65924	8.96268	7.28807	0.006943	0.0243557	3040	0.0240259	Multiciliated	1
3.9843	9.07841	7.53619	0.00604866	0.0243557	3043	0.0240259	Mixed	0.5
3.73797	8.98825	7.33002	0.0067828	0.0243557	3044	0.0240259	Multiciliated	1
4.71317	9.38906	7.6703	0.00561514	0.0243557	3046	0.0240259	Multiciliated	1
4.44128	9.26075	7.86696	0.00503594	0.0243557	3053	0.0240259	Basal	1
3.73797	8.98825	7.33002	0.0067828	0.0243557	3057	0.0240259	Multiciliated	1
3.95751	9.06662	7.51133	0.00613268	0.0243557	3068	0.0240259	Multiciliated	1
4.59097	9.33035	7.75828	0.00534805	0.0243557	3072	0.0240259	Multiciliated	1
4.85553	9.45936	7.47858	0.00624523	0.0243557	3079	0.0240259	Mixed	0.5625
4.00178	9.0868	7.5527	0.00599349	0.0243557	3084	0.0240259	Airway macrophages	1
4.51167	9.29389	7.80194	0.00522038	0.0243557	3087	0.0240259	Suprabasal	1
4.02455	9.09676	7.58693	0.00588077	0.0243557	3091	0.0240259	Airway macrophages	1
3.92327	9.05248	7.48694	0.00621632	0.0243557	3098	0.0240259	Suprabasal	1
4.99292	9.52819	7.29149	0.0069298	0.0243557	3101	0.0240259	Multiciliated	1
4.00061	9.08073	7.59216	0.00586371	0.0243557	3104	0.0240259	Airway macrophages	1
4.25613	9.18307	7.79503	0.00524038	0.0243557	3109	0.0240259	Multiciliated	1
3.88398	9.03806	7.44463	0.00636414	0.0243557	3111	0.0240259	Multiciliated	1
4.13158	9.13054	7.78459	0.00527075	0.0243557	3112	0.0240259	Basal	1
4.99153	9.52703	7.29137	0.00693024	0.0243557	3119	0.0240259	Multiciliated	1
-3.39076	8.80111	8.40595	0.00374106	0.0243557	3120	0.0240259	Multiciliated	1
4.10993	9.12876	7.70272	0.00551516	0.0243557	3125	0.0240259	Club	0.944444
4.08768	9.11368	7.75937	0.00534485	0.0243557	3126	0.0240259	Mixed	0.571429
4.02082	9.09145	7.60799	0.00581246	0.0243557	3127	0.0240259	Multiciliated	1
4.22879	9.16913	7.82689	0.0051488	0.0243557	3129	0.0240259	Multiciliated	1
4.31667	9.21043	7.81247	0.00519004	0.0243557	3136	0.0240259	Multiciliated	1
3.88398	9.03806	7.44463	0.00636414	0.0243557	3138	0.0240259	Multiciliated	1
4.10402	9.13513	7.60225	0.00583099	0.0243557	3140	0.0240259	Mixed	0.666667
3.64023	8.95646	7.27825	0.00698105	0.0243557	3141	0.0240259	Multiciliated	1
3.93809	9.07061	7.38662	0.00657263	0.0243557	3150	0.0240259	Suprabasal	1
3.77004	9.00035	7.33525	0.00676311	0.0243557	3157	0.0240259	Monocyte-derived macrophages	0.875
4.11215	9.12215	7.78296	0.00527548	0.0243557	3165	0.0240259	Multiciliated	1
4.4108	9.24819	7.87253	0.00502048	0.0243557	3171	0.0240259	Club	1
3.85141	9.02635	7.41874	0.00645634	0.0243557	3180	0.0240259	Multiciliated	1
4.14294	9.13401	7.80137	0.00522201	0.0243557	3197	0.0240259	Multiciliated	1
3.63639	8.95874	7.23236	0.00716175	0.0243557	3205	0.0240913	Multiciliated	1
4.35912	9.22688	7.86355	0.00504545	0.0243557	3207	0.0240259	Airway macrophages	1
3.91714	9.04946	7.48786	0.00621313	0.0243557	3214	0.0240259	Multiciliated	1
3.95446	9.06675	7.49592	0.00618538	0.0243557	3216	0.0240259	Airway macrophages	0.9375
4.40202	9.24454	7.87485	0.00501402	0.0243557	3219	0.0240259	Multiciliated	1
3.81061	9.0127	7.38372	0.00658324	0.0243557	3238	0.0240259	Multiciliated	1
4.08676	9.11711	7.72003	0.00546255	0.0243557	3239	0.0240259	Multiciliated	1
-3.58748	8.84886	8.9285	0.00280848	0.0243557	3251	0.0237519	Multiciliated	1
3.95734	9.06669	7.50995	0.00613738	0.0243557	3254	0.0240259	Club	1
4.60078	9.33567	7.73904	0.00540533	0.0243557	3255	0.0240259	Airway macrophages	1
3.90018	9.04833	7.42272	0.00644208	0.0243557	3258	0.0240259	Airway macrophages	1
3.91618	9.05231	7.45537	0.00632626	0.0243557	3261	0.0240259	Multiciliated	1
3.96728	9.07618	7.47548	0.00625599	0.0243557	3264	0.0240259	Airway macrophages	1
3.84547	9.02674	7.38679	0.006572	0.0243557	3267	0.0240259	Multiciliated	1
4.12759	9.139	7.6773	0.0055934	0.0243557	3269	0.0240259	CD8 T cells	0.875
3.81479	9.02384	7.28285	0.00696321	0.0243557	3270	0.0240259	Multiciliated	1
4.46425	9.28043	7.70994	0.00549315	0.0243557	3271	0.0240259	Multiciliated	1
3.95201	9.06232	7.52651	0.00608123	0.0243557	3273	0.0240259	Airway macrophages	1
3.99461	9.07904	7.5773	0.00591226	0.0243557	3281	0.0240259	Basal	1
3.85885	9.03438	7.3666	0.00664619	0.0243557	3282	0.0240259	Suprabasal	0.9375
4.54677	9.30871	7.80073	0.00522387	0.0243557	3284	0.0240259	Basal	1
3.63777	8.95566	7.27701	0.00698586	0.0243557	3298	0.0240259	Suprabasal	1
4.01703	9.08617	7.62769	0.00574931	0.0243557	3316	0.0240259	Multiciliated	1
4.31667	9.21043	7.81247	0.00519004	0.0243557	3320	0.0240259	Airway macrophages	0.954545
4.66239	9.36505	7.69288	0.00554532	0.0243557	3322	0.0240259	Multiciliated	1
-6.0849	9.97108	8.40047	0.00375235	0.0243557	3341	0.0240259	Club	0.744186
3.82126	9.01639	7.39145	0.006555	0.0243557	3349	0.0240259	Multiciliated	1
3.81378	9.01859	7.33563	0.00676169	0.0243557	3350	0.0240259	Multiciliated	1
4.52351	9.30023	7.77849	0.00528856	0.0243557	3355	0.0240259	Airway macrophages	1
3.7038	8.98432	7.2262	0.00718632	0.0243557	3356	0.0241124	Multiciliated	1
4.3473	9.21883	7.88626	0.0049825	0.0243557	3368	0.0240259	Multiciliated	1
-5.83269	9.81133	8.82836	0.00296681	0.0243557	3373	0.0240259	Multiciliated	1
3.80592	9.01369	7.35074	0.00670508	0.0243557	3377	0.0240259	Multiciliated	1
3.74581	8.99629	7.27329	0.00700034	0.0243557	3385	0.0240259	CD8 T cells	1
4.29383	9.1997	7.80041	0.00522481	0.0243557	3388	0.0240259	Multiciliated	1
4.01703	9.08617	7.62769	0.00574931	0.0243557	3389	0.0240259	Multiciliated	1
4.44853	9.26378	7.86558	0.00503978	0.0243557	3391	0.0240259	Multiciliated	1
4.43271	9.26054	7.82101	0.00516557	0.0243557	3394	0.0240259	Airway macrophages	1
3.6414	8.95682	7.27912	0.00697766	0.0243557	3396	0.0240259	Multiciliated	1
4.46361	9.27247	7.8279	0.00514593	0.0243557	3397	0.0240259	Airway macrophages	1
4.15444	9.13985	7.79557	0.00523882	0.0243557	3398	0.0240259	Airway macrophages	1
4.16589	9.14823	7.76481	0.00532877	0.0243557	3400	0.0240259	Airway macrophages	1
4.31363	9.2045	7.85456	0.00507059	0.0243557	3408	0.0240259	Multiciliated	1
4.45718	9.2691	7.83979	0.00511219	0.0243557	3417	0.0240259	Multiciliated	1
3.71459	8.98341	7.28329	0.00696149	0.0243557	3419	0.0240259	Multiciliated	1
-3.39076	8.80111	8.40595	0.00374106	0.0243557	3436	0.0240259	Multiciliated	1
3.94093	9.05997	7.49698	0.00618174	0.0243557	3439	0.0240259	Mixed	0.611111
3.58694	8.94034	7.20738	0.00726209	0.0243557	3441	0.024133	Multiciliated	1
4.28381	9.19604	7.78556	0.00526791	0.0243557	3442	0.0240259	Club	1
3.88398	9.03806	7.44463	0.00636414	0.0243557	3444	0.0240259	Multiciliated	1
3.91752	9.05554	7.43251	0.00640713	0.0243557	3445	0.0240259	Club	1
4.31992	9.2072	7.86041	0.00505424	0.0243557	3450	0.0240259	Multiciliated	1
3.62913	8.95283	7.27171	0.00700653	0.0243557	3452	0.0240259	Multiciliated	1
4.12039	9.12786	7.75982	0.00534351	0.0243557	3466	0.0240259	CD8 T cells	1
4.14875	9.14334	7.73379	0.00542109	0.0243557	3467	0.0240259	CD8 T cells	0.894737
4.46902	9.27337	7.84741	0.00509069	0.0243557	3468	0.0240259	Basal	1
3.88398	9.03806	7.44463	0.00636414	0.0243557	3470	0.0240259	Airway macrophages	0.947368
4.61609	9.34229	7.74009	0.00540219	0.0243557	3472	0.0240259	Mixed	0.6
3.88398	9.03806	7.44463	0.00636414	0.0243557	3473	0.0240259	Multiciliated	1
4.67368	9.37028	7.68972	0.00555503	0.0243557	3481	0.0240259	Airway macrophages	1
3.89794	9.05193	7.37854	0.00660222	0.0243557	3490	0.0240259	Suprabasal	1
-3.53239	8.83545	8.76469	0.00307216	0.0243557	3503	0.0240259	Multiciliated	1
4.04996	9.10089	7.67305	0.00560658	0.0243557	3505	0.0240259	Club	1
3.82124	9.03094	7.23226	0.00716213	0.0243557	3516	0.0240913	Suprabasal	1
3.57566	8.93663	7.19267	0.00732184	0.0243557	3517	0.024133	Multiciliated	1
-6.06802	9.96167	8.42526	0.00370153	0.0243557	3523	0.0240259	Multiciliated	1
4.31667	9.21043	7.81247	0.00519004	0.0243557	3527	0.0240259	Airway macrophages	1
4.0292	9.09236	7.63846	0.00571509	0.0243557	3529	0.0240259	Airway macrophages	1
3.68147	8.97139	7.28168	0.00696773	0.0243557	3537	0.0240259	Ionocyte	1
4.50321	9.28982	7.81107	0.00519407	0.0243557	3547	0.0240259	Club	0.928571
4.57318	9.3237	7.74013	0.00540207	0.0243557	3557	0.0240259	Mixed	0.64
4.41425	9.25432	7.8042	0.00521386	0.0243557	3561	0.0240259	CD4 T cells	1
3.78009	9.01405	7.23199	0.0071632	0.0243557	3562	0.0240913	Multiciliated	1
4.05701	9.10974	7.64408	0.00569731	0.0243557	3567	0.0240259	Suprabasal	1
4.15201	9.13771	7.80638	0.00520757	0.0243557	3569	0.0240259	Multiciliated	1
4.90762	9.48504	7.4095	0.00648958	0.0243557	3577	0.0240259	Multiciliated	1
4.22513	9.17115	7.78468	0.00527048	0.0243557	3580	0.0240259	Basal	1
4.06566	9.10507	7.71687	0.00547211	0.0243557	3581	0.0240259	Airway macrophages	1
3.77482	9.00013	7.35965	0.00667192	0.0243557	3583	0.0240259	Multiciliated	1
3.69556	8.97598	7.28885	0.00693997	0.0243557	3585	0.0240259	Suprabasal	1
4.00137	9.08203	7.58555	0.00588524	0.0243557	3591	0.0240259	Mixed	0.473684
3.73731	8.99344	7.26643	0.00702715	0.0243557	3602	0.0240259	Airway macrophages	1
3.81279	9.01337	7.38613	0.00657442	0.0243557	3608	0.0240259	Airway macrophages	1
4.31554	9.20935	7.8164	0.00517878	0.0243557	3618	0.0240259	Multiciliated	1
3.8778	9.05495	7.25227	0.00708276	0.0243557	3621	0.0240716	Club	1
3.59716	8.94359	7.22098	0.00720729	0.0243557	3622	0.0241182	Basal	1
3.88846	9.04857	7.36747	0.00664298	0.0243557	3629	0.0240259	Airway macrophages	1
4.14353	9.13801	7.76389	0.00533147	0.0243557	3634	0.0240259	Airway macrophages	1
4.47672	9.28339	7.7429	0.00539378	0.0243557	3637	0.0240259	Multiciliated	1
3.9386	9.06222	7.46463	0.0062938	0.0243557	3640	0.0240259	Club	1
4.62116	9.34461	7.73784	0.00540893	0.0243557	3641	0.0240259	Multiciliated	1
3.91386	9.05516	7.41889	0.0064558	0.0243557	3647	0.0240259	Monocyte-derived macrophages	1
4.08357	9.11492	7.72977	0.00543316	0.0243557	3648	0.0240259	Club	1
4.62357	9.34526	7.746	0.00538454	0.0243557	3650	0.0240259	Club	0.9375
4.29701	9.20137	7.8002	0.0052254	0.0243557	3658	0.0240259	Airway macrophages	0.952381
3.88398	9.03806	7.44463	0.00636414	0.0243557	3659	0.0240259	Multiciliated	1
4.36031	9.22674	7.87249	0.00502058	0.0243557	3662	0.0240259	Airway macrophages	1
3.65633	8.96783	7.21601	0.00722724	0.0243557	3667	0.0241182	Basal	0.928571
4.01703	9.08617	7.62769	0.00574931	0.0243557	3675	0.0240259	Multiciliated	1
4.07707	9.11097	7.72811	0.00543816	0.0243557	3682	0.0240259	Monocyte-derived macrophages	0.736842
4.28181	9.19213	7.8184	0.00517305	0.0243557	3688	0.0240259	Multiciliated	1
4.01703	9.08617	7.62769	0.00574931	0.0243557	3701	0.0240259	Multiciliated	1
4.20705	9.16606	7.75959	0.0053442	0.0243557	3709	0.0240259	CD8 T cells	1
-5.93763	9.87792	8.65345	0.00326545	0.0243557	3712	0.0240259	CD8 T cells	1
4.05686	9.10311	7.68957	0.00555549	0.0243557	3717	0.0240259	Airway macrophages	0.947368
3.73624	8.98959	7.30538	0.00687644	0.0243557	3724	0.0240259	Multiciliated	1
4.02517	9.092	7.62227	0.00576663	0.0243557	3725	0.0240259	Multiciliated	1
4.05008	9.09901	7.68776	0.00556107	0.0243557	3727	0.0240259	Airway macrophages	1
4.4548	9.26811	7.83945	0.00511316	0.0243557	3729	0.0240259	Monocyte-derived macrophages	0.916667
3.99315	9.07999	7.56273	0.00596022	0.0243557	3746	0.0240259	Multiciliated	1
4.09227	9.11474	7.77137	0.00530944	0.0243557	3748	0.0240259	Club	0.909091
3.81279	9.01337	7.38613	0.00657442	0.0243557	3749	0.0240259	Multiciliated	1
4.34779	9.2296	7.77257	0.00530593	0.0243557	3752	0.0240259	Basal	1
4.23906	9.17519	7.80358	0.00521564	0.0243557	3756	0.0240259	Club	1
4.20428	9.16337	7.7784	0.00528883	0.0243557	3764	0.0240259	Airway macrophage proliferating	0.95
4.41182	9.24743	7.88909	0.00497472	0.0243557	3765	0.0240259	CD8 T cells	1
5.03048	9.54731	7.23744	0.00714148	0.0243557	3773	0.0240913	Multiciliated	1
4.41805	9.25343	7.83994	0.00511178	0.0243557	3775	0.0240259	Multiciliated	1
4.39654	9.24362	7.85785	0.00506138	0.0243557	3776	0.0240259	Monocyte-derived macrophages	0.954545
4.26533	9.1891	7.76888	0.00531676	0.0243557	3781	0.0240259	Multiciliated	1
4.19883	9.15903	7.80416	0.00521397	0.0243557	3787	0.0240259	Multiciliated	1
3.61299	8.95036	7.22386	0.0071957	0.0243557	3791	0.0241182	Multiciliated	1
3.65633	8.96783	7.21601	0.00722724	0.0243557	3795	0.0241182	Multiciliated	1
4.66372	9.3657	7.69112	0.00555072	0.0243557	3803	0.0240259	Multiciliated	1
-5.83147	9.81015	8.83165	0.00296147	0.0243557	3810	0.0240259	Suprabasal	1
3.62871	8.95265	7.27169	0.0070066	0.0243557	3812	0.0240259	Club	1
4.02455	9.09676	7.58693	0.00588077	0.0243557	3815	0.0240259	Airway macrophages	1
3.66982	8.9662	7.29287	0.00692448	0.0243557	3822	0.0240259	Multiciliated	1
4.3478	9.21943	7.88276	0.00499214	0.0243557	3827	0.0240259	Multiciliated	1
3.81378	9.01859	7.33563	0.00676169	0.0243557	3834	0.0240259	Multiciliated	1
3.88398	9.03806	7.44463	0.00636414	0.0243557	3838	0.0240259	Multiciliated	1
4.08679	9.11985	7.69032	0.00555317	0.0243557	3855	0.0240259	Suprabasal	1
4.36944	9.23017	7.88288	0.00499181	0.0243557	3857	0.0240259	Club	1
4.18041	9.1537	7.78108	0.005281	0.0243557	3871	0.0240259	Airway macrophages	1
4.07929	9.10962	7.74831	0.00537765	0.0243557	3872	0.0240259	Multiciliated	1
4.49417	9.2845	7.83506	0.00512559	0.0243557	3886	0.0240259	Multiciliated	1
4.4428	9.26147	7.86537	0.00504037	0.0243557	3887	0.0240259	Mixed	0.607143
3.80798	9.01344	7.36316	0.00665894	0.0243557	3888	0.0240259	Suprabasal	1
4.47522	9.27981	7.78961	0.0052561	0.0243557	3890	0.0240259	Multiciliated	1
4.24056	9.17707	7.7897	0.00525584	0.0243557	3894	0.0240259	Multiciliated	1
4.01242	9.09045	7.57521	0.00591912	0.0243557	3897	0.0240259	Multiciliated	1
4.83063	9.44783	7.54842	0.00600773	0.0243557	3906	0.0240259	Airway macrophages	0.896552
3.6603	8.97065	7.19853	0.00729797	0.0243557	3910	0.024133	Deuterosomal	1
4.14034	9.14462	7.6788	0.00558876	0.0243557	3912	0.0240259	Airway macrophages	1
4.82254	9.44359	7.54591	0.00601612	0.0243557	3918	0.0240259	Multiciliated	1
4.01703	9.08617	7.62769	0.00574931	0.0243557	3921	0.0240259	Suprabasal	1
4.69513	9.38084	7.66776	0.00562304	0.0243557	3924	0.0240259	Club	1
4.27931	9.19063	7.82302	0.00515985	0.0243557	3927	0.0240259	Multiciliated	1
3.61928	8.95069	7.24882	0.00709636	0.0243557	3934	0.0240716	Multiciliated	1
3.74343	8.99131	7.31704	0.00683198	0.0243557	3937	0.0240259	Airway macrophage proliferating	0.9375
3.88398	9.03806	7.44463	0.00636414	0.0243557	3943	0.0240259	Club	0.947368
4.88084	9.47251	7.46088	0.00630694	0.0243557	3944	0.0240259	Multiciliated	1
4.20335	9.16089	7.80315	0.00521687	0.0243557	3958	0.0240259	Multiciliated	1
3.83173	9.02662	7.32712	0.00679376	0.0243557	3960	0.0240259	Multiciliated	1
4.222	9.16827	7.80378	0.00521505	0.0243557	3961	0.0240259	Multiciliated	1
3.73797	8.98825	7.33002	0.0067828	0.0243557	3968	0.0240259	Mixed	0.647059
4.21236	9.16462	7.8013	0.00522223	0.0243557	3970	0.0240259	Multiciliated	1
3.73731	8.99344	7.26643	0.00702715	0.0243557	3971	0.0240259	Multiciliated	1
4.01703	9.08617	7.62769	0.00574931	0.0243557	3979	0.0240259	Multiciliated	1
3.80938	9.01402	7.36315	0.00665898	0.0243557	3995	0.0240259	Multiciliated	1
3.73797	8.98825	7.33002	0.0067828	0.0243557	3999	0.0240259	Multiciliated	1
3.73617	8.98764	7.32944	0.00678499	0.0243557	4001	0.0240259	CD8 T cells	0.705882
4.17965	9.15115	7.80123	0.00522243	0.0243557	4002	0.0240259	Club	1
4.08357	9.11492	7.72977	0.00543316	0.0243557	4007	0.0240259	Multiciliated	1
4.38693	9.23629	7.90719	0.00492517	0.0243557	4022	0.0240259	Multiciliated	1
4.33484	9.22087	7.79959	0.00522717	0.0243557	4025	0.0240259	Suprabasal	1
3.88752	9.04043	7.43824	0.00638677	0.0243557	4027	0.0240259	Mixed	0.611111
3.65924	8.96268	7.28807	0.006943	0.0243557	4030	0.0240259	Multiciliated	1
4.57437	9.32175	7.78201	0.00527826	0.0243557	4031	0.0240259	Multiciliated	1
4.16165	9.14211	7.80669	0.00520666	0.0243557	4033	0.0240259	Airway macrophages	0.826087
3.89794	9.05193	7.37854	0.00660222	0.0243557	4038	0.0240259	Multiciliated	1
4.4479	9.26408	7.8575	0.00506237	0.0243557	4048	0.0240259	Airway macrophages	0.962963
3.82209	9.02329	7.32017	0.00682007	0.0243557	4057	0.0240259	Multiciliated	1
3.98662	9.0747	7.57426	0.00592222	0.0243557	4061	0.0240259	Multiciliated	1
3.85195	9.03196	7.36102	0.00666687	0.0243557	4064	0.0240259	Airway macrophage proliferating	1
4.43575	9.26418	7.78574	0.00526739	0.0243557	4065	0.0240259	Multiciliated	1
4.64939	9.35757	7.72957	0.00543377	0.0243557	4068	0.0240259	Multiciliated	1
-3.16265	8.75166	7.80389	0.00521475	0.0243557	4071	0.0240259	Multiciliated	1
4.00595	9.08293	7.59999	0.00583832	0.0243557	4090	0.0240259	Multiciliated	1
3.65924	8.96268	7.28807	0.006943	0.0243557	4094	0.0240259	Multiciliated	1
4.28376	9.19935	7.75298	0.00536376	0.0243557	4095	0.0240259	Multiciliated	1
3.73797	8.98825	7.33002	0.0067828	0.0243557	4097	0.0240259	Multiciliated	1
4.30668	9.20401	7.82421	0.00515643	0.0243557	4109	0.0240259	Multiciliated	1
3.91651	9.04926	7.48686	0.00621659	0.0243557	4112	0.0240259	Multiciliated	1
4.30192	9.19975	7.84096	0.00510888	0.0243557	4113	0.0240259	Multiciliated	1
4.14836	9.13685	7.79775	0.00523249	0.0243557	4116	0.0240259	Multiciliated	1
3.95201	9.06232	7.52651	0.00608123	0.0243557	4118	0.0240259	Club	0.8
4.13995	9.13739	7.75298	0.00536377	0.0243557	4122	0.0240259	Airway macrophages	0.75
4.39405	9.24101	7.88031	0.00499892	0.0243557	4123	0.0240259	Multiciliated	1
4.14206	9.13366	7.80093	0.00522329	0.0243557	4126	0.0240259	Multiciliated	1
4.98405	9.52846	7.32385	0.00680611	0.0243557	4128	0.0240259	Airway macrophages	1
4.19526	9.1554	7.83279	0.00513202	0.0243557	4130	0.0240259	Suprabasal	1
3.85983	9.03103	7.40503	0.00650572	0.0243557	4134	0.0240259	Multiciliated	1
4.23627	9.178	7.75769	0.0053498	0.0243557	4140	0.0240259	Multiciliated	1
4.44796	9.27386	7.71103	0.00548984	0.0243557	4159	0.0240259	Multiciliated	1
3.65924	8.96268	7.28807	0.006943	0.0243557	4171	0.0240259	Multiciliated	1
3.73797	8.98825	7.33002	0.0067828	0.0243557	4173	0.0240259	Multiciliated	1
4.83846	9.45086	7.49035	0.00620455	0.0243557	4174	0.0240259	Multiciliated	1
3.81378	9.01859	7.33563	0.00676169	0.0243557	4176	0.0240259	Mixed	0.5625
4.42544	9.25499	7.85852	0.0050595	0.0243557	4180	0.0240259	Airway macrophages	1
3.5908	8.94178	7.21095	0.00724765	0.0243557	4192	0.0241294	Multiciliated	1
3.82407	9.01738	7.39332	0.0065482	0.0243557	4194	0.0240259	Multiciliated	1
4.52021	9.30038	7.75472	0.00535862	0.0243557	4196	0.0240259	Mixed	0.52381
4.93743	9.50078	7.37644	0.00660995	0.0243557	4203	0.0240259	Multiciliated	1
4.30918	9.20508	7.82659	0.00514967	0.0243557	4205	0.0240259	Airway macrophages	1
4.64978	9.36282	7.61099	0.00580281	0.0243557	4211	0.0240259	Multiciliated	1
3.61191	8.94721	7.25089	0.00708819	0.0243557	4214	0.0240716	Multiciliated	1
3.78158	9.00247	7.36453	0.00665387	0.0243557	4228	0.0240259	Club	1
3.75635	8.99464	7.33626	0.00675929	0.0243557	4238	0.0240259	Suprabasal	1
4.10962	9.12708	7.71798	0.00546874	0.0243557	4245	0.0240259	Multiciliated	1
4.72277	9.39421	7.64559	0.00569256	0.0243557	4265	0.0240259	Multiciliated	1
4.24955	9.17775	7.82534	0.00515322	0.0243557	4271	0.0240259	Club	0.96
4.07756	9.11337	7.71523	0.00547709	0.0243557	4277	0.0240259	Airway macrophages	0.894737
4.30192	9.19975	7.84096	0.00510888	0.0243557	4282	0.0240259	Multiciliated	1
3.78767	9.00553	7.35842	0.00667649	0.0243557	4287	0.0240259	Multiciliated	1
3.88398	9.03806	7.44463	0.00636414	0.0243557	4295	0.0240259	Multiciliated	1
4.87561	9.46909	7.44954	0.00634678	0.0243557	4297	0.0240259	Multiciliated	1
3.98928	9.08045	7.5434	0.00602452	0.0243557	4308	0.0240259	Club	1
3.60342	8.94724	7.21234	0.00724202	0.0243557	4316	0.0241294	Monocyte-derived macrophages	1
3.65924	8.96268	7.28807	0.006943	0.0243557	4326	0.0240259	CD8 T cells	1
4.18435	9.15098	7.82614	0.00515096	0.0243557	4328	0.0240259	Multiciliated	1
3.77202	9.00258	7.31965	0.00682205	0.0243557	4334	0.0240259	Airway macrophages	1
3.8691	9.03274	7.42865	0.00642087	0.0243557	4339	0.0240259	Multiciliated	1
3.88624	9.0433	7.4072	0.00649789	0.0243557	4341	0.0240259	Basal	0.823529
3.70121	8.98251	7.23756	0.00714103	0.0243557	4354	0.0240913	Airway macrophages	0.928571
3.65924	8.96268	7.28807	0.006943	0.0243557	4355	0.0240259	Multiciliated	1
4.65561	9.3645	7.63281	0.00573303	0.0243557	4356	0.0240259	Multiciliated	1
-5.83456	9.81363	8.82167	0.00297771	0.0243557	4357	0.0240259	Multiciliated	1
3.88233	9.03746	7.44273	0.00637083	0.0243557	4358	0.0240259	Airway macrophages	1
3.60233	8.94524	7.22759	0.0071808	0.0243557	4364	0.0241109	Mixed	0.533333
3.81571	9.0145	7.38697	0.00657134	0.0243557	4367	0.0240259	Multiciliated	1
-3.54157	8.8399	8.75182	0.00309393	0.0243557	4369	0.0240259	Club	1
3.89062	9.05388	7.32549	0.00679992	0.0243557	4376	0.0240259	Multiciliated	1
4.13844	9.13276	7.79334	0.00524528	0.0243557	4377	0.0240259	Multiciliated	1
4.13624	9.13178	7.79337	0.0052452	0.0243557	4378	0.0240259	Club	0.826087
4.88506	9.47376	7.43788	0.00638803	0.0243557	4391	0.0240259	Multiciliated	1
3.744	8.9917	7.31491	0.00684008	0.0243557	4393	0.0240259	Mixed	0.375
3.7873	9.01037	7.30222	0.00688854	0.0243557	4398	0.0240259	Airway macrophages	1
4.263	9.18842	7.76745	0.00532099	0.0243557	4402	0.0240259	Multiciliated	1
4.56369	9.31872	7.75414	0.00536034	0.0243557	4407	0.0240259	Airway macrophages	1
4.54331	9.30806	7.7872	0.00526314	0.0243557	4409	0.0240259	Airway macrophages	1
3.67033	8.97238	7.22304	0.00719901	0.0243557	4414	0.0241182	Airway macrophages	0.785714
3.89006	9.0427	7.42771	0.00642425	0.0243557	4415	0.0240259	Multiciliated	1
4.32102	9.21511	7.78652	0.0052651	0.0243557	4416	0.0240259	Multiciliated	1
4.11453	9.12491	7.7641	0.00533085	0.0243557	4418	0.0240259	Multiciliated	1
4.13851	9.1327	7.79429	0.00524253	0.0243557	4423	0.0240259	Airway macrophages	1
3.9595	9.0826	7.38539	0.00657713	0.0243557	4424	0.0240259	Suprabasal	1
4.30192	9.19975	7.84096	0.00510888	0.0243557	4427	0.0240259	Multiciliated	1
3.88398	9.03806	7.44463	0.00636414	0.0243557	4429	0.0240259	Club	1
3.58122	8.93848	7.19965	0.00729342	0.0243557	4433	0.024133	Multiciliated	1
4.43237	9.25647	7.87722	0.00500746	0.0243557	4436	0.0240259	Basal	1
4.27501	9.191	7.79783	0.00523225	0.0243557	4437	0.0240259	Club	0.782609
3.86542	9.03218	7.41796	0.00645914	0.0243557	4439	0.0240259	Suprabasal	1
-3.39076	8.80111	8.40595	0.00374106	0.0243557	4445	0.0240259	Multiciliated	1
4.08357	9.11492	7.72977	0.00543316	0.0243557	4451	0.0240259	Airway macrophages	1
4.06522	9.10682	7.70152	0.00551883	0.0243557	4462	0.0240259	Multiciliated	1
4.08588	9.11498	7.7379	0.00540875	0.0243557	4465	0.0240259	Multiciliated	1
4.76202	9.41337	7.61992	0.00577416	0.0243557	4468	0.0240259	Airway macrophages	1
3.73797	8.98825	7.33002	0.0067828	0.0243557	4471	0.0240259	Multiciliated	1
3.78764	9.0057	7.35646	0.00668379	0.0243557	4475	0.0240259	Multiciliated	1
4.60769	9.33938	7.72544	0.00544618	0.0243557	4485	0.0240259	Multiciliated	1
4.41353	9.24795	7.89132	0.00496857	0.0243557	4487	0.0240259	Multiciliated	1
3.98834	9.0814	7.53081	0.00606676	0.0243557	4489	0.0240259	Club	1
3.80305	9.02187	7.2495	0.00709368	0.0243557	4492	0.0240716	Club	1
4.7061	9.38764	7.60968	0.00580701	0.0243557	4497	0.0240259	Basal	0.882353
4.07019	9.10876	7.7109	0.00549022	0.0243557	4498	0.0240259	Multiciliated	1
3.63516	8.9561	7.25984	0.00705298	0.0243557	4510	0.0240395	Goblet	0.8
4.31316	9.21203	7.77714	0.00529252	0.0243557	4511	0.0240259	Airway macrophages	1
3.57566	8.93663	7.19267	0.00732184	0.0243557	4512	0.024133	Multiciliated	1
4.1857	9.15335	7.80901	0.00519999	0.0243557	4516	0.0240259	Suprabasal	1
3.9032	9.04437	7.47269	0.0062657	0.0243557	4518	0.0240259	Multiciliated	1
3.99806	9.07966	7.58864	0.00587517	0.0243557	4519	0.0240259	Mixed	0.45
4.94037	9.5016	7.36632	0.00664722	0.0243557	4520	0.0240259	Multiciliated	1
3.65924	8.96268	7.28807	0.006943	0.0243557	4527	0.0240259	Multiciliated	1
4.66759	9.36637	7.71712	0.00547136	0.0243557	4536	0.0240259	Multiciliated	1
4.38878	9.23747	7.90096	0.00494216	0.0243557	4541	0.0240259	Multiciliated	1
3.9155	9.05049	7.47022	0.00627429	0.0243557	4542	0.0240259	Mixed	0.666667
3.93936	9.0603	7.48654	0.00621767	0.0243557	4550	0.0240259	Airway macrophages	1
4.24989	9.17793	7.8249	0.00515446	0.0243557	4564	0.0240259	Basal	1
4.09293	9.12089	7.704	0.00551126	0.0243557	4569	0.0240259	Multiciliated	1
4.35256	9.22142	7.88761	0.00497879	0.0243557	4571	0.0240259	Airway macrophages	0.962963
4.75857	9.4125	7.56755	0.00594432	0.0243557	4574	0.0240259	Multiciliated	1
4.11578	9.12357	7.78481	0.0052701	0.0243557	4588	0.0240259	Basal	1
3.73665	8.99866	7.20686	0.00726418	0.0243557	4596	0.024133	Multiciliated	1
3.88398	9.03806	7.44463	0.00636414	0.0243557	4597	0.0240259	Multiciliated	1
4.26788	9.18517	7.82795	0.00514579	0.0243557	4605	0.0240259	Basal	0.807692
3.74587	8.99292	7.308	0.00686643	0.0243557	4613	0.0240259	Club	1
4.02924	9.09949	7.58839	0.005876	0.0243557	4616	0.0240259	Mixed	0.6875
4.09685	9.11656	7.77258	0.0053059	0.0243557	4627	0.0240259	Multiciliated	1
3.61078	8.95064	7.21064	0.0072489	0.0243557	4632	0.0241294	Monocyte-derived macrophages	1
4.43128	9.25783	7.85118	0.00508008	0.0243557	4637	0.0240259	Airway macrophages	1
4.255	9.19602	7.63475	0.00572685	0.0243557	4639	0.0240259	Multiciliated	1
3.9813	9.07333	7.56075	0.00596677	0.0243557	4642	0.0240259	Airway macrophage proliferating	1
3.88624	9.0433	7.4072	0.00649789	0.0243557	4646	0.0240259	Basal	0.823529
3.6087	8.94618	7.2469	0.00710396	0.0243557	4647	0.0240716	Multiciliated	1
4.1109	9.13957	7.58808	0.005877	0.0243557	4652	0.0240259	Multiciliated	1
3.79603	9.02345	7.19966	0.0072934	0.0243557	4671	0.024133	Multiciliated	1
3.97609	9.07071	7.56013	0.00596882	0.0243557	4673	0.0240259	Multiciliated	1
4.30411	9.2047	7.80352	0.0052158	0.0243557	4679	0.0240259	Airway macrophages	0.95
3.65924	8.96268	7.28807	0.006943	0.0243557	4691	0.0240259	Airway macrophages	0.9375
3.96331	9.07116	7.49589	0.00618551	0.0243557	4694	0.0240259	Airway macrophages	1
3.64244	8.9595	7.25072	0.00708888	0.0243557	4698	0.0240716	Multiciliated	1
3.73797	8.98825	7.33002	0.0067828	0.0243557	4702	0.0240259	Multiciliated	1
4.62306	9.3449	7.74878	0.00537628	0.0243557	4707	0.0240259	Club	0.909091
3.95825	9.07288	7.46073	0.00630744	0.0243557	4708	0.0240259	Airway macrophages	1
-5.94558	9.88132	8.6457	0.00327936	0.0243557	4710	0.0240259	Multiciliated	1
3.83066	9.01975	7.39709	0.00653448	0.0243557	4711	0.0240259	Suprabasal	1
4.08357	9.11492	7.72977	0.00543316	0.0243557	4731	0.0240259	Airway macrophages	1
3.62747	8.95224	7.27016	0.00701258	0.0243557	4736	0.0240259	Multiciliated	1
3.58168	8.93864	7.20025	0.00729097	0.0243557	4737	0.024133	Multiciliated	1
4.55162	9.31191	7.78194	0.00527847	0.0243557	4749	0.0240259	Multiciliated	1
4.15275	9.14696	7.71389	0.00548114	0.0243557	4750	0.0240259	Airway macrophages	1
4.44853	9.26378	7.86558	0.00503978	0.0243557	4764	0.0240259	Suprabasal	1
4.08357	9.11492	7.72977	0.00543316	0.0243557	4766	0.0240259	Airway macrophages	1
4.43634	9.2705	7.69068	0.00555208	0.0243557	4771	0.0240259	Mixed	0.545455
4.19546	9.15613	7.82463	0.00515526	0.0243557	4779	0.0240259	Airway macrophages	1
3.65924	8.96268	7.28807	0.006943	0.0243557	4781	0.0240259	Suprabasal	1
3.57566	8.93663	7.19267	0.00732184	0.0243557	4785	0.024133	Club	0.933333
4.03155	9.09768	7.61115	0.00580228	0.0243557	4789	0.0240259	Club	1
4.00823	9.08358	7.60569	0.00581987	0.0243557	4798	0.0240259	Multiciliated	1
3.86737	9.03211	7.42779	0.00642396	0.0243557	4804	0.0240259	Multiciliated	1
4.04793	9.09937	7.67477	0.00560123	0.0243557	4807	0.0240259	Suprabasal	1
4.88718	9.47671	7.46946	0.00627693	0.0243557	4808	0.0240259	Airway macrophages	0.969697
4.06475	9.10685	7.6992	0.00552592	0.0243557	4816	0.0240259	Airway macrophages	1
3.88846	9.04857	7.36747	0.00664298	0.0243557	4818	0.0240259	CD8 T cells	0.8
3.65633	8.96783	7.21601	0.00722724	0.0243557	4821	0.0241182	Multiciliated	1
3.66982	8.9662	7.29287	0.00692448	0.0243557	4823	0.0240259	Suprabasal	0.875
3.74765	8.99691	7.27481	0.00699444	0.0243557	4825	0.0240259	Mixed	0.533333
4.25613	9.18307	7.79503	0.00524038	0.0243557	4830	0.0240259	Club	0.956522
4.00382	9.08422	7.57998	0.00590348	0.0243557	4836	0.0240259	Airway macrophages	1
3.67956	8.97063	7.28235	0.00696514	0.0243557	4837	0.0240259	Suprabasal	1
4.6978	9.38383	7.61297	0.00579644	0.0243557	4851	0.0240259	Multiciliated	1
3.95514	9.06758	7.49384	0.00619254	0.0243557	4855	0.0240259	Club	0.833333
3.81089	9.01939	7.31255	0.00684906	0.0243557	4862	0.0240259	Multiciliated	1
3.87404	9.03696	7.409	0.00649137	0.0243557	4869	0.0240259	Club	1
4.37646	9.23746	7.83477	0.00512642	0.0243557	4874	0.0240259	Club	1
3.63724	8.95782	7.24785	0.00710021	0.0243557	4878	0.0240716	Club	1
3.81279	9.01337	7.38613	0.00657442	0.0243557	4881	0.0240259	Multiciliated	1
3.86834	9.03503	7.40131	0.00651919	0.0243557	4884	0.0240259	Monocyte-derived macrophages	0.9375
3.69601	8.9752	7.30079	0.006894	0.0243557	4894	0.0240259	Multiciliated	1
4.44853	9.26378	7.86558	0.00503978	0.0243557	4898	0.0240259	Multiciliated	1
4.11612	9.12898	7.72857	0.00543678	0.0243557	4910	0.0240259	Club	1
4.45718	9.2691	7.83979	0.00511219	0.0243557	4912	0.0240259	Airway macrophages	1
-3.16265	8.75166	7.80389	0.00521475	0.0243557	4916	0.0240259	Suprabasal	0.8
5.01363	9.54045	7.26709	0.00702457	0.0243557	4919	0.0240259	Mixed	0.545455
4.74566	9.40657	7.56605	0.00594925	0.0243557	4934	0.0240259	Multiciliated	1
4.21736	9.1642	7.83152	0.00513563	0.0243557	4935	0.0240259	Multiciliated	1
3.74364	8.99656	7.25992	0.00705264	0.0243557	4936	0.0240395	Suprabasal	1
4.78916	9.42689	7.60096	0.00583518	0.0243557	4944	0.0240259	Multiciliated	1
4.63686	9.3531	7.70587	0.00550554	0.0243557	4953	0.0240259	Multiciliated	1
3.65438	8.9672	7.21494	0.00723155	0.0243557	4958	0.0241229	Multiciliated	1
4.05276	9.10619	7.64847	0.00568348	0.0243557	4960	0.0240259	Airway macrophage proliferating	1
3.77082	8.99963	7.34693	0.00671932	0.0243557	4961	0.0240259	Mixed	0.588235
3.95201	9.06232	7.52651	0.00608123	0.0243557	4985	0.0240259	Multiciliated	1
3.97485	9.07088	7.55278	0.00599321	0.0243557	4986	0.0240259	CD8 T cells	1
3.82846	9.019	7.39544	0.00654047	0.0243557	4996	0.0240259	Basal	1
3.85583	9.02953	7.40342	0.00651153	0.0243557	5005	0.0240259	Monocyte-derived macrophages	1
4.35278	9.22684	7.83072	0.0051379	0.0243557	5013	0.0240259	Multiciliated	1
4.32396	9.20932	7.8604	0.00505426	0.0243557	5021	0.0240259	Basal	1
4.25613	9.18307	7.79503	0.00524038	0.0243557	5024	0.0240259	Multiciliated	1
3.73797	8.98825	7.33002	0.0067828	0.0243557	5027	0.0240259	Airway macrophages	1
3.73797	8.98825	7.33002	0.0067828	0.0243557	5039	0.0240259	Multiciliated	1
4.48639	9.28976	7.70248	0.00551589	0.0243557	5040	0.0240259	Multiciliated	1
4.72088	9.39286	7.66251	0.00563943	0.0243557	5042	0.0240259	Airway macrophages	1
3.95514	9.06758	7.49384	0.00619254	0.0243557	5051	0.0240259	Mixed	0.555556
4.77875	9.42217	7.54526	0.00601829	0.0243557	5065	0.0240259	Multiciliated	1
4.08401	9.11875	7.68957	0.00555548	0.0243557	5071	0.0240259	Airway macrophages	1
3.77933	9.00169	7.36291	0.00665985	0.0243557	5088	0.0240259	Club	1
4.75333	9.40975	7.58736	0.00587934	0.0243557	5094	0.0240259	Multiciliated	1
4.55171	9.31666	7.70221	0.00551672	0.0243557	5102	0.0240259	Basal	0.777778
4.91922	9.49332	7.42108	0.00644793	0.0243557	5106	0.0240259	Airway macrophages	1
3.76121	8.99543	7.34971	0.00670892	0.0243557	5110	0.0240259	Multiciliated	1
3.76121	8.99543	7.34971	0.00670892	0.0243557	5114	0.0240259	Multiciliated	1
3.73502	8.98724	7.32906	0.00678643	0.0243557	5115	0.0240259	Multiciliated	1
3.62451	8.95407	7.23643	0.0071455	0.0243557	5116	0.0240913	Suprabasal	1
4.70448	9.38569	7.65001	0.00567862	0.0243557	5118	0.0240259	Multiciliated	1
4.01783	9.08823	7.61606	0.00578651	0.0243557	5128	0.0240259	Airway macrophages	1
4.02082	9.09145	7.60799	0.00581246	0.0243557	5130	0.0240259	Club	0.947368
4.17117	9.14551	7.81706	0.00517689	0.0243557	5147	0.0240259	Basal	0.958333
4.08781	9.11303	7.76465	0.00532922	0.0243557	5149	0.0240259	Basal	1
4.13059	9.14017	7.67945	0.00558672	0.0243557	5162	0.0240259	CD8 T cells	1
4.60741	9.3415	7.68116	0.00558144	0.0243557	5169	0.0240259	Airway macrophages	1
3.78282	9.00295	7.3649	0.0066525	0.0243557	5173	0.0240259	Multiciliated	0.944444
3.85436	9.02839	7.4096	0.00648921	0.0243557	5178	0.0240259	Multiciliated	1
4.74167	9.40373	7.61748	0.00578196	0.0243557	5181	0.0240259	Multiciliated	1
4.30192	9.19975	7.84096	0.00510888	0.0243557	5183	0.0240259	Multiciliated	1
3.73767	8.98825	7.32867	0.00678791	0.0243557	5185	0.0240259	Multiciliated	1
3.95201	9.06232	7.52651	0.00608123	0.0243557	5198	0.0240259	Suprabasal	1
3.95201	9.06232	7.52651	0.00608123	0.0243557	5204	0.0240259	Airway macrophages	1
4.31554	9.20935	7.8164	0.00517878	0.0243557	5206	0.0240259	Multiciliated	1
4.9532	9.50849	7.35126	0.00670316	0.0243557	5212	0.0240259	CD4 T cells	0.777778
3.63894	8.95602	7.27789	0.00698245	0.0243557	5214	0.0240259	Multiciliated	1
4.59097	9.33035	7.75828	0.00534805	0.0243557	5217	0.0240259	Multiciliated	1
4.08552	9.11154	7.76437	0.00533006	0.0243557	5219	0.0240259	Multiciliated	1
5.07089	9.56876	7.18898	0.00733691	0.0243879	4091	0.0241663	Multiciliated	1
3.64392	8.96524	7.18609	0.00734876	0.0244087	804	0.0241982	Goblet	0.909091
3.57035	8.93495	7.18517	0.00735252	0.0244087	3564	0.0241985	Airway macrophages	1
3.57923	8.93933	7.18251	0.0073634	0.0244293	4380	0.024219	Suprabasal	0.928571
3.56704	8.9339	7.18048	0.00737175	0.0244415	4693	0.0242337	Multiciliated	1
3.57296	8.93708	7.17602	0.00739009	0.0244867	1151	0.0242858	Multiciliated	1
3.57777	8.94006	7.16854	0.00742097	0.0245714	44	0.0243693	Basal	1
3.56815	8.93575	7.16755	0.00742505	0.0245714	2183	0.0243768	Mixed	0.642857
3.5637	8.93438	7.16087	0.00745277	0.0246319	2917	0.0244388	Suprabasal	1
3.68955	8.98447	7.16174	0.00744917	0.0246319	4241	0.0244388	Basal	1
3.58392	8.94397	7.15709	0.00746848	0.024654	2938	0.0244753	Airway macrophages	1
3.5674	8.93656	7.15585	0.00747364	0.024654	3019	0.0244753	Suprabasal	1
3.55869	8.93256	7.15601	0.00747297	0.024654	5030	0.0244753	Monocyte-derived macrophages	1
3.57325	8.94019	7.14668	0.00751197	0.0247336	21	0.0245564	Airway macrophages	1
3.5453	8.92706	7.14882	0.007503	0.0247336	3250	0.0245484	Club	1
3.60003	8.9525	7.14728	0.00750943	0.0247336	4795	0.0245564	Monocyte-derived macrophages	1
3.58507	8.94637	7.14316	0.00752671	0.024742	81	0.0245773	Monocyte-derived macrophages	0.846154
3.54135	8.92583	7.14268	0.00752872	0.024742	1709	0.0245773	Multiciliated	1
3.73593	9.00391	7.14419	0.0075224	0.024742	3314	0.0245773	Airway macrophages	0.727273
3.65337	8.97301	7.14019	0.00753919	0.0247608	4087	0.0246	Multiciliated	1
3.58023	8.94492	7.13619	0.00755603	0.0248005	4202	0.024645	Airway macrophages	1
5.1228	9.59696	7.13366	0.00756671	0.0248044	446	0.0246497	Multiciliated	1
3.56918	8.93958	7.13458	0.00756281	0.0248044	1448	0.0246497	Airway macrophages	1
3.52681	8.9213	7.11998	0.00762462	0.0248073	855	0.0246654	Multiciliated	1
3.57026	8.94174	7.12374	0.00760865	0.0248073	936	0.0246654	Suprabasal	0.923077
3.72953	9.00285	7.12533	0.00760193	0.0248073	1408	0.0246654	Multiciliated	1
5.13408	9.60312	7.12073	0.00762143	0.0248073	1474	0.0246654	Suprabasal	1
3.57026	8.94174	7.12374	0.00760865	0.0248073	1671	0.0246654	Suprabasal	0.923077
3.53822	8.92609	7.12607	0.00759877	0.0248073	1822	0.0246654	Multiciliated	1
3.52814	8.92171	7.12206	0.0076158	0.0248073	2184	0.0246654	Multiciliated	1
3.57026	8.94174	7.12374	0.00760865	0.0248073	2552	0.0246654	Multiciliated	1
3.57026	8.94174	7.12374	0.00760865	0.0248073	2958	0.0246654	Multiciliated	1
5.13408	9.60312	7.12073	0.00762143	0.0248073	3096	0.0246654	Multiciliated	1
5.13357	9.60219	7.12112	0.00761978	0.0248073	4600	0.0246654	Multiciliated	1
3.57026	8.94174	7.12374	0.00760865	0.0248073	4991	0.0246654	Multiciliated	1
3.53454	8.92516	7.11852	0.00763083	0.0248121	1984	0.0246745	Multiciliated	1
3.57506	8.94454	7.11595	0.0076418	0.0248323	1417	0.0246922	Suprabasal	1
3.52982	8.92352	7.11253	0.00765638	0.024837	3061	0.0246996	Monocyte-derived macrophages	1
3.52942	8.92336	7.11226	0.00765754	0.024837	3089	0.0246996	Multiciliated	1
5.13994	9.61119	7.11352	0.00765215	0.024837	3994	0.0246996	Multiciliated	1
3.52555	8.92218	7.10601	0.00768427	0.0249083	633	0.0247683	Basal	1
5.14912	9.61835	7.10068	0.00770718	0.0249671	1690	0.0248235	Airway macrophages	1
3.5532	8.93654	7.09796	0.00771889	0.0249759	578	0.0248445	Multiciliated	1
3.56199	8.94051	7.09782	0.00771947	0.0249759	3168	0.0248445	Airway macrophage proliferating	1
3.53518	8.92833	7.09124	0.00774784	0.0250522	3731	0.0249211	Multiciliated	1
3.51436	8.91866	7.08895	0.00775776	0.0250687	2077	0.0249444	Airway macrophages	0.928571
5.17261	9.62377	7.07432	0.00782134	0.0252252	1111	0.0251142	Multiciliated	1
3.50405	8.91544	7.07303	0.00782697	0.0252252	1560	0.0251142	Multiciliated	1
3.50511	8.91612	7.07176	0.00783252	0.0252252	3568	0.0251185	Multiciliated	1
3.54525	8.93557	7.07116	0.00783517	0.0252252	3935	0.0251213	Multiciliated	0.75
3.51341	8.91969	7.0749	0.00781883	0.0252252	4611	0.0251142	Multiciliated	1
3.5046	8.91572	7.07299	0.00782715	0.0252252	5129	0.0251142	Multiciliated	1
5.17711	9.62695	7.06825	0.0078479	0.0252506	3763	0.0251465	Multiciliated	1
3.65035	8.97823	7.06057	0.0078816	0.0252592	1	0.0251731	CD8 T cells	0.8
3.51237	8.92084	7.05921	0.00788757	0.0252592	600	0.0251731	Club	1
3.53976	8.93388	7.06311	0.00787043	0.0252592	1166	0.0251731	Mixed	0.5
3.51237	8.92084	7.05921	0.00788757	0.0252592	2740	0.0251731	Multiciliated	1
5.17845	9.63611	7.05883	0.00788928	0.0252592	3619	0.0251731	Airway macrophages	0.97561
3.49768	8.91352	7.06258	0.00787278	0.0252592	4183	0.0251731	Multiciliated	1
3.49858	8.91374	7.06447	0.00786447	0.0252592	4558	0.0251725	Airway macrophages	0.928571
3.49858	8.91374	7.06447	0.00786447	0.0252592	4902	0.0251725	Multiciliated	1
3.48668	8.91009	7.04235	0.00796219	0.0253219	251	0.0252595	Multiciliated	1
3.48668	8.91009	7.04235	0.00796219	0.0253219	918	0.0252595	Club	0.857143
3.48668	8.91009	7.04235	0.00796219	0.0253219	1105	0.0252595	Airway macrophages	1
3.48668	8.91009	7.04235	0.00796219	0.0253219	1342	0.0252595	Multiciliated	1
3.48668	8.91009	7.04235	0.00796219	0.0253219	1778	0.0252595	Multiciliated	1
3.48668	8.91009	7.04235	0.00796219	0.0253219	1867	0.0252595	Club	0.928571
3.57395	8.95102	7.04582	0.00794675	0.0253219	2559	0.0252595	Multiciliated	1
3.48668	8.91009	7.04235	0.00796219	0.0253219	4302	0.0252595	Multiciliated	1
3.48668	8.91009	7.04235	0.00796219	0.0253219	4570	0.0252595	Club	0.785714
3.48668	8.91009	7.04235	0.00796219	0.0253219	4655	0.0252595	Multiciliated	1
3.48668	8.91009	7.04235	0.00796219	0.0253219	4796	0.0252595	Multiciliated	1
3.48454	8.90944	7.03815	0.00798088	0.0253378	467	0.0252903	Airway macrophages	1
3.49084	8.91309	7.03618	0.00798964	0.0253378	1345	0.0252903	Multiciliated	1
3.4922	8.91346	7.03871	0.00797836	0.0253378	2526	0.0252903	Airway macrophages	0.923077
5.2023	9.64041	7.03577	0.00799147	0.0253378	4791	0.0252903	Multiciliated	1
3.5206	8.92781	7.03634	0.00798893	0.0253378	4832	0.0252903	Basal	1
3.48241	8.90879	7.03394	0.00799965	0.0253484	5194	0.0253052	Airway macrophages	0.928571
3.51734	8.92685	7.03081	0.00801364	0.0253774	1828	0.0253361	Multiciliated	1
3.4914	8.91443	7.02564	0.00803682	0.0254199	135	0.0253756	Club	1
3.51416	8.92588	7.02579	0.00803611	0.0254199	3652	0.0253756	Suprabasal	0.916667
3.47641	8.90703	7.02174	0.00805433	0.0254291	1575	0.0253756	Multiciliated	1
3.47641	8.90703	7.02174	0.00805433	0.0254291	3383	0.0253756	Multiciliated	1
3.47641	8.90703	7.02174	0.00805433	0.0254291	4461	0.0253756	Multiciliated	1
3.47388	8.90628	7.01668	0.00807713	0.0254857	4508	0.0254308	Multiciliated	1
3.48162	8.91144	7.00847	0.00811423	0.0255443	897	0.0255126	Suprabasal	1
3.46904	8.90481	7.00716	0.00812018	0.0255443	2206	0.0255126	Multiciliated	1
3.47597	8.90852	7.00774	0.00811754	0.0255443	2536	0.0255126	Airway macrophage proliferating	1
3.46984	8.90505	7.00874	0.00811301	0.0255443	3243	0.0255126	Multiciliated	1
3.47695	8.90914	7.00721	0.00811997	0.0255443	3595	0.0255126	Club	0.923077
3.46807	8.90449	7.00549	0.00812775	0.0255528	4100	0.0255202	Suprabasal	1
3.46557	8.90378	7.00027	0.00815149	0.025612	385	0.0255835	Multiciliated	1
5.22361	9.66093	6.99371	0.00818143	0.0256906	2562	0.0256586	Multiciliated	1
5.23772	9.65973	6.98773	0.0082088	0.0257455	4019	0.0257097	Multiciliated	1
3.47153	8.90842	6.98834	0.00820599	0.0257455	4201	0.0257097	Multiciliated	1
3.45838	8.90161	6.98579	0.00821768	0.025758	867	0.0257235	Multiciliated	1
3.45655	8.901	6.98256	0.00823254	0.0257736	219	0.0257306	Club	1
3.45655	8.901	6.98256	0.00823254	0.0257736	3296	0.0257306	Multiciliated	1
5.23105	9.66675	6.97961	0.00824611	0.0257851	1094	0.0257369	Multiciliated	1
3.46728	8.90712	6.98009	0.00824388	0.0257851	2804	0.0257369	Club	1
3.45236	8.89974	6.97408	0.00827165	0.0258406	69	0.0257937	Multiciliated	1
3.46584	8.90717	6.97362	0.00827374	0.0258406	5000	0.0257937	Airway macrophages	1
3.47846	8.91515	6.96778	0.00830079	0.0258787	14	0.0258332	Suprabasal	0.916667
3.47846	8.91515	6.96778	0.00830079	0.0258787	283	0.0258332	Suprabasal	1
3.47846	8.91515	6.96778	0.00830079	0.0258787	3531	0.0258332	Multiciliated	1
3.4524	8.90141	6.96102	0.00833223	0.0259612	2614	0.0259253	Multiciliated	1
3.43689	8.89513	6.94279	0.00841754	0.0262113	1957	0.0261757	Multiciliated	1
5.27	9.67822	6.941	0.00842597	0.0262219	3232	0.0261852	Multiciliated	1
3.46333	8.91036	6.93532	0.0084528	0.0262797	31	0.0262612	Mixed	0.5
3.43856	8.89702	6.93493	0.0084546	0.0262797	2148	0.0262612	Monocyte-derived macrophages	1
3.46322	8.91216	6.92642	0.00849493	0.0263894	2492	0.0263799	Mixed	0.636364
3.43361	8.89585	6.92276	0.00851235	0.0264278	1535	0.026418	Mixed	0.615385
5.30017	9.6949	6.89719	0.00863493	0.0267924	3760	0.0267819	Multiciliated	1
5.30149	9.69646	6.8935	0.00865276	0.0268318	858	0.0268181	Multiciliated	1
3.42063	8.89323	6.88623	0.00868803	0.0269251	3062	0.02691	Suprabasal	1
3.41135	8.88901	6.87935	0.00872153	0.0270129	1937	0.0269988	Multiciliated	1
3.41987	8.89527	6.86639	0.00878501	0.0271934	28	0.0271791	Multiciliated	1
3.4026	8.88634	6.86207	0.00880629	0.0272432	2198	0.027234	Multiciliated	1
3.41371	8.89298	6.85752	0.00882874	0.0272964	1348	0.0272926	Airway macrophages	1
5.31391	9.71158	6.8558	0.00883724	0.0273065	2330	0.0272979	Multiciliated	1
5.327	9.7114	6.8538	0.00884711	0.0273209	2388	0.0273118	Multiciliated	1
5.33105	9.71296	6.84937	0.00886909	0.0273245	684	0.027319	Multiciliated	1
3.3915	8.88304	6.83948	0.00891833	0.0273245	863	0.027319	Multiciliated	1
3.3915	8.88304	6.83948	0.00891833	0.0273245	1202	0.027319	Airway macrophages	0.923077
3.3915	8.88304	6.83948	0.00891833	0.0273245	1746	0.027319	Multiciliated	1
3.3915	8.88304	6.83948	0.00891833	0.0273245	1756	0.027319	Multiciliated	1
5.33675	9.7171	6.8385	0.0089232	0.0273245	1819	0.027319	Multiciliated	1
3.3915	8.88304	6.83948	0.00891833	0.0273245	1932	0.027319	Multiciliated	1
3.3915	8.88304	6.83948	0.00891833	0.0273245	2299	0.027319	Multiciliated	1
3.3915	8.88304	6.83948	0.00891833	0.0273245	2650	0.027319	Multiciliated	1
3.3915	8.88304	6.83948	0.00891833	0.0273245	3428	0.027319	Multiciliated	1
3.3915	8.88304	6.83948	0.00891833	0.0273245	3882	0.027319	Multiciliated	1
3.39784	8.88497	6.852	0.00885604	0.0273245	4044	0.027319	Multiciliated	1
3.3915	8.88304	6.83948	0.00891833	0.0273245	4209	0.027319	Multiciliated	1
3.40501	8.8907	6.83778	0.00892678	0.0273245	4822	0.0273194	Airway macrophages	1
5.33105	9.71296	6.84937	0.00886909	0.0273245	5084	0.027319	Multiciliated	1
3.38923	8.88238	6.83477	0.00894185	0.0273386	2573	0.0273498	Mixed	0.692308
3.41814	8.89896	6.83541	0.00893865	0.0273386	2601	0.0273476	Multiciliated	0.909091
3.39922	8.88849	6.82954	0.00896807	0.0274027	2661	0.0274119	Multiciliated	1
3.38549	8.8813	6.82702	0.00898072	0.0274253	2513	0.0274352	Multiciliated	1
5.35376	9.72644	6.82149	0.00900856	0.0274943	2345	0.0275037	Multiciliated	1
3.39593	8.88797	6.81959	0.00901815	0.0275075	3260	0.027518	Club	1
3.38764	8.88381	6.8166	0.00903326	0.0275375	2176	0.0275578	Mixed	0.666667
3.37946	8.87956	6.81452	0.00904378	0.0275485	3642	0.0275735	Multiciliated	1
3.37921	8.87951	6.81381	0.00904742	0.0275485	4525	0.0275735	Basal	1
3.38275	8.88204	6.80899	0.00907188	0.0276068	2763	0.0276313	Suprabasal	1
5.36485	9.73467	6.80791	0.00907734	0.0276074	3078	0.0276313	Multiciliated	1
3.38179	8.88207	6.80484	0.00909296	0.0276388	4359	0.0276731	Multiciliated	0.75
5.38944	9.74697	6.78668	0.0091859	0.0278564	356	0.0278883	Multiciliated	1
3.36687	8.876	6.7877	0.00918066	0.0278564	497	0.0278883	Multiciliated	1
5.38944	9.74697	6.78668	0.0091859	0.0278564	1599	0.0278883	Multiciliated	1
3.36687	8.876	6.7877	0.00918066	0.0278564	4625	0.0278883	Multiciliated	1
3.37809	8.88237	6.78564	0.00919124	0.0278565	338	0.0278883	Club	1
3.36404	8.87511	6.78233	0.00920832	0.027892	2048	0.0279221	Multiciliated	1
3.35916	8.87375	6.77183	0.00926263	0.0280402	208	0.0280729	Multiciliated	1
3.39458	8.89411	6.77006	0.00927182	0.0280518	3224	0.0280886	Airway macrophages	1
3.37999	8.88808	6.75606	0.00934488	0.0282238	2844	0.0282731	Club	1
3.38013	8.88805	6.75689	0.0093405	0.0282238	2906	0.028273	Multiciliated	1
3.38013	8.88805	6.75689	0.0093405	0.0282238	3012	0.028273	Airway macrophages	1
5.41906	9.76573	6.7542	0.00935462	0.0282369	2574	0.0282846	Multiciliated	1
5.41928	9.76932	6.74769	0.00938879	0.0283237	705	0.0283691	Basal	1
3.34614	8.86999	6.74479	0.00940406	0.0283534	4619	0.0284015	Multiciliated	1
3.3423	8.8689	6.73676	0.0094465	0.0284431	480	0.028496	Multiciliated	1
3.348	8.87211	6.73606	0.00945018	0.0284431	1484	0.028496	Multiciliated	1
3.37061	8.88541	6.73649	0.0094479	0.0284431	3433	0.028496	Basal	1
5.44577	9.78205	6.72536	0.00950705	0.0285712	1311	0.0286237	Multiciliated	1
3.34358	8.87112	6.72497	0.00950915	0.0285712	3034	0.0286237	Multiciliated	1
5.44637	9.78157	6.72631	0.00950199	0.0285712	3632	0.0286237	Multiciliated	1
3.33799	8.86922	6.71545	0.00956002	0.0287075	1812	0.0287692	Airway macrophages	0.916667
3.33598	8.86891	6.70947	0.00959212	0.0287874	1524	0.028855	Club	0.916667
5.47326	9.79729	6.69834	0.00965218	0.0289344	2943	0.0289986	Multiciliated	1
5.47326	9.79729	6.69834	0.00965218	0.0289344	3841	0.0289986	Multiciliated	1
5.47394	9.79855	6.6959	0.00966537	0.0289573	3980	0.0290174	Multiciliated	1
3.32684	8.86607	6.69202	0.00968646	0.0290038	5092	0.0290617	Multiciliated	1
3.32576	8.86609	6.68749	0.00971111	0.029061	2893	0.0291238	Multiciliated	1
3.33117	8.8695	6.68384	0.00973101	0.0291038	3794	0.0291696	Club	0.909091
5.50035	9.8141	6.66785	0.00981869	0.0293325	2118	0.0293958	Multiciliated	1
3.31537	8.86279	6.66824	0.00981655	0.0293325	3848	0.0293958	Club	1
3.31458	8.86264	6.66609	0.0098284	0.0293447	2885	0.0294101	Multiciliated	1
3.31965	8.86602	6.66125	0.00985513	0.0294077	2289	0.0294785	Airway macrophages	0.909091
5.50693	9.81902	6.65862	0.00986966	0.0294315	996	0.0295028	Multiciliated	1
3.30925	8.86102	6.65574	0.00988563	0.0294315	3957	0.02951	Mixed	0.666667
3.30925	8.86102	6.65574	0.00988563	0.0294315	4719	0.02951	Multiciliated	1
3.30925	8.86102	6.65574	0.00988563	0.0294315	5080	0.02951	Multiciliated	1
3.30773	8.86099	6.64981	0.00991856	0.0295126	2990	0.0296001	Mast cells	1
3.30445	8.85968	6.6456	0.00994207	0.0295658	4651	0.0296592	Multiciliated	1
5.5269	9.83071	6.63728	0.00998855	0.0296871	2456	0.0297771	Multiciliated	1
3.29711	8.85767	6.62989	0.0100301	0.0297937	2229	0.0298928	Multiciliated	1
3.28951	8.85547	6.61451	0.0101171	0.0298201	361	0.0299756	Multiciliated	1
3.28951	8.85547	6.61451	0.0101171	0.0298201	616	0.0299756	Mixed	0.666667
3.28951	8.85547	6.61451	0.0101171	0.0298201	966	0.0299756	Multiciliated	1
3.2984	8.86001	6.61698	0.010103	0.0298201	1034	0.0299756	Mixed	0.636364
3.28951	8.85547	6.61451	0.0101171	0.0298201	1551	0.0299756	Multiciliated	1
5.54654	9.84312	6.61418	0.010119	0.0298201	1974	0.0299756	Multiciliated	1
3.28951	8.85547	6.61451	0.0101171	0.0298201	2412	0.0299756	Multiciliated	1
3.28951	8.85547	6.61451	0.0101171	0.0298201	2933	0.0299756	Multiciliated	1
3.29808	8.85956	6.61885	0.0100924	0.0298201	3161	0.0299756	Suprabasal	1
3.2984	8.86001	6.61698	0.010103	0.0298201	3177	0.0299756	Mixed	0.636364
3.28951	8.85547	6.61451	0.0101171	0.0298201	3202	0.0299756	Multiciliated	1
3.28951	8.85547	6.61451	0.0101171	0.0298201	3220	0.0299756	Multiciliated	1
3.28951	8.85547	6.61451	0.0101171	0.0298201	4191	0.0299756	Suprabasal	1
3.28951	8.85547	6.61451	0.0101171	0.0298201	4296	0.0299756	Airway macrophages	1
3.28708	8.8548	6.60939	0.0101462	0.0298834	3993	0.0300406	Multiciliated	1
5.55167	9.84633	6.60816	0.0101532	0.0298872	2638	0.0300422	Multiciliated	1
3.28355	8.85552	6.58825	0.0102674	0.0301893	1529	0.0303519	Suprabasal	1
3.27751	8.85215	6.58916	0.0102621	0.0301893	5132	0.0303519	Multiciliated	1
3.30221	8.868	6.57748	0.0103297	0.0303384	3646	0.030501	Suprabasal	1
5.57328	9.86188	6.57805	0.0103264	0.0303384	3751	0.030501	Basal	1
3.27403	8.85298	6.56756	0.0103874	0.0304908	486	0.0306629	Airway macrophages	0.909091
3.27175	8.85296	6.55848	0.0104405	0.0306294	2100	0.0308056	Multiciliated	1
3.26014	8.84738	6.55239	0.0104763	0.0306628	536	0.0308323	Club	1
3.26014	8.84738	6.55239	0.0104763	0.0306628	704	0.0308323	Club	1
3.26014	8.84738	6.55239	0.0104763	0.0306628	1916	0.0308323	Club	1
3.26014	8.84738	6.55239	0.0104763	0.0306628	2577	0.0308323	Basal	1
3.26572	8.85061	6.55056	0.0104871	0.0306628	3055	0.0308323	Mixed	0.636364
3.26572	8.85061	6.55056	0.0104871	0.0306628	5047	0.0308323	Suprabasal	0.727273
3.25696	8.84651	6.54566	0.0105161	0.0307302	224	0.0308987	Multiciliated	1
5.60416	9.88146	6.54057	0.0105461	0.0308008	4206	0.0309671	Multiciliated	1
5.62479	9.89223	6.5209	0.0106634	0.0311259	2457	0.0312908	Multiciliated	1
3.24097	8.84217	6.5118	0.0107181	0.0312507	848	0.0314166	Multiciliated	1
3.24097	8.84217	6.5118	0.0107181	0.0312507	3169	0.0314166	Multiciliated	1
3.23395	8.84233	6.48078	0.0109068	0.031783	4108	0.0319543	Club	1
3.23106	8.84118	6.47728	0.0109282	0.0318278	249	0.0320098	Monocyte-derived macrophages	1
3.22837	8.84049	6.47133	0.0109649	0.0319167	4700	0.0321063	Club	1
3.22418	8.83933	6.46266	0.0110185	0.0320549	601	0.0322472	Suprabasal	1
3.22282	8.8389	6.46025	0.0110335	0.0320806	43	0.032276	Suprabasal	1
5.67561	9.92441	6.45815	0.0110465	0.0321006	2033	0.0322922	Multiciliated	1
3.21754	8.83752	6.44872	0.0111053	0.0322534	731	0.03245	Multiciliated	1
3.21562	8.83708	6.44413	0.011134	0.0323189	4131	0.0325211	Multiciliated	1
3.21259	8.83617	6.43843	0.0111698	0.0323868	386	0.0325989	Suprabasal	1
3.21259	8.83617	6.43843	0.0111698	0.0323868	1223	0.0325989	Multiciliated	1
5.69915	9.94071	6.42513	0.0112537	0.0326121	869	0.0328244	Multiciliated	1
3.20238	8.83345	6.41667	0.0113074	0.0327496	161	0.0329632	Club	1
3.20081	8.833	6.41356	0.0113273	0.0327888	3300	0.0330057	Multiciliated	1
3.19907	8.83257	6.40961	0.0113525	0.0328436	1586	0.0330603	Basal	0.909091
3.19396	8.83123	6.39956	0.0114169	0.0330117	2899	0.0332293	Basal	1
3.19234	8.83076	6.39685	0.0114344	0.0330438	4229	0.0332705	Airway macrophages	1
3.17968	8.82734	6.37352	0.0115856	0.0333381	493	0.0335741	Multiciliated	1
3.17968	8.82734	6.37352	0.0115856	0.0333381	739	0.0335741	Multiciliated	1
-3.84297	9.23106	6.37328	0.0115872	0.0333381	928	0.0335741	Multiciliated	1
3.17968	8.82734	6.37352	0.0115856	0.0333381	1659	0.0335741	Multiciliated	1
3.17968	8.82734	6.37352	0.0115856	0.0333381	2043	0.0335741	Multiciliated	1
3.17968	8.82734	6.37352	0.0115856	0.0333381	2367	0.0335741	Multiciliated	1
3.17968	8.82734	6.37352	0.0115856	0.0333381	2523	0.0335741	Multiciliated	1
3.17968	8.82734	6.37352	0.0115856	0.0333381	3905	0.0335741	Mixed	0.636364
-3.98902	9.29212	6.36772	0.0116236	0.033396	287	0.0336456	Club	1
3.17708	8.82666	6.36858	0.011618	0.033396	2808	0.0336456	Airway macrophages	1
-3.93492	9.26936	6.36726	0.0116266	0.033396	3796	0.0336456	CD8 T cells	0.947368
3.17541	8.82622	6.36538	0.0116389	0.033413	217	0.0336663	Multiciliated	1
5.74796	9.97138	6.36389	0.0116487	0.0334227	2182	0.033673	Multiciliated	1
3.18375	8.83045	6.36292	0.0116551	0.0334227	3783	0.033683	Mixed	0.6
-4.29243	9.42924	6.35378	0.0117153	0.0335675	276	0.0338301	CD8 T cells	0.96
-3.84989	9.23458	6.3533	0.0117184	0.0335675	2411	0.0338301	Multiciliated	1
-3.9479	9.27785	6.35063	0.0117361	0.0335813	1780	0.0338343	Club	1
3.16819	8.82435	6.3514	0.011731	0.0335813	3477	0.0338343	Suprabasal	1
5.76688	9.98488	6.33554	0.0118363	0.0338495	4677	0.0341003	Multiciliated	1
3.15085	8.81979	6.31873	0.0119491	0.0341532	5068	0.0344012	Club	1
3.14062	8.81713	6.29925	0.012081	0.0345116	2970	0.0347638	Multiciliated	1
3.13815	8.8165	6.29453	0.0121133	0.0345847	1494	0.0348431	Multiciliated	1
3.1372	8.81625	6.29273	0.0121255	0.0346008	3071	0.0348588	Multiciliated	1
3.13205	8.81492	6.28291	0.0121929	0.0347742	2047	0.0350386	Multiciliated	1
5.81041	10.0126	6.2788	0.0122212	0.0348358	4332	0.0350937	Multiciliated	1
3.13786	8.8188	6.27311	0.0122605	0.0349289	4524	0.0351872	Multiciliated	1
-3.80357	9.2234	6.2599	0.0123523	0.0351711	2073	0.0354348	Multiciliated	1
5.82906	10.0253	6.25202	0.0124074	0.0353086	3898	0.0355695	Multiciliated	1
5.85272	10.0406	6.21994	0.0126341	0.0359343	3992	0.0361967	Multiciliated	1
-3.73633	9.1895	6.20109	0.0127693	0.0362991	2189	0.0365681	Multiciliated	1
-3.73804	9.19054	6.19121	0.0128409	0.0364826	1033	0.0367564	Club	1
-3.62617	9.14709	6.17564	0.0129544	0.036765	86	0.0370315	Multiciliated	1
-3.62617	9.14709	6.17564	0.0129544	0.036765	2493	0.0370315	Multiciliated	1
3.07453	8.80212	6.15592	0.0130995	0.0371569	5053	0.037432	Multiciliated	1
3.07353	8.80187	6.154	0.0131137	0.037177	3081	0.0374631	Multiciliated	0.9
-4.12325	9.38761	6.12866	0.013303	0.0376115	668	0.0379151	Multiciliated	1
3.0609	8.79864	6.13017	0.0132917	0.0376115	2468	0.0379151	Goblet	0.9
3.0609	8.79864	6.13017	0.0132917	0.0376115	2889	0.0379151	Multiciliated	1
-3.77546	9.23597	6.12888	0.0133013	0.0376115	3769	0.0379151	Club	0.956522
3.0609	8.79864	6.13017	0.0132917	0.0376115	5054	0.0379151	Suprabasal	0.7
-3.63671	9.15187	6.1246	0.0133336	0.0376775	3768	0.0379823	Mixed	0.6875
-4.17634	9.41202	6.11593	0.0133991	0.0378423	1564	0.0381345	Club	0.954545
-3.61464	9.14633	6.07884	0.0136833	0.038624	3430	0.0389202	CD8 T cells	1
-3.84743	9.27707	6.07449	0.0137171	0.0386983	5189	0.038987	Multiciliated	1
3.03079	8.79119	6.07191	0.0137371	0.0387339	4460	0.0390197	Multiciliated	1
-3.87074	9.28726	6.05674	0.0138556	0.0390049	1035	0.0392778	Multiciliated	1
-3.87074	9.28726	6.05674	0.0138556	0.0390049	1367	0.0392778	Multiciliated	1
-3.87074	9.28726	6.05674	0.0138556	0.0390049	2701	0.0392778	Multiciliated	1
-3.81513	9.26365	6.04649	0.0139363	0.0392108	1906	0.0394833	Multiciliated	1
3.01418	8.78713	6.03956	0.0139911	0.0393225	1044	0.0396074	Multiciliated	1
3.01418	8.78713	6.03956	0.0139911	0.0393225	2126	0.0396074	Multiciliated	1
-3.84363	9.27603	6.0186	0.0141582	0.039771	591	0.0400589	CD8 T cells	0.888889
-4.14472	9.4136	6.01152	0.0142151	0.0399093	2046	0.0401929	Club	1
-3.54988	9.12017	6.00015	0.014307	0.0401457	519	0.0404315	Multiciliated	1
-3.54601	9.1211	5.98773	0.014408	0.0404075	358	0.0407038	B cells	1
-3.93946	9.32926	5.95389	0.0146872	0.0407259	212	0.0409685	Multiciliated	1
-4.04047	9.37501	5.96561	0.0145899	0.0407259	351	0.0409685	Club	1
-3.68654	9.21081	5.9607	0.0146306	0.0407259	517	0.0409685	Multiciliated	1
-4.13989	9.42149	5.95224	0.0147009	0.0407259	550	0.0409685	Multiciliated	1
-3.90674	9.31498	5.95493	0.0146785	0.0407259	906	0.0409685	Club	0.952381
-4.10088	9.40287	5.95665	0.0146643	0.0407259	1075	0.0409685	Multiciliated	1
-4.05155	9.38009	5.96452	0.014599	0.0407259	1181	0.0409685	Suprabasal	1
-3.9308	9.32553	5.95799	0.0146531	0.0407259	1242	0.0409685	Multiciliated	1
-4.00959	9.36079	5.96322	0.0146097	0.0407259	1327	0.0409685	Multiciliated	1
-4.06803	9.38767	5.96251	0.0146156	0.0407259	1693	0.0409685	CD8 T cells	0.913043
-3.97516	9.3453	5.96367	0.014606	0.0407259	1863	0.0409685	Club	1
-3.91279	9.31762	5.95566	0.0146725	0.0407259	1965	0.0409685	Club	1
-4.08725	9.39636	5.95589	0.0146706	0.0407259	2319	0.0409685	Multiciliated	1
-4.01526	9.36336	5.96308	0.0146108	0.0407259	2627	0.0409685	Multiciliated	1
-3.93946	9.32926	5.95389	0.0146872	0.0407259	2736	0.0409685	Multiciliated	1
-4.07638	9.39133	5.95807	0.0146524	0.0407259	2920	0.0409685	Multiciliated	1
-3.91882	9.32026	5.95649	0.0146656	0.0407259	3395	0.0409685	Multiciliated	1
-4.01526	9.36336	5.96308	0.0146108	0.0407259	4009	0.0409685	Basal	1
-3.53401	9.11514	5.9662	0.014585	0.0407259	4103	0.0409685	Club	1
-4.05155	9.38009	5.96452	0.014599	0.0407259	4342	0.0409685	Multiciliated	1
-4.04602	9.37755	5.96513	0.0145939	0.0407259	4666	0.0409685	Multiciliated	1
-4.12942	9.41654	5.9546	0.0146813	0.0407259	5048	0.0409685	Suprabasal	1
-4.13989	9.42149	5.95224	0.0147009	0.0407259	5091	0.0409685	Multiciliated	1
-4.15547	9.42888	5.94837	0.0147333	0.0407938	650	0.0410315	Multiciliated	1
-3.85383	9.29208	5.94649	0.014749	0.0407938	689	0.0410315	Multiciliated	1
-3.8349	9.28401	5.94557	0.0147567	0.0407938	1720	0.0410315	Club	1
-3.84123	9.2867	5.94588	0.0147541	0.0407938	2594	0.0410315	Multiciliated	1
-4.17815	9.43998	5.94329	0.0147758	0.0408249	756	0.0410614	CD8 T cells	0.96
-3.52755	9.1155	5.94232	0.0147839	0.0408257	4154	0.0410667	Club	1
-3.86261	9.29586	5.94091	0.0147958	0.0408369	4635	0.0410749	Multiciliated	1
-4.46174	9.55677	5.93832	0.0148175	0.0408753	4021	0.0411067	Multiciliated	1
-3.75929	9.25236	5.93173	0.014873	0.0409634	2140	0.0411872	Multiciliated	1
-3.76593	9.25511	5.93242	0.0148672	0.0409634	3027	0.0411872	Multiciliated	1
-3.75929	9.25236	5.93173	0.014873	0.0409634	4746	0.0411872	Club	0.789474
-4.35608	9.51617	5.93078	0.014881	0.040964	3868	0.0411872	Multiciliated	1
-4.21335	9.45696	5.9277	0.0149071	0.0409955	1509	0.0412042	Suprabasal	1
-4.48086	9.56366	5.92757	0.0149082	0.0409955	3245	0.0412042	Club	1
-3.77481	9.25894	5.92554	0.0149253	0.0410211	4236	0.0412322	Multiciliated	1
-3.70725	9.23122	5.90645	0.0150879	0.0414461	4208	0.0416619	Multiciliated	1
-3.61728	9.17485	5.89934	0.0151489	0.0415918	408	0.0418116	CD8 T cells	0.8125
-4.26717	9.48328	5.89329	0.0152011	0.0416912	1809	0.0419055	Basal	0.96
-4.26717	9.48328	5.89329	0.0152011	0.0416912	4762	0.0419055	Suprabasal	1
-3.70235	9.22949	5.8919	0.0152131	0.0417023	4838	0.0419173	Multiciliated	1
-3.69343	9.22562	5.89019	0.0152278	0.0417207	4434	0.0419328	Club	1
-3.6954	9.22668	5.88361	0.0152849	0.0418332	301	0.0420513	Multiciliated	1
-3.6954	9.22668	5.88361	0.0152849	0.0418332	1125	0.0420513	Multiciliated	1
-3.68648	9.22282	5.88177	0.0153008	0.0418548	3616	0.042063	Club	1
-4.28982	9.49515	5.87845	0.0153297	0.0419119	768	0.0421191	Multiciliated	1
-3.6795	9.22	5.87229	0.0153835	0.0420369	431	0.0422402	Multiciliated	1
-3.68142	9.22106	5.86589	0.0154395	0.0421679	518	0.0423722	Basal	1
-3.48667	9.09785	5.84955	0.0155835	0.0425388	2332	0.0427477	Multiciliated	1
-4.35167	9.52659	5.8309	0.0157495	0.0429697	3287	0.0431817	Multiciliated	1
-3.54925	9.15747	5.82892	0.0157673	0.0429732	3026	0.0431861	Multiciliated	1
-3.54925	9.15747	5.82892	0.0157673	0.0429732	4641	0.0431861	Multiciliated	1
-4.39785	9.55057	5.79343	0.0160887	0.0438263	192	0.0440384	Multiciliated	1
-4.40663	9.5551	5.78608	0.016156	0.0439822	99	0.0441912	Multiciliated	1
-3.62433	9.19838	5.78535	0.0161628	0.0439822	3495	0.0441912	Multiciliated	1
-4.55356	9.62153	5.77636	0.0162456	0.0441846	529	0.0443898	Basal	0.793103
-4.43402	9.56969	5.77295	0.0162772	0.0442475	1960	0.0444475	Multiciliated	1
-3.60242	9.18979	5.76227	0.0163763	0.0444939	3178	0.0446806	Club	1
-3.61142	9.19369	5.75879	0.0164088	0.044559	4923	0.0447441	Club	0.9375
-3.59505	9.18691	5.75619	0.0164332	0.0445787	755	0.0447679	Multiciliated	1
-3.59505	9.18691	5.75619	0.0164332	0.0445787	2952	0.0447679	Club	0.882353
-3.59886	9.18881	5.74813	0.0165087	0.0447604	2603	0.044964	Mixed	0.5
-3.41116	9.06908	5.74085	0.0165773	0.0448996	2158	0.0450985	CD4 T cells	0.916667
-3.41116	9.06908	5.74085	0.0165773	0.0448996	2745	0.0450985	Multiciliated	1
-3.58174	9.18218	5.73478	0.0166346	0.0450316	4748	0.0452297	Suprabasal	1
-3.47534	9.13004	5.72872	0.0166921	0.0451405	1414	0.0453322	Multiciliated	1
-3.47534	9.13004	5.72872	0.0166921	0.0451405	1795	0.0453322	Suprabasal	1
-3.46482	9.11924	5.71112	0.0168603	0.0455716	1911	0.0457718	Club	1
-3.45663	9.11626	5.7021	0.0169471	0.0457826	4780	0.0459876	Multiciliated	1
-3.52085	9.15892	5.69652	0.0170011	0.0459048	3592	0.0461091	Suprabasal	1
-4.57286	9.64483	5.69399	0.0170256	0.0459472	4877	0.0461486	Multiciliated	1
-4.58298	9.64913	5.68803	0.0170835	0.0460797	4552	0.0462715	Club	1
-3.52424	9.16078	5.68439	0.017119	0.0461278	410	0.0463245	CD4 T cells	0.8
-3.5053	9.15305	5.68497	0.0171134	0.0461278	1601	0.0463245	Multiciliated	1
-3.40119	9.06814	5.67526	0.0172083	0.0463444	1329	0.0465401	Multiciliated	1
-3.42029	9.10056	5.66077	0.0173511	0.0467048	199	0.0469007	Multiciliated	1
-4.6239	9.67322	5.65432	0.017415	0.0468527	280	0.0470458	Multiciliated	1
-3.49064	9.14817	5.65041	0.0174538	0.0469329	3874	0.0471275	Multiciliated	1
-4.75114	9.72794	5.64902	0.0174676	0.046946	1191	0.0471377	Basal	1
-3.40167	9.07118	5.62333	0.0177256	0.0476146	494	0.0478149	Basal	1
-3.69564	9.27141	5.61328	0.0178275	0.0478638	4777	0.0480674	Multiciliated	1
-3.45871	9.13632	5.60742	0.0178872	0.0479994	3193	0.0482054	Suprabasal	1
-3.35283	9.05037	5.60272	0.0179352	0.0481035	5165	0.0483108	Multiciliated	1
-3.59995	9.23138	5.58494	0.0181182	0.0485693	1175	0.0487732	Multiciliated	1
-3.37449	9.08225	5.57951	0.0181744	0.0486822	2154	0.0488695	Club	1
-3.3506	9.04866	5.57908	0.0181789	0.0486822	4942	0.0488695	Multiciliated	1
-3.43437	9.12738	5.57681	0.0182025	0.0487204	3745	0.0489093	Multiciliated	1
-3.42863	9.12528	5.56969	0.0182767	0.0488938	557	0.0490691	Club	1
-3.42619	9.12438	5.5667	0.0183079	0.0489522	1948	0.049125	Multiciliated	1
-3.40969	9.11838	5.54704	0.0185146	0.0494796	34	0.0496544	Suprabasal	1
-3.56747	9.21838	5.53866	0.0186034	0.0496916	637	0.049868	Club	0.952381
-3.56259	9.21642	5.53197	0.0186747	0.0498564	2320	0.0500353	Multiciliated	1
-3.3792	9.10819	5.47271	0.0193183	0.0515484	1950	0.0517384	Multiciliated	1
-4.99112	9.89111	5.44337	0.0196454	0.0523945	286	0.0525782	Multiciliated	1
-5.04384	9.92399	5.4091	0.0200348	0.0534056	2079	0.0535866	Multiciliated	1
-3.35107	9.09817	5.4034	0.0201003	0.053553	4198	0.0537358	Multiciliated	1
-3.42434	9.16261	5.3818	0.0203506	0.0541922	584	0.0543816	Multiciliated	1
-3.46191	9.1789	5.36362	0.0205638	0.054732	4581	0.0549126	Club	1
-3.21787	9.00764	5.34589	0.020774	0.0552632	2954	0.0554481	Club	1
-3.32481	9.08262	5.34099	0.0208324	0.0553905	4146	0.0555839	Club	1
-3.32506	9.089	5.33994	0.020845	0.0553956	1517	0.0555922	Suprabasal	1
-3.2806	9.05296	5.33203	0.0209397	0.0556191	5124	0.0558126	Multiciliated	1
-3.3163	9.08594	5.31863	0.0211013	0.0560199	1853	0.0562166	Suprabasal	1
-3.29079	9.06584	5.31497	0.0211458	0.0561094	1199	0.0563049	Multiciliated	1
-3.30762	9.08382	5.28297	0.0215377	0.0570914	4383	0.0572941	Multiciliated	1
-3.30762	9.08382	5.28297	0.0215377	0.0570914	4868	0.0572941	Multiciliated	1
-3.28978	9.07765	5.24093	0.0220643	0.0584519	2883	0.0586607	Multiciliated	1
-3.11731	8.97437	5.24022	0.0220734	0.0584519	3241	0.0586607	Multiciliated	1
-3.22547	9.03461	5.22598	0.0222547	0.0589022	1605	0.059101	Club	1
-3.08698	8.96504	5.20244	0.0225581	0.0596749	460	0.0598663	Club	1
-3.16714	8.99608	5.1831	0.0228104	0.060312	4634	0.0605207	Airway macrophages	0.818182
-3.08258	8.9654	5.13685	0.023426	0.0619081	3006	0.0621248	Club	0.923077
-3.04412	8.95274	5.13393	0.0234654	0.061981	3772	0.0622049	Multiciliated	1
-3.15746	9.01313	5.11251	0.0237568	0.062719	3875	0.0629432	Multiciliated	1
-3.13869	9.01319	5.08849	0.0240882	0.0635616	2258	0.0637838	Multiciliated	1
-3.0943	8.99055	5.06341	0.024439	0.0644548	5160	0.0646781	Multiciliated	1
-3.1342	9.01472	5.0293	0.0249249	0.0656037	2741	0.0658195	Multiciliated	1
-3.1342	9.01472	5.0293	0.0249249	0.0656037	2775	0.0658195	Multiciliated	1
-3.1342	9.01472	5.0293	0.0249249	0.0656037	4560	0.0658195	Multiciliated	1
-3.1342	9.01472	5.0293	0.0249249	0.0656037	4933	0.0658195	Multiciliated	1
-3.18392	9.04244	5.02726	0.0249544	0.0656482	978	0.0658632	Club	1
-3.15845	9.03472	4.9679	0.025825	0.0679044	507	0.0681357	Mixed	0.666667
-3.093	8.99692	4.93952	0.0262524	0.0689935	4351	0.0692385	CD4 T cells	0.909091
-3.17478	9.07467	4.91537	0.0266218	0.069929	3955	0.0701779	Multiciliated	1
-3.17058	9.07326	4.90625	0.0267628	0.0702641	16	0.0705189	Multiciliated	1
-2.93346	8.92116	4.90072	0.0268486	0.0704539	3064	0.0706992	Multiciliated	1
-3.10448	9.01192	4.89809	0.0268895	0.0705258	3223	0.0707844	Multiciliated	1
-3.03466	8.98438	4.86973	0.0273349	0.0716582	1037	0.0719217	Multiciliated	1
-3.08859	9.01234	4.86225	0.0274536	0.071933	3463	0.072199	Multiciliated	1
-2.95748	8.95856	4.81341	0.0282422	0.0739623	3073	0.0742356	Multiciliated	1
-2.88531	8.90845	4.78156	0.0287691	0.0753045	220	0.0755905	Multiciliated	1
-3.04577	9.00028	4.77292	0.0289138	0.0756453	1573	0.0759351	Suprabasal	1
-3.01834	8.98564	4.76576	0.0290343	0.0759225	1297	0.0762214	CD4 T cells	0.818182
-3.36107	9.26433	4.7308	0.0296303	0.0774422	2122	0.0777466	CD8 T cells	0.9
-3.01712	8.99148	4.72955	0.0296519	0.0774598	1533	0.0777752	Multiciliated	1
[truncated: 3,223 more rows]
