# Supplementary material for: Single-cell RNA sequencing reveals aberrant airway epithelial–immune cell cross-talk in pulmonary fibrosis
Source: ERJ Open Res. 2026 Aug 3;12(4):01273-2025. doi: 10.1183/23120541.01273-2025 (PMC13430588; doi:10.1183/23120541.01273-2025)
Supplement: Supplementary file 5 [file 01273-2025.SUPPLEMENT5.xlsx]

## Sheet: Airway_macrophages genes
	Pseudobulk Method						Seurat 'FindMarkers' Method
name	pval	adj_pval	f_statistic	df1	df2	lfc	p_val	avg_log2FC	pct.Healthy	pct.IPF	p_val_adj
FN1	0.00349065	0.201386	11.4509	1	17.1608	3.10298	9.27804e-37	2.31836	0.951	0.682	2.12504e-32
RETN	0.0486224	0.549858	4.50576	1	17.1608	2.13222	2.13082e-17	1.3415	0.879	0.579	4.88043e-13
STXBP2	0.000332331	0.060949	19.9462	1	17.1608	1.66894	1.4844e-18	1.22797	0.856	0.72	3.39987e-14
MRC1	0.0103292	0.304551	8.29226	1	17.1608	2.26995	4.00387e-21	0.92576	0.972	0.897	9.17047e-17
VCAN	0.46221	1	0.565584	1	17.1608	-0.475684	1.27439e-06	0.839545	0.453	0.234	0.0291886
S100A4	0.00661385	0.25186	9.53739	1	17.1608	1.29096	9.75022e-14	0.830593	0.963	0.925	2.23319e-09
LPL	0.0199577	0.387788	6.58175	1	17.1608	1.68881	1.22621e-11	0.791902	0.876	0.682	2.80852e-07
HPGD	0.000335893	0.060949	19.902	1	17.1608	1.60666	4.67048e-11	0.73625	0.685	0.467	1.06973e-06
PNPLA6	0.00221032	0.157654	12.9161	1	17.1608	1.6757	1.21269e-17	0.728669	0.905	0.654	2.77756e-13
ALOX5AP	0.0150892	0.349339	7.28949	1	17.1608	1.4141	2.6928e-10	0.722965	0.907	0.916	6.1676e-06
TXNIP	0.00258815	0.169253	12.4007	1	17.1608	1.71287	1.05452e-14	0.677585	0.985	0.953	2.41527e-10
CD163	0.0126636	0.329873	7.74689	1	17.1608	1.25051	2.80386e-12	0.655103	0.881	0.71	6.42197e-08
MCEMP1	0.0523925	0.563971	4.34387	1	17.1608	1.57535	1.21204e-10	0.653897	0.909	0.766	2.77605e-06
MRPS16	0.0243543	0.415698	6.09423	1	17.1608	0.581985	0.0333894	0.13909	0.593	0.523	1
S100A10	0.00159441	0.137345	14.0154	1	17.1608	0.991497	3.36761e-10	0.60984	0.963	0.953	7.71318e-06
RPL27	0.773344	1	0.0856086	1	17.1608	0.0916004	7.60902e-10	0.590045	0.861	0.822	1.74277e-05
PDLIM1	0.00265992	0.172117	12.3123	1	17.1608	1.56848	1.00113e-10	0.582033	0.83	0.673	2.293e-06
PCOLCE2	0.00980515	0.297274	8.43398	1	17.1608	1.76033	6.66931e-09	0.576801	0.734	0.505	0.000152754
NDUFA4	0.0208439	0.392983	6.47421	1	17.1608	0.642757	8.23723e-11	0.570164	0.867	0.804	1.88665e-06
FDFT1	0.0444945	0.528538	4.70054	1	17.1608	1.35333	1.58133e-12	0.568873	0.675	0.374	3.62187e-08
BPIFA1	0.000904706	0.101347	16.0299	1	17.1608	-3.9548	1.04154e-81	-2.33524	0.188	0.841	2.38555e-77
CCL3	0.000315226	0.0595272	20.1662	1	17.1608	-2.28285	1.97993e-36	-1.7534	0.086	0.449	4.53483e-32
CCL4	3.97661e-05	0.0213087	29.9717	1	17.1608	-2.41251	1.97337e-20	-1.73059	0.212	0.57	4.51981e-16
NFKBIA	3.60048e-05	0.0204952	30.5055	1	17.1608	-2.12974	1.45208e-17	-1.69506	0.683	0.86	3.32584e-13
HLA-DRB5	0.558297	1	0.356419	1	17.1608	-0.623498	1.44541e-29	-1.69088	0.678	0.916	3.31056e-25
APOE	0.479173	1	0.523322	1	17.1608	-0.701765	5.82298e-10	-1.67385	0.884	0.925	1.3337e-05
CXCL10	0.0680873	0.612501	3.79093	1	17.1608	-2.11876	3.70326e-08	-1.50991	0.021	0.103	0.000848195
CXCL3	0.225615	0.915128	1.5799	1	17.1608	-0.752361	6.05271e-10	-1.30145	0.501	0.701	1.38631e-05
DUSP2	2.4822e-05	0.0175186	32.56	1	17.1608	-2.56426	3.70546e-10	-1.26856	0.137	0.346	8.48698e-06
CCL20	0.151533	0.806783	2.25298	1	17.1608	-1.11236	1.06055e-20	-1.23094	0.185	0.551	2.42909e-16
HES1	6.2131e-06	0.0133727	41.0533	1	17.1608	-2.40594	6.37338e-25	-1.18115	0.147	0.495	1.45976e-20
GADD45B	6.81553e-05	0.0293433	27.1838	1	17.1608	-1.76257	1.03382e-15	-1.17834	0.504	0.794	2.36786e-11
PPP1R15A	0.000315932	0.0595272	20.1569	1	17.1608	-1.57692	1.62489e-08	-1.11316	0.655	0.776	0.000372164
IRF1	2.28524e-05	0.0172993	33.029	1	17.1608	-1.47458	4.39429e-11	-1.11231	0.646	0.776	1.00647e-06
APOC1	0.85144	1	0.0361484	1	17.1608	-0.113812	9.1583e-15	-1.09353	0.946	0.981	2.09762e-10
CHI3L1	0.227548	0.916837	1.56622	1	17.1608	-1.93085	2.29658e-35	-1.09158	0.011	0.168	5.26009e-31
SOD2	0.00010385	0.0342141	25.1251	1	17.1608	-1.59699	1.30091e-11	-1.08627	0.653	0.813	2.97962e-07
BPIFB1	0.364248	1	0.868683	1	17.1608	-0.823231	2.39082e-33	-1.06142	0.532	0.832	5.47594e-29
IER2	2.26584e-05	0.0172993	33.0777	1	17.1608	-1.5108	3.33281e-10	-1.04554	0.672	0.822	7.63346e-06
CXCL2	0.056927	0.579029	4.16616	1	17.1608	-1.10312	5.53855e-18	-1.03543	0.312	0.682	1.26855e-13

## Sheet: Monocyte-derived macrophages
	Pseudobulk Method						Seurat 'FindMarkers' Method
name	pval	adj_pval	f_statistic	df1	df2	lfc	p_val	avg_log2FC	pct.Healthy	pct.IPF	p_val_adj
FN1	0.00304749	1	11.4384	1	19.4689	1.94702	6.61452e-10	2.71149	0.716	0.4	1.51499e-05
RETN	0.197635	1	1.77926	1	19.4689	1.43874	1.18828e-11	2.60359	0.569	0.123	2.72165e-07
MRC1	0.598748	1	0.286163	1	19.4689	0.302306	1.68335e-13	1.70093	0.887	0.646	3.85554e-09
S100A4	0.0463051	1	4.52895	1	19.4689	1.23984	4.40737e-10	1.36094	0.933	0.862	1.00946e-05
S100A10	0.163769	1	2.09421	1	19.4689	0.651516	1.87971e-11	1.09343	0.978	0.908	4.30529e-07
TXNIP	0.793953	1	0.0701147	1	19.4689	0.128535	1.6004e-06	1.09286	0.851	0.754	0.0366557
S100A6	0.438294	1	0.626183	1	19.4689	0.275306	2.23995e-09	0.818884	0.991	0.985	5.13039e-05
ANPEP	0.767828	1	0.0896244	1	19.4689	-0.161342	8.91599e-09	0.797485	0.631	0.246	0.000204212
TAGLN2	0.292043	1	1.17287	1	19.4689	0.448617	2.78356e-09	0.763684	0.94	0.831	6.37547e-05
RBX1	0.562197	1	0.347704	1	19.4689	0.400234	2.73516e-08	0.727804	0.748	0.538	0.000626461
ANXA1	0.887152	1	0.0206729	1	19.4689	0.0514397	4.8792e-07	0.679911	0.96	0.954	0.0111753
RPS20	0.346063	1	0.932479	1	19.4689	0.413646	2.83057e-10	0.669116	0.946	0.892	6.48314e-06
SAMHD1	0.247046	1	1.42425	1	19.4689	0.35166	2.46151e-07	0.638723	0.922	0.815	0.00563784
LMNA	0.289528	1	1.18553	1	19.4689	0.420582	1.62939e-06	0.609571	0.889	0.769	0.0373196
CALM1	0.696494	1	0.156726	1	19.4689	0.149536	1.80164e-07	0.60155	0.973	0.923	0.00412647
CAPZA2	0.645031	1	0.218958	1	19.4689	0.209319	1.87728e-06	0.572222	0.817	0.738	0.0429972
YWHAZ	0.816028	1	0.0556155	1	19.4689	0.0855961	7.36199e-07	0.562199	0.927	0.831	0.0168619
UBA52	0.54002	1	0.389088	1	19.4689	0.216324	4.1028e-07	0.519283	0.953	0.954	0.00939705
OAZ1	0.068011	1	3.73362	1	19.4689	0.737649	2.82213e-08	0.517088	0.969	0.892	0.000646381
EMP1	0.991227	1	0.000124059	1	19.4689	0.0148661	1.97658e-06	0.507597	0.755	0.446	0.0452717
CHI3L1	0.89581	1	0.0176032	1	19.4689	-0.530533	6.24705e-11	-2.50374	0.151	0.446	1.43082e-06
APOE	0.324682	1	1.02097	1	19.4689	-0.769541	6.63236e-07	-2.08243	0.676	0.769	0.0151908
BPIFA1	0.162361	1	2.109	1	19.4689	-1.79077	4.24996e-34	-2.07874	0.266	0.846	9.73411e-30
BPIFB1	0.0738833	1	3.56826	1	19.4689	-1.6388	1.44804e-19	-1.84004	0.577	0.831	3.31659e-15
MSMB	0.0329605	1	5.26962	1	19.4689	-1.92243	9.43974e-18	-1.56314	0.602	0.877	2.16208e-13
MMP7	0.878195	1	0.0241137	1	19.4689	-0.860741	0.225945	-1.54913	0.068	0.108	1
MUC5AC	0.00502489	1	9.99638	1	19.4689	-2.65113	5.4806e-18	-1.45712	0.237	0.631	1.25528e-13
SCGB3A1	0.97831	1	0.000758415	1	19.4689	0.0526682	0.000439815	-1.43551	0.36	0.462	1
SLPI	0.0892521	1	3.1991	1	19.4689	-1.25554	1.31015e-15	-1.39472	0.654	0.815	3.00077e-11
APOC1	0.833032	1	0.0456515	1	19.4689	-0.0927522	3.02364e-05	-1.37562	0.796	0.815	0.692535
RARRES1	0.237776	1	1.48355	1	19.4689	-1.96133	5.8477e-12	-1.24379	0.177	0.508	1.33936e-07
APOBEC3A	0.196383	1	1.78968	1	19.4689	-2.92614	0.00312927	-1.18335	0.07	0.169	1
TFF3	0.0130899	1	7.4561	1	19.4689	-2.197	3.58357e-16	-1.12867	0.302	0.708	8.20781e-12
CHIT1	0.170099	1	2.02956	1	19.4689	-2.72696	5.38554e-05	-1.12543	0.147	0.323	1
NFKBIA	0.0199584	1	6.42575	1	19.4689	-1.61362	1.04761e-05	-1.11605	0.789	0.938	0.239946
TNFAIP2	0.0589438	1	4.02434	1	19.4689	-0.615396	0.010003	-1.11261	0.68	0.785	1
PABPC4	0.0044793	1	10.3206	1	19.4689	-1.89351	1.61679e-10	-1.05554	0.702	0.908	3.7031e-06
HLA-DRB5	0.402687	1	0.731859	1	19.4689	-0.998017	1.66145e-08	-1.01023	0.538	0.754	0.000380537
IRF1	0.00430254	1	10.4352	1	19.4689	-1.12428	1.28408e-06	-0.980671	0.525	0.723	0.0294105

## Sheet: Club
	Pseudobulk Method						Seurat 'FindMarkers' Method
name	pval	adj_pval	f_statistic	df1	df2	lfc	p_val	avg_log2FC	pct.Healthy	pct.IPF	p_val_adj
MUC2	0.0144844	1	7.16837	1	19.9795	2.5747	1.09914e-138	1.5639	0.413	0.173	2.51748e-134
TFF3	0.471388	1	0.538971	1	19.9795	0.412339	9.62724e-157	1.1094	0.969	0.931	2.20502e-152
AGR2	0.498495	1	0.475287	1	19.9795	0.312213	1.29217e-270	1.0883	0.989	0.986	2.95959e-266
MUC5AC	0.743521	1	0.110068	1	19.9795	-0.245866	8.98781e-284	1.02792	0.921	0.639	2.05857e-279
CEACAM5	0.205715	1	1.71093	1	19.9795	1.1808	1.78076e-176	0.969861	0.538	0.242	4.07865e-172
NTS	0.00416191	1	10.4603	1	19.9795	1.3806	1.10405e-151	0.95328	0.865	0.772	2.52873e-147
CEACAM6	0.412331	1	0.701064	1	19.9795	0.386645	3.99065e-272	0.947696	0.903	0.738	9.14019e-268
MS4A8	0.26609	1	1.30905	1	19.9795	0.674767	2.17244e-226	0.802889	0.758	0.452	4.97577e-222
TSPAN1	0.242588	1	1.45008	1	19.9795	0.467428	0	0.790843	0.983	0.967	0
IFI27	0.0572485	1	4.07135	1	19.9795	1.40177	3.64699e-105	0.784366	0.703	0.542	8.35307e-101
FXYD3	0.104684	1	2.88934	1	19.9795	0.656771	0	0.751892	0.968	0.943	0
GSN	0.169119	1	2.03536	1	19.9795	0.523345	3.18479e-304	0.745886	0.974	0.929	7.29445e-300
MSMB	0.646054	1	0.217424	1	19.9795	0.289747	2.51921e-92	0.728164	0.981	0.972	5.76999e-88
LY6D	0.220446	1	1.60009	1	19.9795	1.30469	4.41672e-30	0.700743	0.384	0.294	1.01161e-25
PRSS23	0.491319	1	0.491558	1	19.9795	0.200864	0	0.680785	0.986	0.976	0
TSPAN8	0.110157	1	2.79486	1	19.9795	0.527029	2.95298e-264	0.64624	0.966	0.944	6.76351e-260
NUCB2	0.158326	1	2.14791	1	19.9795	0.596835	7.40704e-194	0.64609	0.975	0.946	1.69651e-189
CXCL17	0.432755	1	0.641034	1	19.9795	0.250562	1.95789e-249	0.617115	0.982	0.976	4.48435e-245
HLA-C	0.154403	1	2.19114	1	19.9795	0.597386	2.11842e-197	0.607474	0.964	0.939	4.85202e-193
TFF1	0.789628	1	0.0731147	1	19.9795	0.211921	4.55244e-65	0.606349	0.274	0.124	1.04269e-60
BPIFA1	0.0777872	1	3.45672	1	19.9795	-1.03633	8.64509e-268	-1.90098	0.705	0.895	1.98007e-263
CFD	0.113766	1	2.73552	1	19.9795	-1.07803	1.51506e-143	-0.995136	0.386	0.592	3.47009e-139
S100A9	0.147834	1	2.26662	1	19.9795	0.777001	7.81957e-98	-0.967088	0.377	0.562	1.79099e-93
SCGB1A1	0.307864	1	1.09499	1	19.9795	-0.572868	1.12353e-154	-0.820968	0.946	0.949	2.57334e-150
SCGB3A1	0.567509	1	0.337963	1	19.9795	-0.262336	3.12871e-200	-0.79602	0.991	0.995	7.166e-196
HBB	0.773222	1	0.0853222	1	19.9795	-0.266369	1.16762e-97	-0.746598	0.063	0.215	2.67432e-93
HES1	0.427309	1	0.656602	1	19.9795	-0.370329	1.49021e-73	-0.726867	0.817	0.88	3.41318e-69
SAA1	0.0202469	1	6.36287	1	19.9795	-1.16392	1.49876e-113	-0.70707	0.228	0.45	3.43276e-109
HLA-DRB5	0.247021	1	1.42215	1	19.9795	-1.21818	7.39511e-213	-0.690103	0.351	0.643	1.69378e-208
SNHG25	0.000664674	1	16.2008	1	19.9795	-2.41371	6.25046e-221	-0.663238	0.285	0.557	1.43161e-216
PABPC4	0.000136305	0.671602	22.1333	1	19.9795	-1.4361	1.4992e-94	-0.617683	0.699	0.766	3.43377e-90
MT3	0.0217683	1	6.19292	1	19.9795	-1.29094	7.38863e-105	-0.501924	0.387	0.577	1.69229e-100
MT1G	0.129663	1	2.49842	1	19.9795	-0.782308	1.06769e-44	-0.452653	0.565	0.699	2.44544e-40
PABPC1	0.0212051	1	6.25423	1	19.9795	-0.721513	2.25473e-35	-0.444021	0.967	0.973	5.16424e-31
CLU	0.012886	1	7.45731	1	19.9795	-0.832048	3.81978e-46	-0.431155	0.911	0.947	8.74882e-42
NFKBIA	0.114971	1	2.71621	1	19.9795	-0.776317	1.07011e-50	-0.427944	0.654	0.764	2.45099e-46
SAA2	0.00896977	1	8.37811	1	19.9795	-1.1905	3.0085e-110	-0.423151	0.111	0.301	6.89066e-106
MT2A	0.277371	1	1.24703	1	19.9795	-0.318838	1.56e-34	-0.408664	0.914	0.932	3.57302e-30
PLCG2	0.228098	1	1.54615	1	19.9795	-0.94527	1.85812e-107	-0.389113	0.622	0.78	4.25583e-103
CEBPD	0.819557	1	0.0534252	1	19.9795	-0.120421	1.69085e-56	-0.373186	0.754	0.829	3.87271e-52
