# Supplementary material for: Single-cell RNA sequencing reveals aberrant airway epithelial–immune cell cross-talk in pulmonary fibrosis
Source: ERJ Open Res. 2026 Aug 3;12(4):01273-2025. doi: 10.1183/23120541.01273-2025 (PMC13430588; doi:10.1183/23120541.01273-2025)
Supplement: Supplementary file 6 [file 01273-2025.SUPPLEMENT6.xlsx]

## Sheet: progressors.Club
	name	pval	adj_pval	f_statistic	df1	df2	lfc
322	CD52	0.00172813	1	23.1948	1	7.28307	2.81677
9585	MS4A7	0.00182155	1	22.7711	1	7.28307	3.14156
11017	CD163	0.00377675	1	17.4952	1	7.28307	3.33494
2026	TMEM178A	0.0037804	1	17.4889	1	7.28307	1.4811
7415	CYBB	0.00379207	1	17.4687	1	7.28307	3.02043
793	CLCA2	0.00383413	1	17.3969	1	7.28307	1.07247
13234	PEAK1	0.00384253	1	17.3827	1	7.28307	-0.533486
4485	PRSS12	0.00417906	1	16.8435	1	7.28307	0.810565
7937	DOK2	0.00420798	1	16.7998	1	7.28307	3.48866
2679	CALCRL	0.00425016	1	16.7367	1	7.28307	0.815763
9536	SPI1	0.0048598	1	15.9055	1	7.28307	2.2278
2442	MARCO	0.00490514	1	15.849	1	7.28307	3.66846
8954	AL354754.1	0.00529815	1	15.3861	1	7.28307	-1.63832
10505	SRGN	0.00543281	1	15.2375	1	7.28307	2.06772
15473	ANKRD29	0.00629439	1	14.3865	1	7.28307	-1.7134
2436	DPP10-AS1	0.00693741	1	13.8431	1	7.28307	1.23781
4998	XRCC4	0.00703888	1	13.7632	1	7.28307	0.778467
12185	DCUN1D2	0.00718305	1	13.6523	1	7.28307	1.12303
14551	SREBF1	0.00748268	1	13.4305	1	7.28307	0.652947
11468	RASSF3	0.00760755	1	13.3414	1	7.28307	-0.699242
14264	CHMP1A	0.00769934	1	13.2771	1	7.28307	0.616402
6647	MTURN	0.00913601	1	12.3828	1	7.28307	-0.539398
14238	ZFPM1	0.00948583	1	12.1921	1	7.28307	0.672944
8412	SLA	0.00978631	1	12.0354	1	7.28307	3.3778
16840	LGALS7	0.0100103	1	11.9224	1	7.28307	-2.97054
7935	LPL	0.0101519	1	11.8527	1	7.28307	2.12291
6722	MYO1G	0.0104219	1	11.7232	1	7.28307	3.47487
5006	TMEM161B-AS1	0.0104786	1	11.6965	1	7.28307	0.595323
8553	CD274	0.0105032	1	11.685	1	7.28307	2.1758
14210	COTL1	0.0106754	1	11.6054	1	7.28307	2.22768
2817	FN1	0.0109845	1	11.4666	1	7.28307	2.47544
5784	AIF1	0.0110028	1	11.4585	1	7.28307	2.1611
10661	RBP4	0.0114121	1	11.2825	1	7.28307	2.80923
4704	TPPP	0.0117833	1	11.1298	1	7.28307	1.48195
2661	ITGA4	0.011902	1	11.0823	1	7.28307	4.31362
11530	CSRP2	0.012958	1	10.6844	1	7.28307	-1.03004
14213	CRISPLD2	0.013156	1	10.6144	1	7.28307	-1.73895
8744	TRPM6	0.0139299	1	10.3533	1	7.28307	-1.70477
10332	PLXDC2	0.0140695	1	10.3082	1	7.28307	1.43176
17720	DESI1	0.0149478	1	10.0369	1	7.28307	0.536587
6078	RIMS1	0.0151754	1	9.96997	1	7.28307	-0.336303
17244	LILRB1	0.01585	1	9.77882	1	7.28307	1.4427e+08
7914	MSR1	0.0166156	1	9.57412	1	7.28307	2.24114
6740	EGFR	0.0168484	1	9.51428	1	7.28307	0.420634
16766	TYROBP	0.0168825	1	9.5056	1	7.28307	3.26176
14733	CCL18	0.0173953	1	9.37776	1	7.28307	3.0785
7571	IL2RG	0.0179228	1	9.25121	1	7.28307	1.26321
1714	RNF187	0.0179684	1	9.24049	1	7.28307	0.43944
2587	BBS5	0.0181273	1	9.20343	1	7.28307	0.911713
13781	SPN	0.0184329	1	9.13329	1	7.28307	2.08874
15652	PQLC1	0.0186338	1	9.08801	1	7.28307	0.384682
10529	PSAP	0.0189839	1	9.01056	1	7.28307	0.393162
5619	AL022068.1	0.0189847	1	9.01038	1	7.28307	2.16468
2560	PLA2R1	0.0190127	1	9.00427	1	7.28307	-0.92042
16324	MCEMP1	0.0191303	1	8.97872	1	7.28307	2.46832
7295	SHH	0.0192221	1	8.9589	1	7.28307	-1.54856
15496	DSG2	0.0197886	1	8.83929	1	7.28307	0.67443
13853	STX4	0.0198121	1	8.83444	1	7.28307	0.50119
11947	ALOX5AP	0.0202392	1	8.74726	1	7.28307	2.79731
2203	DUSP11	0.0203749	1	8.72006	1	7.28307	0.443795
10209	FLI1	0.0204055	1	8.71396	1	7.28307	3.19921
4171	PI4K2B	0.0204608	1	8.70296	1	7.28307	0.62818
1742	NTPCR	0.0205639	1	8.68256	1	7.28307	0.415208
11224	SLC48A1	0.0206112	1	8.67325	1	7.28307	0.599819
2843	SLC11A1	0.020634	1	8.66876	1	7.28307	1.21908
7806	GABRA3	0.0206882	1	8.65814	1	7.28307	2.90715
8205	FABP4	0.0207152	1	8.65285	1	7.28307	2.06395
14604	MTRNR2L1	0.0207494	1	8.64618	1	7.28307	3.0838
9394	PDE3B	0.0212602	1	8.54813	1	7.28307	1.96261
13917	AC007342.5	0.0214026	1	8.52134	1	7.28307	1.45784
17968	ZNF295-AS1	0.0214252	1	8.51711	1	7.28307	-1.8611
13012	SPPL2A	0.0223395	1	8.35057	1	7.28307	0.302077
186	AGMAT	0.0225242	1	8.318	1	7.28307	-1.42556
14791	CSF3	0.0227267	1	8.28268	1	7.28307	-1.14563
3502	STX19	0.0227394	1	8.28047	1	7.28307	0.649295
15357	OGFOD3	0.0227867	1	8.27229	1	7.28307	0.440216
75	PRDM16	0.0230368	1	8.22935	1	7.28307	-1.57003
3994	XXYLT1	0.0232841	1	8.1875	1	7.28307	0.76252
13697	CRYM	0.0233106	1	8.18304	1	7.28307	-0.634339
16703	CEP89	0.0233527	1	8.17599	1	7.28307	0.579021
16430	ACP5	0.023391	1	8.16957	1	7.28307	1.1361
5983	POLH	0.0235989	1	8.13503	1	7.28307	-0.797551
2755	TMEM237	0.023745	1	8.11099	1	7.28307	0.578806
10987	CD4	0.0239329	1	8.08033	1	7.28307	1.78295
1299	FCER1G	0.0247297	1	7.95374	1	7.28307	3.63914
4414	ADH1B	0.0251883	1	7.88324	1	7.28307	-1.4427e+08
1432	LINC01344	0.0252309	1	7.87678	1	7.28307	-1.85422
9085	TOR1B	0.0253166	1	7.86381	1	7.28307	0.624364
10420	ALOX5	0.0254584	1	7.84248	1	7.28307	1.49706
2309	STARD7	0.0256025	1	7.82096	1	7.28307	0.378669
12427	GMFB	0.0259924	1	7.76352	1	7.28307	0.540301
17642	H1F0	0.0260337	1	7.7575	1	7.28307	-0.43173
502	PPT1	0.0264978	1	7.69069	1	7.28307	0.415702
13396	PCSK6	0.0265447	1	7.68403	1	7.28307	-1.37233
19744	FER1L6-AS1	0.0265492	1	7.68339	1	7.28307	-1.4427e+08
19885	TNFSF11	0.0266945	1	7.66283	1	7.28307	-1.4427e+08
4392	FAM13A-AS1	0.0267084	1	7.66087	1	7.28307	1.23526
5766	PSORS1C1	0.0268081	1	7.64686	1	7.28307	-3.22302
12159	AL138694.1	0.0269683	1	7.62449	1	7.28307	-1.4427e+08
2132	LINC00309	0.0270169	1	7.61772	1	7.28307	-1.60009
16993	APOC1	0.0272101	1	7.59103	1	7.28307	2.67533
1309	FCGR3A	0.0272338	1	7.58777	1	7.28307	1.90342
11361	PPP1R1A	0.0273722	1	7.56882	1	7.28307	-1.73382
8502	TONSL	0.0275171	1	7.54911	1	7.28307	1.61374
14967	PRR15L	0.027661	1	7.52966	1	7.28307	0.385397
5782	LST1	0.0277219	1	7.52147	1	7.28307	2.35232
16584	MAP1S	0.0279159	1	7.49554	1	7.28307	0.627854
16979	ZNF112	0.0280581	1	7.47667	1	7.28307	0.84592
4617	2001-03-01	0.0286243	1	7.40277	1	7.28307	2.10302
12755	AL133367.1	0.0286503	1	7.39942	1	7.28307	3.80937
7481	PCSK1N	0.0287627	1	7.385	1	7.28307	-1.12213
6369	LRP11	0.0288934	1	7.3683	1	7.28307	0.388365
9206	NELFB	0.029113	1	7.34048	1	7.28307	0.438018
5583	ADTRP	0.0294699	1	7.29584	1	7.28307	1.84397
10725	SCD	0.0298413	1	7.25013	1	7.28307	1.03791
19067	ABLIM3	0.029952	1	7.23664	1	7.28307	5.69321
18850	RETN	0.0304168	1	7.1807	1	7.28307	3.60617
7256	GIMAP4	0.030966	1	7.11602	1	7.28307	2.58525
2915	CAB39	0.031825	1	7.01777	1	7.28307	0.346354
7069	TFEC	0.0318659	1	7.01317	1	7.28307	2.95269
3537	DUBR	0.0320162	1	6.99636	1	7.28307	1.09414
17838	GATD3B	0.0325185	1	6.9409	1	7.28307	1.88972
11095	MGP	0.0325633	1	6.93601	1	7.28307	-1.01678
5051	ST8SIA4	0.0325975	1	6.93228	1	7.28307	0.731514
1682	PYCR2	0.0328609	1	6.90373	1	7.28307	0.389286
1143	S100A2	0.0330204	1	6.88658	1	7.28307	-0.798208
10107	IL10RA	0.0330715	1	6.88111	1	7.28307	2.61114
15653	HSBP1L1	0.033111	1	6.87689	1	7.28307	0.304565
5382	AC008703.1	0.0332549	1	6.86156	1	7.28307	2.13808
8878	TMEM246	0.0332974	1	6.85706	1	7.28307	0.585993
5333	CSF1R	0.0334569	1	6.84021	1	7.28307	3.207
749	CRYZ	0.0335227	1	6.83327	1	7.28307	0.837594
19113	ASB11	0.0336374	1	6.82126	1	7.28307	-1.4427e+08
19048	AC097534.1	0.0338417	1	6.79996	1	7.28307	-1.4427e+08
1225	SLC25A44	0.0338994	1	6.79398	1	7.28307	0.50391
14531	TRPV2	0.0339027	1	6.79363	1	7.28307	4.4522
2737	SGO2	0.0340157	1	6.78195	1	7.28307	-0.637571
7193	TMEM178B	0.0343831	1	6.74432	1	7.28307	-1.04217
12743	ANKRD9	0.03496	1	6.68628	1	7.28307	0.438011
4020	NCBP2	0.0350133	1	6.68098	1	7.28307	0.352604
1659	AL392172.1	0.0352219	1	6.66033	1	7.28307	0.708312
7087	CADPS2	0.0352437	1	6.65819	1	7.28307	-0.494073
17525	TPST2	0.0352596	1	6.65661	1	7.28307	0.526003
10375	MAP3K8	0.0354511	1	6.63783	1	7.28307	-0.375069
8379	RNF139	0.0357894	1	6.60495	1	7.28307	0.567099
15117	MILR1	0.0358358	1	6.60048	1	7.28307	3.15511
9386	RASSF10	0.0358629	1	6.59786	1	7.28307	1.07472
8479	PARP10	0.0359302	1	6.59139	1	7.28307	0.600144
10387	PARD3-AS1	0.0359931	1	6.58536	1	7.28307	-1.93706
4695	PLEKHG4B	0.0360895	1	6.57613	1	7.28307	-0.812874
17115	CD37	0.0361514	1	6.57022	1	7.28307	1.99497
5143	LYRM7	0.0362432	1	6.56149	1	7.28307	0.450217
5100	LINC00992	0.0362984	1	6.55625	1	7.28307	0.850333
18417	TLR8	0.0364695	1	6.54007	1	7.28307	1.4427e+08
12603	BATF	0.0365419	1	6.53325	1	7.28307	0.786368
9584	MS4A4A	0.0366466	1	6.52343	1	7.28307	3.44189
1256	DUSP23	0.0367477	1	6.51397	1	7.28307	0.377678
1054	FCGR1A	0.0369296	1	6.49705	1	7.28307	5.53165
6487	DNAAF5	0.0370593	1	6.48506	1	7.28307	0.620958
260	C1QA	0.0371143	1	6.47998	1	7.28307	2.06095
15500	AC009831.1	0.0372375	1	6.46866	1	7.28307	1.28844
13594	CARHSP1	0.0372377	1	6.46863	1	7.28307	0.587681
2028	SLC8A1	0.0373671	1	6.45679	1	7.28307	1.43714
17899	SYNJ1	0.0374469	1	6.44951	1	7.28307	0.598884
5947	TAF8	0.0374553	1	6.44874	1	7.28307	0.437533
16858	GMFG	0.0379367	1	6.40527	1	7.28307	2.32666
2162	ARHGAP25	0.0380705	1	6.39331	1	7.28307	1.75888
17669	SUN2	0.0386347	1	6.34349	1	7.28307	0.420015
11195	CNTN1	0.038678	1	6.3397	1	7.28307	1.43555
2573	CSRNP3	0.0387073	1	6.33714	1	7.28307	-0.929163
1715	RHOU	0.0387715	1	6.33154	1	7.28307	0.651799
11298	BIN2	0.0387797	1	6.33083	1	7.28307	1.57381
4779	RAI14	0.0388581	1	6.32402	1	7.28307	-0.271439
14230	MAP1LC3B	0.0388675	1	6.3232	1	7.28307	0.350405
2057	PRKCE	0.0388766	1	6.32241	1	7.28307	-0.471257
16202	LMNB2	0.0394232	1	6.27541	1	7.28307	0.687262
8480	GRINA	0.0394672	1	6.27166	1	7.28307	0.311605
7557	OPHN1	0.0395352	1	6.26588	1	7.28307	-0.340875
17782	PRR34	0.0396451	1	6.25656	1	7.28307	-3.10733
13793	SEZ6L2	0.0400381	1	6.22352	1	7.28307	-0.914589
19688	AC005482.1	0.0400836	1	6.21973	1	7.28307	-1.4427e+08
7777	SLC9A6	0.0400943	1	6.21883	1	7.28307	0.769858
1573	IL19	0.0403263	1	6.19956	1	7.28307	-1.11007
7974	AC120193.1	0.0406494	1	6.17296	1	7.28307	-1.4427e+08
19608	ADAMTS19	0.0407757	1	6.16263	1	7.28307	-1.4427e+08
16992	APOE	0.0410783	1	6.13807	1	7.28307	3.0707
12459	DACT1	0.0413279	1	6.11798	1	7.28307	-1.4427e+08
1540	PLEKHA6	0.0413503	1	6.11618	1	7.28307	-0.662932
5347	ANXA6	0.0414325	1	6.1096	1	7.28307	-1.20934
16234	ZFR2	0.0414924	1	6.10482	1	7.28307	-1.4427e+08
10235	B3GAT1	0.0416128	1	6.09523	1	7.28307	-1.4427e+08
16603	LSM4	0.0416246	1	6.0943	1	7.28307	0.322978
16842	LGALS4	0.0418716	1	6.07475	1	7.28307	1.57484
4961	IQGAP2	0.0419514	1	6.06847	1	7.28307	-0.644558
9606	SYT7	0.041957	1	6.06803	1	7.28307	-1.10929
9902	SLCO2B1	0.041992	1	6.06528	1	7.28307	3.34562
2374	SLC9A2	0.0421558	1	6.05245	1	7.28307	-1.17906
8884	ABCA1	0.0422915	1	6.04186	1	7.28307	1.298
6961	PILRA	0.04233	1	6.03887	1	7.28307	2.16636
15736	PLCB1	0.0423472	1	6.03754	1	7.28307	1.16198
2684	SLC40A1	0.0423621	1	6.03638	1	7.28307	-0.46369
1499	AC096677.1	0.042437	1	6.03057	1	7.28307	0.858872
9817	ALDH3B1	0.0424541	1	6.02924	1	7.28307	0.762224
7203	MTRNR2L6	0.0424842	1	6.02692	1	7.28307	0.853023
1862	RN7SL832P	0.0429551	1	5.99075	1	7.28307	1.28129
13184	NPTN	0.0431895	1	5.97293	1	7.28307	0.352335
13448	TSR3	0.0434523	1	5.95311	1	7.28307	0.35038
5727	GABBR1	0.0438359	1	5.92445	1	7.28307	-1.36614
12581	LIN52	0.0441522	1	5.90106	1	7.28307	0.645221
2829	IGFBP5	0.0444415	1	5.87987	1	7.28307	-0.863957
11934	PAN3	0.0447463	1	5.85772	1	7.28307	0.397148
12151	EFNB2	0.044799	1	5.85391	1	7.28307	0.473166
4861	AC026704.1	0.0448321	1	5.85152	1	7.28307	0.654103
15894	SAMHD1	0.0448625	1	5.84933	1	7.28307	0.579741
15191	NT5C	0.0453036	1	5.81773	1	7.28307	0.366231
5770	AL662844.4	0.0453049	1	5.81764	1	7.28307	-1.17542
16505	PRKACA	0.0455217	1	5.80225	1	7.28307	0.442481
217	PADI2	0.0456458	1	5.79349	1	7.28307	-1.36224
19167	MS4A14	0.0456479	1	5.79334	1	7.28307	1.4427e+08
3680	ACAD9	0.0457954	1	5.78297	1	7.28307	0.559785
10469	MRLN	0.0458126	1	5.78176	1	7.28307	-1.59223
262	C1QB	0.0459295	1	5.77357	1	7.28307	2.14658
20566	AC007673.1	0.0460582	1	5.76459	1	7.28307	1.4427e+08
16407	LDLR	0.0464385	1	5.73824	1	7.28307	-0.326759
6951	CNPY4	0.0465069	1	5.73353	1	7.28307	1.13211
16765	HCST	0.0465334	1	5.73171	1	7.28307	1.25403
16059	PHACTR3	0.0468747	1	5.70835	1	7.28307	1.57852
19232	SLC24A4	0.0470025	1	5.69966	1	7.28307	1.4427e+08
15147	SLC16A6	0.0470149	1	5.69882	1	7.28307	-1.29334
1994	LTBP1	0.0471506	1	5.68963	1	7.28307	1.29441
7368	ZRSR2	0.0472099	1	5.68563	1	7.28307	0.477657
3029	LMCD1-AS1	0.0474477	1	5.66964	1	7.28307	-0.855485
2222	WBP1	0.0475404	1	5.66343	1	7.28307	-0.937166
6200	WASF1	0.0476211	1	5.65804	1	7.28307	-1.10824
3989	TMEM44-AS1	0.0476623	1	5.6553	1	7.28307	0.809304
321	UBXN11	0.0477039	1	5.65252	1	7.28307	0.786789
6470	TCTE3	0.0477196	1	5.65148	1	7.28307	-0.800967
14684	EVI2B	0.0479418	1	5.63674	1	7.28307	2.17027
7682	TSC22D3	0.047976	1	5.63448	1	7.28307	0.413132
18221	WNT5A-AS1	0.0483792	1	5.60798	1	7.28307	-1.41315
19554	AHSG	0.0488879	1	5.57495	1	7.28307	-1.4427e+08
2980	CAPN10	0.0489854	1	5.56867	1	7.28307	1.15642
8743	RORB	0.0494881	1	5.53656	1	7.28307	-1.4648
19280	AC005828.3	0.0498382	1	5.51443	1	7.28307	-1.4427e+08
2270	POLR1A	0.0500278	1	5.50254	1	7.28307	0.583037
7273	ABCF2.1	0.0501557	1	5.49455	1	7.28307	0.519005
6828	UPK3B	0.050473	1	5.47484	1	7.28307	-4.39364
7334	PUDP	0.0505838	1	5.46799	1	7.28307	0.70794
10204	ST3GAL4	0.0506547	1	5.46362	1	7.28307	0.417258
13761	SULT1A1	0.0506704	1	5.46266	1	7.28307	-0.802169
7109	AC018638.7	0.0509106	1	5.44792	1	7.28307	-1.27174
10231	VPS26B	0.050915	1	5.44765	1	7.28307	0.382765
9338	AC107884.1	0.050926	1	5.44698	1	7.28307	-1.30017
18206	FGD5	0.0510944	1	5.4367	1	7.28307	1.4427e+08
17506	GGT1	0.0511319	1	5.43441	1	7.28307	2.62866
7778	FHL1	0.0511593	1	5.43275	1	7.28307	1.35346
8667	FAM221B	0.0512575	1	5.42679	1	7.28307	-0.920823
15179	CD300LF	0.0514405	1	5.41571	1	7.28307	1.30812
7700	AMOT	0.0514478	1	5.41528	1	7.28307	-0.399938
4751	OTULINL	0.0517978	1	5.39424	1	7.28307	0.690097
2520	LYPD6B	0.0522206	1	5.36909	1	7.28307	0.442082
10326	MRC1	0.0522647	1	5.36648	1	7.28307	2.2438
12422	FERMT2	0.0523794	1	5.35971	1	7.28307	-0.385677
13457	TMEM204	0.0526614	1	5.34314	1	7.28307	-1.89346
11174	AMN1	0.0528377	1	5.33284	1	7.28307	0.673554
3807	MBNL1-AS1	0.0530529	1	5.32033	1	7.28307	1.23503
616	STIL	0.0532083	1	5.31133	1	7.28307	0.718667
18698	CERS3	0.0532894	1	5.30665	1	7.28307	3.6833
8504	KIFC2	0.0535022	1	5.29442	1	7.28307	1.0906
8253	DPY19L4	0.0540109	1	5.26542	1	7.28307	0.305573
18273	CXCL11	0.054303	1	5.24893	1	7.28307	1.4427e+08
1361	C1orf112	0.0543247	1	5.24771	1	7.28307	0.960246
9590	TMEM109	0.0545087	1	5.23739	1	7.28307	0.31342
5197	TGFBI	0.0545362	1	5.23585	1	7.28307	1.54147
16713	PEPD	0.0547958	1	5.22137	1	7.28307	0.426645
12693	SERPINA1	0.0550076	1	5.20962	1	7.28307	-0.898719
18238	CPA3	0.0552877	1	5.19418	1	7.28307	-1.4427e+08
10690	RRP12	0.0554724	1	5.18405	1	7.28307	0.847818
16017	MOCS3	0.0555108	1	5.18195	1	7.28307	0.749356
18374	AC073957.2	0.0555416	1	5.18027	1	7.28307	-1.4427e+08
16403	CARM1	0.0558558	1	5.16317	1	7.28307	0.408379
7096	POT1-AS1	0.0558664	1	5.16259	1	7.28307	-1.57322
18816	PARAL1	0.0560808	1	5.15099	1	7.28307	3.65547
2741	PPIL3	0.0562203	1	5.14348	1	7.28307	0.392281
16860	SAMD4B	0.056222	1	5.14339	1	7.28307	0.344111
8621	UBE2R2	0.0562362	1	5.14263	1	7.28307	0.285901
14933	ARHGAP27	0.0563382	1	5.13715	1	7.28307	0.410216
4301	CXCL6	0.0565323	1	5.12677	1	7.28307	0.708394
7215	ZYX	0.0566369	1	5.12119	1	7.28307	0.559035
20093	AL022316.1	0.0566935	1	5.11817	1	7.28307	-1.4427e+08
11732	KSR2	0.0567539	1	5.11497	1	7.28307	-1.1501
243	PINK1-AS	0.0568236	1	5.11127	1	7.28307	1.38797
11498	LYZ	0.056951	1	5.10452	1	7.28307	-0.522891
3813	MME	0.0569531	1	5.10441	1	7.28307	1.93682
11360	NCKAP1L	0.0569793	1	5.10302	1	7.28307	2.31328
15889	RAB5IF	0.0569852	1	5.10271	1	7.28307	0.363539
13536	IL32	0.0571055	1	5.09636	1	7.28307	1.33821
16510	ADGRE5	0.0572248	1	5.09009	1	7.28307	0.772877
5170	C5orf15	0.0573468	1	5.08369	1	7.28307	0.377445
11079	DDX47	0.0574432	1	5.07864	1	7.28307	-0.901648
5530	SERPINB9	0.0574629	1	5.07761	1	7.28307	0.666161
1717	CCSAP	0.0576411	1	5.06832	1	7.28307	0.735159
7630	TMEM35A	0.057646	1	5.06806	1	7.28307	-1.11077
15478	CABYR	0.0577641	1	5.06192	1	7.28307	-1.31622
7477	WAS	0.0582028	1	5.03926	1	7.28307	3.03049
4969	TBCA	0.0583365	1	5.0324	1	7.28307	0.351956
16031	PFDN4	0.0585326	1	5.02237	1	7.28307	0.385619
17542	GAS2L1	0.0589637	1	5.00048	1	7.28307	0.496459
19944	AC103739.1	0.0590331	1	4.99697	1	7.28307	-1.4427e+08
6242	ASF1A	0.0590358	1	4.99684	1	7.28307	0.401898
10528	VSIR	0.0591375	1	4.99171	1	7.28307	0.367638
380	LAPTM5	0.0593652	1	4.98028	1	7.28307	2.21078
12331	EGLN3	0.0594542	1	4.97582	1	7.28307	-2.17023
939	C1orf162	0.0594707	1	4.975	1	7.28307	2.19272
4519	AC108062.1	0.0597125	1	4.96295	1	7.28307	-0.934145
19478	AC092687.3	0.0598233	1	4.95744	1	7.28307	-1.4427e+08
261	C1QC	0.0599267	1	4.95232	1	7.28307	1.95871
7077	CFTR	0.0599992	1	4.94874	1	7.28307	-0.577033
14169	MAF	0.0600556	1	4.94595	1	7.28307	0.977664
7556	AR	0.0606246	1	4.91805	1	7.28307	-0.843853
18716	LCMT1-AS2	0.0608185	1	4.90862	1	7.28307	-1.4427e+08
13548	AC025283.2	0.0609669	1	4.90142	1	7.28307	-1.78195
8472	IQANK1	0.0610385	1	4.89796	1	7.28307	0.775523
16856	NCCRP1	0.0610466	1	4.89757	1	7.28307	3.45274
7211	TMEM139	0.0613127	1	4.88475	1	7.28307	1.1903
18667	IGHG1	0.0614235	1	4.87944	1	7.28307	-1.4427e+08
8830	FBP1	0.0616023	1	4.87089	1	7.28307	0.671619
16583	COLGALT1	0.0616243	1	4.86983	1	7.28307	0.620967
14594	CCDC144NL-AS1	0.0616455	1	4.86883	1	7.28307	-0.729527
9896	LIPT2	0.0617229	1	4.86514	1	7.28307	0.693441
3646	MUC13	0.0618251	1	4.86027	1	7.28307	1.87818
4163	PACRGL	0.0620936	1	4.84756	1	7.28307	0.561533
10295	PHYH	0.0621068	1	4.84693	1	7.28307	-0.420044
9304	RHOG	0.0622475	1	4.84029	1	7.28307	0.407218
13645	RRN3	0.0624925	1	4.82879	1	7.28307	0.375766
7161	NUP205	0.063021	1	4.80416	1	7.28307	0.441645
2749	CASP10	0.0633214	1	4.79029	1	7.28307	1.39364
7362	PIGA	0.0634915	1	4.78247	1	7.28307	-0.510706
5069	TSLP	0.0636592	1	4.77478	1	7.28307	-1.12866
15579	LINC01415	0.0636866	1	4.77353	1	7.28307	1.06275
14532	LRRC75A	0.0637345	1	4.77134	1	7.28307	-0.841471
10036	ALKBH8	0.0639177	1	4.76299	1	7.28307	0.808333
4388	PYURF	0.0641542	1	4.75226	1	7.28307	0.355035
11261	DNAJC22	0.0642213	1	4.74922	1	7.28307	-0.455107
5369	HAVCR2	0.0644759	1	4.73774	1	7.28307	3.91515
13324	MESP1	0.0645689	1	4.73356	1	7.28307	0.677548
1442	NCF2	0.0647842	1	4.72392	1	7.28307	0.939298
19103	UPK3BL1	0.0648438	1	4.72125	1	7.28307	1.4427e+08
8418	ZFAT	0.0650248	1	4.71319	1	7.28307	1.01983
1946	GTF3C2	0.0650612	1	4.71157	1	7.28307	0.462577
7554	VSIG4	0.0650839	1	4.71056	1	7.28307	2.28958
13186	LOXL1-AS1	0.0650973	1	4.70996	1	7.28307	0.931156
17984	U2AF1	0.0652272	1	4.7042	1	7.28307	2.04871
5136	CCDC192	0.065305	1	4.70076	1	7.28307	-1.10694
210	NBPF1	0.0653203	1	4.70008	1	7.28307	0.47174
8051	ADAM32	0.0653784	1	4.69752	1	7.28307	1.48303
9574	MPEG1	0.0653909	1	4.69696	1	7.28307	5.19067
3638	SEC22A	0.0654194	1	4.6957	1	7.28307	0.495969
2447	TMEM37	0.065652	1	4.68546	1	7.28307	-0.528561
13612	AC007220.1	0.0656974	1	4.68347	1	7.28307	-1.4427e+08
16303	GPR108	0.0662795	1	4.65806	1	7.28307	0.252381
15296	CHMP6	0.0664723	1	4.64972	1	7.28307	0.426557
9774	DPP3	0.0666784	1	4.64083	1	7.28307	0.439414
5829	NOTCH4	0.0667835	1	4.63631	1	7.28307	-1.57638
7815	ABCD1	0.0668311	1	4.63426	1	7.28307	1.02083
7828	FLNA	0.0670647	1	4.62426	1	7.28307	1.28644
8446	LY6D	0.0671504	1	4.6206	1	7.28307	-2.71381
17639	LGALS1	0.0673356	1	4.61272	1	7.28307	1.6225
7095	POT1	0.0674576	1	4.60754	1	7.28307	0.58786
5249	SLC35A4	0.0680476	1	4.58266	1	7.28307	0.329831
12778	CEP170B	0.06805	1	4.58256	1	7.28307	0.507302
7088	AC004594.1	0.0683209	1	4.57124	1	7.28307	-2.71364
184	CASP9	0.0688176	1	4.55062	1	7.28307	0.823045
3269	PTPN23	0.0688957	1	4.54739	1	7.28307	0.456779
12794	CRIP1	0.0689757	1	4.5441	1	7.28307	1.0603
8185	ZFHX4	0.069096	1	4.53915	1	7.28307	-1.00434
15801	ABHD12	0.0691291	1	4.53779	1	7.28307	-0.421719
12721	DEGS2	0.0692172	1	4.53417	1	7.28307	0.437275
13354	SLCO3A1	0.0695593	1	4.52019	1	7.28307	1.22174
12962	WDR76	0.0697697	1	4.51164	1	7.28307	1.05271
2623	GPR155	0.0699932	1	4.50259	1	7.28307	-0.787107
10193	DDX25	0.0701198	1	4.49748	1	7.28307	1.91473
14644	FLOT2	0.0701451	1	4.49646	1	7.28307	0.324419
17278	ZNF580	0.0701987	1	4.4943	1	7.28307	0.359223
2170	MXD1	0.0702251	1	4.49324	1	7.28307	-0.38531
14800	RARA	0.0705347	1	4.48082	1	7.28307	-0.485827
12566	ACOT4	0.0706127	1	4.4777	1	7.28307	0.947033
13428	WDR90	0.0706496	1	4.47623	1	7.28307	0.737375
9736	RELA	0.0706628	1	4.4757	1	7.28307	0.289003
2865	ATG9A	0.0707344	1	4.47285	1	7.28307	-2.04528
14845	STAT5A	0.0708309	1	4.46901	1	7.28307	0.647613
15708	C20orf27	0.0710357	1	4.46087	1	7.28307	0.680673
16752	RBM42	0.071336	1	4.44901	1	7.28307	0.405799
18953	AC245407.2	0.0714686	1	4.44379	1	7.28307	-1.4427e+08
9723	FRMD8	0.0716128	1	4.43813	1	7.28307	0.422405
5133	MEGF10	0.0716601	1	4.43627	1	7.28307	1.61725
12701	C14orf132	0.0718061	1	4.43056	1	7.28307	1.58278
11001	PTPN6	0.0718101	1	4.4304	1	7.28307	0.421629
17824	TYMP	0.07203	1	4.42183	1	7.28307	0.726201
17544	AP1B1	0.0721307	1	4.41791	1	7.28307	0.303062
6609	GPNMB	0.0722572	1	4.413	1	7.28307	2.19129
9881	PLEKHB1	0.0723139	1	4.41081	1	7.28307	-0.445779
19850	AC008147.1	0.0723258	1	4.41035	1	7.28307	-1.4427e+08
19138	RALYL	0.0724861	1	4.40415	1	7.28307	-1.4427e+08
15263	AC087645.2	0.0727222	1	4.39506	1	7.28307	3.20481
9234	SIGIRR	0.0727735	1	4.39309	1	7.28307	0.417216
5315	JAKMIP2-AS1	0.0727933	1	4.39233	1	7.28307	-1.4427e+08
1278	CD48	0.072861	1	4.38973	1	7.28307	1.82129
18135	LEFTY1	0.0730069	1	4.38414	1	7.28307	-1.4427e+08
3900	GNB4	0.0730094	1	4.38405	1	7.28307	0.854772
18312	BHMT2	0.0731856	1	4.37732	1	7.28307	-4.53614
1350	TBX19	0.0732966	1	4.37309	1	7.28307	1.58855
1484	LINC00862	0.0735196	1	4.36463	1	7.28307	-1.4427e+08
13902	ADCY7	0.0735813	1	4.3623	1	7.28307	1.66991
754	ST6GALNAC5	0.0737214	1	4.357	1	7.28307	-1.4427e+08
19334	LILRA5	0.0739122	1	4.34981	1	7.28307	1.4427e+08
3263	NBEAL2	0.0739513	1	4.34834	1	7.28307	0.577443
3245	CDCP1	0.0742247	1	4.33808	1	7.28307	0.777804
6308	IL20RA	0.0744871	1	4.32829	1	7.28307	0.594109
3577	ATP6V1A	0.0745544	1	4.32578	1	7.28307	0.351504
12032	LPAR6	0.0746927	1	4.32064	1	7.28307	0.555117
2729	PLCL1	0.0747344	1	4.3191	1	7.28307	1.71974
20553	AC126175.1	0.0750333	1	4.30804	1	7.28307	1.4427e+08
17062	EHD2	0.0750714	1	4.30664	1	7.28307	0.838844
13417	DECR2	0.0752568	1	4.29981	1	7.28307	0.622907
8515	ZNF34	0.0752576	1	4.29978	1	7.28307	0.646139
17529	TTC28	0.0752586	1	4.29975	1	7.28307	0.666475
13806	PPP4C	0.0753828	1	4.29519	1	7.28307	0.371145
16162	CIRBP-AS1	0.0755797	1	4.28798	1	7.28307	1.54799
7955	CCAR2	0.0756946	1	4.28379	1	7.28307	0.450289
7012	LRRC17	0.0758639	1	4.27762	1	7.28307	-1.30297
16904	CYP2B6	0.0762068	1	4.26519	1	7.28307	-1.06983
6214	TRAF3IP2-AS1	0.0766969	1	4.24755	1	7.28307	-0.776293
18005	SUMO3	0.0767153	1	4.24689	1	7.28307	0.27907
11312	KRT80	0.0767183	1	4.24678	1	7.28307	0.959547
15017	AC005920.1	0.0768278	1	4.24286	1	7.28307	-1.0183
7285	LINC01003	0.0770765	1	4.23399	1	7.28307	0.518034
12728	MEG3	0.077166	1	4.2308	1	7.28307	-1.4427e+08
12679	UBR7	0.0772676	1	4.22719	1	7.28307	0.488319
882	PRMT6	0.0773578	1	4.22399	1	7.28307	0.437249
13869	ITGAX	0.077417	1	4.2219	1	7.28307	1.6867
17829	SYCE3	0.0776551	1	4.21348	1	7.28307	1.49465
1267	AL121987.2	0.0777059	1	4.21169	1	7.28307	-1.4427e+08
9839	ANO1	0.0779704	1	4.20239	1	7.28307	-1.30398
233	PQLC2	0.0779783	1	4.20212	1	7.28307	0.776922
8183	CASC9	0.0779975	1	4.20144	1	7.28307	-1.4427e+08
11659	CORO1C	0.0781935	1	4.19458	1	7.28307	0.549104
3444	C3orf67	0.0781935	1	4.19458	1	7.28307	0.870859
16006	SMIM25	0.0782988	1	4.19091	1	7.28307	0.873751
5439	CLTB	0.0783584	1	4.18883	1	7.28307	0.319152
19326	AC020909.2	0.0785512	1	4.18212	1	7.28307	1.4427e+08
5345	GPX3	0.078617	1	4.17984	1	7.28307	-1.31804
16321	PCP2	0.0787603	1	4.17487	1	7.28307	-1.58148
534	SVBP	0.0789956	1	4.16674	1	7.28307	0.410755
5951	TRERF1	0.0791768	1	4.1605	1	7.28307	-0.484942
17674	NPTXR	0.0792643	1	4.15749	1	7.28307	-0.8598
5520	AL512329.2	0.0793487	1	4.1546	1	7.28307	-1.12543
6500	INTS1	0.0794658	1	4.15059	1	7.28307	0.519536
16653	AC010329.1	0.0796489	1	4.14433	1	7.28307	-1.06363
5264	PCDHAC2	0.0796648	1	4.14379	1	7.28307	-1.7558
810	GBP2	0.0797573	1	4.14064	1	7.28307	1.10856
13752	NPIPB6	0.07979	1	4.13952	1	7.28307	1.73419
510	AL603839.3	0.0798151	1	4.13867	1	7.28307	1.23207
2485	AC133785.1	0.079849	1	4.13752	1	7.28307	-1.4427e+08
10622	MINPP1	0.0798622	1	4.13707	1	7.28307	0.371808
13644	NTAN1	0.0799351	1	4.13459	1	7.28307	0.53091
8445	LYNX1	0.0800053	1	4.13221	1	7.28307	-0.754588
5658	HIST1H2BE	0.0801297	1	4.128	1	7.28307	-1.43869
17225	OSCAR	0.0805645	1	4.11333	1	7.28307	2.03287
8544	PLPP6	0.0805783	1	4.11287	1	7.28307	0.402629
13718	SCNN1B	0.0806041	1	4.112	1	7.28307	-0.323596
239	UBXN10-AS1	0.0806214	1	4.11142	1	7.28307	1.52656
4087	NOP14-AS1	0.0808482	1	4.10382	1	7.28307	0.530966
14573	AC107982.3	0.0809465	1	4.10054	1	7.28307	-1.08995
5836	TAP2	0.0811499	1	4.09375	1	7.28307	0.714738
5572	GCNT2	0.0815129	1	4.08171	1	7.28307	-0.528048
7350	TLR7	0.081633	1	4.07774	1	7.28307	1.4427e+08
6317	NHSL1	0.081774	1	4.07309	1	7.28307	0.641699
4494	AC108866.1	0.0819281	1	4.06802	1	7.28307	1.21603
3081	TMEM40	0.0819322	1	4.06788	1	7.28307	1.2062
5312	PPP2R2B	0.0820612	1	4.06364	1	7.28307	-1.1136
12355	SLC25A21-AS1	0.0821591	1	4.06043	1	7.28307	0.560129
17367	ZNF324B	0.0822896	1	4.05617	1	7.28307	1.31603
9478	ELF5	0.0824746	1	4.05013	1	7.28307	-0.430725
12951	PPIP5K1	0.0824763	1	4.05007	1	7.28307	0.540992
3961	RPL39L	0.0831048	1	4.0297	1	7.28307	0.535205
15312	FAAP100	0.0831465	1	4.02835	1	7.28307	0.559853
14479	RANGRF	0.0832855	1	4.02387	1	7.28307	0.661024
15383	YES1	0.0834626	1	4.01819	1	7.28307	0.255904
15610	SERPINB5	0.0834717	1	4.01789	1	7.28307	0.678521
8193	AC036214.1	0.0837857	1	4.00785	1	7.28307	-1.4427e+08
12131	UBAC2-AS1	0.0838929	1	4.00443	1	7.28307	0.911068
5556	LY86	0.0839859	1	4.00147	1	7.28307	3.31861
8458	MAFA	0.0843473	1	3.99	1	7.28307	-0.902023
16815	ZNF571-AS1	0.0845038	1	3.98506	1	7.28307	-1.69332
5935	TREM2	0.0848799	1	3.97322	1	7.28307	2.20287
3956	AC112907.3	0.0852831	1	3.96061	1	7.28307	1.53492
14312	SERPINF1	0.0856843	1	3.94814	1	7.28307	-0.499695
4892	CENPK	0.0858046	1	3.94441	1	7.28307	1.32665
16376	MRPL4	0.0862669	1	3.93016	1	7.28307	0.329878
8684	EXOSC3	0.0863713	1	3.92696	1	7.28307	0.385622
4689	TLR3	0.086415	1	3.92562	1	7.28307	0.524574
16918	PCAT19	0.08672	1	3.91629	1	7.28307	1.4427e+08
727	C1orf141	0.0873009	1	3.89865	1	7.28307	-1.53151
4445	ARHGEF38	0.0876091	1	3.88935	1	7.28307	-0.466701
14715	AC022916.1	0.0876363	1	3.88854	1	7.28307	1.25393
3461	ADAMTS9-AS2	0.0881185	1	3.87408	1	7.28307	-1.4427e+08
7922	SLC7A2	0.0881624	1	3.87277	1	7.28307	1.28716
12500	PPP1R36	0.0881874	1	3.87203	1	7.28307	-0.630337
12968	PATL2	0.0882667	1	3.86966	1	7.28307	1.2749
17831	CHKB	0.0887853	1	3.85426	1	7.28307	0.733735
6324	HECA	0.0890192	1	3.84736	1	7.28307	0.390811
7929	NAT1	0.089063	1	3.84607	1	7.28307	0.474352
6497	AC091729.3	0.0890796	1	3.84558	1	7.28307	0.642286
11344	AC023509.4	0.0890929	1	3.84519	1	7.28307	0.839301
16977	ZNF235	0.0892541	1	3.84045	1	7.28307	-0.941727
2482	CCDC115	0.0892961	1	3.83922	1	7.28307	0.326941
10715	CUTC	0.0893713	1	3.83701	1	7.28307	0.496633
5936	TREM1	0.0894292	1	3.83531	1	7.28307	2.01201
7609	ITM2A	0.0898091	1	3.82421	1	7.28307	0.911182
13528	CLDN9	0.089946	1	3.82023	1	7.28307	-1.05814
2952	AC105760.2	0.0899507	1	3.82009	1	7.28307	-0.879173
18181	PKP4-AS1	0.0899914	1	3.81891	1	7.28307	-1.97679
7694	NXT2	0.0900361	1	3.81761	1	7.28307	0.533487
8258	MIR3150BHG	0.0900409	1	3.81747	1	7.28307	1.37344
7417	SYTL5	0.0900807	1	3.81632	1	7.28307	0.586145
8610	SMU1	0.090136	1	3.81471	1	7.28307	-0.335437
16221	S1PR4	0.0902174	1	3.81236	1	7.28307	1.15236
13202	ULK3	0.0902343	1	3.81187	1	7.28307	0.504026
17719	PMM1	0.0902689	1	3.81086	1	7.28307	0.405006
11733	RFC5	0.0903319	1	3.80905	1	7.28307	0.691875
18564	PKD2L1	0.0904431	1	3.80583	1	7.28307	1.4427e+08
4801	LIFR	0.0904586	1	3.80539	1	7.28307	-0.368809
498	TRIT1	0.090546	1	3.80286	1	7.28307	0.458049
815	GBP6	0.0905638	1	3.80235	1	7.28307	0.999563
14595	AC107926.1	0.0907413	1	3.79724	1	7.28307	-1.54477
10391	CREM	0.0907661	1	3.79653	1	7.28307	0.330408
3816	C3orf33	0.0909287	1	3.79187	1	7.28307	0.842271
13330	ZNF710-AS1	0.0911995	1	3.78412	1	7.28307	0.797172
4206	RHOH	0.0912525	1	3.78261	1	7.28307	-0.846915
14974	HOXB2	0.091256	1	3.78251	1	7.28307	-1.4777
10839	GRK5	0.0919242	1	3.76354	1	7.28307	1.6676
5803	HSPA1B	0.0919643	1	3.76241	1	7.28307	0.53094
2121	TMEM17	0.0919879	1	3.76174	1	7.28307	0.786053
5985	MAD2L1BP	0.0920344	1	3.76043	1	7.28307	0.400575
14448	CD68	0.0921801	1	3.75633	1	7.28307	1.18792
4658	DCTD	0.0923035	1	3.75286	1	7.28307	0.262036
11056	EIF2S3B	0.0924543	1	3.74862	1	7.28307	-1.20484
7582	RTL5	0.0924588	1	3.7485	1	7.28307	-0.985387
10019	MMP7	0.0925426	1	3.74615	1	7.28307	-2.14751
7811	HAUS7	0.0925461	1	3.74605	1	7.28307	1.08911
12231	LINC02332	0.0925732	1	3.74529	1	7.28307	-1.3105
18027	MT-ND1	0.0925981	1	3.7446	1	7.28307	0.410433
13526	AC004233.4	0.0927173	1	3.74126	1	7.28307	1.4427e+08
925	CD53	0.092752	1	3.74029	1	7.28307	1.66465
1251	MNDA	0.0928371	1	3.73792	1	7.28307	1.57918
11187	ALG10B	0.092961	1	3.73447	1	7.28307	0.565884
14638	TLCD1	0.0930691	1	3.73146	1	7.28307	0.380701
7843	G6PD	0.0931388	1	3.72953	1	7.28307	0.508376
6732	UPP1	0.0933108	1	3.72476	1	7.28307	0.764706
338	TENT5B	0.093423	1	3.72165	1	7.28307	-0.810791
5673	BTN3A2	0.09345	1	3.7209	1	7.28307	-0.881658
284	PNRC2	0.0934645	1	3.7205	1	7.28307	-0.262887
9251	AP006621.3	0.0935189	1	3.719	1	7.28307	-0.771576
10805	ACSL5	0.0936266	1	3.71603	1	7.28307	0.686065
11317	KRT6B	0.093638	1	3.71571	1	7.28307	-0.50562
509	ZFP69	0.0936394	1	3.71568	1	7.28307	1.12787
9433	ANO5	0.0938199	1	3.7107	1	7.28307	-1.18924
737	LRRC7	0.093827	1	3.71051	1	7.28307	-1.16912
14293	NXN	0.093835	1	3.71029	1	7.28307	0.501021
462	EVA1B	0.0938387	1	3.71019	1	7.28307	-0.352074
8704	LINC01410	0.0940281	1	3.70499	1	7.28307	1.31112
10481	ADO	0.0940793	1	3.70358	1	7.28307	0.430671
17748	ATP5MGL	0.0940864	1	3.70339	1	7.28307	0.905849
17413	DGCR6	0.0941116	1	3.7027	1	7.28307	0.858448
17613	APOL3	0.0941361	1	3.70203	1	7.28307	0.61961
14373	PFN1	0.0941922	1	3.70049	1	7.28307	0.306973
11461	RXYLT1	0.0944638	1	3.69308	1	7.28307	0.276239
2543	CYTIP	0.0946972	1	3.68673	1	7.28307	1.14273
4352	ENOPH1	0.0947859	1	3.68432	1	7.28307	0.460916
15166	C17orf80	0.094795	1	3.68407	1	7.28307	-0.504905
9171	AGPAT2	0.0949213	1	3.68065	1	7.28307	0.349176
17397	IL17RA	0.0950613	1	3.67686	1	7.28307	0.448192
14094	EXOSC6	0.0951367	1	3.67483	1	7.28307	0.496657
6666	DPY19L1	0.0951951	1	3.67325	1	7.28307	0.445643
8389	WASHC5	0.095222	1	3.67252	1	7.28307	0.294257
392	SPOCD1	0.0952823	1	3.6709	1	7.28307	3.61352
13167	MYO9A	0.095443	1	3.66658	1	7.28307	-0.426409
1709	OBSCN	0.0954798	1	3.66559	1	7.28307	-0.80039
11277	RACGAP1	0.0955941	1	3.66252	1	7.28307	0.709615
14150	BCAR1	0.0958464	1	3.65576	1	7.28307	0.349847
14833	TTC25	0.0960226	1	3.65106	1	7.28307	0.864797
15867	UQCC1	0.0960232	1	3.65104	1	7.28307	0.370624
14539	MPRIP-AS1	0.0960735	1	3.6497	1	7.28307	-1.13589
4562	MMAA	0.0960761	1	3.64963	1	7.28307	0.580064
11688	TCTN1	0.0962171	1	3.64587	1	7.28307	0.346412
17398	HDHD5	0.0964266	1	3.64031	1	7.28307	0.586549
14510	PMP22	0.0965494	1	3.63706	1	7.28307	4.04644
655	AL606760.1	0.0968315	1	3.6296	1	7.28307	0.905212
15752	FLRT3	0.0968841	1	3.62821	1	7.28307	0.50533
8055	ZMAT4	0.0970088	1	3.62493	1	7.28307	-1.65084
7267	ASIC3	0.0970167	1	3.62472	1	7.28307	-1.4427e+08
3480	RYBP	0.0970234	1	3.62455	1	7.28307	-0.270685
12552	DCAF4	0.0970647	1	3.62346	1	7.28307	0.643799
14275	MC1R	0.0970704	1	3.62331	1	7.28307	1.2518
12200	CCNB1IP1	0.0971108	1	3.62225	1	7.28307	0.313011
16987	AC092306.1	0.0971816	1	3.62039	1	7.28307	-0.937765
3061	AC022007.1	0.0971875	1	3.62023	1	7.28307	-1.4375
271	AL109936.2	0.0972092	1	3.61966	1	7.28307	-0.864458
10443	TMEM273	0.0974568	1	3.61318	1	7.28307	3.7994
2435	DPP10	0.0975774	1	3.61003	1	7.28307	1.14646
4148	CD38	0.0975847	1	3.60984	1	7.28307	1.50796
7981	PNMA2	0.0978234	1	3.60362	1	7.28307	-1.26926
13970	DRC7	0.0978463	1	3.60302	1	7.28307	2.39847
13289	HDGFL3	0.0978704	1	3.60239	1	7.28307	0.340731
1159	AL358472.4	0.0981	1	3.59643	1	7.28307	-1.31196
15548	HDHD2	0.0985133	1	3.58575	1	7.28307	0.372258
8201	ZNF704	0.098566	1	3.58439	1	7.28307	-0.452816
9229	IFITM1	0.0985772	1	3.5841	1	7.28307	1.41825
6754	ZNF727	0.0986517	1	3.58218	1	7.28307	1.03959
8056	SFRP1	0.0987233	1	3.58034	1	7.28307	-1.75365
6626	SNX10	0.098763	1	3.57932	1	7.28307	1.45122
10592	EIF5AL1	0.0989481	1	3.57457	1	7.28307	0.735567
3497	CGGBP1	0.0989563	1	3.57436	1	7.28307	0.231667
19342	LINC02246	0.0989638	1	3.57416	1	7.28307	-1.4427e+08
8395	PRNCR1	0.099387	1	3.56335	1	7.28307	0.740248
5726	UBD	0.0994964	1	3.56056	1	7.28307	1.42763
8332	SYBU	0.099665	1	3.55628	1	7.28307	0.429666
9676	PPP1R14B	0.0996959	1	3.55549	1	7.28307	0.432084
10243	ADARB2	0.0996981	1	3.55544	1	7.28307	1.35204
4290	GRSF1	0.0999158	1	3.54992	1	7.28307	0.306901
16175	MEX3D	0.0999951	1	3.54792	1	7.28307	0.526875
1156	DENND4B	0.100143	1	3.54419	1	7.28307	0.589802
4943	ARHGEF28	0.100468	1	3.53601	1	7.28307	-0.293823
4162	SLIT2	0.100514	1	3.53484	1	7.28307	1.31324
11132	ETFRF1	0.100604	1	3.5326	1	7.28307	0.295575
2050	CAMKMT	0.100679	1	3.53071	1	7.28307	0.494792
10518	LRRC20	0.100869	1	3.52594	1	7.28307	-1.0226
15696	PTPRA	0.100875	1	3.5258	1	7.28307	0.310542
8090	ALKAL1	0.100914	1	3.52483	1	7.28307	0.57963
10852	NSMCE4A	0.101251	1	3.51642	1	7.28307	0.287523
3490	ROBO1	0.101365	1	3.51361	1	7.28307	0.400356
10535	DDIT4	0.101421	1	3.5122	1	7.28307	0.351745
5853	VPS52	0.101529	1	3.50953	1	7.28307	0.48326
13169	GRAMD2A	0.101554	1	3.50891	1	7.28307	-1.67501
15453	ZNF519	0.101555	1	3.50889	1	7.28307	0.756569
1315	NOS1AP	0.101656	1	3.50639	1	7.28307	-0.476436
6044	KLHL31	0.101891	1	3.50057	1	7.28307	1.20648
5865	SYNGAP1	0.101908	1	3.50017	1	7.28307	-0.662668
17073	EMP3	0.101953	1	3.49907	1	7.28307	0.441517
2605	CYBRD1	0.102044	1	3.49681	1	7.28307	0.612611
6495	GPR146	0.10264	1	3.48222	1	7.28307	-1.26759
13193	AC023300.2	0.102954	1	3.47456	1	7.28307	1.30389
9579	PATL1	0.103169	1	3.46932	1	7.28307	0.457462
17769	NUP50-DT	0.103196	1	3.46867	1	7.28307	0.391791
13227	NRG4	0.103324	1	3.46557	1	7.28307	-0.830006
8422	KHDRBS3	0.103327	1	3.46549	1	7.28307	0.542291
5909	CDKN1A	0.103437	1	3.46284	1	7.28307	-0.258436
4285	SULT1E1	0.103589	1	3.45916	1	7.28307	-1.2122
14494	ADPRM	0.103815	1	3.45373	1	7.28307	0.516072
17312	ZNF304	0.103817	1	3.45369	1	7.28307	0.621695
809	GBP1	0.103898	1	3.45173	1	7.28307	0.665545
13868	ITGAM	0.104172	1	3.44515	1	7.28307	1.61778
13709	SDR42E2	0.104446	1	3.43862	1	7.28307	-1.63524
5297	RNF14	0.104461	1	3.43826	1	7.28307	0.332382
6177	BEND3	0.104473	1	3.43797	1	7.28307	0.726103
16961	ZNF404	0.104711	1	3.43229	1	7.28307	0.97701
7569	SNX12	0.105147	1	3.42195	1	7.28307	0.472993
6794	CLDN4	0.105284	1	3.41871	1	7.28307	0.31233
894	WDR47	0.105442	1	3.41498	1	7.28307	0.50606
9154	TMEM250	0.105462	1	3.41451	1	7.28307	0.453212
6812	TRIM73	0.105583	1	3.41166	1	7.28307	-0.677846
3132	RARB	0.10588	1	3.40469	1	7.28307	-0.372052
10371	BAMBI	0.106073	1	3.40019	1	7.28307	0.27322
11338	AAAS	0.106165	1	3.39802	1	7.28307	0.350826
14280	FAM157C	0.106166	1	3.39802	1	7.28307	-0.746096
12084	KLF12	0.106719	1	3.38515	1	7.28307	0.719604
315	PAFAH2	0.106784	1	3.38364	1	7.28307	0.337531
6832	FGL2	0.106926	1	3.38036	1	7.28307	1.2432
4780	AC026801.2	0.106996	1	3.37873	1	7.28307	0.866036
5125	GRAMD2B	0.107009	1	3.37843	1	7.28307	0.264209
7755	RAP2C	0.107155	1	3.37505	1	7.28307	0.405523
7485	PIM2	0.107247	1	3.37294	1	7.28307	0.767942
7241	ZNF467	0.107279	1	3.37221	1	7.28307	-0.637738
4987	MSH3	0.10731	1	3.37148	1	7.28307	-0.323462
20217	AC079766.1	0.107382	1	3.36983	1	7.28307	4.10016
16800	ZNF829	0.107545	1	3.36609	1	7.28307	0.676403
8591	CDKN2A	0.107717	1	3.36215	1	7.28307	-1.26314
16869	EID2	0.107775	1	3.3608	1	7.28307	0.381583
585	TESK2	0.107783	1	3.36063	1	7.28307	-0.610105
17069	CARD8	0.107803	1	3.36017	1	7.28307	0.530221
2709	DNAH7	0.108103	1	3.35332	1	7.28307	0.707963
11916	MTMR6	0.1082	1	3.35111	1	7.28307	0.432251
807	RBMXL1	0.108352	1	3.34766	1	7.28307	0.375382
13819	AC106782.2	0.108437	1	3.34573	1	7.28307	0.620855
17404	BID	0.108514	1	3.34397	1	7.28307	0.451112
7851	CMC4	0.108909	1	3.33503	1	7.28307	0.969751
8114	NSMAF	0.108936	1	3.33442	1	7.28307	0.329298
15499	TRAPPC8	0.108951	1	3.33408	1	7.28307	0.284488
866	MFSD14A	0.109242	1	3.32753	1	7.28307	0.884577
14178	AC092718.3	0.109316	1	3.32586	1	7.28307	-1.18019
2481	MZT2B	0.109385	1	3.32432	1	7.28307	0.244662
10218	PRDM10	0.109763	1	3.31585	1	7.28307	0.692192
524	FOXJ3	0.109779	1	3.3155	1	7.28307	-0.394889
7599	MAGEE1	0.109967	1	3.3113	1	7.28307	-0.852424
5537	BPHL	0.109981	1	3.31098	1	7.28307	-0.392093
10486	REEP3	0.11011	1	3.30812	1	7.28307	0.310666
13447	BAIAP3	0.11023	1	3.30545	1	7.28307	1.49726
6906	PDK4	0.110393	1	3.30184	1	7.28307	0.524487
1260	AL590560.2	0.110444	1	3.30071	1	7.28307	-1.67784
3795	ERICH6-AS1	0.11055	1	3.29835	1	7.28307	1.03112
11500	YEATS4	0.110669	1	3.29572	1	7.28307	0.268705
3267	KLHL18	0.11072	1	3.2946	1	7.28307	0.428743
15051	TSPOAP1	0.110867	1	3.29135	1	7.28307	0.88484
4492	PDE5A	0.110871	1	3.29127	1	7.28307	-0.910308
1671	NVL	0.110939	1	3.28977	1	7.28307	0.506311
17290	ZNF582-AS1	0.111003	1	3.28835	1	7.28307	0.621382
1138	S100A8	0.111082	1	3.28663	1	7.28307	1.18855
275	ID3	0.111113	1	3.28593	1	7.28307	0.404056
9217	ARRDC1	0.111122	1	3.28574	1	7.28307	0.264894
2513	GTDC1	0.111197	1	3.28409	1	7.28307	0.487584
5450	PRELID1	0.111339	1	3.28098	1	7.28307	0.2748
2287	THNSL2	0.111444	1	3.27867	1	7.28307	0.653371
6793	CLDN3	0.111521	1	3.27699	1	7.28307	0.431729
12925	EHD4	0.111783	1	3.27127	1	7.28307	-0.389272
13342	FURIN	0.11187	1	3.26937	1	7.28307	0.369459
3696	PLXND1	0.112048	1	3.26551	1	7.28307	1.92245
12626	ALKBH1	0.112114	1	3.26407	1	7.28307	0.606938
2016	GALM	0.112164	1	3.26299	1	7.28307	-0.43996
10758	MFSD13A	0.112224	1	3.26167	1	7.28307	1.09671
10372	SVIL	0.11237	1	3.25851	1	7.28307	0.437601
4395	GPRIN3	0.112373	1	3.25845	1	7.28307	1.21495
13191	STRA6	0.112443	1	3.25694	1	7.28307	-0.81026
5408	LCP2	0.11246	1	3.25657	1	7.28307	1.18999
14919	PLCD3	0.11264	1	3.25267	1	7.28307	0.807486
4941	ANKRA2	0.112891	1	3.24726	1	7.28307	0.299279
16300	TNFSF9	0.112973	1	3.24551	1	7.28307	-1.08884
1356	CCDC181	0.113317	1	3.23813	1	7.28307	0.410396
11155	FAR2	0.113394	1	3.23646	1	7.28307	0.914263
8587	HACD4	0.113472	1	3.23482	1	7.28307	-0.473844
3089	TMEM43	0.113519	1	3.23381	1	7.28307	0.418038
10822	FAM160B1	0.11377	1	3.22844	1	7.28307	0.337209
16486	AC011446.2	0.114125	1	3.22091	1	7.28307	0.675483
15194	NUP85	0.114485	1	3.21329	1	7.28307	0.373364
8499	AC233992.3	0.114533	1	3.21226	1	7.28307	-1.68443
10605	FAM213A	0.11462	1	3.21043	1	7.28307	0.360211
6538	CCZ1	0.114687	1	3.20903	1	7.28307	0.454891
9406	SERGEF	0.114712	1	3.20848	1	7.28307	0.429456
17648	POLR2F	0.114723	1	3.20826	1	7.28307	0.360174
7878	AGPAT5	0.115013	1	3.20217	1	7.28307	0.466471
15899	SRC	0.115048	1	3.20144	1	7.28307	0.525674
1895	HS1BP3	0.115178	1	3.1987	1	7.28307	0.442294
8598	IFT74	0.115272	1	3.19672	1	7.28307	0.334404
4473	AC109347.1	0.115446	1	3.19309	1	7.28307	1.67242
1106	PSMD4	0.11555	1	3.19092	1	7.28307	0.325072
2658	UBE2E3	0.115716	1	3.18747	1	7.28307	0.34485
16932	DEDD2	0.115738	1	3.18699	1	7.28307	0.448616
13097	FAM96A	0.115761	1	3.18652	1	7.28307	0.422377
8860	TRIM14	0.115769	1	3.18635	1	7.28307	0.388911
7717	NKRF	0.116048	1	3.18055	1	7.28307	0.53497
4674	ACSL1	0.116085	1	3.17979	1	7.28307	0.455007
13075	RORA	0.116223	1	3.17694	1	7.28307	-0.248451
14276	DEF8	0.116312	1	3.1751	1	7.28307	0.367771
3188	TTC21A	0.116464	1	3.17195	1	7.28307	1.01984
3065	IRAK2	0.116584	1	3.16948	1	7.28307	-0.645049
16638	LPAR2	0.116638	1	3.16836	1	7.28307	0.489517
7561	FAM155B	0.11671	1	3.16688	1	7.28307	-1.07934
9680	BAD	0.116853	1	3.16394	1	7.28307	0.355864
13655	AF001548.2	0.117042	1	3.16006	1	7.28307	1.03581
17941	DYRK1A	0.117063	1	3.15962	1	7.28307	0.265224
14318	HIC1	0.117101	1	3.15884	1	7.28307	-0.84168
3045	BRPF1	0.117116	1	3.15853	1	7.28307	0.48273
4683	CCDC110	0.117397	1	3.1528	1	7.28307	-0.435786
9621	ASRGL1	0.117638	1	3.14788	1	7.28307	-0.522803
9542	PTPMT1	0.117651	1	3.1476	1	7.28307	0.338146
11320	KRT4	0.117772	1	3.14515	1	7.28307	1.33322
11506	AC025159.1	0.11791	1	3.14234	1	7.28307	0.512397
636	RAB3B	0.118005	1	3.14041	1	7.28307	-0.842256
1965	FOSL2	0.118171	1	3.13705	1	7.28307	0.311193
14028	PLEKHG4	0.118179	1	3.13688	1	7.28307	1.1015
6918	NPTX2	0.118389	1	3.13263	1	7.28307	-0.842912
5175	PPP2CA	0.118489	1	3.13061	1	7.28307	0.317693
10192	PUS3	0.118522	1	3.12994	1	7.28307	0.383601
10888	MGMT	0.118574	1	3.1289	1	7.28307	0.351979
11457	AC048341.2	0.118632	1	3.12772	1	7.28307	0.872377
14630	AC005726.5	0.118681	1	3.12674	1	7.28307	1.05075
10114	MPZL2	0.118994	1	3.12046	1	7.28307	0.231807
5493	AC008393.1	0.118999	1	3.12036	1	7.28307	1.28631
1827	EIPR1	0.119061	1	3.1191	1	7.28307	0.354258
1599	SERTAD4-AS1	0.119156	1	3.11721	1	7.28307	-0.45449
9946	RAB30	0.119158	1	3.11716	1	7.28307	-0.708343
16903	CYP2A6	0.119197	1	3.11639	1	7.28307	-1.76881
13794	ASPHD1	0.119269	1	3.11494	1	7.28307	-1.32786
15388	NDC80	0.119468	1	3.11097	1	7.28307	1.42069
12236	SLC7A7	0.119534	1	3.10964	1	7.28307	1.32884
13092	USP3	0.119616	1	3.10802	1	7.28307	-0.220847
15438	TUBB6	0.119877	1	3.10282	1	7.28307	1.11264
11274	AC025154.2	0.120061	1	3.09916	1	7.28307	0.416879
14092	CLEC18A	0.12028	1	3.09484	1	7.28307	3.22087
507	SMAP2	0.120289	1	3.09466	1	7.28307	0.262557
6924	AC004922.1	0.120586	1	3.08879	1	7.28307	1.90086
4120	SORCS2	0.120663	1	3.08727	1	7.28307	1.26013
6819	TMEM120A	0.120836	1	3.08387	1	7.28307	0.37092
9703	ARL2	0.120925	1	3.08212	1	7.28307	0.339263
15697	MRPS26	0.120955	1	3.08154	1	7.28307	0.299334
4334	MRPL1	0.120959	1	3.08146	1	7.28307	0.362135
16705	RHPN2	0.12097	1	3.08123	1	7.28307	0.340996
12556	PSEN1	0.121155	1	3.07761	1	7.28307	0.303299
14818	KRTAP3-1	0.121332	1	3.07415	1	7.28307	-0.820965
14300	INPP5K	0.121334	1	3.07411	1	7.28307	0.318821
12785	JAG2	0.121363	1	3.07354	1	7.28307	-0.870549
1857	RRM2	0.121445	1	3.07193	1	7.28307	1.31818
17409	USP18	0.121537	1	3.07015	1	7.28307	0.579759
5798	VWA7	0.121627	1	3.06838	1	7.28307	1.36552
15617	SERPINB10	0.121651	1	3.06793	1	7.28307	1.46885
15832	AL035071.1	0.121963	1	3.06184	1	7.28307	0.753323
3176	DLEC1	0.122011	1	3.06092	1	7.28307	0.995651
10166	UBASH3B	0.122092	1	3.05935	1	7.28307	-0.813785
12021	LCP1	0.12228	1	3.0557	1	7.28307	0.887265
11049	OLR1	0.122393	1	3.05353	1	7.28307	1.75912
10812	AL592546.1	0.122423	1	3.05295	1	7.28307	0.557943
12230	TRAC	0.122437	1	3.05268	1	7.28307	1.83286
14793	THRA	0.122544	1	3.0506	1	7.28307	-0.332032
8352	DSCC1	0.122646	1	3.04864	1	7.28307	1.12149
15966	PCIF1	0.12266	1	3.04837	1	7.28307	0.407227
4882	LINC02057	0.122721	1	3.04719	1	7.28307	0.853042
5589	TBC1D7	0.12277	1	3.04625	1	7.28307	0.480688
2916	ITM2C	0.122782	1	3.04602	1	7.28307	-0.336039
15104	LIMD2	0.12291	1	3.04355	1	7.28307	-0.686134
3839	AC080013.1	0.122979	1	3.04223	1	7.28307	-1.1247
8737	LINC01504	0.123161	1	3.03875	1	7.28307	-1.35082
12308	STXBP6	0.123247	1	3.0371	1	7.28307	-0.3207
7335	STS	0.123298	1	3.03611	1	7.28307	0.617774
3168	MLH1	0.123355	1	3.03502	1	7.28307	0.438993
2677	FAM171B	0.123576	1	3.03081	1	7.28307	-0.968364
4207	LINC02265	0.123746	1	3.02756	1	7.28307	1.08162
4516	ABHD18	0.123859	1	3.02541	1	7.28307	0.46588
6481	FAM20C	0.123996	1	3.02281	1	7.28307	-0.852114
18831	AL121895.2	0.124069	1	3.02142	1	7.28307	-3.17788
745	LRRIQ3	0.124479	1	3.01367	1	7.28307	-0.877377
4023	MELTF	0.124516	1	3.01296	1	7.28307	0.514424
16639	GMIP	0.124529	1	3.01271	1	7.28307	0.676585
18052	AL391244.3	0.124666	1	3.01014	1	7.28307	1.54686
13349	VPS33B	0.124711	1	3.00928	1	7.28307	0.598659
4212	UCHL1	0.124784	1	3.00791	1	7.28307	-1.35411
7457	LINC01560	0.124962	1	3.00456	1	7.28307	0.773522
3076	PPARG	0.125241	1	2.99932	1	7.28307	1.51352
487	AL139260.1	0.125267	1	2.99884	1	7.28307	1.14751
10223	AP002986.1	0.125303	1	2.99816	1	7.28307	0.822574
1512	ARL8A	0.125446	1	2.99548	1	7.28307	0.280081
4079	ZFYVE28	0.12552	1	2.9941	1	7.28307	0.658623
5220	LRRTM2	0.125549	1	2.99356	1	7.28307	-1.65112
14066	PRMT7	0.125689	1	2.99094	1	7.28307	0.510498
3314	C3orf62	0.125955	1	2.986	1	7.28307	0.577969
13720	AC008915.2	0.126095	1	2.98339	1	7.28307	0.430992
17203	ZNF468	0.126504	1	2.97581	1	7.28307	0.462191
8634	SIGMAR1	0.127022	1	2.96625	1	7.28307	0.286412
9667	AP006333.1	0.127122	1	2.96442	1	7.28307	1.08126
5334	TCOF1	0.127211	1	2.96278	1	7.28307	0.570799
4101	EVC2	0.127281	1	2.96151	1	7.28307	-1.19014
6003	SUPT3H	0.127333	1	2.96054	1	7.28307	-0.434903
13294	GOLGA6L4	0.127345	1	2.96032	1	7.28307	-0.999028
1457	HMCN1	0.127515	1	2.95722	1	7.28307	-0.997694
15433	MPPE1	0.127617	1	2.95535	1	7.28307	0.336114
6676	EPDR1	0.127818	1	2.95168	1	7.28307	-0.466827
5353	SPARC	0.127845	1	2.95119	1	7.28307	3.25255
7840	UBL4A	0.127998	1	2.94841	1	7.28307	0.349001
7538	SPIN3	0.128537	1	2.93862	1	7.28307	0.631867
16316	PNPLA6	0.129035	1	2.92964	1	7.28307	0.544745
18928	B3GALT5-AS1	0.129133	1	2.92786	1	7.28307	-2.47282
7006	POLR2J3	0.129186	1	2.92691	1	7.28307	1.00882
1810	AL390728.6	0.12958	1	2.91984	1	7.28307	0.451043
14102	IL34	0.129627	1	2.91901	1	7.28307	1.36877
6917	BAIAP2L1	0.129673	1	2.91818	1	7.28307	0.209743
7883	AC103957.2	0.129698	1	2.91774	1	7.28307	0.784132
4546	RNF150	0.129783	1	2.9162	1	7.28307	-0.914324
8816	SUSD3	0.12984	1	2.9152	1	7.28307	-0.845485
7425	MED14	0.129964	1	2.91299	1	7.28307	0.335564
10917	AC026369.3	0.129964	1	2.91299	1	7.28307	1.99297
3624	CSTA	0.130045	1	2.91154	1	7.28307	0.613928
4759	BASP1	0.130106	1	2.91045	1	7.28307	0.727332
3557	AC128688.2	0.130167	1	2.90936	1	7.28307	0.609325
9436	SVIP	0.130182	1	2.9091	1	7.28307	0.259155
13845	BCL7C	0.13043	1	2.90468	1	7.28307	0.237035
10296	SEPHS1	0.130503	1	2.90339	1	7.28307	0.285661
1701	WNT3A	0.130661	1	2.90059	1	7.28307	1.28586
11973	POSTN	0.13073	1	2.89937	1	7.28307	-2.36552
7770	RTL8A	0.130946	1	2.89556	1	7.28307	0.332553
5741	RPP21	0.130991	1	2.89476	1	7.28307	0.494849
14491	GAS7	0.131091	1	2.893	1	7.28307	0.957919
1841	ID2	0.131133	1	2.89226	1	7.28307	0.330828
13566	CORO7	0.131208	1	2.89093	1	7.28307	0.544176
1501	IPO9-AS1	0.131273	1	2.8898	1	7.28307	-1.23413
1633	ESRRG	0.13141	1	2.88739	1	7.28307	-0.7653
13542	LINC00921	0.131536	1	2.88516	1	7.28307	0.889647
12310	LINC02300	0.131611	1	2.88385	1	7.28307	0.816816
12571	AC005520.2	0.131613	1	2.88381	1	7.28307	-0.911157
17275	ZNF524	0.131686	1	2.88254	1	7.28307	0.296376
4855	ESM1	0.131744	1	2.88152	1	7.28307	-1.58089
10290	NUDT5	0.131792	1	2.88068	1	7.28307	0.383239
12258	SLC22A17	0.131883	1	2.87908	1	7.28307	-0.781854
3357	CISH	0.131906	1	2.8787	1	7.28307	0.966693
15232	UBALD2	0.131914	1	2.87854	1	7.28307	0.248738
5698	HIST1H2BN	0.131972	1	2.87754	1	7.28307	0.849179
1018	CD160	0.132041	1	2.87634	1	7.28307	3.42192
70	AL139246.3	0.132147	1	2.87449	1	7.28307	0.976848
9821	AP002807.1	0.132472	1	2.86881	1	7.28307	0.674243
7049	SLC26A4	0.132509	1	2.86818	1	7.28307	-1.93882
5026	ARSK	0.132541	1	2.86762	1	7.28307	0.688675
4896	SHLD3	0.132576	1	2.86702	1	7.28307	0.668591
16235	DAPK3	0.132612	1	2.86638	1	7.28307	0.495625
15740	MKKS	0.132725	1	2.86442	1	7.28307	0.360178
8935	COL27A1	0.132741	1	2.86415	1	7.28307	-1.11414
4544	TBC1D9	0.132817	1	2.86283	1	7.28307	-0.370337
17323	ZNF549	0.132826	1	2.86267	1	7.28307	0.568824
17018	QPCTL	0.13299	1	2.85984	1	7.28307	0.767531
2480	SMPD4	0.133199	1	2.85623	1	7.28307	0.348679
17486	CHCHD10	0.133403	1	2.8527	1	7.28307	0.244067
16747	DMKN	0.133713	1	2.84739	1	7.28307	-0.328872
17523	TFIP11	0.133906	1	2.84407	1	7.28307	0.41518
17455	LZTR1	0.134341	1	2.83664	1	7.28307	0.534009
14660	ANKRD13B	0.134361	1	2.83629	1	7.28307	-1.27572
7212	CASP2	0.134375	1	2.83606	1	7.28307	0.397577
7696	TMEM164	0.134417	1	2.83534	1	7.28307	0.412092
17854	SAMSN1	0.134435	1	2.83504	1	7.28307	2.21788
12179	MCF2L-AS1	0.134491	1	2.83407	1	7.28307	0.884429
7957	BIN3	0.134709	1	2.83037	1	7.28307	0.438923
6806	NCF1	0.134793	1	2.82894	1	7.28307	0.823958
15445	PTPN2	0.134871	1	2.82762	1	7.28307	-0.289316
14024	LRRC29	0.135067	1	2.8243	1	7.28307	0.638706
8548	RCL1	0.135185	1	2.8223	1	7.28307	0.539928
6574	VWDE	0.135188	1	2.82225	1	7.28307	-1.08618
9204	TUBB4B	0.13533	1	2.81984	1	7.28307	0.350428
10810	AL158212.2	0.135446	1	2.81789	1	7.28307	-0.884796
587	MMACHC	0.135477	1	2.81736	1	7.28307	0.511571
8260	PLEKHF2	0.135503	1	2.81693	1	7.28307	0.256622
2536	RPRM	0.135703	1	2.81355	1	7.28307	0.963776
17805	PIM3	0.135713	1	2.81338	1	7.28307	0.386818
4498	ANXA5	0.135803	1	2.81187	1	7.28307	-0.421868
610	CYP4B1	0.136038	1	2.80793	1	7.28307	-0.542752
14096	DDX19B	0.136043	1	2.80785	1	7.28307	0.479568
3447	C3orf14	0.136049	1	2.80775	1	7.28307	0.59489
5605	ATXN1	0.136394	1	2.80197	1	7.28307	0.359664
8845	ZNF510	0.136419	1	2.80155	1	7.28307	0.446879
7135	COPG2	0.136493	1	2.80031	1	7.28307	0.460765
10646	PPP1R3C	0.136719	1	2.79655	1	7.28307	1.03606
9750	C11orf68	0.137089	1	2.79039	1	7.28307	0.372304
2370	IL1RL1	0.137147	1	2.78942	1	7.28307	-6.70639
11873	AC127070.2	0.13721	1	2.78839	1	7.28307	-0.978323
15616	SERPINB2	0.137233	1	2.788	1	7.28307	0.511774
14360	CXCL16	0.137277	1	2.78726	1	7.28307	0.425087
5830	AL662796.1	0.137338	1	2.78626	1	7.28307	-5.09071
17744	SERHL2	0.137418	1	2.78494	1	7.28307	1.06325
13385	LINS1	0.137421	1	2.78489	1	7.28307	0.336596
12772	AKT1	0.137681	1	2.78059	1	7.28307	0.236461
326	HMGN2	0.137685	1	2.78052	1	7.28307	0.251785
13766	ATXN2L	0.137717	1	2.77999	1	7.28307	0.290056
14388	SCIMP	0.137795	1	2.7787	1	7.28307	2.5485
8281	OSR2	0.137801	1	2.77861	1	7.28307	-0.779562
5028	RHOBTB3	0.137885	1	2.77722	1	7.28307	0.299998
7673	MUM1L1	0.137983	1	2.7756	1	7.28307	1.04065
17247	AC011476.3	0.138025	1	2.77492	1	7.28307	4.561
1835	CMPK2	0.138093	1	2.77379	1	7.28307	0.815128
12730	LINC00239	0.138382	1	2.76905	1	7.28307	1.07996
10989	P3H3	0.138466	1	2.76768	1	7.28307	-0.410271
3971	CLDN1	0.138507	1	2.76701	1	7.28307	0.647725
6478	PDCD2	0.138516	1	2.76686	1	7.28307	0.293417
12330	NPAS3	0.138589	1	2.76566	1	7.28307	-1.07504
15565	CXXC1	0.138707	1	2.76374	1	7.28307	0.392254
17299	ZNF71	0.138996	1	2.75901	1	7.28307	-0.607987
16687	AC007786.1	0.139	1	2.75896	1	7.28307	-2.53441
13372	AC087477.2	0.13912	1	2.75699	1	7.28307	0.440885
9860	AP002490.1	0.139144	1	2.7566	1	7.28307	-1.3189
2805	ERBB4	0.139276	1	2.75446	1	7.28307	-0.588232
1712	HIST3H2A	0.139351	1	2.75325	1	7.28307	0.496319
11	ISG15	0.139445	1	2.75172	1	7.28307	0.715644
8693	CNTNAP3	0.139544	1	2.7501	1	7.28307	0.821752
12134	GPR183	0.13961	1	2.74905	1	7.28307	3.19333
12099	SCEL	0.139838	1	2.74534	1	7.28307	1.82695
11333	MFSD5	0.140125	1	2.74072	1	7.28307	0.328835
1923	ASXL2	0.140337	1	2.7373	1	7.28307	0.287974
6399	AL596202.1	0.140506	1	2.73459	1	7.28307	1.2257
10316	RSU1	0.140558	1	2.73375	1	7.28307	0.431781
1796	AL356512.1	0.140571	1	2.73354	1	7.28307	-1.17623
18335	HK3	0.140574	1	2.7335	1	7.28307	3.06726
8828	MFSD14B	0.140584	1	2.73334	1	7.28307	0.479849
15737	PLCB4	0.140611	1	2.7329	1	7.28307	-0.408047
95	ICMT	0.140721	1	2.73114	1	7.28307	0.294694
7792	LINC00893	0.140794	1	2.72997	1	7.28307	-0.833915
7268	CDK5	0.140799	1	2.72989	1	7.28307	0.410574
8484	GPAA1	0.140999	1	2.72669	1	7.28307	0.314771
2362	TBC1D8-AS1	0.141016	1	2.72641	1	7.28307	-1.06564
10831	CASC2	0.141237	1	2.72289	1	7.28307	0.79173
6081	AC019205.1	0.141248	1	2.72272	1	7.28307	-0.966582
12450	ARMH4	0.141314	1	2.72167	1	7.28307	0.701567
11687	PPTC7	0.141339	1	2.72125	1	7.28307	0.238086
14692	AC116407.1	0.141401	1	2.72027	1	7.28307	0.724352
7779	MAP7D3	0.141418	1	2.72	1	7.28307	0.58333
7762	PHF6	0.141639	1	2.71649	1	7.28307	0.210957
9631	B3GAT3	0.141754	1	2.71466	1	7.28307	0.335189
6677	STARD3NL	0.141811	1	2.71376	1	7.28307	0.258911
3859	WDR49	0.141825	1	2.71353	1	7.28307	0.976643
8787	CTSL	0.141835	1	2.71337	1	7.28307	0.844544
5609	CAP2	0.142091	1	2.70933	1	7.28307	0.433148
5960	PEX6	0.142157	1	2.70828	1	7.28307	-0.816523
6774	TMEM248	0.142265	1	2.70658	1	7.28307	0.232806
1482	PTPRC	0.142347	1	2.70528	1	7.28307	1.50599
17578	MORC2	0.142366	1	2.70498	1	7.28307	0.577853
5478	ZNF454	0.142444	1	2.70375	1	7.28307	0.638346
15427	APCDD1	0.142608	1	2.70116	1	7.28307	0.702385
10250	AKR1C1	0.142671	1	2.70016	1	7.28307	-0.503262
14016	TRADD	0.142726	1	2.6993	1	7.28307	0.213433
10460	ZWINT	0.14278	1	2.69846	1	7.28307	0.865671
16579	AC010319.4	0.142833	1	2.69762	1	7.28307	-3.36518
16267	PTPRS	0.142918	1	2.69628	1	7.28307	-0.578504
5058	C5orf30	0.142968	1	2.69551	1	7.28307	0.572554
11514	TMEM19	0.143245	1	2.69116	1	7.28307	0.352206
17630	RAC2	0.143322	1	2.68996	1	7.28307	1.03209
14152	AC009163.7	0.143343	1	2.68962	1	7.28307	1.1573
6376	RAET1L	0.143427	1	2.68831	1	7.28307	-1.03785
12106	SPRY2	0.143463	1	2.68775	1	7.28307	0.386406
15562	MYO5B	0.143526	1	2.68677	1	7.28307	0.209171
2410	MERTK	0.14361	1	2.68545	1	7.28307	-1.05199
6043	LINC01564	0.143635	1	2.68507	1	7.28307	0.808028
11418	NAB2	0.143691	1	2.6842	1	7.28307	-0.620589
3729	PPP2R3A	0.143891	1	2.68108	1	7.28307	-0.321745
14314	RPA1	0.143995	1	2.67947	1	7.28307	0.356489
15241	ST6GALNAC2	0.14401	1	2.67923	1	7.28307	-1.41462
17053	C5AR1	0.144119	1	2.67754	1	7.28307	0.883247
13460	JPT2	0.144121	1	2.67751	1	7.28307	0.368344
13018	LYSMD2	0.144125	1	2.67744	1	7.28307	0.324197
15758	SNX5	0.144578	1	2.67043	1	7.28307	0.303137
5731	HLA-A	0.14468	1	2.66886	1	7.28307	0.781944
11952	FRY	0.144777	1	2.66736	1	7.28307	0.331853
4	FAM41C	0.144801	1	2.66699	1	7.28307	0.815505
18185	GAD1	0.144959	1	2.66455	1	7.28307	-3.37831
68	TNFRSF14-AS1	0.145014	1	2.66371	1	7.28307	0.809888
6771	RABGEF1	0.145152	1	2.66159	1	7.28307	-0.389858
8618	NOL6	0.145285	1	2.65953	1	7.28307	0.526213
2112	C2orf74	0.145378	1	2.65811	1	7.28307	1.00786
1189	EFNA4	0.145628	1	2.65427	1	7.28307	0.453761
9795	SSH3	0.145637	1	2.65414	1	7.28307	0.292765
7426	MED14OS	0.145901	1	2.65011	1	7.28307	0.692201
7025	AC005070.3	0.14593	1	2.64967	1	7.28307	-0.910808
16102	ARFRP1	0.145983	1	2.64885	1	7.28307	0.332059
5365	CNOT8	0.146094	1	2.64716	1	7.28307	0.264124
15390	EMILIN2	0.146234	1	2.64503	1	7.28307	0.466966
14708	CCL2	0.14645	1	2.64175	1	7.28307	1.18206
18060	SRARP	0.146523	1	2.64064	1	7.28307	-1.33091
2444	STEAP3	0.146583	1	2.63973	1	7.28307	-0.410221
16163	C19orf24	0.146631	1	2.63899	1	7.28307	0.406274
11802	HCAR2	0.146655	1	2.63863	1	7.28307	0.313286
10078	NCAM1	0.146692	1	2.63808	1	7.28307	-1.3325
13958	ARL2BP	0.14676	1	2.63705	1	7.28307	0.390103
2345	TSGA10	0.146881	1	2.63521	1	7.28307	-0.434154
10536	DDIT4-AS1	0.147047	1	2.63271	1	7.28307	-1.18832
726	SLC35D1	0.14714	1	2.63129	1	7.28307	0.358718
13646	AC126763.1	0.147158	1	2.63102	1	7.28307	-0.987923
15902	VSTM2L	0.147294	1	2.62897	1	7.28307	0.567837
12769	INF2	0.147308	1	2.62877	1	7.28307	0.788092
4797	NUP155	0.147344	1	2.62822	1	7.28307	0.308758
17245	LILRB4	0.147426	1	2.627	1	7.28307	1.4427e+08
4477	ZGRF1	0.147452	1	2.6266	1	7.28307	0.580672
8492	SCX	0.148146	1	2.61618	1	7.28307	1.15181
4361	COQ2	0.148228	1	2.61496	1	7.28307	0.297602
13714	AC092338.2	0.148233	1	2.61489	1	7.28307	0.868605
16274	HSD11B1L	0.148313	1	2.61369	1	7.28307	0.392631
9939	GAB2	0.148377	1	2.61274	1	7.28307	-0.546765
11929	GTF3A	0.148654	1	2.6086	1	7.28307	0.271081
18275	SPP1	0.148731	1	2.60747	1	7.28307	5.02666
12918	TYRO3	0.148768	1	2.60691	1	7.28307	-0.701043
13700	IGSF6	0.148777	1	2.60677	1	7.28307	1.31475
16054	CTSZ	0.148788	1	2.60662	1	7.28307	0.387109
13540	AC108134.2	0.148826	1	2.60605	1	7.28307	1.44806
7237	ZNF783	0.149121	1	2.60166	1	7.28307	0.573784
614	LINC00853	0.149152	1	2.60121	1	7.28307	-0.9761
9970	RAB38	0.149182	1	2.60077	1	7.28307	0.237584
5903	ETV7	0.149276	1	2.59937	1	7.28307	0.61069
10652	2005-03-01	0.149298	1	2.59904	1	7.28307	0.269051
11264	MCRS1	0.14931	1	2.59887	1	7.28307	0.391536
5510	TRIM41	0.149492	1	2.59617	1	7.28307	0.381118
10584	AL450306.1	0.149564	1	2.59511	1	7.28307	-1.015
7484	SLC35A2	0.149647	1	2.59389	1	7.28307	0.380578
10513	AIFM2	0.149742	1	2.59249	1	7.28307	0.585288
17237	LAIR1	0.149765	1	2.59214	1	7.28307	2.26377
8086	AC064807.1	0.149781	1	2.59191	1	7.28307	0.553389
6267	PTPRK	0.149802	1	2.5916	1	7.28307	0.224065
16297	CRB3	0.150017	1	2.58843	1	7.28307	0.377031
3673	KBTBD12	0.150047	1	2.588	1	7.28307	-0.798949
688	TACSTD2	0.15038	1	2.5831	1	7.28307	0.307436
3523	ABI3BP	0.150383	1	2.58307	1	7.28307	-0.861489
5728	HLA-F	0.150495	1	2.58142	1	7.28307	0.955655
9846	SHANK2-AS1	0.150508	1	2.58124	1	7.28307	-2.19472
9384	LINC00958	0.150549	1	2.58064	1	7.28307	-0.396075
15771	SLC24A3	0.150563	1	2.58043	1	7.28307	-1.29613
16345	2002-03-01	0.150707	1	2.57832	1	7.28307	0.496361
721	PDE4B	0.15076	1	2.57755	1	7.28307	1.55949
8959	PSMD5	0.150834	1	2.57647	1	7.28307	0.397014
6975	MOSPD3	0.151076	1	2.57294	1	7.28307	0.308129
14767	RPL23	0.151108	1	2.57247	1	7.28307	-0.415958
1782	OPN3	0.151194	1	2.57122	1	7.28307	0.519906
9791	RHOD	0.151297	1	2.56973	1	7.28307	0.391458
14775	MED1	0.151316	1	2.56945	1	7.28307	0.318312
7251	REPIN1	0.151677	1	2.56422	1	7.28307	0.313768
6420	TAGAP	0.151785	1	2.56265	1	7.28307	1.11216
878	DPH5	0.151797	1	2.56247	1	7.28307	0.329024
4967	PDE8B	0.151962	1	2.56008	1	7.28307	-0.494984
7320	ASMTL-AS1	0.15208	1	2.55839	1	7.28307	-1.03967
8052	IDO1	0.152115	1	2.55788	1	7.28307	1.647
13408	HBA1	0.152215	1	2.55643	1	7.28307	2.58493
10647	TNKS2-AS1	0.152221	1	2.55635	1	7.28307	0.969914
19568	PPBP	0.15229	1	2.55536	1	7.28307	2.95622
799	HS2ST1	0.152425	1	2.55341	1	7.28307	0.382873
8549	JAK2	0.152637	1	2.55037	1	7.28307	0.52789
10433	PTPN20	0.152731	1	2.54901	1	7.28307	1.40947
19876	ADGRD1	0.152869	1	2.54703	1	7.28307	4.66961
14043	C16orf86	0.152898	1	2.54662	1	7.28307	0.891006
16447	ZNF136	0.152956	1	2.54578	1	7.28307	0.376694
1101	SEMA6C	0.152986	1	2.54535	1	7.28307	-1.58849
12854	GOLGA8A	0.153157	1	2.54291	1	7.28307	-0.644102
11489	AC090061.1	0.153212	1	2.54213	1	7.28307	0.806143
14015	B3GNT9	0.153349	1	2.54016	1	7.28307	0.393635
14172	CDYL2	0.153761	1	2.53429	1	7.28307	-0.659043
466	OSCP1	0.15377	1	2.53417	1	7.28307	0.46605
625	DMRTA2	0.153936	1	2.53181	1	7.28307	-0.421272
16968	ZNF222	0.154248	1	2.52739	1	7.28307	0.714495
3881	TNIK	0.154289	1	2.52681	1	7.28307	-0.389678
3969	TPRG1	0.154306	1	2.52656	1	7.28307	-0.994599
11048	CLEC7A	0.154587	1	2.52259	1	7.28307	0.983545
14089	AC092115.3	0.154643	1	2.5218	1	7.28307	-4.17209
9808	PITPNM1	0.15468	1	2.52128	1	7.28307	0.751273
8428	AGO2	0.154714	1	2.5208	1	7.28307	0.301885
14032	ZDHHC1	0.154798	1	2.51962	1	7.28307	0.490972
13808	YPEL3	0.155051	1	2.51606	1	7.28307	0.291223
1888	WDR35	0.155136	1	2.51486	1	7.28307	0.532026
2423	IL1B	0.155171	1	2.51437	1	7.28307	1.38696
6033	GSTA2	0.155247	1	2.51331	1	7.28307	0.428123
13117	CILP	0.155542	1	2.50916	1	7.28307	-4.35055
3745	MRAS	0.155573	1	2.50873	1	7.28307	-0.622814
17549	ZMAT5	0.155626	1	2.50798	1	7.28307	0.348648
16405	TIMM29	0.155655	1	2.50758	1	7.28307	0.329621
4911	CENPH	0.155724	1	2.50662	1	7.28307	0.662857
12087	UCHL3	0.155793	1	2.50566	1	7.28307	0.337861
8370	ZHX1	0.155835	1	2.50507	1	7.28307	0.197071
3984	HES1	0.15593	1	2.50375	1	7.28307	0.743663
4947	GFM2	0.155996	1	2.50282	1	7.28307	0.411778
2469	PROC	0.156086	1	2.50157	1	7.28307	0.788149
19286	NOTUM	0.156273	1	2.49896	1	7.28307	-3.29015
16959	LYPD5	0.156329	1	2.49819	1	7.28307	1.08952
17731	2003-09-01	0.156429	1	2.49679	1	7.28307	-0.709539
16364	FBXL12	0.156578	1	2.49473	1	7.28307	0.393102
18873	CYP2A7	0.15664	1	2.49387	1	7.28307	-1.98025
514	NFYC	0.156689	1	2.49318	1	7.28307	0.411355
9505	TP53I11	0.156897	1	2.4903	1	7.28307	0.449476
7293	AC009403.1	0.157071	1	2.4879	1	7.28307	0.443739
13430	RHBDL1	0.157088	1	2.48766	1	7.28307	0.726964
8130	YTHDF3	0.157135	1	2.48702	1	7.28307	0.252827
6547	DAGLB	0.157451	1	2.48265	1	7.28307	0.500869
2637	TTC30B	0.157536	1	2.48149	1	7.28307	0.543738
11128	BCAT1	0.157571	1	2.481	1	7.28307	1.46841
11404	STAT2	0.157651	1	2.4799	1	7.28307	0.228108
778	LPAR3	0.157695	1	2.47929	1	7.28307	-0.340097
1778	CHRM3	0.158139	1	2.47321	1	7.28307	-1.28419
9333	TPP1	0.158172	1	2.47275	1	7.28307	0.373321
15116	PECAM1	0.158435	1	2.46916	1	7.28307	0.944545
15114	SNHG25	0.158548	1	2.46762	1	7.28307	1.36044
11496	CPSF6	0.158604	1	2.46685	1	7.28307	0.288339
987	TRIM45	0.158606	1	2.46683	1	7.28307	-0.624111
12182	LAMP1	0.158916	1	2.46261	1	7.28307	0.167344
14385	USP6	0.158944	1	2.46223	1	7.28307	1.19788
3370	ABHD14A	0.159057	1	2.46069	1	7.28307	0.274245
2465	BIN1	0.159299	1	2.4574	1	7.28307	0.474093
3310	CCDC71	0.159352	1	2.45668	1	7.28307	0.458549
15980	AL031666.2	0.159448	1	2.45539	1	7.28307	-1.08229
15025	COX11	0.15954	1	2.45415	1	7.28307	0.358087
7071	CAV2	0.15982	1	2.45035	1	7.28307	0.253375
5840	TAP1	0.159938	1	2.44877	1	7.28307	0.774377
4534	RAB33B	0.159968	1	2.44836	1	7.28307	0.429017
63	PEX10	0.160177	1	2.44555	1	7.28307	0.376507
17803	ALG12	0.160275	1	2.44423	1	7.28307	0.346036
17087	SPHK2	0.160428	1	2.44218	1	7.28307	0.342086
16464	TRIR	0.160517	1	2.44099	1	7.28307	0.248409
812	GBP4	0.160591	1	2.43999	1	7.28307	0.843819
3113	RFTN1	0.160801	1	2.43718	1	7.28307	0.709408
3977	MB21D2	0.160802	1	2.43717	1	7.28307	0.914466
5049	AC021086.1	0.161002	1	2.43449	1	7.28307	0.83609
2193	SPR	0.161216	1	2.43163	1	7.28307	-0.381075
15843	E2F1	0.161461	1	2.42836	1	7.28307	1.11885
12640	GPR65	0.161484	1	2.42806	1	7.28307	1.3418
14757	SRCIN1	0.16162	1	2.42625	1	7.28307	-0.884534
13059	LIPC	0.161735	1	2.42472	1	7.28307	-1.61316
996	AL359915.2	0.161754	1	2.42447	1	7.28307	0.62731
16846	SIRT2	0.162097	1	2.41992	1	7.28307	0.352134
16683	LINC00662	0.162103	1	2.41985	1	7.28307	0.474339
1833	RNASEH1-AS1	0.162233	1	2.41812	1	7.28307	0.47985
386	SERINC2	0.162251	1	2.41789	1	7.28307	0.378377
15093	MRC2	0.162369	1	2.41632	1	7.28307	-1.22997
13791	CDIPT	0.16237	1	2.41631	1	7.28307	0.24008
6063	AL135905.1	0.162405	1	2.41585	1	7.28307	0.429013
11937	SLC46A3	0.162415	1	2.41572	1	7.28307	-0.340234
4075	C4orf48	0.16248	1	2.41486	1	7.28307	-0.590378
17466	YDJC	0.162517	1	2.41437	1	7.28307	0.465343
14976	HOXB3	0.162528	1	2.41423	1	7.28307	-3.6579
6872	FZD1	0.16287	1	2.40972	1	7.28307	0.463959
2424	IL1RN	0.162916	1	2.40912	1	7.28307	1.50949
14256	AC009113.1	0.162959	1	2.40855	1	7.28307	0.630782
5285	PCDHGB7	0.162999	1	2.40803	1	7.28307	-0.937213
13603	LINC01290	0.163032	1	2.40759	1	7.28307	-0.673093
18534	AP003392.1	0.163063	1	2.40719	1	7.28307	-2.04616
6674	AOAH	0.163072	1	2.40707	1	7.28307	1.22612
16906	CYP2F1	0.163097	1	2.40674	1	7.28307	0.470985
14058	DDX28	0.163222	1	2.4051	1	7.28307	0.676495
11249	ARF3	0.163339	1	2.40357	1	7.28307	0.22385
6311	LINC02539	0.163499	1	2.40147	1	7.28307	4.39981
14183	BCO1	0.163555	1	2.40074	1	7.28307	1.18905
19973	CDH5	0.163581	1	2.4004	1	7.28307	1.56197
11629	NFYB	0.163713	1	2.39868	1	7.28307	0.24624
9063	PHYHD1	0.163854	1	2.39683	1	7.28307	0.360577
13662	XYLT1	0.164015	1	2.39474	1	7.28307	0.584901
1222	MEX3A	0.164229	1	2.39195	1	7.28307	-1.01141
8439	PSCA	0.164356	1	2.39029	1	7.28307	-1.14794
16910	TGFB1	0.164382	1	2.38997	1	7.28307	0.501322
19332	LILRA6	0.16442	1	2.38947	1	7.28307	1.4427e+08
7091	NDUFA5	0.164452	1	2.38905	1	7.28307	0.192502
15815	ID1	0.164505	1	2.38837	1	7.28307	0.480084
17726	AL021453.1	0.164657	1	2.3864	1	7.28307	-0.628085
11129	LRMP	0.164676	1	2.38615	1	7.28307	0.603203
7967	R3HCC1	0.164758	1	2.38509	1	7.28307	0.251155
6916	BRI3	0.165075	1	2.38099	1	7.28307	0.290989
4540	CLGN	0.165293	1	2.37817	1	7.28307	-0.892434
14351	AC127521.1	0.165328	1	2.37772	1	7.28307	-0.43576
8766	IDNK	0.16536	1	2.3773	1	7.28307	0.301657
7568	DLG3-AS1	0.165366	1	2.37723	1	7.28307	0.817692
10203	GSEC	0.165459	1	2.37604	1	7.28307	-0.848705
19021	AC126118.1	0.165592	1	2.37433	1	7.28307	-3.97094
17524	Z95115.1	0.165648	1	2.3736	1	7.28307	0.842307
3760	ATP1B3	0.165688	1	2.37309	1	7.28307	0.314741
16467	JUNB	0.166029	1	2.36871	1	7.28307	0.450583
11717	PLBD2	0.166049	1	2.36846	1	7.28307	0.345191
9593	CD6	0.166153	1	2.36712	1	7.28307	1.02867
3102	SH3BP5-AS1	0.166167	1	2.36694	1	7.28307	-0.621517
14125	DHODH	0.166444	1	2.3634	1	7.28307	-0.393079
16394	CDKN2D	0.166502	1	2.36266	1	7.28307	0.548589
5780	TNF	0.166594	1	2.36148	1	7.28307	1.28637
10086	RBM7	0.166596	1	2.36147	1	7.28307	0.265935
7310	GTPBP6	0.166719	1	2.3599	1	7.28307	0.239201
6816	CCL26	0.166897	1	2.35763	1	7.28307	-1.75231
3786	WWTR1-AS1	0.167116	1	2.35485	1	7.28307	0.906428
8943	TNC	0.167273	1	2.35285	1	7.28307	-1.32595
13243	WDR61	0.167301	1	2.35249	1	7.28307	0.300395
17408	AC008079.2	0.167375	1	2.35156	1	7.28307	-1.77696
17772	KIAA0930	0.167462	1	2.35045	1	7.28307	0.302056
2144	SPRED2	0.167484	1	2.35017	1	7.28307	0.431203
2398	RGPD5	0.167561	1	2.3492	1	7.28307	-0.493216
12296	LTB4R2	0.16777	1	2.34656	1	7.28307	0.906352
6496	ZFAND2A	0.1678	1	2.34618	1	7.28307	0.603904
7339	GPR143	0.167856	1	2.34547	1	7.28307	0.493221
8641	FANCG	0.16802	1	2.34341	1	7.28307	0.904805
4298	RASSF6	0.168199	1	2.34115	1	7.28307	0.402424
13069	GCNT3	0.168515	1	2.33718	1	7.28307	1.17868
9745	EFEMP2	0.168547	1	2.33677	1	7.28307	-0.670366
11995	RGCC	0.16863	1	2.33573	1	7.28307	-0.387254
12858	DPH6	0.168644	1	2.33555	1	7.28307	-0.353912
167	KIAA2013	0.168934	1	2.33192	1	7.28307	0.248275
11348	AC023509.2	0.168984	1	2.3313	1	7.28307	-0.539962
6273	TMEM200A	0.168989	1	2.33124	1	7.28307	0.945285
4362	HPSE	0.169143	1	2.32931	1	7.28307	-0.580964
8678	ZBTB5	0.169273	1	2.32769	1	7.28307	0.601508
16098	HELZ2	0.169448	1	2.3255	1	7.28307	0.431281
638	KTI12	0.169528	1	2.32451	1	7.28307	0.586554
4309	EREG	0.169528	1	2.3245	1	7.28307	1.12619
13751	SBK1	0.169724	1	2.32207	1	7.28307	-0.660293
512	ZNF684	0.169778	1	2.3214	1	7.28307	0.529555
16410	DOCK6	0.169885	1	2.32007	1	7.28307	0.536904
8985	NEK6	0.169915	1	2.3197	1	7.28307	0.455492
9758	PACS1	0.169988	1	2.31879	1	7.28307	-0.259672
5075	EPB41L4A	0.170165	1	2.3166	1	7.28307	0.534846
14871	PSME3	0.170189	1	2.31629	1	7.28307	0.365624
14643	ERAL1	0.170299	1	2.31494	1	7.28307	0.419221
17155	POLD1	0.170613	1	2.31105	1	7.28307	1.03801
15069	DHX40	0.170746	1	2.30941	1	7.28307	0.245404
13158	DRAIC	0.170876	1	2.30781	1	7.28307	-1.56868
16188	BTBD2	0.170901	1	2.3075	1	7.28307	0.418333
748	ERICH3	0.170994	1	2.30635	1	7.28307	-0.723852
3369	ABHD14B	0.171027	1	2.30595	1	7.28307	0.289515
16089	GID8	0.171032	1	2.30589	1	7.28307	0.225893
17771	NUP50	0.171194	1	2.3039	1	7.28307	0.217637
13431	STUB1	0.17132	1	2.30235	1	7.28307	0.239905
1757	RBM34	0.171448	1	2.30078	1	7.28307	-0.531381
14013	CBFB	0.171615	1	2.29873	1	7.28307	0.367942
3953	TBCCD1	0.171661	1	2.29816	1	7.28307	0.544232
3150	GPD1L	0.171671	1	2.29805	1	7.28307	0.306626
8613	BAG1	0.171696	1	2.29773	1	7.28307	0.335631
7221	AC074386.1	0.171773	1	2.2968	1	7.28307	1.08656
5064	AC008467.1	0.171929	1	2.29489	1	7.28307	0.738425
3179	OXSR1	0.171975	1	2.29433	1	7.28307	0.344111
947	ST7L	0.171983	1	2.29424	1	7.28307	-0.328134
4475	TIFA	0.172054	1	2.29336	1	7.28307	-0.325868
11869	ANKLE2	0.172056	1	2.29334	1	7.28307	-0.416707
1327	PBX1	0.172157	1	2.29211	1	7.28307	-0.216765
10907	ZNF511	0.172168	1	2.29197	1	7.28307	0.333602
14571	FBXW10	0.172176	1	2.29188	1	7.28307	1.22412
303	RHCE	0.172273	1	2.29069	1	7.28307	-0.548927
8776	SLC28A3	0.172334	1	2.28995	1	7.28307	-0.543296
14762	CISD3	0.172363	1	2.2896	1	7.28307	0.262189
12711	LINC01550	0.172443	1	2.28863	1	7.28307	0.914776
6006	CLIC5	0.172496	1	2.28798	1	7.28307	1.08273
11226	AC004466.1	0.172521	1	2.28768	1	7.28307	4.0045
278	ELOA-AS1	0.172605	1	2.28666	1	7.28307	0.413899
12836	LINC02256	0.172649	1	2.28611	1	7.28307	-0.63115
5475	ZNF354A	0.172911	1	2.28294	1	7.28307	0.436864
9738	RNASEH2C	0.172968	1	2.28224	1	7.28307	0.237108
2567	PSMD14	0.17298	1	2.28211	1	7.28307	0.263568
16573	DDA1	0.173083	1	2.28085	1	7.28307	0.361865
5969	AL355385.1	0.173097	1	2.28069	1	7.28307	1.30949
13292	ADAMTSL3	0.173107	1	2.28056	1	7.28307	0.448652
4607	FAM198B	0.173185	1	2.27962	1	7.28307	-0.858803
14011	CES3	0.173289	1	2.27836	1	7.28307	-1.11795
4898	NLN	0.173394	1	2.2771	1	7.28307	-0.340946
11244	CACNB3	0.173434	1	2.27662	1	7.28307	-0.413527
11501	FRS2	0.17348	1	2.27606	1	7.28307	0.227229
17809	SELENOO	0.173546	1	2.27526	1	7.28307	0.316062
10112	JAML	0.173563	1	2.27505	1	7.28307	1.40822
8194	MRPS28	0.173679	1	2.27365	1	7.28307	0.327369
2159	PLEK	0.173686	1	2.27357	1	7.28307	1.36606
6625	CBX3	0.173811	1	2.27206	1	7.28307	0.223625
9277	CTSD	0.173862	1	2.27145	1	7.28307	0.221165
16777	CAPNS1	0.174022	1	2.26953	1	7.28307	0.256726
8486	SHARPIN	0.174078	1	2.26885	1	7.28307	0.352763
1716	RAB4A	0.174129	1	2.26824	1	7.28307	0.212999
4052	DGKQ	0.174163	1	2.26783	1	7.28307	0.474858
9414	GTF2H1	0.174178	1	2.26765	1	7.28307	0.391131
1081	TARS2	0.174218	1	2.26718	1	7.28307	0.363948
12262	THTPA	0.17433	1	2.26584	1	7.28307	0.334157
4985	FAM151B	0.174359	1	2.26548	1	7.28307	0.839702
5598	CD83	0.174436	1	2.26457	1	7.28307	-0.871707
14646	DHRS13	0.174518	1	2.26358	1	7.28307	0.527191
2280	RMND5A	0.174524	1	2.2635	1	7.28307	0.246507
11400	AC073896.3	0.174706	1	2.26133	1	7.28307	2.39325
14687	COPRS	0.174868	1	2.25939	1	7.28307	0.355102
17020	SIX5	0.17491	1	2.2589	1	7.28307	-0.34976
2548	AC091488.1	0.174933	1	2.25862	1	7.28307	0.7504
9146	PPP1R26	0.175047	1	2.25726	1	7.28307	0.465693
4386	HERC6	0.175112	1	2.25648	1	7.28307	0.44717
8149	C8orf44	0.175398	1	2.25308	1	7.28307	0.666564
3281	CCDC51	0.175482	1	2.25208	1	7.28307	0.432168
14098	ST3GAL2	0.175604	1	2.25063	1	7.28307	-0.816371
15926	IFT52	0.175639	1	2.25022	1	7.28307	0.281574
7730	CUL4B	0.175642	1	2.25019	1	7.28307	0.214997
5773	HLA-B	0.175739	1	2.24903	1	7.28307	0.678941
5801	HSPA1L	0.175782	1	2.24852	1	7.28307	-1.04568
9634	C11orf98	0.175843	1	2.2478	1	7.28307	-0.801869
14852	COASY	0.176007	1	2.24586	1	7.28307	0.30273
1363	METTL18	0.176067	1	2.24515	1	7.28307	0.332682
3418	IL17RD	0.176112	1	2.24461	1	7.28307	-0.827949
17343	C19orf18	0.176145	1	2.24423	1	7.28307	0.853973
6093	FILIP1	0.176207	1	2.2435	1	7.28307	0.807479
12545	MAP3K9	0.176367	1	2.2416	1	7.28307	0.534241
14496	TMEM220-AS1	0.176376	1	2.2415	1	7.28307	-0.613301
11463	C12orf66	0.176739	1	2.23723	1	7.28307	0.474964
9281	LSP1	0.176906	1	2.23526	1	7.28307	0.693867
2043	DYNC2LI1	0.177009	1	2.23404	1	7.28307	0.313393
314	STMN1	0.17707	1	2.23333	1	7.28307	0.646181
6338	PEX3	0.177166	1	2.2322	1	7.28307	0.235907
9060	SPOUT1	0.177194	1	2.23187	1	7.28307	0.473498
895	TAF13	0.177366	1	2.22986	1	7.28307	0.320346
3493	VGLL3	0.17737	1	2.22981	1	7.28307	0.939409
16594	PIK3R2	0.177375	1	2.22975	1	7.28307	0.670291
202	CPLANE2	0.177382	1	2.22967	1	7.28307	0.916751
17673	DNAL4	0.177465	1	2.2287	1	7.28307	0.431794
2003	GPATCH11	0.177485	1	2.22847	1	7.28307	0.351441
13945	MT1M	0.177527	1	2.22798	1	7.28307	-0.625127
12332	SPTSSA	0.177658	1	2.22645	1	7.28307	0.476076
6218	TUBE1	0.1777	1	2.22595	1	7.28307	0.415715
10539	MCU	0.177708	1	2.22586	1	7.28307	0.312702
19034	P3H2	0.177831	1	2.22443	1	7.28307	4.058
5688	HIST1H2BK	0.177853	1	2.22417	1	7.28307	0.831357
8683	TRMT10B	0.177879	1	2.22386	1	7.28307	0.45166
13633	MKL2	0.177992	1	2.22255	1	7.28307	-0.245651
8929	HDHD3	0.178016	1	2.22227	1	7.28307	0.269576
59	FAAP20	0.178152	1	2.22069	1	7.28307	0.27925
14915	EFTUD2	0.178215	1	2.21996	1	7.28307	0.28755
6055	BAG2	0.178331	1	2.21861	1	7.28307	-0.622683
2277	CHMP3	0.17869	1	2.21444	1	7.28307	0.19244
14804	IGFBP4	0.178691	1	2.21442	1	7.28307	0.636901
11561	AC025034.1	0.179167	1	2.20892	1	7.28307	-0.786133
8707	AL512625.1	0.179401	1	2.20622	1	7.28307	0.633402
12620	TMED8	0.179462	1	2.20551	1	7.28307	0.365654
1610	INTS7	0.179517	1	2.20488	1	7.28307	0.558827
13102	PCLAF	0.179642	1	2.20344	1	7.28307	0.44511
17217	ZNF761	0.179903	1	2.20045	1	7.28307	0.404988
11786	PSMD9	0.179994	1	2.1994	1	7.28307	0.373061
15244	MXRA7	0.180033	1	2.19895	1	7.28307	-0.521982
15884	AAR2	0.180229	1	2.19671	1	7.28307	0.327012
4391	NAP1L5	0.180237	1	2.19662	1	7.28307	-0.578689
14418	ASGR1	0.180303	1	2.19586	1	7.28307	-0.856964
385	FABP3	0.180369	1	2.1951	1	7.28307	1.41918
11406	SPRYD4	0.180417	1	2.19455	1	7.28307	0.358611
9556	TIMM10	0.180527	1	2.19329	1	7.28307	0.609064
8946	PAPPA	0.18064	1	2.19201	1	7.28307	-0.980306
8665	HINT2	0.180794	1	2.19025	1	7.28307	0.223931
17057	KPTN	0.180923	1	2.18878	1	7.28307	0.652033
582	HPDL	0.181073	1	2.18707	1	7.28307	-0.540431
15613	SERPINB11	0.181123	1	2.1865	1	7.28307	-1.08415
10150	RNF26	0.181137	1	2.18634	1	7.28307	0.339522
8190	AC083837.1	0.18135	1	2.18392	1	7.28307	-1.10281
17111	PPFIA3	0.181467	1	2.18259	1	7.28307	-0.400208
2526	NMI	0.181616	1	2.1809	1	7.28307	0.509131
1493	PKP1	0.181706	1	2.17988	1	7.28307	0.962397
14077	UTP4	0.181781	1	2.17903	1	7.28307	0.345964
7802	VMA21	0.181903	1	2.17765	1	7.28307	0.342828
18007	ITGB2	0.181992	1	2.17665	1	7.28307	1.56989
14265	SPATA33	0.182062	1	2.17585	1	7.28307	-0.545458
7964	TNFRSF10D	0.182281	1	2.17339	1	7.28307	-0.828505
8219	CA2	0.182355	1	2.17254	1	7.28307	2.71586
5269	PCDHB5	0.182373	1	2.17235	1	7.28307	-0.975796
1271	PEX19	0.18252	1	2.17068	1	7.28307	0.233086
12647	TTC8	0.182537	1	2.1705	1	7.28307	0.336481
11620	NUP37	0.182555	1	2.17029	1	7.28307	0.339067
13143	CALML4	0.182583	1	2.16998	1	7.28307	0.510773
8082	UBE2V2	0.182642	1	2.16932	1	7.28307	0.283827
16191	IZUMO4	0.182711	1	2.16854	1	7.28307	0.598731
6847	SEMA3A	0.182756	1	2.16803	1	7.28307	0.458743
9506	PRDM11	0.182824	1	2.16727	1	7.28307	0.461047
1541	PPP1R15B	0.182912	1	2.16628	1	7.28307	-0.208659
16580	SLC27A1	0.183003	1	2.16526	1	7.28307	-0.302368
310	AL020996.1	0.183126	1	2.16388	1	7.28307	0.926177
11303	SCN8A	0.183276	1	2.1622	1	7.28307	-1.29146
18084	ROR1	0.183451	1	2.16024	1	7.28307	-1.54531
2131	AC012368.1	0.183533	1	2.15933	1	7.28307	0.725763
9031	NAIF1	0.183574	1	2.15888	1	7.28307	0.605378
10383	AL365203.2	0.183832	1	2.15599	1	7.28307	0.91014
16226	MFSD12	0.183842	1	2.15589	1	7.28307	0.410082
6513	IQCE	0.183855	1	2.15574	1	7.28307	0.430306
20443	AC007485.1	0.184167	1	2.15226	1	7.28307	2.66599
6839	AC004990.1	0.184255	1	2.15128	1	7.28307	-0.485849
18765	KCNJ12	0.184576	1	2.14772	1	7.28307	-1.59485
9305	AC090587.1	0.184653	1	2.14687	1	7.28307	1.01425
5396	CCNG1	0.184904	1	2.14409	1	7.28307	-0.24932
15032	C17orf67	0.18502	1	2.14281	1	7.28307	0.731485
8748	OSTF1	0.185023	1	2.14278	1	7.28307	0.266285
11768	SPPL3	0.185034	1	2.14266	1	7.28307	0.317136
17150	MYH14	0.185205	1	2.14077	1	7.28307	0.286422
12132	UBAC2	0.185235	1	2.14043	1	7.28307	0.284268
15762	KAT14	0.185256	1	2.1402	1	7.28307	0.408872
3046	OGG1	0.185479	1	2.13774	1	7.28307	0.492525
17947	PSMG1	0.185578	1	2.13666	1	7.28307	0.225472
14547	PEMT	0.185593	1	2.13649	1	7.28307	0.460943
5839	PSMB9	0.185654	1	2.13582	1	7.28307	0.800957
4567	EDNRA	0.185683	1	2.1355	1	7.28307	-1.46786
4433	AC018797.2	0.185713	1	2.13517	1	7.28307	0.58889
5834	HLA-DQA1	0.18575	1	2.13476	1	7.28307	-1.24708
2350	MRPL30	0.185916	1	2.13295	1	7.28307	-0.295175
2097	CCDC88A	0.185939	1	2.13269	1	7.28307	0.683713
12821	AC022613.2	0.186039	1	2.13159	1	7.28307	0.834836
3027	GRM7	0.186102	1	2.1309	1	7.28307	1.10925
10	HES4	0.186216	1	2.12965	1	7.28307	0.26804
15013	ANKRD40	0.186479	1	2.12678	1	7.28307	0.266917
9353	TMEM9B-AS1	0.186717	1	2.12418	1	7.28307	1.00655
13931	LPCAT2	0.186766	1	2.12364	1	7.28307	0.360397
7605	TAF9B	0.186885	1	2.12234	1	7.28307	0.329237
13859	BCKDK	0.186966	1	2.12146	1	7.28307	0.255629
9909	MAP6	0.186988	1	2.12122	1	7.28307	-1.0813
4345	BMP3	0.187029	1	2.12077	1	7.28307	0.309625
4928	MCCC2	0.187149	1	2.11947	1	7.28307	0.193053
536	AL512353.1	0.187294	1	2.11789	1	7.28307	1.24446
4596	PLRG1	0.187377	1	2.11699	1	7.28307	0.242526
17101	NUCB1	0.18738	1	2.11695	1	7.28307	-0.198713
8358	SNTB1	0.187385	1	2.11691	1	7.28307	0.40662
17289	ZNF582	0.187767	1	2.11277	1	7.28307	0.524634
8688	ALDH1B1	0.187777	1	2.11266	1	7.28307	0.467256
12591	PGF	0.187827	1	2.11211	1	7.28307	-1.76722
1276	CD84	0.188039	1	2.10982	1	7.28307	3.46711
4277	UBA6-AS1	0.188056	1	2.10963	1	7.28307	0.44083
16697	PDCD5	0.18813	1	2.10884	1	7.28307	0.235195
12842	FMN1	0.188223	1	2.10784	1	7.28307	-0.278148
11107	PLEKHA5	0.188294	1	2.10706	1	7.28307	-0.303547
5980	POLR1C	0.18831	1	2.10689	1	7.28307	0.287899
6622	NFE2L3	0.188332	1	2.10666	1	7.28307	0.574137
9503	EXT2	0.188394	1	2.10599	1	7.28307	0.32328
8925	PRPF4	0.188452	1	2.10536	1	7.28307	0.32954
8100	TMEM68	0.188455	1	2.10534	1	7.28307	0.430122
1622	FLVCR1-DT	0.18846	1	2.10528	1	7.28307	0.611894
16710	CEBPA-DT	0.188475	1	2.10512	1	7.28307	1.1154
14601	NATD1	0.188584	1	2.10394	1	7.28307	-0.517338
11710	RASAL1	0.188755	1	2.1021	1	7.28307	-0.734487
7906	AC145124.1	0.188808	1	2.10153	1	7.28307	-0.78405
15854	MAP1LC3A	0.188816	1	2.10145	1	7.28307	0.251253
4111	MRFAP1L1	0.188835	1	2.10124	1	7.28307	0.241645
12447	EXOC5	0.189041	1	2.09903	1	7.28307	0.350401
14907	GRN	0.18906	1	2.09883	1	7.28307	0.323672
171	TNFRSF1B	0.18911	1	2.0983	1	7.28307	1.28752
17884	TIAM1	0.189126	1	2.09812	1	7.28307	0.942501
6005	AL096865.1	0.189241	1	2.09689	1	7.28307	-0.64134
6664	RP9	0.189263	1	2.09665	1	7.28307	0.254848
17359	AC012313.6	0.189302	1	2.09624	1	7.28307	-3.06075
10627	RNLS	0.18937	1	2.09551	1	7.28307	0.481596
7446	RP2	0.189438	1	2.09478	1	7.28307	0.3631
15304	TMEM105	0.18981	1	2.0908	1	7.28307	0.861193
8834	PTCH1	0.189811	1	2.0908	1	7.28307	0.640797
17193	ZNF610	0.189861	1	2.09026	1	7.28307	0.651798
4279	TMPRSS11A	0.190018	1	2.08859	1	7.28307	1.7559
15983	SULF2	0.190085	1	2.08787	1	7.28307	0.51447
4692	KLKB1	0.190178	1	2.08688	1	7.28307	0.816697
7810	ZNF275	0.190248	1	2.08614	1	7.28307	0.324453
2512	ARHGAP15	0.190304	1	2.08555	1	7.28307	2.31277
800	LINC01140	0.190382	1	2.08472	1	7.28307	2.41722
12524	AL121820.2	0.190762	1	2.08068	1	7.28307	0.38972
7034	SYPL1	0.190809	1	2.08018	1	7.28307	0.248382
15695	VPS16	0.190826	1	2.08001	1	7.28307	0.305193
17382	ZFY-AS1	0.19087	1	2.07955	1	7.28307	0.711976
13479	NPW	0.191136	1	2.07673	1	7.28307	-0.403159
1273	NCSTN	0.191204	1	2.07601	1	7.28307	0.279959
2784	MDH1B	0.191296	1	2.07504	1	7.28307	-0.876729
11310	AC078864.2	0.191571	1	2.07214	1	7.28307	0.888418
13185	CD276	0.191607	1	2.07176	1	7.28307	0.260647
1534	ZBED6	0.191638	1	2.07144	1	7.28307	-0.943858
2998	D2HGDH	0.191758	1	2.07018	1	7.28307	0.307795
16790	ZNF461	0.191803	1	2.0697	1	7.28307	0.668279
6326	TXLNB	0.192022	1	2.06739	1	7.28307	0.65712
11416	MYO1A	0.192213	1	2.06539	1	7.28307	-1.44277
4046	PCGF3	0.192283	1	2.06466	1	7.28307	0.411245
18061	PLA2G2A	0.19229	1	2.06459	1	7.28307	-3.16515
9947	RAB30-AS1	0.192344	1	2.06402	1	7.28307	-0.523167
1148	AL162258.2	0.192376	1	2.06369	1	7.28307	-0.823677
9777	CTSF	0.192391	1	2.06353	1	7.28307	0.513103
1024	ITGA10	0.192402	1	2.06342	1	7.28307	-1.22752
7205	TRBC2	0.192411	1	2.06333	1	7.28307	1.25178
6938	ZSCAN25	0.192638	1	2.06094	1	7.28307	0.404745
516	CITED4	0.192889	1	2.05833	1	7.28307	-0.28765
17403	BCL2L13	0.19304	1	2.05675	1	7.28307	0.225981
13320	AC124068.2	0.193057	1	2.05658	1	7.28307	0.798864
10061	PPP2R1B	0.193137	1	2.05574	1	7.28307	0.296295
3836	AC080013.4	0.193305	1	2.054	1	7.28307	-1.0004
6769	AC008267.5	0.193398	1	2.05303	1	7.28307	0.529745
5742	HLA-E	0.193443	1	2.05255	1	7.28307	0.487129
6096	IRAK1BP1	0.19347	1	2.05227	1	7.28307	0.532466
18324	PCDHGB2	0.193523	1	2.05173	1	7.28307	-1.172
17158	EMC10	0.193853	1	2.0483	1	7.28307	0.146124
5681	ZNF322	0.193903	1	2.04779	1	7.28307	-0.378473
6069	LMBRD1	0.193941	1	2.04739	1	7.28307	0.304534
11609	SLC5A8	0.194109	1	2.04566	1	7.28307	-0.736872
1406	RALGPS2	0.194243	1	2.04427	1	7.28307	-0.476444
366	RCC1	0.194561	1	2.04099	1	7.28307	0.284829
14651	MYO18A	0.194594	1	2.04065	1	7.28307	-0.647504
7857	F8A3	0.194667	1	2.03989	1	7.28307	3.83101
4481	UGT8	0.19487	1	2.0378	1	7.28307	-0.479091
10814	DCLRE1A	0.194949	1	2.03699	1	7.28307	0.340581
11148	ARNTL2	0.195005	1	2.03642	1	7.28307	0.325259
17266	TMEM238	0.195035	1	2.03611	1	7.28307	0.218142
11708	OAS3	0.195087	1	2.03557	1	7.28307	0.628409
3949	IGF2BP2	0.195265	1	2.03374	1	7.28307	-0.19957
67	AL139246.5	0.195422	1	2.03213	1	7.28307	0.632498
17383	LINC00278	0.195538	1	2.03095	1	7.28307	-1.05218
3737	NCK1-DT	0.195689	1	2.02941	1	7.28307	0.297188
11337	C12orf10	0.195885	1	2.0274	1	7.28307	0.236792
9019	CDK9	0.196096	1	2.02524	1	7.28307	0.26538
19045	EGF	0.196255	1	2.02363	1	7.28307	-2.36732
1110	RFX5	0.196289	1	2.02328	1	7.28307	0.299781
13972	KIFC3	0.196291	1	2.02326	1	7.28307	0.76586
16021	SALL4	0.196309	1	2.02308	1	7.28307	-0.906593
4102	EVC	0.196491	1	2.02122	1	7.28307	-1.48756
9560	ZDHHC5	0.196591	1	2.02021	1	7.28307	0.235616
14928	AC008105.1	0.196703	1	2.01907	1	7.28307	-1.13991
5637	GMNN	0.196876	1	2.01731	1	7.28307	0.290622
4865	SLC38A9	0.196878	1	2.01729	1	7.28307	0.334851
6578	ETV1	0.196908	1	2.01699	1	7.28307	1.80571
119	SLC45A1	0.19705	1	2.01555	1	7.28307	-1.07021
782	SYDE2	0.197099	1	2.01505	1	7.28307	0.344923
13978	MMP15	0.197124	1	2.0148	1	7.28307	0.471995
8191	HEY1	0.197324	1	2.01278	1	7.28307	0.215047
14911	CCDC43	0.197452	1	2.01148	1	7.28307	0.261189
6766	ASL	0.197638	1	2.00961	1	7.28307	0.296271
7966	CHMP7	0.197653	1	2.00946	1	7.28307	0.301146
18749	AC129507.4	0.197806	1	2.00791	1	7.28307	-1.2543
10442	VSTM4	0.1979	1	2.00696	1	7.28307	-3.76719
13024	AC023906.5	0.198058	1	2.00537	1	7.28307	-2.10265
7154	CALD1	0.198109	1	2.00487	1	7.28307	-1.05403
11858	PUS1	0.198142	1	2.00453	1	7.28307	0.380831
3239	ZNF501	0.198204	1	2.00391	1	7.28307	0.549412
7606	CYSLTR1	0.198242	1	2.00352	1	7.28307	0.375155
6277	ENPP3	0.198258	1	2.00337	1	7.28307	-0.393767
2638	TTC30A	0.198307	1	2.00288	1	7.28307	0.401332
14277	CENPBD1	0.198393	1	2.00201	1	7.28307	0.504109
11756	TRIAP1	0.198495	1	2.00099	1	7.28307	0.279513
16442	ZNF844	0.19862	1	1.99973	1	7.28307	0.225655
10504	KIF1BP	0.198647	1	1.99946	1	7.28307	0.225214
9160	CARD9	0.198716	1	1.99877	1	7.28307	1.57181
2263	TMEM150A	0.198848	1	1.99745	1	7.28307	0.363191
10609	GHITM	0.198859	1	1.99735	1	7.28307	0.217592
4730	MTRR	0.19915	1	1.99443	1	7.28307	0.331597
8210	CHMP4C	0.199215	1	1.99378	1	7.28307	0.240325
18984	VIT	0.199272	1	1.99322	1	7.28307	-1.26403
12426	CNIH1	0.199278	1	1.99316	1	7.28307	0.335717
5901	Z84485.1	0.199315	1	1.99279	1	7.28307	-1.29419
10300	AL157392.5	0.199398	1	1.99196	1	7.28307	0.807124
8471	FAM83H	0.199415	1	1.99179	1	7.28307	0.335535
7512	KDM5C	0.199592	1	1.99003	1	7.28307	0.24568
5207	NME5	0.199641	1	1.98954	1	7.28307	0.518325
5927	KCNK5	0.199669	1	1.98927	1	7.28307	-0.338775
7138	LINC00513	0.199711	1	1.98884	1	7.28307	-1.04369
8491	BOP1	0.199757	1	1.98839	1	7.28307	0.48431
6789	DNAJC30	0.199807	1	1.98789	1	7.28307	0.256855
9784	AP001157.1	0.199837	1	1.98759	1	7.28307	0.467782
18525	AP001372.3	0.199869	1	1.98728	1	7.28307	-1.18153
10724	BLOC1S2	0.199881	1	1.98716	1	7.28307	0.236047
884	VAV3	0.199958	1	1.9864	1	7.28307	0.272733
10868	LHPP	0.200029	1	1.98569	1	7.28307	0.231824
17589	LINC01521	0.200071	1	1.98527	1	7.28307	-2.15847
11099	PTPRO	0.200094	1	1.98504	1	7.28307	1.23273
11880	ZNF10	0.20012	1	1.98479	1	7.28307	0.424905
16455	ZNF564	0.20013	1	1.98469	1	7.28307	-0.498761
9290	KCNQ1OT1	0.200205	1	1.98395	1	7.28307	-0.421808
60	SKI	0.200257	1	1.98343	1	7.28307	0.383644
16040	MTRNR2L3	0.200307	1	1.98293	1	7.28307	1.13541
3819	KCNAB1	0.200354	1	1.98247	1	7.28307	-1.26871
11256	TUBA1B	0.200362	1	1.98239	1	7.28307	0.319765
9958	PICALM	0.200368	1	1.98233	1	7.28307	0.211164
11151	KLHL42	0.200542	1	1.98061	1	7.28307	0.260438
9816	UNC93B1	0.200561	1	1.98042	1	7.28307	0.354132
16205	SLC39A3	0.200637	1	1.97967	1	7.28307	0.334891
9683	ESRRA	0.200727	1	1.97878	1	7.28307	0.441325
16908	AXL	0.20073	1	1.97875	1	7.28307	0.804451
14577	AC007952.4	0.200733	1	1.97873	1	7.28307	-0.644659
15692	EBF4	0.200806	1	1.978	1	7.28307	0.361815
17146	VRK3	0.200827	1	1.97779	1	7.28307	0.337054
15719	PRNP	0.200914	1	1.97693	1	7.28307	0.320323
6851	AC005076.1	0.200955	1	1.97653	1	7.28307	0.626989
13087	RAB8B	0.201056	1	1.97553	1	7.28307	-0.297239
2634	AC079305.1	0.201152	1	1.97459	1	7.28307	-1.05205
9066	SH3GLB2	0.201188	1	1.97423	1	7.28307	0.459409
10633	LIPA	0.201223	1	1.97389	1	7.28307	0.216253
2948	AGAP1	0.201227	1	1.97385	1	7.28307	0.313182
8995	PPP6C	0.201289	1	1.97325	1	7.28307	0.384387
10691	PGAM1	0.201294	1	1.97319	1	7.28307	0.318689
13407	HBA2	0.201314	1	1.97299	1	7.28307	1.79705
9835	MYEOV	0.201591	1	1.97027	1	7.28307	1.43321
11698	MAPKAPK5-AS1	0.201846	1	1.96778	1	7.28307	0.270992
11650	CRY1	0.201874	1	1.9675	1	7.28307	0.664915
3120	KAT2B	0.201939	1	1.96686	1	7.28307	0.387823
3148	OSBPL10-AS1	0.202005	1	1.96622	1	7.28307	-0.958178
10357	APBB1IP	0.202037	1	1.96591	1	7.28307	1.53251
14765	PIP4K2B	0.202067	1	1.96561	1	7.28307	-0.269365
16909	HNRNPUL1	0.202115	1	1.96514	1	7.28307	0.235008
4991	ZCCHC9	0.202303	1	1.9633	1	7.28307	0.197942
203	FBXO42	0.202602	1	1.96038	1	7.28307	-0.343724
18766	AC010761.1	0.202739	1	1.95905	1	7.28307	-3.39035
16542	HSH2D	0.202791	1	1.95855	1	7.28307	0.412746
7562	EDA	0.202844	1	1.95803	1	7.28307	-0.597716
7306	ESYT2	0.202866	1	1.95781	1	7.28307	0.291128
14975	HOXB-AS1	0.202951	1	1.95699	1	7.28307	-0.865841
10289	SEC61A2	0.203007	1	1.95645	1	7.28307	0.47153
11499	AC020656.1	0.203035	1	1.95617	1	7.28307	0.914771
8630	DNAI1	0.203211	1	1.95446	1	7.28307	1.18766
17159	JOSD2	0.203219	1	1.95438	1	7.28307	0.294407
8901	C9orf152	0.20333	1	1.95331	1	7.28307	0.243422
8563	PTPRD	0.203333	1	1.95328	1	7.28307	-0.807651
15189	SLC16A5	0.203358	1	1.95303	1	7.28307	0.310422
7022	LINC01004	0.203485	1	1.95181	1	7.28307	0.629645
12291	TGM1	0.203682	1	1.9499	1	7.28307	-0.851146
14904	AC003102.1	0.203735	1	1.94939	1	7.28307	-0.470177
2569	IFIH1	0.203797	1	1.94879	1	7.28307	0.499349
8595	TUSC1	0.203826	1	1.94851	1	7.28307	0.277061
7677	MORC4	0.203928	1	1.94752	1	7.28307	-0.413931
892	GPSM2	0.204001	1	1.94681	1	7.28307	0.445952
12445	TMEM260	0.204287	1	1.94406	1	7.28307	0.296319
8696	FAM95B1	0.204337	1	1.94357	1	7.28307	-0.974426
8184	HNF4G	0.20441	1	1.94287	1	7.28307	0.311286
5229	MZB1	0.204563	1	1.94141	1	7.28307	-0.647389
8831	C9orf3	0.204712	1	1.93997	1	7.28307	0.288272
6723	SNHG15	0.204857	1	1.93858	1	7.28307	0.383062
4586	TMEM154	0.20492	1	1.93798	1	7.28307	0.312686
2984	SNED1	0.204959	1	1.9376	1	7.28307	-0.560899
7498	PPP1R3F	0.205144	1	1.93582	1	7.28307	0.684674
8155	AC021321.1	0.205196	1	1.93533	1	7.28307	1.10809
16367	PIN1	0.205207	1	1.93523	1	7.28307	0.250047
17754	BIK	0.205276	1	1.93456	1	7.28307	0.273045
12187	TFDP1	0.205291	1	1.93442	1	7.28307	0.264609
6671	EEPD1	0.205452	1	1.93288	1	7.28307	-0.495879
17833	MAPK8IP2	0.205712	1	1.93039	1	7.28307	1.08596
7124	AC078846.1	0.205751	1	1.93002	1	7.28307	-0.39618
547	ELOVL1	0.205783	1	1.92972	1	7.28307	0.28535
8257	TP53INP1	0.205944	1	1.92819	1	7.28307	0.244097
4390	HERC3	0.205965	1	1.92798	1	7.28307	0.245956
3339	SEMA3B	0.205975	1	1.92788	1	7.28307	0.474843
7358	GEMIN8	0.206269	1	1.92509	1	7.28307	0.519088
17724	MEI1	0.206295	1	1.92484	1	7.28307	1.60474
16459	WDR83	0.2063	1	1.9248	1	7.28307	0.285735
10197	FAM118B	0.206399	1	1.92385	1	7.28307	0.351118
4466	CASP6	0.20652	1	1.9227	1	7.28307	0.2589
9128	SURF2	0.206526	1	1.92265	1	7.28307	0.329284
15119	DDX5	0.206552	1	1.9224	1	7.28307	-0.174529
7976	GNRH1	0.206724	1	1.92077	1	7.28307	-1.33409
2752	TRAK2	0.206878	1	1.91931	1	7.28307	0.283538
1438	LAMC1	0.20695	1	1.91863	1	7.28307	0.36683
11692	SH2B3	0.206976	1	1.91838	1	7.28307	0.557177
9192	DPP7	0.207024	1	1.91793	1	7.28307	0.261228
8463	NAPRT	0.207206	1	1.91621	1	7.28307	0.429045
14087	NQO1	0.207209	1	1.91618	1	7.28307	-0.554883
14857	TUBG2	0.20727	1	1.91561	1	7.28307	0.555254
2800	AC007038.2	0.207275	1	1.91556	1	7.28307	0.868224
14290	GEMIN4	0.207349	1	1.91486	1	7.28307	-0.399781
2698	NAB1	0.207384	1	1.91453	1	7.28307	0.260888
127	SPSB1	0.207388	1	1.91449	1	7.28307	-0.456815
4112	BLOC1S4	0.207655	1	1.91197	1	7.28307	0.238055
9811	NDUFV1	0.207667	1	1.91186	1	7.28307	0.240398
7767	SMIM10	0.207692	1	1.91162	1	7.28307	0.834263
9235	ANO9	0.20774	1	1.91117	1	7.28307	0.669443
16314	ZNF358	0.207753	1	1.91105	1	7.28307	0.293499
9715	MRPL49	0.207798	1	1.91062	1	7.28307	0.325021
17761	PNPLA3	0.207929	1	1.90939	1	7.28307	1.26614
7182	TBXAS1	0.20795	1	1.9092	1	7.28307	0.939218
17098	PLEKHA4	0.208116	1	1.90764	1	7.28307	-0.93929
17439	RANBP1	0.208153	1	1.90729	1	7.28307	0.284552
11212	SLC38A1	0.208169	1	1.90714	1	7.28307	0.328196
17495	GSTT2B	0.208198	1	1.90687	1	7.28307	-1.50399
14386	ZNF594	0.208223	1	1.90663	1	7.28307	-0.490014
11367	RDH5	0.208242	1	1.90646	1	7.28307	-0.628527
3927	AC131235.3	0.208425	1	1.90474	1	7.28307	0.893918
241	MUL1	0.208428	1	1.90472	1	7.28307	0.275931
17896	EVA1C	0.208449	1	1.90452	1	7.28307	0.284033
8442	SLURP1	0.208477	1	1.90426	1	7.28307	-2.29801
16820	ZNF607	0.208566	1	1.90342	1	7.28307	0.44087
1654	TAF1A-AS1	0.208615	1	1.90296	1	7.28307	0.424666
17813	HDAC10	0.208801	1	1.90122	1	7.28307	0.382946
15784	FOXA2	0.208824	1	1.901	1	7.28307	1.15509
10461	IPMK	0.208917	1	1.90014	1	7.28307	0.269661
17580	SMTN	0.208952	1	1.89982	1	7.28307	0.837548
7051	CBLL1	0.20896	1	1.89973	1	7.28307	0.260077
563	SLC6A9	0.209013	1	1.89924	1	7.28307	0.585527
15405	EPB41L3	0.209015	1	1.89922	1	7.28307	-0.539306
6342	PLAGL1	0.209201	1	1.89749	1	7.28307	-0.330332
3322	RNF123	0.209247	1	1.89706	1	7.28307	0.350741
15016	TOB1	0.209308	1	1.89649	1	7.28307	0.128619
13988	CNOT1	0.209334	1	1.89625	1	7.28307	0.18221
12318	AP4S1	0.209402	1	1.89561	1	7.28307	0.458142
2059	ATP6V1E2	0.209402	1	1.89561	1	7.28307	-0.301327
5261	PCDHA12	0.209497	1	1.89474	1	7.28307	-0.870459
18045	AL592183.1	0.2095	1	1.8947	1	7.28307	0.792909
10962	TNFRSF1A	0.209565	1	1.8941	1	7.28307	0.275318
2383	NCK2	0.209643	1	1.89337	1	7.28307	0.490551
13574	NUDT16L1	0.209695	1	1.89289	1	7.28307	0.214712
18702	TPSB2	0.209718	1	1.89268	1	7.28307	-4.52615
12476	MNAT1	0.209818	1	1.89175	1	7.28307	-0.201446
11850	SLC15A4	0.209827	1	1.89166	1	7.28307	0.309226
10568	PLAU	0.20983	1	1.89164	1	7.28307	-1.53927
3088	CHCHD4	0.209846	1	1.89149	1	7.28307	0.316185
14690	LRRC37B	0.210092	1	1.88921	1	7.28307	0.371531
17982	NDUFV3	0.210391	1	1.88644	1	7.28307	-0.345766
14516	CDRT1	0.210478	1	1.88564	1	7.28307	-1.26188
13403	RHBDF1	0.210478	1	1.88563	1	7.28307	0.505083
7106	HILPDA	0.21049	1	1.88552	1	7.28307	-0.551274
1187	DCST1-AS1	0.210532	1	1.88513	1	7.28307	0.739702
5610	FAM8A1	0.210573	1	1.88475	1	7.28307	0.23125
1023	ANKRD35	0.210901	1	1.88173	1	7.28307	-0.261721
6530	AC092171.3	0.210932	1	1.88144	1	7.28307	0.817374
6764	VKORC1L1	0.211031	1	1.88053	1	7.28307	0.289366
6550	ZDHHC4	0.211074	1	1.88013	1	7.28307	0.258119
556	ARTN	0.2111	1	1.87989	1	7.28307	0.898167
11734	WSB2	0.211113	1	1.87978	1	7.28307	0.279954
5993	TMEM63B	0.211153	1	1.87941	1	7.28307	0.398103
3337	U73166.1	0.211178	1	1.87918	1	7.28307	-1.15906
9918	EMSY	0.211201	1	1.87897	1	7.28307	0.232606
14803	TOP2A	0.211366	1	1.87745	1	7.28307	2.32852
17196	ZNF578	0.211383	1	1.87729	1	7.28307	0.847593
12068	AL359513.1	0.211444	1	1.87673	1	7.28307	-0.727171
3636	LINC02035	0.211561	1	1.87566	1	7.28307	0.465251
5283	PCDHGB6	0.211588	1	1.87542	1	7.28307	-0.763235
16991	TOMM40	0.211616	1	1.87515	1	7.28307	0.339019
5544	FAM50B	0.211845	1	1.87305	1	7.28307	0.341247
1620	TATDN3	0.21198	1	1.87182	1	7.28307	0.470198
354	THEMIS2	0.212081	1	1.87089	1	7.28307	1.61241
8800	SYK	0.212129	1	1.87046	1	7.28307	0.401335
11495	CPM	0.212193	1	1.86988	1	7.28307	0.782983
14665	AC104984.3	0.212241	1	1.86943	1	7.28307	-0.959479
17475	AC245060.5	0.212272	1	1.86915	1	7.28307	0.536681
2148	MEIS1-AS2	0.212312	1	1.86879	1	7.28307	-0.783754
16476	AC092069.1	0.212371	1	1.86825	1	7.28307	-0.730844
6392	MTRF1L	0.212481	1	1.86724	1	7.28307	0.248415
8431	DENND3	0.212983	1	1.86267	1	7.28307	-0.468735
10880	BCCIP	0.213309	1	1.85971	1	7.28307	0.224401
1286	ARHGAP30	0.213374	1	1.85912	1	7.28307	0.589539
18510	AC132192.1	0.213561	1	1.85743	1	7.28307	-0.821379
17400	ADA2	0.213617	1	1.85692	1	7.28307	-0.712617
14591	LGALS9B	0.213642	1	1.8567	1	7.28307	0.775877
15952	WFDC6	0.213733	1	1.85587	1	7.28307	0.540348
16117	RGS19	0.213734	1	1.85586	1	7.28307	0.342194
16080	AL357033.4	0.213826	1	1.85503	1	7.28307	-0.72027
6810	GTF2IRD2B	0.213855	1	1.85477	1	7.28307	0.365367
4044	MYL5	0.213857	1	1.85475	1	7.28307	0.432689
9107	RAPGEF1	0.213865	1	1.85468	1	7.28307	0.375837
2705	CAVIN2	0.213998	1	1.85348	1	7.28307	-0.338696
16347	PRAM1	0.214261	1	1.8511	1	7.28307	1.01127
15107	FTSJ3	0.21427	1	1.85102	1	7.28307	0.359529
17773	FAM118A	0.214304	1	1.85072	1	7.28307	0.550004
10698	MORN4	0.214388	1	1.84996	1	7.28307	-0.742843
5105	TNFAIP8	0.214409	1	1.84977	1	7.28307	-0.197211
3332	RBM6	0.214496	1	1.84898	1	7.28307	-0.320831
10716	COX15	0.214533	1	1.84865	1	7.28307	0.238916
14268	SPATA2L	0.214536	1	1.84862	1	7.28307	0.479481
2813	AC016708.1	0.214715	1	1.84702	1	7.28307	0.426299
1639	LYPLAL1-DT	0.214998	1	1.84448	1	7.28307	4.55809
4423	DDIT4L	0.215094	1	1.84361	1	7.28307	-0.656406
3410	CACNA2D3	0.215102	1	1.84354	1	7.28307	1.41514
4464	SEC24B	0.215199	1	1.84267	1	7.28307	0.204478
12198	TTC5	0.215221	1	1.84247	1	7.28307	0.305049
12188	GAS6-AS1	0.215241	1	1.84229	1	7.28307	-1.36135
3297	AC137630.2	0.215247	1	1.84224	1	7.28307	-1.8522
9588	PRPF19	0.215511	1	1.83987	1	7.28307	0.309791
10001	MTMR2	0.215653	1	1.83861	1	7.28307	0.328929
5180	CDKN2AIPNL	0.215938	1	1.83606	1	7.28307	0.254726
1051	AC245297.3	0.216033	1	1.83522	1	7.28307	0.400967
11458	PPM1H	0.21605	1	1.83507	1	7.28307	0.376229
7099	ARF5	0.21618	1	1.83391	1	7.28307	0.30658
846	F3	0.216208	1	1.83366	1	7.28307	0.313532
15344	RFNG	0.216272	1	1.83309	1	7.28307	0.305501
8772	C9orf64	0.216352	1	1.83238	1	7.28307	0.340748
7442	ZNF674	0.216413	1	1.83183	1	7.28307	0.485098
17695	FAM83F	0.216434	1	1.83164	1	7.28307	0.313254
16299	AC010503.4	0.216499	1	1.83107	1	7.28307	0.428948
13954	NLRC5	0.216506	1	1.83101	1	7.28307	1.06643
6855	CROT	0.216519	1	1.8309	1	7.28307	0.320909
17153	NR1H2	0.216563	1	1.8305	1	7.28307	0.248556
5008	CETN3	0.216615	1	1.83004	1	7.28307	0.375115
14349	UBE2G1	0.216899	1	1.82752	1	7.28307	0.213738
13319	POLG	0.217048	1	1.8262	1	7.28307	0.443248
14705	AC084809.1	0.21722	1	1.82468	1	7.28307	0.778244
12654	PSMC1	0.217253	1	1.82438	1	7.28307	0.270904
7162	STMP1	0.217456	1	1.82259	1	7.28307	0.245407
14253	CBFA2T3	0.217517	1	1.82205	1	7.28307	-1.08657
15197	MIF4GD	0.217553	1	1.82173	1	7.28307	0.391936
19506	AC092620.3	0.217578	1	1.82152	1	7.28307	4.03871
9271	BRSK2	0.217631	1	1.82105	1	7.28307	-2.61213
8250	AC023632.2	0.217677	1	1.82064	1	7.28307	-0.904677
14564	TOP3A	0.217706	1	1.82038	1	7.28307	-0.599865
1163	AL358472.2	0.217904	1	1.81864	1	7.28307	-1.11812
11634	SLC41A2	0.217986	1	1.81792	1	7.28307	-0.255413
15256	TMC8	0.218151	1	1.81647	1	7.28307	1.62413
2841	TMBIM1	0.218203	1	1.81601	1	7.28307	0.252672
236	NBL1	0.218254	1	1.81556	1	7.28307	0.560233
2764	FAM117B	0.218283	1	1.81531	1	7.28307	0.297502
13016	GLDN	0.218493	1	1.81346	1	7.28307	0.82713
7141	AC058791.1	0.218496	1	1.81344	1	7.28307	-0.83595
17757	TTLL12	0.218503	1	1.81338	1	7.28307	0.332156
13238	TBC1D2B	0.218531	1	1.81314	1	7.28307	-0.209268
6949	TAF6	0.218744	1	1.81127	1	7.28307	0.34957
3477	AC097634.1	0.218769	1	1.81104	1	7.28307	1.1169
5937	FOXP4-AS1	0.218815	1	1.81065	1	7.28307	1.0863
16396	SLC44A2	0.218873	1	1.81013	1	7.28307	0.199244
2599	AC007405.3	0.218936	1	1.80959	1	7.28307	-0.608384
13305	AC021739.2	0.218959	1	1.80938	1	7.28307	-1.22887
298	SYF2	0.219058	1	1.80852	1	7.28307	0.177198
15286	AC087741.1	0.219121	1	1.80797	1	7.28307	0.467418
433	GJB4	0.219238	1	1.80695	1	7.28307	0.431316
15409	ARHGAP28	0.219327	1	1.80617	1	7.28307	-0.536718
2856	CYP27A1	0.219439	1	1.80519	1	7.28307	0.739016
2407	BCL2L11	0.219463	1	1.80498	1	7.28307	0.292366
902	CELSR2	0.219674	1	1.80314	1	7.28307	0.45373
3586	ZBTB20-AS2	0.219795	1	1.80209	1	7.28307	-0.795625
15307	AC110285.2	0.219804	1	1.80201	1	7.28307	0.869046
9275	IFITM10	0.219878	1	1.80137	1	7.28307	2.61439
6868	GTPBP10	0.21989	1	1.80127	1	7.28307	-0.26738
1590	AC092810.3	0.219985	1	1.80044	1	7.28307	-3.36575
12069	CKAP2	0.220002	1	1.80029	1	7.28307	-0.416325
16130	AC009005.1	0.220006	1	1.80026	1	7.28307	0.87828
16211	ZNF57	0.220014	1	1.80019	1	7.28307	0.505884
662	LDLRAD1	0.220047	1	1.7999	1	7.28307	-0.675513
15644	AC027575.2	0.220055	1	1.79983	1	7.28307	1.05086
13262	CEMIP	0.220194	1	1.79862	1	7.28307	-3.54188
10610	CCSER2	0.220345	1	1.79732	1	7.28307	-0.221166
4685	PDLIM3	0.220425	1	1.79662	1	7.28307	-2.34272
7052	DLD	0.220427	1	1.79661	1	7.28307	0.292988
11771	OASL	0.220456	1	1.79636	1	7.28307	1.04796
15755	BFSP1	0.220507	1	1.79591	1	7.28307	-1.42561
9325	HPX	0.22068	1	1.79441	1	7.28307	-1.14364
16954	ZNF428	0.220745	1	1.79385	1	7.28307	0.269832
5786	BAG6	0.220773	1	1.79361	1	7.28307	0.251718
15775	NAA20	0.220777	1	1.79358	1	7.28307	0.27546
16596	MPV17L2	0.220899	1	1.79252	1	7.28307	0.813628
14279	GAS8	0.220969	1	1.79192	1	7.28307	0.344238
13096	DAPK2	0.221023	1	1.79145	1	7.28307	0.550616
17792	CELSR1	0.221027	1	1.79141	1	7.28307	0.214562
15989	CSE1L	0.22103	1	1.79139	1	7.28307	0.27607
2017	SRSF7	0.221244	1	1.78954	1	7.28307	-0.303114
17422	C22orf39	0.221248	1	1.78951	1	7.28307	0.188088
6207	RPF2	0.221342	1	1.7887	1	7.28307	0.29234
13489	BRICD5	0.221424	1	1.78799	1	7.28307	0.736593
10194	VSIG10L2	0.221468	1	1.78762	1	7.28307	-0.491337
7439	AC234772.3	0.221476	1	1.78754	1	7.28307	-0.770109
2610	ITGA6	0.221516	1	1.7872	1	7.28307	0.57036
4771	SUB1	0.221588	1	1.78658	1	7.28307	0.214164
6614	FAM221A	0.221743	1	1.78525	1	7.28307	0.495586
17490	SLC2A11	0.221774	1	1.78498	1	7.28307	0.273957
11826	DDX55	0.221854	1	1.7843	1	7.28307	0.371925
364	MED18	0.221945	1	1.78351	1	7.28307	0.335936
6105	TTK	0.222219	1	1.78116	1	7.28307	1.1122
4930	MRPS27	0.222234	1	1.78103	1	7.28307	0.243508
4786	IL7R	0.222629	1	1.77766	1	7.28307	1.53616
8231	PIP4P2	0.222644	1	1.77753	1	7.28307	-0.591525
11707	OAS1	0.222677	1	1.77724	1	7.28307	0.697635
10862	IKZF5	0.222764	1	1.7765	1	7.28307	0.237831
12378	LRR1	0.222865	1	1.77564	1	7.28307	-0.446899
16248	CHAF1A	0.222962	1	1.77482	1	7.28307	0.592938
15364	WDR45B	0.223014	1	1.77437	1	7.28307	0.210322
3692	H1FX-AS1	0.22318	1	1.77296	1	7.28307	-0.943293
6642	WIPF3	0.223246	1	1.7724	1	7.28307	-0.704811
12096	FBXL3	0.223257	1	1.7723	1	7.28307	0.267317
11157	AC009318.1	0.223258	1	1.7723	1	7.28307	1.11897
6551	C7orf26	0.223294	1	1.77198	1	7.28307	0.332118
5432	THOC3	0.223657	1	1.7689	1	7.28307	0.312238
4291	MOB1B	0.223707	1	1.76847	1	7.28307	0.280246
17341	ZNF418	0.224043	1	1.76563	1	7.28307	-0.771214
456	ADPRHL2	0.224273	1	1.76368	1	7.28307	0.262073
8793	CKS2	0.224314	1	1.76334	1	7.28307	0.470535
2597	MYO3B	0.224407	1	1.76255	1	7.28307	-3.63182
1402	RASAL2-AS1	0.224407	1	1.76255	1	7.28307	1.08898
2320	LMAN2L	0.224675	1	1.76029	1	7.28307	0.352857
7085	PTPRZ1	0.224733	1	1.75979	1	7.28307	0.387397
8356	MRPL13	0.224777	1	1.75943	1	7.28307	0.322274
10341	BMI1	0.224796	1	1.75927	1	7.28307	0.205394
16801	ZNF568	0.224798	1	1.75925	1	7.28307	0.479449
1674	CNIH3	0.224804	1	1.7592	1	7.28307	0.397187
12774	ZBTB42	0.224953	1	1.75795	1	7.28307	-0.269687
8629	FAM219A	0.224953	1	1.75794	1	7.28307	-0.782015
3619	IQCB1	0.225014	1	1.75743	1	7.28307	-0.283865
2849	PLCD4	0.225095	1	1.75675	1	7.28307	-1.16066
13147	CORO2B	0.22518	1	1.75603	1	7.28307	-0.727989
15140	AC005332.6	0.225472	1	1.75358	1	7.28307	1.01741
8806	SPTLC1	0.225494	1	1.7534	1	7.28307	0.223506
12007	SMIM2-AS1	0.225776	1	1.75103	1	7.28307	0.656506
14865	RAMP2	0.22586	1	1.75033	1	7.28307	0.496251
2751	ALS2CR12	0.225862	1	1.75031	1	7.28307	-1.32382
7399	EIF2S3	0.225915	1	1.74987	1	7.28307	-0.256471
13253	MTHFS	0.226033	1	1.74888	1	7.28307	0.294117
1918	POMC	0.226034	1	1.74887	1	7.28307	0.586506
3047	CAMK1	0.226087	1	1.74843	1	7.28307	-0.490894
7454	USP11	0.226116	1	1.74819	1	7.28307	0.30866
818	LRRC8C	0.226193	1	1.74755	1	7.28307	0.985485
6255	TPD52L1	0.226271	1	1.74689	1	7.28307	-0.234
9199	NDOR1	0.226579	1	1.74432	1	7.28307	-0.87737
12208	RNASE4	0.226698	1	1.74333	1	7.28307	0.818927
8314	BAALC-AS1	0.226719	1	1.74315	1	7.28307	-0.748024
4314	RCHY1	0.226724	1	1.74311	1	7.28307	0.255674
7765	FAM122C	0.226737	1	1.74301	1	7.28307	0.625543
12618	POMT2	0.22676	1	1.74281	1	7.28307	0.447274
8670	GLIPR2	0.226925	1	1.74144	1	7.28307	0.444962
5895	FKBP5	0.226926	1	1.74143	1	7.28307	0.627364
18421	AC097625.1	0.226964	1	1.74111	1	7.28307	-3.11876
14610	NOS2	0.227125	1	1.73978	1	7.28307	-0.847888
12100	SLAIN1	0.227179	1	1.73933	1	7.28307	0.645482
8896	TMEM245	0.227233	1	1.73888	1	7.28307	0.181847
9734	PCNX3	0.227272	1	1.73855	1	7.28307	0.448398
9279	SYT8	0.227279	1	1.7385	1	7.28307	0.796859
488	MYCBP	0.227294	1	1.73837	1	7.28307	0.228007
9282	TNNT3	0.227469	1	1.73692	1	7.28307	0.959429
13053	CGNL1	0.227597	1	1.73586	1	7.28307	-0.316667
1369	FMO3	0.227607	1	1.73578	1	7.28307	-0.376681
14263	CPNE7	0.227717	1	1.73486	1	7.28307	-0.79562
13200	EDC3	0.227872	1	1.73358	1	7.28307	0.34306
7624	SRPX2	0.227922	1	1.73318	1	7.28307	0.749348
4335	FRAS1	0.228001	1	1.73252	1	7.28307	-0.459602
353	PPP1R8	0.228111	1	1.73161	1	7.28307	0.295767
15890	SLA2	0.228255	1	1.73042	1	7.28307	1.00549
13857	ZNF646	0.228356	1	1.72959	1	7.28307	-0.513256
1297	B4GALT3	0.22842	1	1.72906	1	7.28307	0.388295
10870	FAM53B	0.22845	1	1.72882	1	7.28307	0.342396
11920	SHISA2	0.228493	1	1.72846	1	7.28307	0.476941
10928	ERC1	0.228642	1	1.72723	1	7.28307	-0.238801
7479	GLOD5	0.228909	1	1.72503	1	7.28307	0.746305
1238	CRABP2	0.228913	1	1.725	1	7.28307	-0.514285
697	C1orf87	0.228918	1	1.72496	1	7.28307	0.658986
12430	GCH1	0.229096	1	1.7235	1	7.28307	-0.484288
7229	EZH2	0.229108	1	1.72341	1	7.28307	-0.490772
8894	FAM206A	0.229358	1	1.72135	1	7.28307	0.314546
12972	SORD	0.22936	1	1.72134	1	7.28307	-0.404388
6746	MRPS17	0.229429	1	1.72077	1	7.28307	0.373136
16597	RAB3A	0.22947	1	1.72043	1	7.28307	0.859992
12294	NOP9	0.229497	1	1.72022	1	7.28307	0.381377
12005	LACC1	0.229523	1	1.72	1	7.28307	-0.327721
2975	GPC1	0.229615	1	1.71925	1	7.28307	0.390498
10634	IFIT2	0.229652	1	1.71895	1	7.28307	0.481401
10347	C10orf67	0.22972	1	1.71839	1	7.28307	-1.49834
15855	PIGU	0.229739	1	1.71824	1	7.28307	0.339024
17410	LINC01660	0.22979	1	1.71782	1	7.28307	-1.31373
14737	CCL3L1	0.229808	1	1.71767	1	7.28307	3.16095
2	AL669831.5	0.230085	1	1.71541	1	7.28307	0.495199
10684	PIK3AP1	0.230105	1	1.71524	1	7.28307	1.21126
5555	AL021328.1	0.230348	1	1.71326	1	7.28307	0.47783
2079	ASB3	0.230586	1	1.71133	1	7.28307	-0.443631
2995	ATG4B	0.230588	1	1.71132	1	7.28307	0.339831
10266	AL137186.2	0.230628	1	1.71099	1	7.28307	2.17868
11653	PRDM4	0.230757	1	1.70994	1	7.28307	0.437054
3778	HLTF	0.230759	1	1.70992	1	7.28307	-0.374876
6316	HEBP2	0.230883	1	1.70891	1	7.28307	0.133263
4656	AGA	0.230889	1	1.70887	1	7.28307	0.289653
3741	DZIP1L	0.230908	1	1.70871	1	7.28307	0.941354
9200	BX255925.3	0.231193	1	1.7064	1	7.28307	0.357798
5068	SLC25A46	0.231286	1	1.70565	1	7.28307	0.326477
14056	DPEP2	0.231328	1	1.70531	1	7.28307	2.91945
[truncated: 18,786 more rows]

## Sheet: progressors.Deutersomal
	name	pval	adj_pval	f_statistic	df1	df2	lfc
7590	LYPD2	0.0016346	0.403435	28.5271	1	6.14156	-0.87962
4939	AL031768.1	0.00225433	0.403435	25.1679	1	6.14156	1.44269e+08
3475	LINC02068	0.00225556	0.403435	25.1625	1	6.14156	1.44269e+08
2403	ITGA4	0.00225854	0.403435	25.1494	1	6.14156	1.44269e+08
13828	AP005230.1	0.00225896	0.403435	25.1476	1	6.14156	1.44269e+08
12022	AC104035.1	0.00226055	0.403435	25.1406	1	6.14156	1.44269e+08
10862	DLEU7-AS1	0.00226175	0.403435	25.1354	1	6.14156	1.44269e+08
16872	SPINK4	0.00226175	0.403435	25.1354	1	6.14156	1.44269e+08
7077	KBTBD11	0.00226201	0.403435	25.1342	1	6.14156	1.44269e+08
8992	GRM5-AS1	0.00226522	0.403435	25.1202	1	6.14156	1.44269e+08
9800	CPXM2	0.00226522	0.403435	25.1202	1	6.14156	1.44269e+08
11970	AC048382.5	0.00226522	0.403435	25.1202	1	6.14156	1.44269e+08
16300	HTR3E-AS1	0.00226522	0.403435	25.1202	1	6.14156	1.44269e+08
16308	AC093752.2	0.00226522	0.403435	25.1202	1	6.14156	1.44269e+08
16398	MIRLET7DHG	0.00226522	0.403435	25.1202	1	6.14156	1.44269e+08
16527	AC011825.2	0.00226522	0.403435	25.1202	1	6.14156	1.44269e+08
2563	AC021016.3	0.00226614	0.403435	25.1162	1	6.14156	1.44269e+08
16241	AL390036.1	0.00226704	0.403435	25.1122	1	6.14156	1.44269e+08
16273	PKP4-AS1	0.00226723	0.403435	25.1114	1	6.14156	1.44269e+08
12791	CRISPLD2	0.00232045	0.403435	24.8828	1	6.14156	1.44269e+08
8126	SH2D3C	0.00232045	0.403435	24.8827	1	6.14156	1.44269e+08
420	COL8A2	0.00232045	0.403435	24.8827	1	6.14156	1.44269e+08
12540	CAPNS2	0.00232046	0.403435	24.8827	1	6.14156	1.44269e+08
899	CD2	0.00232048	0.403435	24.8826	1	6.14156	1.44269e+08
16479	PIF1	0.0023205	0.403435	24.8825	1	6.14156	1.44269e+08
3874	CXCL10	0.00232075	0.403435	24.8815	1	6.14156	1.44269e+08
6540	PRKAG2-AS1	0.00232114	0.403435	24.8798	1	6.14156	1.44269e+08
16457	SRRM4	0.00232115	0.403435	24.8798	1	6.14156	1.44269e+08
14361	AL031666.2	0.00232235	0.403435	24.8747	1	6.14156	1.44269e+08
14058	AC018529.2	0.00232236	0.403435	24.8747	1	6.14156	1.44269e+08
10076	AC084824.5	0.00232246	0.403435	24.8742	1	6.14156	1.44269e+08
14424	TUBB1	0.00232254	0.403435	24.8739	1	6.14156	1.44269e+08
1127	RHBG	0.00232256	0.403435	24.8738	1	6.14156	1.44269e+08
2843	ITGA9	0.00232344	0.403435	24.8701	1	6.14156	1.44269e+08
16524	AC087289.2	0.00232353	0.403435	24.8697	1	6.14156	1.44269e+08
13623	ABCA9	0.00232392	0.403435	24.8681	1	6.14156	1.44269e+08
7917	S1PR3	0.0023244	0.403435	24.8661	1	6.14156	1.44269e+08
16366	TLR8	0.00232445	0.403435	24.8658	1	6.14156	1.44269e+08
1512	AL512343.2	0.00232532	0.403435	24.8622	1	6.14156	1.44269e+08
16242	AL365361.1	0.00232541	0.403435	24.8618	1	6.14156	1.44269e+08
15771	NEFH	0.00232555	0.403435	24.8612	1	6.14156	1.44269e+08
16413	CATSPER1	0.00232572	0.403435	24.8605	1	6.14156	1.44269e+08
16316	GAPT	0.00232665	0.403435	24.8565	1	6.14156	1.44269e+08
8428	TMEM9B-AS1	0.00232671	0.403435	24.8563	1	6.14156	1.44269e+08
3208	ZBTB20-AS5	0.00232715	0.403435	24.8545	1	6.14156	1.44269e+08
4734	PCDHGA12	0.00232715	0.403435	24.8545	1	6.14156	1.44269e+08
12722	AC009053.2	0.00232715	0.403435	24.8545	1	6.14156	1.44269e+08
14211	ABALON	0.00232715	0.403435	24.8545	1	6.14156	1.44269e+08
16839	PCDHA3	0.00232715	0.403435	24.8545	1	6.14156	1.44269e+08
16418	RAB39A	0.00232739	0.403435	24.8534	1	6.14156	1.44269e+08
12597	AC010542.5	0.00232791	0.403435	24.8512	1	6.14156	1.44269e+08
14294	AL359555.1	0.00232814	0.403435	24.8503	1	6.14156	1.44269e+08
16266	NLRC4	0.00233026	0.403435	24.8414	1	6.14156	1.44269e+08
6138	FGL2	0.00233058	0.403435	24.84	1	6.14156	1.44269e+08
11492	AL138976.2	0.0023306	0.403435	24.8399	1	6.14156	1.44269e+08
5826	GPR146	0.00233191	0.403435	24.8344	1	6.14156	1.44269e+08
12856	AC141424.1	0.00233201	0.403435	24.834	1	6.14156	1.44269e+08
16144	LINC00479	0.00234153	0.403435	24.7941	1	6.14156	1.44269e+08
6659	PRRG1	0.00234305	0.403435	24.7878	1	6.14156	1.44269e+08
8624	GLYATL1	0.00234527	0.403435	24.7785	1	6.14156	1.44269e+08
5445	LINC00472	0.00234607	0.403435	24.7751	1	6.14156	1.44269e+08
14207	REM1	0.00234648	0.403435	24.7734	1	6.14156	1.44269e+08
16716	AC108134.3	0.00234648	0.403435	24.7734	1	6.14156	1.44269e+08
16742	AC020909.2	0.00234648	0.403435	24.7734	1	6.14156	1.44269e+08
17133	AC084757.2	0.00234976	0.403435	24.7598	1	6.14156	1.44269e+08
9539	AL450306.1	0.00235091	0.403435	24.755	1	6.14156	1.44269e+08
10006	AC007529.1	0.00235091	0.403435	24.755	1	6.14156	1.44269e+08
16349	AC005014.2	0.00235091	0.403435	24.755	1	6.14156	1.44269e+08
8057	PAPPA-AS1	0.002351	0.403435	24.7546	1	6.14156	1.44269e+08
3053	AC012467.2	0.00235243	0.403435	24.7487	1	6.14156	1.44269e+08
7213	NRG1	0.00235395	0.403435	24.7424	1	6.14156	1.44269e+08
4789	ANXA6	0.00235558	0.403435	24.7356	1	6.14156	1.44269e+08
4515	AC008906.1	0.00235666	0.403435	24.7311	1	6.14156	1.44269e+08
9593	PPP1R3C	0.00235723	0.403435	24.7288	1	6.14156	1.44269e+08
906	AL358072.1	0.00235869	0.403435	24.7227	1	6.14156	1.44269e+08
193	AL137802.2	0.00236023	0.403435	24.7163	1	6.14156	1.44269e+08
16772	LINC01778	0.00236027	0.403435	24.7162	1	6.14156	1.44269e+08
12295	NOMO2	0.00236035	0.403435	24.7158	1	6.14156	1.44269e+08
10764	LINC00426	0.0023678	0.403435	24.6851	1	6.14156	1.44269e+08
16629	SCN5A	0.0023678	0.403435	24.6851	1	6.14156	1.44269e+08
17055	ZNF350-AS1	0.0023678	0.403435	24.6851	1	6.14156	1.44269e+08
17064	AC244517.11	0.0023678	0.403435	24.6851	1	6.14156	1.44269e+08
1619	KIF26B-AS1	0.0023768	0.403435	24.6481	1	6.14156	1.44269e+08
1072	KCNN3	0.00238384	0.403435	24.6193	1	6.14156	1.44269e+08
9329	AL606469.1	0.00240324	0.403435	24.5405	1	6.14156	1.44269e+08
9169	CRTAM	0.00240738	0.403435	24.5238	1	6.14156	1.44269e+08
13934	ASXL3	0.00240955	0.403435	24.5151	1	6.14156	1.44269e+08
1840	LINC01126	0.00241003	0.403435	24.5132	1	6.14156	1.44269e+08
10022	AC087258.1	0.00241331	0.403435	24.5	1	6.14156	1.44269e+08
2407	PPP1R1C	0.00242271	0.403435	24.4624	1	6.14156	1.44269e+08
7411	RUNX1T1	0.00248081	0.403435	24.2338	1	6.14156	1.44269e+08
10166	ASIC1	0.00248124	0.403435	24.2322	1	6.14156	1.44269e+08
14254	PROCR	0.00248152	0.403435	24.2311	1	6.14156	1.44269e+08
13694	GALR2	0.00249464	0.403435	24.1805	1	6.14156	1.44269e+08
13035	PIK3R5	0.00249907	0.403435	24.1635	1	6.14156	1.44269e+08
10061	TSPAN11	0.00249943	0.403435	24.1621	1	6.14156	1.44269e+08
5535	LINC02526	0.0025188	0.403435	24.0883	1	6.14156	1.44269e+08
8244	AL355574.1	0.0025247	0.403435	24.0659	1	6.14156	1.44269e+08
2298	CYTIP	0.00254941	0.403435	23.973	1	6.14156	1.44269e+08
12445	ITGAL	0.00259253	0.403435	23.8138	1	6.14156	1.44269e+08
16764	VENTX	0.00259902	0.403435	23.7901	1	6.14156	1.44269e+08
10904	AC000403.1	0.00261398	0.403435	23.7359	1	6.14156	1.44269e+08
12718	AC116667.1	0.00261659	0.403435	23.7265	1	6.14156	1.44269e+08
4347	ESM1	0.00264282	0.403435	23.6325	1	6.14156	1.44269e+08
7893	FRMD3	0.00266308	0.403435	23.5607	1	6.14156	1.44269e+08
10125	CCDC184	0.0026664	0.403435	23.549	1	6.14156	1.44269e+08
6877	AC235565.2	0.00267844	0.403435	23.5068	1	6.14156	1.44269e+08
1022	AL589765.7	0.00275887	0.403435	23.231	1	6.14156	1.44269e+08
14072	AC139100.1	0.00277288	0.403435	23.1841	1	6.14156	1.44269e+08
6599	TLR7	0.00278733	0.403435	23.1359	1	6.14156	1.44269e+08
2046	ATOH8	0.00279014	0.403435	23.1266	1	6.14156	1.44269e+08
9843	AC026369.3	0.00280611	0.403435	23.0739	1	6.14156	1.44269e+08
736	PKN2-AS1	0.00281192	0.403435	23.0549	1	6.14156	1.44269e+08
14184	THBD	0.00284261	0.403435	22.955	1	6.14156	1.44269e+08
880	PTPN22	0.00296131	0.403435	22.5817	1	6.14156	1.44269e+08
901	CD101	0.00296131	0.403435	22.5817	1	6.14156	1.44269e+08
16378	RPA4	0.00297188	0.403435	22.5494	1	6.14156	1.44269e+08
17099	SLC10A4	0.00299497	0.403435	22.4794	1	6.14156	1.44269e+08
15331	AC010331.1	0.00302273	0.403435	22.3963	1	6.14156	1.44269e+08
5815	FAM20C	0.0030666	0.403435	22.2668	1	6.14156	1.44269e+08
2152	ST6GAL2	0.00307206	0.403435	22.2509	1	6.14156	1.44269e+08
8790	CTSW	0.0030841	0.403435	22.2159	1	6.14156	1.44269e+08
9844	SLC6A12	0.00310571	0.403435	22.1535	1	6.14156	1.44269e+08
10244	ITGA7	0.0031232	0.403435	22.1034	1	6.14156	1.44269e+08
4418	AC063979.2	0.00314291	0.403435	22.0474	1	6.14156	1.44269e+08
4473	CKMT2	0.00316432	0.403435	21.9872	1	6.14156	1.44269e+08
10972	AL442128.2	0.00316432	0.403435	21.9872	1	6.14156	1.44269e+08
15427	CLDND2	0.00316432	0.403435	21.9872	1	6.14156	1.44269e+08
16271	CFC1	0.00316432	0.403435	21.9872	1	6.14156	1.44269e+08
17136	RPL3L	0.00316432	0.403435	21.9872	1	6.14156	1.44269e+08
7288	RPS20	0.00318211	0.403435	21.9375	1	6.14156	-0.61681
3429	VEPH1	0.00320275	0.403435	21.8803	1	6.14156	1.44269e+08
7542	LINC00964	0.00320715	0.403435	21.8682	1	6.14156	1.44269e+08
13531	AC004687.1	0.00323596	0.403435	21.7893	1	6.14156	1.44269e+08
16981	RIPPLY3	0.00324352	0.403435	21.7688	1	6.14156	1.44269e+08
430	CSF3R	0.00326787	0.403435	21.7031	1	6.14156	1.44269e+08
1030	S100A10	0.0033123	0.403435	21.5848	1	6.14156	0.631949
16505	AC010538.1	0.00334753	0.403435	21.4925	1	6.14156	1.44269e+08
15021	AC008747.1	0.00334792	0.403435	21.4915	1	6.14156	1.44269e+08
4259	ANKH	0.00337782	0.403435	21.4142	1	6.14156	1.44269e+08
12494	AC026471.2	0.00341333	0.403435	21.3236	1	6.14156	1.44269e+08
17056	DRICH1	0.00344853	0.403435	21.235	1	6.14156	1.44269e+08
6516	GIMAP4	0.00348083	0.403435	21.1547	1	6.14156	1.44269e+08
11908	ODF3L1	0.00349016	0.403435	21.1317	1	6.14156	1.44269e+08
5366	AL109615.3	0.0035616	0.403435	20.9583	1	6.14156	1.44269e+08
10639	HCAR3	0.00356712	0.403435	20.945	1	6.14156	1.44269e+08
12172	CLDN9	0.00358836	0.403435	20.8945	1	6.14156	1.44269e+08
5447	KHDC1	0.00367455	0.403435	20.6932	1	6.14156	1.4427e+08
16752	PVALB	0.00371535	0.403435	20.6002	1	6.14156	1.44269e+08
8315	IFITM1	0.00371739	0.403435	20.5955	1	6.14156	1.44269e+08
16603	AL390066.1	0.00374087	0.403435	20.5426	1	6.14156	1.44269e+08
11559	AC123768.3	0.00374112	0.403435	20.5421	1	6.14156	1.44269e+08
17092	AGXT	0.00374125	0.403435	20.5418	1	6.14156	1.44269e+08
1358	AC099676.1	0.00378626	0.403435	20.4416	1	6.14156	1.44269e+08
5792	AL353747.3	0.00380343	0.403435	20.4038	1	6.14156	1.44269e+08
402	DLGAP3	0.00383395	0.403435	20.3371	1	6.14156	1.44269e+08
1149	AL590560.2	0.00383395	0.403435	20.3371	1	6.14156	1.44269e+08
2301	AC013731.1	0.00383395	0.403435	20.3371	1	6.14156	1.44269e+08
3186	SLC9C1	0.00383395	0.403435	20.3371	1	6.14156	1.44269e+08
16372	Z93403.1	0.00383395	0.403435	20.3371	1	6.14156	1.44269e+08
16631	CAMP	0.00383395	0.403435	20.3371	1	6.14156	1.44269e+08
16637	LRRC66	0.00383395	0.403435	20.3371	1	6.14156	1.44269e+08
17068	AC023794.4	0.00383395	0.403435	20.3371	1	6.14156	1.44269e+08
12491	TGFB1I1	0.00394533	0.412624	20.0997	1	6.14156	1.44269e+08
466	ZFP69	0.00403797	0.414105	19.909	1	6.14156	1.44269e+08
689	ST6GALNAC5	0.00403997	0.414105	19.9049	1	6.14156	1.44269e+08
236	LDLRAD2	0.00406077	0.414105	19.8629	1	6.14156	1.44269e+08
6769	MTRNR2L10	0.00407227	0.414105	19.8398	1	6.14156	1.44269e+08
12908	P2RX1	0.00408021	0.414105	19.8239	1	6.14156	1.44269e+08
16106	SMIM11A	0.00410934	0.414608	19.7659	1	6.14156	1.44269e+08
920	FCGR1B	0.00423761	0.42505	19.5169	1	6.14156	1.44269e+08
8498	NAV2-AS3	0.00430813	0.429611	19.3843	1	6.14156	1.4427e+08
7601	TOP1MT	0.00440484	0.436716	19.207	1	6.14156	1.4427e+08
3322	ACKR4	0.00450952	0.444525	19.0208	1	6.14156	1.4427e+08
16470	LINC02315	0.00457917	0.448811	18.9	1	6.14156	1.44269e+08
15381	FLT3LG	0.00494454	0.48159	18.3044	1	6.14156	1.44269e+08
5376	AARS2	0.00498764	0.48159	18.238	1	6.14156	1.4427e+08
15213	ZNF526	0.00499785	0.48159	18.2224	1	6.14156	1.4427e+08
8907	ARHGEF17	0.0051196	0.490566	18.0394	1	6.14156	1.4427e+08
1321	AL390957.1	0.00519633	0.494079	17.927	1	6.14156	1.4427e+08
14976	ZNF208	0.00521387	0.494079	17.9016	1	6.14156	1.44269e+08
9722	COL17A1	0.00535203	0.501015	17.7055	1	6.14156	1.44269e+08
15087	AC074138.1	0.00535203	0.501015	17.7055	1	6.14156	1.44269e+08
16384	PIWIL2	0.0053747	0.501015	17.674	1	6.14156	1.44269e+08
14659	ZNF557	0.00545014	0.505302	17.5703	1	6.14156	-3.34947
17117	FIBCD1	0.00554391	0.511232	17.4441	1	6.14156	1.4427e+08
13121	B9D1	0.00586072	0.537556	17.0378	1	6.14156	1.28786
6148	CD36	0.00589467	0.537794	16.996	1	6.14156	1.4427e+08
15376	SLC6A16	0.00608071	0.543345	16.7724	1	6.14156	1.44269e+08
16070	MAP3K7CL	0.00611885	0.543345	16.7277	1	6.14156	1.44269e+08
2936	ZNF589	0.00612273	0.543345	16.7232	1	6.14156	1.4427e+08
10575	HRK	0.00613083	0.543345	16.7137	1	6.14156	1.44269e+08
13365	CCR10	0.00613083	0.543345	16.7137	1	6.14156	1.44269e+08
4716	PCDHA10	0.00614557	0.543345	16.6966	1	6.14156	1.44269e+08
14301	DHX35	0.00618198	0.543761	16.6545	1	6.14156	1.4427e+08
13991	AC093462.1	0.00630732	0.551955	16.5121	1	6.14156	1.4427e+08
12735	AC009163.7	0.0063791	0.555286	16.4322	1	6.14156	1.44269e+08
11587	LINC01852	0.00642205	0.555286	16.3849	1	6.14156	1.4427e+08
12650	DUS2	0.00644251	0.555286	16.3626	1	6.14156	1.4427e+08
5173	LTB	0.0065751	0.563881	16.22	1	6.14156	1.44269e+08
17131	SYT16	0.0067318	0.574447	16.0563	1	6.14156	1.44269e+08
15383	RPS11	0.00702968	0.596897	15.7587	1	6.14156	-0.37423
5454	CD109	0.00706799	0.597193	15.7217	1	6.14156	2.82324
14215	HCK	0.00717871	0.603575	15.616	1	6.14156	1.44269e+08
15346	KCNJ14	0.00730605	0.611284	15.4972	1	6.14156	1.44269e+08
1588	GNG4	0.00750733	0.625076	15.3149	1	6.14156	1.44269e+08
17116	LHX2	0.00754541	0.625212	15.2811	1	6.14156	1.4427e+08
6719	WAS	0.00770827	0.635636	15.1393	1	6.14156	1.4427e+08
406	AL590434.1	0.00792256	0.650181	14.9586	1	6.14156	1.44269e+08
10048	PTHLH	0.00800923	0.650219	14.8873	1	6.14156	1.4427e+08
16044	KCNE1B	0.00802497	0.650219	14.8745	1	6.14156	1.4427e+08
6487	OR2A1-AS1	0.00806219	0.650219	14.8443	1	6.14156	1.4427e+08
11769	ANXA2	0.00809312	0.650219	14.8193	1	6.14156	0.308311
9337	APBB1IP	0.0081442	0.650219	14.7784	1	6.14156	1.4427e+08
15697	AP000550.1	0.00815049	0.650219	14.7733	1	6.14156	1.4427e+08
16328	HK3	0.00826283	0.653536	14.6846	1	6.14156	1.44269e+08
13904	TTC39C-AS1	0.00826826	0.653536	14.6803	1	6.14156	1.4427e+08
5490	C6orf163	0.00835254	0.657169	14.6148	1	6.14156	1.4427e+08
3038	PBRM1	0.00858944	0.670817	14.4353	1	6.14156	1.12814
7349	RPL7	0.00864024	0.670817	14.3977	1	6.14156	-0.374432
10807	AL354696.2	0.00864334	0.670817	14.3954	1	6.14156	1.4427e+08
16537	TMEM74B	0.00880674	0.68042	14.2764	1	6.14156	1.44269e+08
9065	C11orf53	0.00903653	0.695043	14.1139	1	6.14156	1.4427e+08
14609	AC011498.4	0.00913688	0.699624	14.0446	1	6.14156	1.44269e+08
17149	SHISAL1	0.00923853	0.701987	13.9755	1	6.14156	1.44269e+08
612	AL357673.2	0.00924959	0.701987	13.968	1	6.14156	1.44269e+08
6821	RPS4X	0.00945399	0.712755	13.8322	1	6.14156	-0.365314
16183	SUMO3	0.0095879	0.712755	13.7454	1	6.14156	1.55929
8988	AP001528.1	0.00979551	0.712755	13.6139	1	6.14156	1.44269e+08
4103	AC110813.1	0.00981913	0.712755	13.5991	1	6.14156	1.44269e+08
11022	AC243965.2	0.00981913	0.712755	13.5991	1	6.14156	1.44269e+08
16786	GPR52	0.00981913	0.712755	13.5991	1	6.14156	1.44269e+08
16813	MAGI1-AS1	0.00981913	0.712755	13.5991	1	6.14156	1.44269e+08
17037	AL928654.2	0.00981913	0.712755	13.5991	1	6.14156	1.44269e+08
17073	CLEC4M	0.00981913	0.712755	13.5991	1	6.14156	1.44269e+08
17074	AC010834.3	0.00981913	0.712755	13.5991	1	6.14156	1.44269e+08
1953	ARHGAP25	0.00984858	0.712755	13.5809	1	6.14156	1.44269e+08
16423	WDFY4	0.00999254	0.720134	13.4925	1	6.14156	1.44269e+08
4847	DUSP1	0.010109	0.725479	13.4222	1	6.14156	-1.104
15603	RPS5	0.0101862	0.727973	13.3762	1	6.14156	-0.415085
11254	ESR2	0.0102387	0.728692	13.3451	1	6.14156	1.44269e+08
12296	RPS15A	0.0104833	0.743013	13.2034	1	6.14156	-0.499262
11082	RIPK3	0.0107258	0.757075	13.0671	1	6.14156	1.44269e+08
3444	AC069224.1	0.011341	0.797215	12.7391	1	6.14156	1.44269e+08
5379	SUPT3H	0.0123177	0.862342	12.2641	1	6.14156	1.4427e+08
13387	LINC00910	0.0124311	0.863012	12.2122	1	6.14156	1.4427e+08
11355	FOS	0.0124583	0.863012	12.1999	1	6.14156	-0.838192
7513	DSCC1	0.0124782	0.863012	12.1908	1	6.14156	1.4427e+08
7610	EEF1D	0.0128072	0.880529	12.0446	1	6.14156	-0.588474
11965	TM6SF1	0.0128855	0.880529	12.0105	1	6.14156	1.44269e+08
16675	DCSTAMP	0.0128855	0.880529	12.0105	1	6.14156	1.44269e+08
13281	RPL23	0.0131114	0.892405	11.9137	1	6.14156	-0.590339
8012	EPB41L4B	0.0132508	0.898334	11.855	1	6.14156	1.30958
14505	ARID3A	0.0134495	0.908212	11.7728	1	6.14156	1.44269e+08
16027	KLHDC7B	0.0135485	0.911311	11.7325	1	6.14156	1.4427e+08
2422	COL5A2	0.0137742	0.912786	11.6419	1	6.14156	1.4427e+08
11548	AC022613.2	0.0137787	0.912786	11.6402	1	6.14156	1.4427e+08
2969	AC121247.1	0.0139747	0.912786	11.5632	1	6.14156	1.4427e+08
1877	NRXN1	0.0139794	0.912786	11.5613	1	6.14156	1.4427e+08
11967	SH3GL3	0.0139853	0.912786	11.559	1	6.14156	1.4427e+08
14374	KCNB1	0.0140005	0.912786	11.5532	1	6.14156	1.4427e+08
2019	SEMA4F	0.0140084	0.912786	11.5501	1	6.14156	1.4427e+08
8444	RNF141	0.0140381	0.912786	11.5386	1	6.14156	2.16079
4599	AC011416.3	0.0140494	0.912786	11.5342	1	6.14156	1.4427e+08
3321	ACAD11	0.0144849	0.937531	11.3693	1	6.14156	1.4427e+08
13819	USP14	0.0145544	0.937776	11.3436	1	6.14156	-1.20154
10758	POMP	0.0146067	0.937776	11.3244	1	6.14156	0.633705
12483	PYCARD-AS1	0.0146528	0.937776	11.3075	1	6.14156	1.4427e+08
16381	SMIM10L2B-AS1	0.0147694	0.941726	11.2652	1	6.14156	1.4427e+08
3859	CXCL2	0.0149059	0.94422	11.2161	1	6.14156	-2.5732
5277	RPL10A	0.0149186	0.94422	11.2116	1	6.14156	-0.620212
699	AC103591.3	0.0150484	0.948934	11.1655	1	6.14156	1.4427e+08
10365	LYZ	0.0151881	0.953503	11.1166	1	6.14156	-0.884637
6400	AC087071.1	0.0153118	0.953503	11.0737	1	6.14156	1.44269e+08
16693	CLEC4D	0.0153559	0.953503	11.0586	1	6.14156	1.44269e+08
3502	LINC01206	0.0155002	0.953503	11.0094	1	6.14156	1.44269e+08
15086	ZNF461	0.0155019	0.953503	11.0088	1	6.14156	1.4427e+08
14650	DENND1C	0.0155078	0.953503	11.0068	1	6.14156	1.4427e+08
17066	IGFBPL1	0.0155577	0.953503	10.9899	1	6.14156	1.44269e+08
11251	PPP2R5E	0.0155656	0.953503	10.9872	1	6.14156	-1.50418
14525	RPS15	0.015741	0.960818	10.9285	1	6.14156	-0.411628
16064	N6AMT1	0.015988	0.972435	10.8474	1	6.14156	-2.25405
5214	AGER	0.0163361	0.990095	10.7358	1	6.14156	1.44269e+08
12797	GINS2	0.0167351	1	10.6117	1	6.14156	1.4427e+08
7097	AC034111.1	0.0170498	1	10.5165	1	6.14156	1.44269e+08
4779	RPS14	0.0172669	1	10.4523	1	6.14156	-0.337524
4078	ZNF330	0.0176002	1	10.3557	1	6.14156	-1.96105
3829	ADGRL3	0.0185443	1	10.0948	1	6.14156	1.44269e+08
3912	PLAC8	0.0186806	1	10.0586	1	6.14156	0.937973
10223	PCBP2	0.0188887	1	10.004	1	6.14156	0.877303
4324	HMGCS1	0.0191412	1	9.9388	1	6.14156	-1.77606
2620	SP140	0.0191442	1	9.93803	1	6.14156	1.44269e+08
5271	SCUBE3	0.019444	1	9.86213	1	6.14156	1.44269e+08
3964	MTTP	0.0198485	1	9.76216	1	6.14156	1.44269e+08
5553	PPIL6	0.0199934	1	9.72701	1	6.14156	0.807787
12834	CPNE7	0.0201918	1	9.67944	1	6.14156	1.44269e+08
11690	AC025580.2	0.0203031	1	9.65301	1	6.14156	1.44269e+08
13930	GAREM1	0.0210688	1	9.47634	1	6.14156	-2.42606
10233	LINC02381	0.0218936	1	9.29537	1	6.14156	1.44269e+08
10205	KRT18	0.0223527	1	9.19854	1	6.14156	0.493968
8124	TTC16	0.0229579	1	9.07486	1	6.14156	1.4427e+08
8223	RPL7A	0.0232001	1	9.0266	1	6.14156	-0.398689
3856	CXCL1	0.0232037	1	9.02588	1	6.14156	-1.90704
4029	C4orf3	0.0235756	1	8.95306	1	6.14156	0.600611
5147	NRM	0.0240667	1	8.8592	1	6.14156	1.44269e+08
8420	STK33	0.0247729	1	8.72866	1	6.14156	0.824745
4422	FCHO2	0.0250218	1	8.68382	1	6.14156	-1.99806
1720	PTRHD1	0.0251475	1	8.66141	1	6.14156	-0.971786
17124	NKX6-2	0.0255735	1	8.58655	1	6.14156	1.44269e+08
497	CFAP57	0.0256163	1	8.5791	1	6.14156	-0.994792
10613	P2RX7	0.0261051	1	8.49541	1	6.14156	1.44269e+08
16229	FAM167B	0.0262916	1	8.46404	1	6.14156	1.44269e+08
3114	GPR27	0.026398	1	8.44626	1	6.14156	1.44269e+08
11471	WARS	0.0272109	1	8.31358	1	6.14156	-1.07299
1958	ANXA4	0.027739	1	8.23018	1	6.14156	1.04834
9436	CCDC6	0.0278681	1	8.21011	1	6.14156	-0.900524
3150	NIT2	0.0286829	1	8.08628	1	6.14156	-1.29353
10229	ATP5MC2	0.0289712	1	8.0436	1	6.14156	-0.40623
5185	CLIC1	0.0289901	1	8.04082	1	6.14156	0.444606
12705	AP1G1	0.0293691	1	7.98561	1	6.14156	-1.12302
7631	CYC1	0.0298863	1	7.91177	1	6.14156	0.883312
13466	ATP5MC1	0.0299459	1	7.90336	1	6.14156	-0.78821
9721	SLK	0.0307795	1	7.7882	1	6.14156	1.17843
13517	AKAP1	0.0307986	1	7.78562	1	6.14156	-2.14427
13909	SS18	0.0308424	1	7.77968	1	6.14156	1.14966
17007	TMEM31	0.0309646	1	7.7632	1	6.14156	1.4427e+08
14499	PTBP1	0.0315589	1	7.68424	1	6.14156	0.818473
1569	MAP3K21	0.0317568	1	7.65838	1	6.14156	1.44269e+08
7703	UHRF2	0.0317934	1	7.65362	1	6.14156	-2.09848
9058	EXPH5	0.0321917	1	7.60232	1	6.14156	1.07867
644	USP1	0.0323129	1	7.58688	1	6.14156	0.910167
30	MRPL20	0.0326428	1	7.54523	1	6.14156	-0.552096
16326	LINC01933	0.0329995	1	7.50083	1	6.14156	1.44269e+08
16340	AL603910.1	0.0330147	1	7.49894	1	6.14156	1.44269e+08
11061	EMC9	0.0335236	1	7.43674	1	6.14156	1.13386
14185	CD93	0.0335727	1	7.43081	1	6.14156	1.44269e+08
8237	FCN1	0.0340847	1	7.36961	1	6.14156	1.44269e+08
6371	ZNF800	0.0341407	1	7.36299	1	6.14156	1.506
5261	NUDT3	0.0342431	1	7.35092	1	6.14156	-1.10259
15885	DNAL4	0.0344775	1	7.32348	1	6.14156	-1.21034
8547	PAMR1	0.0344936	1	7.3216	1	6.14156	1.44269e+08
14560	GADD45B	0.0346697	1	7.30116	1	6.14156	-0.716666
1274	SOAT1	0.0348568	1	7.27961	1	6.14156	1.41296
1656	LINC01814	0.0358515	1	7.16751	1	6.14156	1.44269e+08
695	NEXN	0.0371583	1	7.02644	1	6.14156	1.4427e+08
4147	MSMO1	0.0372667	1	7.01504	1	6.14156	-1.45336
7040	RPL10	0.037288	1	7.0128	1	6.14156	-0.550614
14671	STXBP2	0.0373844	1	7.0027	1	6.14156	1.92711
13542	PRR11	0.0374302	1	6.99792	1	6.14156	1.4427e+08
7621	PUF60	0.0375342	1	6.98709	1	6.14156	1.0169
231	AL031005.1	0.0377647	1	6.96322	1	6.14156	-2.84542
3382	PLSCR1	0.0380816	1	6.93071	1	6.14156	1.48713
5513	GPR63	0.0381694	1	6.92177	1	6.14156	1.4427e+08
6309	AC004884.2	0.0381694	1	6.92177	1	6.14156	1.4427e+08
17128	AC063926.1	0.0381694	1	6.92177	1	6.14156	1.4427e+08
449	MYCBP	0.0382498	1	6.91361	1	6.14156	0.870017
9119	JAML	0.038285	1	6.91004	1	6.14156	1.4427e+08
12436	CD2BP2	0.0385223	1	6.88611	1	6.14156	-1.0236
16771	DISP3	0.0392392	1	6.815	1	6.14156	1.4427e+08
16204	MT-ND1	0.03932	1	6.8071	1	6.14156	0.694945
16893	LINC00867	0.0394125	1	6.79807	1	6.14156	1.44269e+08
9265	ATP5F1C	0.0394323	1	6.79614	1	6.14156	1.01367
16439	CLEC12A	0.0394756	1	6.79193	1	6.14156	1.4427e+08
11105	NUBPL	0.0399205	1	6.74901	1	6.14156	-1.96773
9494	DDIT4	0.0399373	1	6.74741	1	6.14156	-2.67424
242	C1QC	0.039975	1	6.7438	1	6.14156	1.4427e+08
10109	AMIGO2	0.0399805	1	6.74328	1	6.14156	1.4427e+08
13646	CD300LF	0.0403089	1	6.71207	1	6.14156	1.4427e+08
12265	AC010401.1	0.0403754	1	6.70579	1	6.14156	1.4427e+08
16149	ZNF295-AS1	0.0404694	1	6.69695	1	6.14156	-2.21511
10982	LAMP1	0.0405418	1	6.69015	1	6.14156	1.23395
5161	POU5F1	0.0406232	1	6.68252	1	6.14156	1.4427e+08
14690	ANGPTL4	0.0406232	1	6.68252	1	6.14156	1.4427e+08
7458	RNF19A	0.040639	1	6.68105	1	6.14156	-1.36791
15635	LINC00266-4P	0.0408557	1	6.66086	1	6.14156	1.4427e+08
1979	ZNF638	0.0409113	1	6.65571	1	6.14156	-1.48269
3451	WDR49	0.0409581	1	6.65137	1	6.14156	0.664316
15703	SDF2L1	0.0413706	1	6.61348	1	6.14156	1.06562
16296	CLSTN2	0.0415502	1	6.59714	1	6.14156	1.4427e+08
16553	MYBL2	0.0415637	1	6.59591	1	6.14156	1.44269e+08
11393	GPR65	0.0416595	1	6.58723	1	6.14156	1.4427e+08
11602	PLCB2	0.0417214	1	6.58164	1	6.14156	1.4427e+08
8365	TSPAN32	0.0418227	1	6.57252	1	6.14156	1.4427e+08
8958	KCTD21-AS1	0.0418804	1	6.56734	1	6.14156	1.4427e+08
3087	C3orf14	0.0421753	1	6.54098	1	6.14156	1.9035
9462	TET1	0.0423066	1	6.52934	1	6.14156	1.4427e+08
5272	Z97832.2	0.0423613	1	6.52449	1	6.14156	1.4427e+08
10184	BIN2	0.0424114	1	6.52007	1	6.14156	1.4427e+08
17123	AL389885.1	0.0425024	1	6.51204	1	6.14156	1.44269e+08
12691	IL34	0.0426951	1	6.49514	1	6.14156	1.4427e+08
9535	AC010997.5	0.0428845	1	6.47862	1	6.14156	1.4427e+08
4883	DOK3	0.042934	1	6.47432	1	6.14156	1.44269e+08
13920	DSC2	0.0430441	1	6.46477	1	6.14156	1.4427e+08
8402	HPX	0.0431007	1	6.45989	1	6.14156	1.4427e+08
6866	BTK	0.04321	1	6.45045	1	6.14156	1.4427e+08
9051	CUL5	0.0432314	1	6.44862	1	6.14156	1.02906
8548	FJX1	0.0433737	1	6.4364	1	6.14156	1.4427e+08
17106	AL445430.1	0.0434838	1	6.42698	1	6.14156	1.44269e+08
15202	PCAT19	0.0434918	1	6.4263	1	6.14156	1.4427e+08
15543	ZFP28	0.0435045	1	6.42522	1	6.14156	1.4427e+08
7575	AC107375.1	0.0435888	1	6.41804	1	6.14156	1.4427e+08
9679	PDZD7	0.0436228	1	6.41515	1	6.14156	1.4427e+08
16936	AC090825.1	0.0436846	1	6.4099	1	6.14156	1.4427e+08
13423	FMNL1	0.0438475	1	6.39612	1	6.14156	1.4427e+08
16330	KAAG1	0.0438872	1	6.39276	1	6.14156	1.4427e+08
4825	AC113414.1	0.0438911	1	6.39244	1	6.14156	1.4427e+08
16072	CLDN8	0.043906	1	6.39119	1	6.14156	1.4427e+08
15656	LINC01311	0.0439078	1	6.39103	1	6.14156	1.4427e+08
9532	ZNF503-AS1	0.0439783	1	6.3851	1	6.14156	1.4427e+08
7540	MTSS1	0.0440045	1	6.3829	1	6.14156	-1.42728
14191	CST3	0.0442016	1	6.36639	1	6.14156	0.478434
796	MFSD14A	0.044232	1	6.36385	1	6.14156	1.4427e+08
13615	AC005332.5	0.044233	1	6.36377	1	6.14156	1.4427e+08
15486	RPS9	0.0444029	1	6.34963	1	6.14156	-0.456518
1706	RHOB	0.0445227	1	6.33971	1	6.14156	-1.31546
4343	FST	0.0445278	1	6.33929	1	6.14156	1.4427e+08
206	KLHDC7A	0.044615	1	6.33208	1	6.14156	1.4427e+08
51	TMEM52	0.0447027	1	6.32487	1	6.14156	1.4427e+08
17081	FOXE3	0.044711	1	6.32418	1	6.14156	1.4427e+08
3161	RPL24	0.0447239	1	6.32312	1	6.14156	-0.293197
6345	TFEC	0.044736	1	6.32213	1	6.14156	1.4427e+08
8055	AL355601.1	0.0447633	1	6.31988	1	6.14156	1.4427e+08
13205	EVI2B	0.0447992	1	6.31694	1	6.14156	1.4427e+08
686	SLC44A5	0.0448135	1	6.31577	1	6.14156	1.4427e+08
4306	FYB1	0.0448765	1	6.31061	1	6.14156	1.4427e+08
16518	CCL23	0.0449922	1	6.30115	1	6.14156	1.4427e+08
8973	DLG2	0.0450141	1	6.29937	1	6.14156	1.4427e+08
7183	TRIM35	0.0450224	1	6.29869	1	6.14156	1.4427e+08
14391	DPM1	0.0450501	1	6.29644	1	6.14156	-1.08927
11185	RTRAF	0.0451814	1	6.28578	1	6.14156	0.622475
8002	FKTN	0.0452012	1	6.28417	1	6.14156	-2.11348
11901	AC068338.2	0.0452097	1	6.28348	1	6.14156	1.4427e+08
13058	PMP22	0.0452134	1	6.28318	1	6.14156	1.4427e+08
12485	ITGAM	0.0452344	1	6.28148	1	6.14156	1.4427e+08
13635	FAM104A	0.0452545	1	6.27985	1	6.14156	-1.10856
3870	G3BP2	0.04526	1	6.27941	1	6.14156	-0.750703
10079	SYT10	0.0454079	1	6.26747	1	6.14156	1.4427e+08
6136	POMZP3	0.0455318	1	6.25751	1	6.14156	1.4427e+08
9607	FFAR4	0.0455363	1	6.25715	1	6.14156	1.4427e+08
4472	CKMT2-AS1	0.0456267	1	6.24991	1	6.14156	1.4427e+08
15950	SERHL2	0.0456808	1	6.24558	1	6.14156	1.4427e+08
14673	TRAPPC5	0.0456827	1	6.24543	1	6.14156	1.4427e+08
8931	SLCO2B1	0.045746	1	6.24038	1	6.14156	1.4427e+08
6596	ARHGAP6	0.0459644	1	6.22302	1	6.14156	1.4427e+08
9580	CH25H	0.0459759	1	6.22211	1	6.14156	1.4427e+08
1926	AC012368.1	0.0460865	1	6.21337	1	6.14156	1.44269e+08
13458	COPZ2	0.0461048	1	6.21192	1	6.14156	1.4427e+08
3374	PCOLCE2	0.0461133	1	6.21125	1	6.14156	1.4427e+08
14679	TGFBR3L	0.0461249	1	6.21034	1	6.14156	1.4427e+08
5029	MBOAT1	0.0461408	1	6.20908	1	6.14156	1.4427e+08
15875	FAM227A	0.0462647	1	6.19933	1	6.14156	1.02205
15431	FPR3	0.0463025	1	6.19637	1	6.14156	1.44269e+08
8678	EEF1G	0.0463289	1	6.1943	1	6.14156	1.4427e+08
3848	ADAMTS3	0.0463774	1	6.1905	1	6.14156	1.4427e+08
10677	LINC00939	0.0464575	1	6.18424	1	6.14156	1.4427e+08
2607	DOCK10	0.0464618	1	6.1839	1	6.14156	1.4427e+08
1943	WDR92	0.0464677	1	6.18344	1	6.14156	1.09425
7725	RPS6	0.0465732	1	6.17521	1	6.14156	-0.294932
8967	RAB30	0.0465738	1	6.17517	1	6.14156	1.44269e+08
5315	TREM2	0.0466228	1	6.17136	1	6.14156	1.4427e+08
17125	CLEC2A	0.0466611	1	6.16838	1	6.14156	1.4427e+08
13206	EVI2A	0.0466617	1	6.16834	1	6.14156	1.4427e+08
11025	SLC7A7	0.046786	1	6.1587	1	6.14156	1.4427e+08
10672	UBC	0.0467924	1	6.15821	1	6.14156	-0.256226
2459	RFTN2	0.0468195	1	6.15611	1	6.14156	1.4427e+08
16486	C1QTNF8	0.0468737	1	6.15192	1	6.14156	1.4427e+08
8585	C11orf49	0.0470009	1	6.14213	1	6.14156	1.11196
6035	MYO1G	0.0471901	1	6.12762	1	6.14156	1.4427e+08
6618	AP1S2	0.0472243	1	6.12501	1	6.14156	1.4427e+08
5076	BTN2A2	0.0475701	1	6.09872	1	6.14156	1.4427e+08
5531	PRDM1	0.0477196	1	6.08744	1	6.14156	1.4427e+08
1830	TMEM178A	0.047772	1	6.08349	1	6.14156	1.4427e+08
809	AMY2B	0.0477953	1	6.08174	1	6.14156	1.4427e+08
4836	LCP2	0.0478322	1	6.07896	1	6.14156	1.4427e+08
16352	AMPH	0.0478332	1	6.07889	1	6.14156	1.4427e+08
9785	AC010998.3	0.0478601	1	6.07687	1	6.14156	1.4427e+08
7139	DOK2	0.0479565	1	6.06965	1	6.14156	1.4427e+08
11450	BDKRB2	0.0479589	1	6.06947	1	6.14156	1.4427e+08
3241	CD86	0.0479635	1	6.06913	1	6.14156	1.4427e+08
322	FGR	0.047985	1	6.06752	1	6.14156	1.4427e+08
16341	AL590428.1	0.0480456	1	6.06299	1	6.14156	1.4427e+08
6475	PIP	0.0480851	1	6.06004	1	6.14156	1.4427e+08
9151	CCDC153	0.0481166	1	6.0577	1	6.14156	-1.03221
9015	FAM76B	0.0482787	1	6.04565	1	6.14156	-1.90811
8256	C9orf163	0.0485476	1	6.02578	1	6.14156	1.4427e+08
13199	ADAP2	0.0486532	1	6.01801	1	6.14156	1.4427e+08
5844	IQCE	0.0486748	1	6.01644	1	6.14156	0.751932
6312	EFCAB10	0.0487559	1	6.01049	1	6.14156	-0.576694
3961	ADH1C	0.0488196	1	6.00583	1	6.14156	-2.32036
10118	VDR	0.048878	1	6.00157	1	6.14156	1.4427e+08
6258	SAP25	0.0489809	1	5.99408	1	6.14156	1.4427e+08
10976	AL139384.1	0.0490228	1	5.99103	1	6.14156	1.4427e+08
8759	FAU	0.0490576	1	5.9885	1	6.14156	-0.390589
10992	CDC16	0.0490932	1	5.98592	1	6.14156	1.11102
9958	CLEC7A	0.0491803	1	5.97961	1	6.14156	1.4427e+08
12949	SCIMP	0.049181	1	5.97956	1	6.14156	1.4427e+08
14259	ERGIC3	0.0492494	1	5.97462	1	6.14156	0.721492
15663	UFD1	0.0493056	1	5.97056	1	6.14156	1.00194
14790	ZNF709	0.0496131	1	5.94849	1	6.14156	1.4427e+08
428	OSCP1	0.0497916	1	5.93576	1	6.14156	0.575964
2492	AC079354.1	0.049884	1	5.92919	1	6.14156	1.4427e+08
2408	PDE1A	0.0499238	1	5.92637	1	6.14156	1.4427e+08
4138	2001-03-01	0.050043	1	5.91793	1	6.14156	1.4427e+08
1452	FAM71A	0.0500524	1	5.91727	1	6.14156	1.4427e+08
13919	DSC3	0.0502004	1	5.90684	1	6.14156	1.4427e+08
7628	AC109322.1	0.0502207	1	5.9054	1	6.14156	1.4427e+08
10961	TNFSF13B	0.0502647	1	5.90232	1	6.14156	1.4427e+08
11446	SYNE3	0.0502921	1	5.90039	1	6.14156	1.4427e+08
2107	COX5B	0.0503676	1	5.8951	1	6.14156	-0.601222
8051	ATP6V1G1	0.0503907	1	5.89348	1	6.14156	-0.476586
6988	ZNF449	0.0504448	1	5.88969	1	6.14156	1.4427e+08
6231	CYP3A5	0.0504822	1	5.88708	1	6.14156	1.4427e+08
1556	FAM89A	0.0507164	1	5.87077	1	6.14156	1.4427e+08
2123	TXNDC9	0.0507754	1	5.86668	1	6.14156	1.06298
13590	PECAM1	0.0508849	1	5.85911	1	6.14156	1.4427e+08
16301	AC131235.4	0.050948	1	5.85475	1	6.14156	1.4427e+08
16853	LAMB4	0.0510582	1	5.84716	1	6.14156	1.44269e+08
16541	PARAL1	0.0511319	1	5.8421	1	6.14156	1.4427e+08
2248	MZT2A	0.0512661	1	5.8329	1	6.14156	0.560872
327	THEMIS2	0.0512761	1	5.83222	1	6.14156	1.4427e+08
5172	TNF	0.0512848	1	5.83162	1	6.14156	1.4427e+08
13123	SLC47A1	0.0513663	1	5.82606	1	6.14156	1.4427e+08
16115	CBR3	0.051648	1	5.80691	1	6.14156	1.4427e+08
701	IFI44L	0.0516828	1	5.80455	1	6.14156	1.4427e+08
850	CD53	0.0516978	1	5.80354	1	6.14156	1.4427e+08
12329	IGSF6	0.0517203	1	5.80202	1	6.14156	1.4427e+08
5327	AL512274.1	0.0517323	1	5.8012	1	6.14156	1.4427e+08
9383	HNRNPF	0.0517791	1	5.79804	1	6.14156	-0.513818
14763	PRKCSH	0.0519006	1	5.78986	1	6.14156	1.13177
4967	LY86	0.0519898	1	5.78386	1	6.14156	1.4427e+08
16085	CFAP298	0.0521571	1	5.77265	1	6.14156	0.84441
674	SRSF11	0.0522191	1	5.76852	1	6.14156	0.527977
11682	DUOX1	0.0522356	1	5.76741	1	6.14156	1.07612
987	ADAMTSL4	0.0523093	1	5.76251	1	6.14156	1.4427e+08
1647	AC231981.1	0.0523499	1	5.7598	1	6.14156	1.4427e+08
680	LRRIQ3	0.0523833	1	5.75758	1	6.14156	-2.24453
9115	IL10RA	0.0524289	1	5.75455	1	6.14156	1.4427e+08
4289	IL7R	0.0524693	1	5.75188	1	6.14156	1.4427e+08
2310	AC009961.1	0.0525054	1	5.74948	1	6.14156	1.4427e+08
8989	TMEM135	0.0525222	1	5.74837	1	6.14156	-2.07455
14135	CRLS1	0.0526239	1	5.74165	1	6.14156	-1.4034
7358	LY96	0.0526818	1	5.73782	1	6.14156	1.4427e+08
3842	UTP3	0.0527065	1	5.7362	1	6.14156	1.4299
15600	ZNF497	0.0527094	1	5.736	1	6.14156	1.4427e+08
1642	AC144450.1	0.0527535	1	5.7331	1	6.14156	1.4427e+08
13493	ABCC3	0.0527964	1	5.73028	1	6.14156	1.4427e+08
3624	SLC49A3	0.0530093	1	5.71632	1	6.14156	1.4427e+08
4534	EFNA5	0.0530331	1	5.71476	1	6.14156	1.4427e+08
12010	CRTC3-AS1	0.0530434	1	5.71409	1	6.14156	1.4427e+08
3931	SPARCL1	0.0531539	1	5.70688	1	6.14156	-3.73259
1800	LTBP1	0.0531898	1	5.70454	1	6.14156	1.44269e+08
2790	ANKRD28	0.0532232	1	5.70237	1	6.14156	0.867853
7561	TMEM71	0.0533259	1	5.6957	1	6.14156	1.44269e+08
1669	AC010969.2	0.0534789	1	5.68579	1	6.14156	1.4427e+08
2174	FBLN7	0.0535187	1	5.68322	1	6.14156	1.4427e+08
5696	AL356599.1	0.0536421	1	5.67527	1	6.14156	1.4427e+08
11658	CKMT1B	0.0537065	1	5.67113	1	6.14156	1.4427e+08
6641	PHEX	0.0537423	1	5.66883	1	6.14156	1.4427e+08
985	RPRD2	0.0538263	1	5.66344	1	6.14156	-0.994553
12409	MVP	0.0538668	1	5.66085	1	6.14156	0.953951
10557	OAS3	0.0540054	1	5.652	1	6.14156	1.4427e+08
14080	TBC1D20	0.0541881	1	5.64037	1	6.14156	-1.98747
9697	PSD	0.0546605	1	5.61056	1	6.14156	1.4427e+08
2172	MERTK	0.0546814	1	5.60924	1	6.14156	1.44269e+08
14470	AL118506.1	0.0546904	1	5.60868	1	6.14156	1.4427e+08
5163	HCG27	0.0547238	1	5.60658	1	6.14156	1.44269e+08
9868	CRACR2A	0.0550683	1	5.58509	1	6.14156	1.44269e+08
11593	THBS1	0.0550853	1	5.58404	1	6.14156	-2.83319
16783	ADAMTS4	0.055112	1	5.58238	1	6.14156	1.4427e+08
1456	FLVCR1-DT	0.0552075	1	5.57646	1	6.14156	1.4427e+08
6270	UFSP1	0.0552624	1	5.57307	1	6.14156	1.4427e+08
8987	FZD4	0.0552629	1	5.57303	1	6.14156	1.4427e+08
9653	CNNM1	0.0552716	1	5.5725	1	6.14156	1.44269e+08
10240	ITGA5	0.0552982	1	5.57085	1	6.14156	1.4427e+08
8448	EIF4G2	0.0553591	1	5.56709	1	6.14156	-0.511451
8629	MPEG1	0.0553869	1	5.56538	1	6.14156	1.4427e+08
10546	ALDH2	0.0555845	1	5.55323	1	6.14156	0.893833
17080	LINC01389	0.0558378	1	5.53774	1	6.14156	1.4427e+08
882	AP4B1	0.0558519	1	5.53688	1	6.14156	1.4427e+08
15534	EDDM13	0.0559335	1	5.53191	1	6.14156	1.44269e+08
2168	MIR4435-2HG	0.0559383	1	5.53162	1	6.14156	1.4427e+08
11876	STOML1	0.0560317	1	5.52595	1	6.14156	-3.91942
640	NFIA	0.0562659	1	5.51178	1	6.14156	-1.24594
2138	SLC9A4	0.0562663	1	5.51175	1	6.14156	1.4427e+08
11874	LOXL1-AS1	0.0562827	1	5.51076	1	6.14156	1.4427e+08
1385	PLEKHA6	0.0565476	1	5.49483	1	6.14156	-2.16507
13163	AC005726.5	0.056747	1	5.48291	1	6.14156	1.4427e+08
16607	CD5L	0.0567796	1	5.48097	1	6.14156	1.44269e+08
2679	CAPN10-DT	0.0568124	1	5.47901	1	6.14156	1.4427e+08
5397	ADGRF4	0.0568821	1	5.47486	1	6.14156	1.4427e+08
8202	AL358781.1	0.0569107	1	5.47316	1	6.14156	1.4427e+08
16511	AURKB	0.0569177	1	5.47275	1	6.14156	1.4427e+08
11585	TMCO5A	0.0570057	1	5.46753	1	6.14156	1.4427e+08
9236	IDI1	0.0571225	1	5.46061	1	6.14156	-0.703094
2883	ACKR2	0.0572016	1	5.45593	1	6.14156	1.4427e+08
5466	LCA5	0.0572438	1	5.45345	1	6.14156	-0.967752
8134	PIP5KL1	0.0572732	1	5.45172	1	6.14156	1.4427e+08
8879	AP000487.1	0.0572884	1	5.45082	1	6.14156	1.4427e+08
17067	GPR83	0.0574396	1	5.44193	1	6.14156	1.4427e+08
16840	AC008464.1	0.057452	1	5.4412	1	6.14156	1.4427e+08
11160	KLHDC1	0.0574856	1	5.43923	1	6.14156	1.4427e+08
9848	B4GALNT3	0.0575274	1	5.43678	1	6.14156	1.4427e+08
8526	CCDC73	0.0575284	1	5.43672	1	6.14156	1.4427e+08
10329	AC048341.2	0.0575355	1	5.43631	1	6.14156	1.4427e+08
14985	ZNF254	0.0577014	1	5.42661	1	6.14156	-2.08413
7478	BAALC	0.0578232	1	5.41952	1	6.14156	1.4427e+08
9152	CBL	0.0578272	1	5.41928	1	6.14156	-1.82153
14804	JUNB	0.0578634	1	5.41718	1	6.14156	-0.823787
1865	TTC7A	0.0578842	1	5.41597	1	6.14156	-2.35969
15109	ZNF540	0.0579991	1	5.40931	1	6.14156	1.44269e+08
4276	SUB1	0.0582884	1	5.39261	1	6.14156	0.46165
9952	A2M	0.0584176	1	5.38518	1	6.14156	1.4427e+08
2385	AC009948.1	0.0584393	1	5.38394	1	6.14156	1.4427e+08
9398	NCOA4	0.0585241	1	5.37908	1	6.14156	-1.24693
5122	UBD	0.05868	1	5.37018	1	6.14156	1.4427e+08
3415	MME	0.0588356	1	5.36132	1	6.14156	1.4427e+08
2912	LZTFL1	0.0590119	1	5.35132	1	6.14156	0.484407
8896	FOLR3	0.0590878	1	5.34703	1	6.14156	1.4427e+08
12190	AC025283.2	0.0591272	1	5.34481	1	6.14156	1.4427e+08
15495	LILRA2	0.0591521	1	5.34341	1	6.14156	1.4427e+08
9975	LOH12CR2	0.059175	1	5.34211	1	6.14156	1.4427e+08
5078	BTN3A3	0.0593917	1	5.32993	1	6.14156	1.4427e+08
17043	TICRR	0.0593972	1	5.32962	1	6.14156	1.4427e+08
11938	BCL2A1	0.0594602	1	5.32609	1	6.14156	1.4427e+08
6437	SVOPL	0.0594732	1	5.32536	1	6.14156	1.4427e+08
11090	NOVA1	0.0595307	1	5.32214	1	6.14156	1.4427e+08
6565	PLCXD1	0.0595593	1	5.32054	1	6.14156	1.4427e+08
7444	RPL30	0.0595688	1	5.32001	1	6.14156	-0.366621
1651	RPS7	0.0595791	1	5.31944	1	6.14156	-0.315313
525	RPS8	0.0595997	1	5.31829	1	6.14156	-0.487298
12964	TXNDC17	0.0597339	1	5.3108	1	6.14156	-0.915803
15344	KDELR1	0.0598542	1	5.30411	1	6.14156	-0.793615
9852	RAD52	0.0599493	1	5.29884	1	6.14156	1.4427e+08
7324	ADHFE1	0.0599765	1	5.29734	1	6.14156	1.44269e+08
10616	ANAPC5	0.0599792	1	5.29719	1	6.14156	0.793555
583	RAB3B	0.0600217	1	5.29484	1	6.14156	1.4427e+08
10201	KRT5	0.0600974	1	5.29065	1	6.14156	-4.09435
15707	PPM1F	0.0601714	1	5.28657	1	6.14156	1.4427e+08
11920	AC046168.2	0.0603048	1	5.27923	1	6.14156	1.4427e+08
15409	AC010624.3	0.0604636	1	5.27052	1	6.14156	1.4427e+08
8426	C11orf16	0.0604739	1	5.26995	1	6.14156	0.779561
2567	ZNF142	0.0605642	1	5.26501	1	6.14156	1.4427e+08
9759	AFAP1L2	0.0606079	1	5.26263	1	6.14156	1.4427e+08
12914	SPNS3	0.0607369	1	5.25559	1	6.14156	1.4427e+08
793	AC118553.1	0.0607415	1	5.25534	1	6.14156	1.44269e+08
13771	MRPL12	0.0608431	1	5.24982	1	6.14156	-0.919748
733	LINC01140	0.0608598	1	5.24892	1	6.14156	1.4427e+08
11851	UACA	0.0608949	1	5.24701	1	6.14156	0.889518
5638	VNN2	0.060908	1	5.2463	1	6.14156	1.4427e+08
6166	AC004969.1	0.0609652	1	5.2432	1	6.14156	1.4427e+08
2695	DTYMK	0.0609807	1	5.24236	1	6.14156	1.10046
13543	SMG8	0.0610969	1	5.23608	1	6.14156	1.4427e+08
6101	ABHD11	0.0611444	1	5.23352	1	6.14156	0.847412
16890	LINC00707	0.0612503	1	5.22781	1	6.14156	1.4427e+08
750	LRRC8C	0.0612913	1	5.22561	1	6.14156	1.4427e+08
14188	LINC01431	0.0613063	1	5.2248	1	6.14156	1.4427e+08
5510	MANEA-DT	0.0613692	1	5.22142	1	6.14156	1.4427e+08
13029	RANGRF	0.0613956	1	5.22001	1	6.14156	1.4427e+08
16698	AC023794.7	0.0614036	1	5.21958	1	6.14156	1.4427e+08
1577	LINC01132	0.0614132	1	5.21906	1	6.14156	1.4427e+08
8970	PCF11-AS1	0.0614225	1	5.21856	1	6.14156	1.4427e+08
3949	HPGDS	0.0615673	1	5.21081	1	6.14156	1.4427e+08
3716	FGFBP1	0.0616425	1	5.20679	1	6.14156	1.98924
11927	IREB2	0.0617093	1	5.20324	1	6.14156	1.47553
12613	TRADD	0.0617111	1	5.20314	1	6.14156	1.48607
6411	AC058791.1	0.0617236	1	5.20247	1	6.14156	1.4427e+08
10501	CRY1	0.0617641	1	5.20032	1	6.14156	-2.17141
17120	AP000911.3	0.0617701	1	5.2	1	6.14156	1.4427e+08
6901	MUM1L1	0.0617979	1	5.19852	1	6.14156	1.4427e+08
3543	AC112907.3	0.0618132	1	5.19771	1	6.14156	1.4427e+08
5049	HIST1H4B	0.0618201	1	5.19734	1	6.14156	1.4427e+08
6510	ZBED6CL	0.0618876	1	5.19375	1	6.14156	1.4427e+08
11538	SNURF	0.0619666	1	5.18957	1	6.14156	1.4427e+08
11840	ANP32A	0.0620301	1	5.1862	1	6.14156	1.07633
10549	TMEM116	0.062043	1	5.18552	1	6.14156	1.71913
9724	CFAP43	0.0620574	1	5.18476	1	6.14156	-0.7263
3094	AC092040.1	0.0621203	1	5.18144	1	6.14156	1.4427e+08
16748	LILRA6	0.0621264	1	5.18112	1	6.14156	1.44269e+08
8993	GRM5	0.0621846	1	5.17804	1	6.14156	1.4427e+08
9828	BNIP3	0.0622728	1	5.1734	1	6.14156	-3.02067
14027	SERPINB3	0.0623483	1	5.16943	1	6.14156	-2.46411
7031	ARHGAP4	0.0623732	1	5.16812	1	6.14156	1.4427e+08
4468	AC008771.1	0.0623779	1	5.16788	1	6.14156	1.13723
13523	VEZF1	0.0624741	1	5.16283	1	6.14156	0.90808
5813	AC093627.5	0.0624978	1	5.16159	1	6.14156	1.4427e+08
4158	MFAP3L	0.0627428	1	5.14879	1	6.14156	1.4427e+08
12940	INCA1	0.06277	1	5.14737	1	6.14156	1.4427e+08
16964	AL117382.1	0.062796	1	5.14602	1	6.14156	1.4427e+08
13168	PROCA1	0.0628296	1	5.14428	1	6.14156	1.4427e+08
3709	LINC00504	0.0628353	1	5.14398	1	6.14156	1.4427e+08
3507	LAMP3	0.062859	1	5.14274	1	6.14156	1.4427e+08
5450	CGAS	0.0629056	1	5.14033	1	6.14156	1.4427e+08
3513	PARL	0.0629167	1	5.13975	1	6.14156	-1.02397
4457	ARSB	0.063035	1	5.13362	1	6.14156	1.4427e+08
10087	LRRK2	0.0630667	1	5.13198	1	6.14156	1.4427e+08
12154	AC093525.6	0.0630705	1	5.13178	1	6.14156	1.4427e+08
11058	PCK2	0.0631267	1	5.12888	1	6.14156	1.4427e+08
5852	RADIL	0.0631421	1	5.12808	1	6.14156	1.4427e+08
9538	KCNMA1	0.0631906	1	5.12558	1	6.14156	1.4427e+08
16450	PTPRB	0.0631929	1	5.12546	1	6.14156	1.4427e+08
3486	KCNMB3	0.0631952	1	5.12534	1	6.14156	1.4427e+08
10300	STAC3	0.0632389	1	5.12309	1	6.14156	1.4427e+08
15301	MYPOP	0.0632476	1	5.12264	1	6.14156	1.4427e+08
6744	CLCN5	0.0632703	1	5.12147	1	6.14156	1.4427e+08
5120	TRIM27	0.0632716	1	5.1214	1	6.14156	-1.56677
9939	C3AR1	0.0633078	1	5.11954	1	6.14156	1.4427e+08
2139	SLC9A2	0.063483	1	5.11054	1	6.14156	1.4427e+08
9311	AL450384.2	0.0635057	1	5.10937	1	6.14156	1.4427e+08
8795	DRAP1	0.0635431	1	5.10746	1	6.14156	0.827715
1853	SIX3	0.0635583	1	5.10668	1	6.14156	1.4427e+08
7839	LINC01410	0.0636236	1	5.10334	1	6.14156	1.4427e+08
5521	AL513550.1	0.0636283	1	5.1031	1	6.14156	1.4427e+08
6009	INHBA	0.0636353	1	5.10274	1	6.14156	1.4427e+08
7124	MTMR7	0.0636613	1	5.10142	1	6.14156	1.4427e+08
3862	EREG	0.0637727	1	5.09573	1	6.14156	1.4427e+08
551	LURAP1	0.0638356	1	5.09253	1	6.14156	1.4427e+08
11595	AC023908.3	0.0638929	1	5.08962	1	6.14156	1.4427e+08
12113	MAPK8IP3	0.0640156	1	5.08339	1	6.14156	1.4427e+08
12068	Z69706.1	0.0640706	1	5.0806	1	6.14156	1.4427e+08
10191	NR4A1	0.0641179	1	5.0782	1	6.14156	-1.47053
17102	AC025244.2	0.0641818	1	5.07498	1	6.14156	1.4427e+08
15108	ZNF571-AS1	0.0641979	1	5.07416	1	6.14156	1.4427e+08
10700	AC127070.1	0.0641982	1	5.07415	1	6.14156	1.4427e+08
265	PNRC2	0.0642165	1	5.07322	1	6.14156	-0.751873
11458	LINC01550	0.0642594	1	5.07106	1	6.14156	1.4427e+08
15424	CD33	0.0642689	1	5.07058	1	6.14156	1.4427e+08
1691	RAD51AP2	0.0644028	1	5.06384	1	6.14156	1.4427e+08
8267	MAMDC4	0.0644028	1	5.06384	1	6.14156	1.4427e+08
12178	IL32	0.064407	1	5.06362	1	6.14156	1.4427e+08
4377	RGS7BP	0.0644778	1	5.06007	1	6.14156	1.4427e+08
11064	AL136295.5	0.0645015	1	5.05888	1	6.14156	1.44269e+08
4735	PCDHGC3	0.0646375	1	5.05206	1	6.14156	1.4427e+08
6047	IKZF1	0.0646434	1	5.05177	1	6.14156	1.4427e+08
16827	PPBP	0.0646639	1	5.05074	1	6.14156	1.4427e+08
2021	HK2	0.064698	1	5.04904	1	6.14156	1.4427e+08
4776	CSF1R	0.0647109	1	5.04839	1	6.14156	1.4427e+08
9718	CALHM2	0.0647654	1	5.04567	1	6.14156	1.4427e+08
15888	APOBEC3A	0.0648213	1	5.04288	1	6.14156	1.4427e+08
14096	ZNF343	0.0648314	1	5.04238	1	6.14156	1.4427e+08
3214	ARHGAP31	0.0648417	1	5.04187	1	6.14156	1.4427e+08
7614	ZNF623	0.0648717	1	5.04038	1	6.14156	1.4427e+08
12434	SULT1A3	0.0649075	1	5.03859	1	6.14156	1.4427e+08
10825	TSC22D1-AS1	0.0649137	1	5.03828	1	6.14156	1.4427e+08
9384	AL450326.1	0.0649178	1	5.03808	1	6.14156	1.4427e+08
15386	NOSIP	0.064942	1	5.03687	1	6.14156	-0.669534
13894	CABLES1	0.064946	1	5.03668	1	6.14156	1.4427e+08
13471	ABI3	0.065046	1	5.03171	1	6.14156	1.4427e+08
9484	UNC5B	0.0651193	1	5.02807	1	6.14156	1.4427e+08
8718	OTUB1	0.0651599	1	5.02606	1	6.14156	1.1631
16714	ADPGK-AS1	0.0653118	1	5.01856	1	6.14156	1.4427e+08
5420	AL033384.1	0.0653257	1	5.01787	1	6.14156	1.4427e+08
16214	MT-ND5	0.0653664	1	5.01587	1	6.14156	0.75325
15503	TNNT1	0.0654009	1	5.01417	1	6.14156	1.4427e+08
10658	RILPL1	0.0654294	1	5.01276	1	6.14156	1.4427e+08
9878	KCNA1	0.0654325	1	5.01261	1	6.14156	1.4427e+08
7088	DEFB1	0.0654875	1	5.00991	1	6.14156	1.4427e+08
9342	MASTL	0.0655754	1	5.00559	1	6.14156	1.4427e+08
9201	ST3GAL4	0.0656597	1	5.00145	1	6.14156	1.4427e+08
4835	DOCK2	0.0657439	1	4.99733	1	6.14156	1.4427e+08
2188	PAX8	0.0658315	1	4.99305	1	6.14156	1.4427e+08
11360	FLVCR2	0.0658371	1	4.99278	1	6.14156	1.4427e+08
12661	AC099521.1	0.0658454	1	4.99237	1	6.14156	1.4427e+08
11410	TTC7B	0.065847	1	4.9923	1	6.14156	1.4427e+08
12516	ADCY7	0.0660341	1	4.98318	1	6.14156	1.4427e+08
9442	ARID5B	0.066038	1	4.98299	1	6.14156	-1.37292
11839	CORO2B	0.0660691	1	4.98148	1	6.14156	1.4427e+08
15647	AC008079.2	0.0660955	1	4.9802	1	6.14156	1.4427e+08
16657	RSPO3	0.0661144	1	4.97928	1	6.14156	1.4427e+08
1950	PLEK	0.0661213	1	4.97895	1	6.14156	1.4427e+08
9173	ZNF202	0.0662299	1	4.97369	1	6.14156	1.4427e+08
16087	PAXBP1-AS1	0.0662746	1	4.97152	1	6.14156	1.4427e+08
1915	COMMD1	0.0663713	1	4.96685	1	6.14156	1.43784
3029	WDR82	0.0664079	1	4.96508	1	6.14156	1.49157
8062	TLR4	0.0664943	1	4.96091	1	6.14156	1.4427e+08
11845	PAQR5	0.066506	1	4.96035	1	6.14156	1.4427e+08
9937	SLC2A3	0.0665184	1	4.95976	1	6.14156	1.4427e+08
16236	C8B	0.0665196	1	4.9597	1	6.14156	1.4427e+08
9414	TMEM273	0.066527	1	4.95934	1	6.14156	1.4427e+08
15658	CLTCL1	0.0665463	1	4.95842	1	6.14156	1.4427e+08
474	SLFNL1-AS1	0.0665463	1	4.95841	1	6.14156	1.4427e+08
11946	IL16	0.0665807	1	4.95676	1	6.14156	1.4427e+08
4794	SPARC	0.0665949	1	4.95608	1	6.14156	1.4427e+08
4876	LMAN2	0.0666029	1	4.9557	1	6.14156	0.615489
1231	F5	0.0666777	1	4.9521	1	6.14156	1.4427e+08
5231	HLA-DOA	0.0668003	1	4.94623	1	6.14156	1.4427e+08
819	GPSM2	0.0668014	1	4.94618	1	6.14156	-2.0966
3794	OCIAD2	0.0668367	1	4.94448	1	6.14156	1.44584
13227	CCL2	0.066879	1	4.94246	1	6.14156	1.4427e+08
2270	ARHGAP15	0.066991	1	4.93712	1	6.14156	1.4427e+08
6109	LAT2	0.0669917	1	4.93708	1	6.14156	1.4427e+08
7535	RNF139-AS1	0.0670296	1	4.93528	1	6.14156	1.44269e+08
13822	COLEC12	0.0670857	1	4.9326	1	6.14156	1.4427e+08
1594	LGALS8-AS1	0.0671192	1	4.93101	1	6.14156	1.4427e+08
8740	RASGRP2	0.0671516	1	4.92947	1	6.14156	1.4427e+08
7970	FOXE1	0.0672119	1	4.92661	1	6.14156	1.4427e+08
15496	LILRB1	0.0672654	1	4.92407	1	6.14156	1.4427e+08
9506	MRPS16	0.0672686	1	4.92392	1	6.14156	0.816954
7691	AK3	0.0673298	1	4.92102	1	6.14156	0.979612
15061	HCST	0.0673327	1	4.92088	1	6.14156	1.4427e+08
16298	SUCNR1	0.0673656	1	4.91932	1	6.14156	1.4427e+08
16057	C21orf91	0.0673727	1	4.91899	1	6.14156	-1.36484
10612	OASL	0.0674172	1	4.91689	1	6.14156	1.4427e+08
15477	OSCAR	0.0674416	1	4.91573	1	6.14156	1.4427e+08
8765	CDC42EP2	0.067519	1	4.91208	1	6.14156	1.4427e+08
14054	LINC01927	0.0675471	1	4.91075	1	6.14156	1.4427e+08
4808	HAVCR2	0.0675565	1	4.91031	1	6.14156	1.4427e+08
16530	SIGLEC15	0.0675909	1	4.90869	1	6.14156	1.4427e+08
15487	LILRB3	0.0676898	1	4.90403	1	6.14156	1.4427e+08
17065	ELAVL2	0.067717	1	4.90276	1	6.14156	1.4427e+08
13189	AC104984.3	0.0677471	1	4.90134	1	6.14156	1.4427e+08
15355	CA11	0.0677514	1	4.90114	1	6.14156	1.4427e+08
11568	EMC7	0.0677707	1	4.90023	1	6.14156	1.05631
3865	PARM1	0.0677947	1	4.89911	1	6.14156	1.4427e+08
5668	AL590617.2	0.0678382	1	4.89707	1	6.14156	1.4427e+08
7847	PGM5	0.0678697	1	4.89559	1	6.14156	1.4427e+08
5571	AL080317.3	0.0679077	1	4.89381	1	6.14156	1.4427e+08
5963	PRR15	0.0680739	1	4.88605	1	6.14156	0.784215
12470	HSD3B7	0.0682953	1	4.87574	1	6.14156	1.4427e+08
4787	GPX3	0.0684073	1	4.87054	1	6.14156	1.4427e+08
12523	LINC01571	0.0684732	1	4.86749	1	6.14156	-2.02659
2990	SEMA3F	0.0686502	1	4.85931	1	6.14156	-1.94758
2105	AC092683.1	0.0691058	1	4.83839	1	6.14156	0.94645
13459	NFE2L1	0.0691146	1	4.83799	1	6.14156	-1.19857
15615	TRIM28	0.0692484	1	4.83188	1	6.14156	0.817947
9955	CLECL1	0.0694969	1	4.82058	1	6.14156	1.44269e+08
884	HIPK1-AS1	0.0695779	1	4.81691	1	6.14156	1.4427e+08
8673	SCGB2A1	0.0699225	1	4.80136	1	6.14156	-1.15682
8921	P4HA3	0.0699556	1	4.79987	1	6.14156	1.4427e+08
15956	ARFGAP3	0.0699829	1	4.79864	1	6.14156	-0.614125
2449	GTF3C3	0.0702257	1	4.78775	1	6.14156	-0.953304
8869	IGHMBP2	0.0702479	1	4.78676	1	6.14156	1.4427e+08
273	SRRM1	0.0703371	1	4.78278	1	6.14156	-0.794046
10189	ACVRL1	0.0703941	1	4.78023	1	6.14156	1.4427e+08
11980	KLHL25	0.0704256	1	4.77883	1	6.14156	1.44269e+08
12152	AMDHD2	0.070583	1	4.77183	1	6.14156	-1.86036
1438	TRAF5	0.0707254	1	4.76551	1	6.14156	1.4427e+08
6137	CCDC146	0.0709554	1	4.75535	1	6.14156	-0.454045
14453	AL117379.1	0.0710608	1	4.7507	1	6.14156	1.44269e+08
2040	VAMP8	0.0710859	1	4.7496	1	6.14156	0.794549
11414	CCDC88C	0.071208	1	4.74423	1	6.14156	0.472509
15544	ZNF470	0.07136	1	4.73757	1	6.14156	1.4427e+08
7974	NANS	0.0716051	1	4.72687	1	6.14156	0.805431
5037	GPLD1	0.0716694	1	4.72407	1	6.14156	1.4427e+08
192	LINC01772	0.0718539	1	4.71605	1	6.14156	1.44269e+08
2405	AC009962.1	0.0720759	1	4.70645	1	6.14156	1.44269e+08
8995	FAT3	0.0720759	1	4.70645	1	6.14156	1.44269e+08
11863	HEXA-AS1	0.0720957	1	4.70559	1	6.14156	1.4427e+08
2599	ACSL3	0.0721673	1	4.7025	1	6.14156	-0.48874
1044	S100A13	0.0723134	1	4.69622	1	6.14156	1.29971
4054	PGRMC2	0.0725971	1	4.68405	1	6.14156	-1.43048
7152	PPP3CC	0.0726225	1	4.68297	1	6.14156	1.4427e+08
10241	NCKAP1L	0.072778	1	4.67633	1	6.14156	1.4427e+08
13286	RPL19	0.0731382	1	4.66103	1	6.14156	-0.212108
1667	YWHAQ	0.0731588	1	4.66016	1	6.14156	0.939665
16692	AL731577.1	0.073319	1	4.65339	1	6.14156	1.44269e+08
6630	ADGRG2	0.0734618	1	4.64737	1	6.14156	1.4427e+08
4182	LINC02363	0.073495	1	4.64598	1	6.14156	1.4427e+08
15518	NAT14	0.0735253	1	4.6447	1	6.14156	1.75842
10819	CCDC122	0.0736021	1	4.64148	1	6.14156	-1.26404
1821	SRSF7	0.0736189	1	4.64077	1	6.14156	0.556048
8476	USH1C	0.0736411	1	4.63984	1	6.14156	1.4427e+08
6065	AC092634.3	0.0736487	1	4.63952	1	6.14156	1.4427e+08
5457	TMEM30A	0.0737234	1	4.63639	1	6.14156	0.951636
14723	ICAM5	0.0738031	1	4.63306	1	6.14156	1.44269e+08
3010	CISH	0.0741539	1	4.61844	1	6.14156	1.44269e+08
685	TYW3	0.074319	1	4.61159	1	6.14156	-1.67829
1041	S100A2	0.0745246	1	4.60309	1	6.14156	-3.3089
12233	CARHSP1	0.0749319	1	4.58634	1	6.14156	0.452477
2804	NKIRAS1	0.074993	1	4.58384	1	6.14156	-1.7958
7609	NAPRT	0.0752892	1	4.57175	1	6.14156	1.04563
1578	AL391832.2	0.0753885	1	4.56771	1	6.14156	1.4427e+08
5997	EPDR1	0.0754025	1	4.56714	1	6.14156	1.4427e+08
16923	AL356805.1	0.0756864	1	4.55564	1	6.14156	-5.4522
3598	SENP5	0.0757825	1	4.55176	1	6.14156	1.52497
15748	ASPHD2	0.0759563	1	4.54476	1	6.14156	1.44269e+08
2164	MALL	0.0759769	1	4.54393	1	6.14156	1.4427e+08
6187	SAMD9	0.076011	1	4.54256	1	6.14156	1.23111
13045	TMEM220	0.07608	1	4.53979	1	6.14156	1.4427e+08
2509	AC007383.2	0.0761058	1	4.53876	1	6.14156	1.4427e+08
12405	MAZ	0.076336	1	4.52954	1	6.14156	0.614347
11896	C15orf39	0.076426	1	4.52595	1	6.14156	1.55564
6077	ASL	0.0766015	1	4.51896	1	6.14156	1.65249
11467	DEGS2	0.0766426	1	4.51733	1	6.14156	1.76105
12096	MSLN	0.0766747	1	4.51605	1	6.14156	0.920766
5416	LINC01564	0.0768962	1	4.50728	1	6.14156	1.4427e+08
8709	HRASLS2	0.0770414	1	4.50154	1	6.14156	3.41072
4604	FBN2	0.0770686	1	4.50047	1	6.14156	1.4427e+08
8497	NAV2	0.0771241	1	4.49828	1	6.14156	-1.13382
10304	DDIT3	0.077722	1	4.47485	1	6.14156	-2.16699
6514	AC073111.5	0.077959	1	4.46563	1	6.14156	1.4427e+08
3854	CXCL8	0.0782028	1	4.45619	1	6.14156	-1.55576
8422	RPL27A	0.0785954	1	4.44106	1	6.14156	-0.484117
13342	DNAJC7	0.0788773	1	4.43027	1	6.14156	-0.815055
5096	HIST1H3H	0.0789966	1	4.42571	1	6.14156	1.4427e+08
1164	CD84	0.0790546	1	4.4235	1	6.14156	1.4427e+08
620	TTC22	0.0790674	1	4.42302	1	6.14156	4.13866
15452	ZNF83	0.0791569	1	4.41961	1	6.14156	-1.90079
16163	PKNOX1	0.0791623	1	4.4194	1	6.14156	-1.01753
9601	KIF11	0.0791938	1	4.41821	1	6.14156	1.2595
8908	RELT	0.0792627	1	4.41559	1	6.14156	1.4427e+08
6032	H2AFV	0.0793291	1	4.41307	1	6.14156	0.426803
1325	UCHL5	0.0793806	1	4.41112	1	6.14156	1.18831
1170	ARHGAP30	0.0795107	1	4.4062	1	6.14156	1.4427e+08
9478	PPA1	0.0796537	1	4.4008	1	6.14156	-0.715314
16329	PRR7-AS1	0.0797695	1	4.39644	1	6.14156	1.4427e+08
13252	CCL4	0.0800249	1	4.38685	1	6.14156	1.4427e+08
13625	ABCA5	0.0802467	1	4.37855	1	6.14156	1.64385
3434	LXN	0.0804009	1	4.37281	1	6.14156	1.2444
8787	CFL1	0.0804202	1	4.37209	1	6.14156	0.655832
1247	SUCO	0.0804687	1	4.37028	1	6.14156	-1.30807
8871	MYEOV	0.0805707	1	4.36649	1	6.14156	-1.4427e+08
2468	SPATS2L	0.0805961	1	4.36555	1	6.14156	0.90144
323	IFI6	0.0808197	1	4.35727	1	6.14156	1.43383
9631	SLIT1	0.0812162	1	4.34266	1	6.14156	1.4427e+08
12285	AC026401.3	0.0813237	1	4.33872	1	6.14156	1.4427e+08
6457	NDUFB2	0.081702	1	4.32489	1	6.14156	-0.695223
275	SYF2	0.0818896	1	4.31807	1	6.14156	1.14869
12590	SLC38A7	0.081962	1	4.31544	1	6.14156	1.4427e+08
14810	CALR	0.0820359	1	4.31276	1	6.14156	0.481917
1172	KLHDC9	0.0821585	1	4.30833	1	6.14156	1.08715
8838	RAD9A	0.0824716	1	4.29704	1	6.14156	-1.7831
12592	CDH8	0.0824939	1	4.29624	1	6.14156	1.4427e+08
6142	RSBN1L	0.0829583	1	4.27961	1	6.14156	-1.15703
8691	BSCL2	0.083016	1	4.27755	1	6.14156	1.4427e+08
10724	MRPL57	0.0830653	1	4.27579	1	6.14156	-0.411935
5613	AL365259.1	0.083182	1	4.27164	1	6.14156	1.4427e+08
12773	AC009119.1	0.0832091	1	4.27068	1	6.14156	1.4427e+08
13750	ENDOV	0.0833293	1	4.26641	1	6.14156	1.25412
9605	MYOF	0.0834208	1	4.26317	1	6.14156	-1.19234
857	CHI3L2	0.0836664	1	4.25449	1	6.14156	1.44269e+08
3081	ACOX2	0.0837095	1	4.25297	1	6.14156	-1.4427e+08
15969	PARVB	0.0837103	1	4.25294	1	6.14156	1.44269e+08
403	AC114490.2	0.0838127	1	4.24934	1	6.14156	1.4427e+08
10263	PA2G4	0.0838535	1	4.2479	1	6.14156	-0.460525
2840	LRRFIP2	0.0840365	1	4.24148	1	6.14156	1.4588
4371	LINC02057	0.0841736	1	4.23668	1	6.14156	1.4427e+08
16212	MT-ND4L	0.0842669	1	4.23342	1	6.14156	0.894226
4185	CASP3	0.0842727	1	4.23321	1	6.14156	0.524035
12631	RIPOR1	0.0843597	1	4.23018	1	6.14156	1.4427e+08
10319	AC084033.3	0.084458	1	4.22675	1	6.14156	-0.648031
12337	EEF2K	0.0846171	1	4.22122	1	6.14156	-1.47791
257	RPL11	0.0846317	1	4.22071	1	6.14156	-0.417892
9071	LAYN	0.084632	1	4.2207	1	6.14156	-1.56593
12626	TPPP3	0.0847833	1	4.21546	1	6.14156	0.504944
3090	ATXN7	0.0849253	1	4.21054	1	6.14156	1.4427e+08
5137	HLA-E	0.0849923	1	4.20823	1	6.14156	0.940509
10829	TPT1	0.0854591	1	4.19218	1	6.14156	-0.312534
15793	PES1	0.0854594	1	4.19216	1	6.14156	1.36453
12378	APOBR	0.0854685	1	4.19185	1	6.14156	1.4427e+08
9208	C11orf45	0.0857393	1	4.1826	1	6.14156	1.4427e+08
13882	RNMT	0.0857434	1	4.18245	1	6.14156	-1.49936
1581	RBM34	0.0860487	1	4.17207	1	6.14156	1.4427e+08
9021	CNTN5	0.0860889	1	4.1707	1	6.14156	1.4427e+08
7471	AP002907.1	0.0861772	1	4.16771	1	6.14156	1.4427e+08
7779	AL162231.2	0.0861772	1	4.16771	1	6.14156	1.4427e+08
15552	ZNF460-AS1	0.0861772	1	4.16771	1	6.14156	1.4427e+08
7258	VDAC3	0.0865209	1	4.1561	1	6.14156	0.295316
9318	CASC10	0.086632	1	4.15236	1	6.14156	1.4427e+08
1961	MXD1	0.0868108	1	4.14635	1	6.14156	-2.77718
9552	TMEM254	0.0868788	1	4.14407	1	6.14156	-1.4889
11733	FAM214A	0.0870768	1	4.13745	1	6.14156	-0.874885
16233	KNCN	0.0872121	1	4.13294	1	6.14156	1.4427e+08
2701	CNTN4	0.0872269	1	4.13244	1	6.14156	1.4427e+08
4431	ENC1	0.0874683	1	4.12441	1	6.14156	-1.68097
8245	UBAC1	0.0875436	1	4.12192	1	6.14156	0.497762
12687	ST3GAL2	0.0876254	1	4.1192	1	6.14156	1.44269e+08
13392	AC007993.3	0.087822	1	4.11271	1	6.14156	-1.4427e+08
9979	CDKN1B	0.0882144	1	4.09979	1	6.14156	-1.00308
15531	ZNF787	0.0882725	1	4.09788	1	6.14156	-1.04379
16161	WDR4	0.0882972	1	4.09707	1	6.14156	2.82414
6953	THOC2	0.0883006	1	4.09696	1	6.14156	0.630763
1736	HADHB	0.0887312	1	4.0829	1	6.14156	1.15753
8813	MRPL11	0.0889217	1	4.07671	1	6.14156	0.918245
5368	MRPL14	0.0891349	1	4.0698	1	6.14156	0.482499
4015	TIFA	0.089193	1	4.06792	1	6.14156	-1.65824
12772	CDH13	0.089247	1	4.06617	1	6.14156	1.4427e+08
185	AL451042.2	0.0895559	1	4.05622	1	6.14156	1.4427e+08
11244	SLC38A6	0.0899221	1	4.04448	1	6.14156	-2.79855
5569	AL080317.2	0.090003	1	4.0419	1	6.14156	1.4427e+08
12487	ZNF843	0.0900151	1	4.04151	1	6.14156	1.4427e+08
2914	CCR1	0.0900451	1	4.04055	1	6.14156	1.4427e+08
574	DMRTA2	0.0900803	1	4.03943	1	6.14156	-1.9364
14706	ZNF426-DT	0.0901149	1	4.03833	1	6.14156	1.4427e+08
7041	AC245140.2	0.0901871	1	4.03603	1	6.14156	1.4427e+08
1279	AL353708.1	0.0902119	1	4.03523	1	6.14156	1.4427e+08
7063	BRCC3	0.0902783	1	4.03312	1	6.14156	-1.2361
6713	PORCN	0.0903003	1	4.03242	1	6.14156	1.4427e+08
15168	AKT2	0.0903183	1	4.03185	1	6.14156	-0.86313
424	SH3D21	0.0905056	1	4.02591	1	6.14156	1.4427e+08
10870	AL162377.1	0.0905821	1	4.02349	1	6.14156	1.4427e+08
8471	RPS13	0.0905926	1	4.02315	1	6.14156	-0.470857
17145	AC005392.2	0.0906021	1	4.02285	1	6.14156	1.4427e+08
5843	BRAT1	0.0906365	1	4.02176	1	6.14156	1.3926
2245	ARHGEF4	0.090693	1	4.01998	1	6.14156	-1.30014
5059	HIST1H2BD	0.0907331	1	4.01871	1	6.14156	-1.5494
12455	AC093249.6	0.0908142	1	4.01615	1	6.14156	1.4427e+08
10021	AC084819.1	0.090916	1	4.01294	1	6.14156	1.4427e+08
13341	CNP	0.0909207	1	4.01279	1	6.14156	1.4427e+08
7212	WRN	0.0909838	1	4.01081	1	6.14156	-1.84996
16801	CTNNA2	0.0909942	1	4.01048	1	6.14156	1.4427e+08
11159	POLE2	0.0909988	1	4.01034	1	6.14156	1.4427e+08
5320	FRS3	0.0910154	1	4.00981	1	6.14156	1.4427e+08
12414	AC120114.1	0.0910274	1	4.00944	1	6.14156	1.4427e+08
2446	HECW2	0.0911042	1	4.00703	1	6.14156	1.4427e+08
16649	GPRIN1	0.0911152	1	4.00668	1	6.14156	1.4427e+08
9361	AL365203.2	0.0911204	1	4.00652	1	6.14156	1.4427e+08
1387	PIK3C2B	0.0911935	1	4.00422	1	6.14156	1.4427e+08
11247	AL359220.1	0.0912017	1	4.00396	1	6.14156	1.4427e+08
5152	IER3-AS1	0.0912094	1	4.00372	1	6.14156	1.4427e+08
13574	DCAF7	0.0912495	1	4.00247	1	6.14156	0.654113
6875	ZMAT1	0.091251	1	4.00242	1	6.14156	-1.92841
7301	LINC01301	0.0912556	1	4.00228	1	6.14156	1.4427e+08
12492	SLC5A2	0.0912559	1	4.00227	1	6.14156	1.4427e+08
3021	ABHD14A-ACY1	0.0913088	1	4.00061	1	6.14156	1.4427e+08
6806	DLG3-AS1	0.0913334	1	3.99984	1	6.14156	1.4427e+08
3257	MYLK-AS1	0.0914277	1	3.99689	1	6.14156	1.4427e+08
11709	ATP8B4	0.0914605	1	3.99586	1	6.14156	1.4427e+08
12340	AC092338.2	0.0914611	1	3.99585	1	6.14156	1.4427e+08
6721	GLOD5	0.0914647	1	3.99573	1	6.14156	1.4427e+08
16566	TDRD12	0.0917305	1	3.98745	1	6.14156	1.4427e+08
3736	PI4K2B	0.091753	1	3.98675	1	6.14156	-2.19764
17050	AC021549.1	0.0917694	1	3.98624	1	6.14156	1.4427e+08
8891	NUMA1	0.0917709	1	3.98619	1	6.14156	0.974751
6520	TMEM176B	0.0918521	1	3.98367	1	6.14156	1.44269e+08
3253	LINC02035	0.0918642	1	3.98329	1	6.14156	1.4427e+08
16780	FAM72D	0.0918883	1	3.98254	1	6.14156	1.4427e+08
13924	AC017100.1	0.0919589	1	3.98035	1	6.14156	1.4427e+08
7399	RIPK2	0.0919906	1	3.97937	1	6.14156	1.4427e+08
7753	B4GALT1-AS1	0.0920043	1	3.97895	1	6.14156	1.4427e+08
6467	TAS2R4	0.0920069	1	3.97887	1	6.14156	1.4427e+08
15440	ZNF841	0.0920353	1	3.97799	1	6.14156	1.4427e+08
1333	ZBTB41	0.0921303	1	3.97505	1	6.14156	-1.09892
7294	FAM110B	0.0921332	1	3.97496	1	6.14156	1.4427e+08
13312	RARA-AS1	0.0921538	1	3.97432	1	6.14156	1.4427e+08
16613	EXO1	0.0921948	1	3.97305	1	6.14156	1.4427e+08
874	SLC16A1-AS1	0.0922027	1	3.97281	1	6.14156	1.4427e+08
6319	PIK3CG	0.0922087	1	3.97262	1	6.14156	1.44269e+08
8368	TSSC4	0.0922502	1	3.97134	1	6.14156	1.08957
12461	ZNF629	0.0923442	1	3.96844	1	6.14156	-2.24774
2851	XYLB	0.0923611	1	3.96792	1	6.14156	1.4427e+08
10756	PAN3-AS1	0.0923667	1	3.96775	1	6.14156	1.4427e+08
4740	ARAP3	0.0924568	1	3.96497	1	6.14156	1.4427e+08
14542	SCAMP4	0.0924602	1	3.96487	1	6.14156	1.07397
16560	AC008759.3	0.0925842	1	3.96105	1	6.14156	1.4427e+08
1415	FCMR	0.092656	1	3.95885	1	6.14156	1.4427e+08
4471	MSH3	0.0927279	1	3.95665	1	6.14156	-0.989085
13333	EIF1	0.0927358	1	3.9564	1	6.14156	-0.302698
3939	AC083829.2	0.0927708	1	3.95533	1	6.14156	1.4427e+08
725	COL24A1	0.092806	1	3.95425	1	6.14156	1.4427e+08
5685	PEX3	0.0928158	1	3.95395	1	6.14156	-1.70799
101	KLHL21	0.0928251	1	3.95367	1	6.14156	-1.58189
13239	SLFN12L	0.0929301	1	3.95046	1	6.14156	1.4427e+08
8527	PRRG4	0.0929481	1	3.94991	1	6.14156	0.849859
16003	Z98885.3	0.0930362	1	3.94721	1	6.14156	1.4427e+08
254	ASAP3	0.0930568	1	3.94659	1	6.14156	1.4427e+08
4615	AC116366.3	0.0930883	1	3.94563	1	6.14156	1.4427e+08
1574	LINC01354	0.0931021	1	3.94521	1	6.14156	1.4427e+08
3192	AC074044.1	0.0931063	1	3.94508	1	6.14156	1.4427e+08
9024	ANGPTL5	0.0933006	1	3.93916	1	6.14156	1.4427e+08
12047	AC027020.2	0.0933157	1	3.9387	1	6.14156	1.4427e+08
9077	CRYAB	0.0933475	1	3.93774	1	6.14156	1.4427e+08
17110	ST7-AS2	0.0933514	1	3.93762	1	6.14156	1.4427e+08
615	SSBP3	0.0933818	1	3.9367	1	6.14156	1.20693
11748	AC084782.3	0.0933979	1	3.93621	1	6.14156	1.4427e+08
1803	AC009414.2	0.0934364	1	3.93504	1	6.14156	1.4427e+08
15428	ZNF175	0.0934533	1	3.93453	1	6.14156	1.4427e+08
3766	SMIM14	0.0934569	1	3.93442	1	6.14156	0.480445
10799	LINC00598	0.0934955	1	3.93325	1	6.14156	1.4427e+08
831	PSMA5	0.0936053	1	3.92992	1	6.14156	0.473541
5814	AC093627.4	0.0937564	1	3.92535	1	6.14156	1.4427e+08
10824	TSC22D1	0.0937713	1	3.9249	1	6.14156	-0.732876
1002	MLLT11	0.0938288	1	3.92317	1	6.14156	1.4427e+08
14719	S1PR2	0.0938471	1	3.92261	1	6.14156	1.44269e+08
11507	TDRD9	0.0939061	1	3.92084	1	6.14156	1.44269e+08
14339	TNNC2	0.0939595	1	3.91923	1	6.14156	1.4427e+08
17052	AC008770.2	0.0939816	1	3.91856	1	6.14156	1.44269e+08
9736	SMC3	0.0940011	1	3.91798	1	6.14156	0.804152
16672	SRPK3	0.0940159	1	3.91753	1	6.14156	1.4427e+08
6081	KCTD7	0.0940275	1	3.91718	1	6.14156	1.4427e+08
4701	ANKHD1-EIF4EBP3	0.0941218	1	3.91435	1	6.14156	1.4427e+08
11703	COPS2	0.0941277	1	3.91417	1	6.14156	-0.877961
5187	SAPCD1-AS1	0.0941689	1	3.91293	1	6.14156	1.4427e+08
11685	SLC28A2	0.0941875	1	3.91237	1	6.14156	1.4427e+08
5068	HIST1H3E	0.0942117	1	3.91165	1	6.14156	1.4427e+08
14950	GMIP	0.0942274	1	3.91118	1	6.14156	1.4427e+08
7543	ZNF572	0.0942693	1	3.90992	1	6.14156	1.4427e+08
9127	AP001267.3	0.0943082	1	3.90876	1	6.14156	1.4427e+08
14444	CABLES2	0.0943471	1	3.90759	1	6.14156	1.4427e+08
16129	AP001043.1	0.0943528	1	3.90742	1	6.14156	1.4427e+08
12396	LAT	0.0943542	1	3.90738	1	6.14156	1.4427e+08
12012	FURIN	0.0943855	1	3.90644	1	6.14156	1.4427e+08
16167	HSF2BP	0.0944097	1	3.90572	1	6.14156	1.4427e+08
4031	MAD2L1	0.0945494	1	3.90154	1	6.14156	0.496994
4889	FAM153A	0.0948554	1	3.89243	1	6.14156	1.4427e+08
3311	ALG1L2	0.0949042	1	3.89098	1	6.14156	1.4427e+08
6672	MED14OS	0.0949183	1	3.89056	1	6.14156	1.4427e+08
7132	NAT1	0.0949551	1	3.88947	1	6.14156	-2.43363
16182	UBE2G2	0.0949665	1	3.88913	1	6.14156	1.40766
8839	POLD4	0.0950354	1	3.88708	1	6.14156	1.44269e+08
7569	AC083843.3	0.0950374	1	3.88702	1	6.14156	1.4427e+08
2461	MARS2	0.0951935	1	3.8824	1	6.14156	1.4427e+08
2366	OLA1	0.0952835	1	3.87974	1	6.14156	-0.715275
11892	COX5A	0.0952889	1	3.87958	1	6.14156	0.478268
8125	TOR2A	0.0953067	1	3.87906	1	6.14156	1.38523
8443	MTRNR2L8	0.0953094	1	3.87898	1	6.14156	-3.09406
7055	GAB3	0.0953329	1	3.87828	1	6.14156	1.4427e+08
1431	C1orf74	0.0953479	1	3.87784	1	6.14156	1.4427e+08
8116	ZNF79	0.0953638	1	3.87737	1	6.14156	1.44269e+08
12798	C16orf74	0.0953757	1	3.87702	1	6.14156	1.4427e+08
6417	SLC35B4	0.0953837	1	3.87678	1	6.14156	1.4427e+08
3561	MB21D2	0.0954566	1	3.87463	1	6.14156	1.4427e+08
6013	AC005537.1	0.0955681	1	3.87135	1	6.14156	1.4427e+08
11679	DUOX2	0.0956608	1	3.86863	1	6.14156	1.4427e+08
4126	GUCY1B1	0.0957125	1	3.86711	1	6.14156	1.4427e+08
11691	AC090527.3	0.095716	1	3.86701	1	6.14156	1.4427e+08
2793	RFTN1	0.0957164	1	3.86699	1	6.14156	1.4427e+08
15611	AC012313.7	0.095723	1	3.8668	1	6.14156	1.4427e+08
16193	SLC19A1	0.0957692	1	3.86544	1	6.14156	1.4427e+08
6034	AC004854.2	0.0959354	1	3.86057	1	6.14156	1.4427e+08
12020	VPS33B-DT	0.0960078	1	3.85846	1	6.14156	1.4427e+08
16010	AL022328.4	0.0961104	1	3.85546	1	6.14156	1.4427e+08
978	PLEKHO1	0.0961682	1	3.85377	1	6.14156	1.4427e+08
7647	TONSL	0.0961703	1	3.85371	1	6.14156	1.4427e+08
9944	AC092745.1	0.0961794	1	3.85345	1	6.14156	1.4427e+08
17096	ALDH1L1-AS1	0.0962505	1	3.85138	1	6.14156	1.4427e+08
14064	HSBP1L1	0.0962592	1	3.85112	1	6.14156	0.999791
8222	MED22	0.0963069	1	3.84973	1	6.14156	1.4427e+08
16140	MX2	0.0965433	1	3.84286	1	6.14156	3.46706
5210	AL662884.4	0.0965596	1	3.84239	1	6.14156	1.4427e+08
14674	EVI5L	0.0966142	1	3.84081	1	6.14156	1.4427e+08
9180	AP000866.1	0.0966612	1	3.83944	1	6.14156	1.4427e+08
5822	AC073957.3	0.0966996	1	3.83833	1	6.14156	1.4427e+08
17113	AC022568.1	0.0967732	1	3.8362	1	6.14156	1.4427e+08
11746	AC084782.1	0.0967823	1	3.83594	1	6.14156	1.4427e+08
15123	PSMD8	0.0968254	1	3.83469	1	6.14156	0.529373
14724	ZGLP1	0.0969061	1	3.83236	1	6.14156	1.4427e+08
3408	AADAC	0.0972261	1	3.82315	1	6.14156	1.4427e+08
994	ARNT	0.0972298	1	3.82304	1	6.14156	-3.80831
15952	Z93241.1	0.0972679	1	3.82195	1	6.14156	1.4427e+08
15592	AC020915.3	0.0972834	1	3.8215	1	6.14156	1.4427e+08
4994	ADTRP	0.0972929	1	3.82123	1	6.14156	1.4427e+08
10627	WDR66	0.0973151	1	3.82059	1	6.14156	0.522531
10668	ZNF664	0.0973348	1	3.82002	1	6.14156	-1.07338
7999	ABCA1	0.0974068	1	3.81796	1	6.14156	1.4427e+08
10331	AVPR1A	0.0974904	1	3.81556	1	6.14156	1.4427e+08
255	E2F2	0.09753	1	3.81443	1	6.14156	1.4427e+08
13891	CTAGE1	0.0975516	1	3.81381	1	6.14156	1.4427e+08
15584	C19orf18	0.0976295	1	3.81158	1	6.14156	1.4427e+08
10785	CCNA1	0.0977379	1	3.80849	1	6.14156	-1.37197
1480	MARK1	0.0977922	1	3.80694	1	6.14156	1.4427e+08
10350	GRIP1	0.0978372	1	3.80566	1	6.14156	1.4427e+08
6784	ZXDA	0.0978566	1	3.80511	1	6.14156	1.4427e+08
7852	AL358113.1	0.0978693	1	3.80474	1	6.14156	1.4427e+08
1697	LINC01376	0.0979512	1	3.80241	1	6.14156	1.4427e+08
13838	TGIF1	0.0979768	1	3.80169	1	6.14156	0.821445
3202	GRAMD1C	0.0980748	1	3.7989	1	6.14156	-2.93052
3679	WFS1	0.098078	1	3.79881	1	6.14156	3.65857
10438	TMCC3	0.0981421	1	3.79699	1	6.14156	1.4427e+08
6653	ARX	0.0983382	1	3.79143	1	6.14156	1.4427e+08
12397	AC009093.2	0.0983391	1	3.79141	1	6.14156	1.4427e+08
7505	AC023590.1	0.0983698	1	3.79054	1	6.14156	1.4427e+08
1360	ELF3	0.0984093	1	3.78942	1	6.14156	-0.944729
999	BNIPL	0.0984626	1	3.78792	1	6.14156	1.4427e+08
13528	MKS1	0.0985398	1	3.78574	1	6.14156	-1.24762
8276	ENTPD2	0.0985893	1	3.78434	1	6.14156	1.4427e+08
16732	C20orf197	0.0986098	1	3.78377	1	6.14156	1.4427e+08
7532	FER1L6	0.0986196	1	3.78349	1	6.14156	3.34505
2254	CCNT2-AS1	0.0986259	1	3.78331	1	6.14156	1.4427e+08
9346	ARMC4	0.0986499	1	3.78263	1	6.14156	-1.01851
6814	TAF1	0.098722	1	3.7806	1	6.14156	-1.49041
5338	GNMT	0.0987737	1	3.77915	1	6.14156	1.44269e+08
13410	GJC1	0.098869	1	3.77647	1	6.14156	1.4427e+08
8064	CDK5RAP2	0.0989366	1	3.77457	1	6.14156	-0.87258
8663	MYRF	0.0989402	1	3.77447	1	6.14156	1.4427e+08
6537	WDR86	0.0989725	1	3.77357	1	6.14156	1.4427e+08
1541	RHOU	0.0990507	1	3.77138	1	6.14156	1.46835
8215	TSC1	0.0991039	1	3.76988	1	6.14156	-1.35484
7659	ZNF251	0.0991446	1	3.76875	1	6.14156	1.4427e+08
4739	FCHSD1	0.099299	1	3.76443	1	6.14156	1.4427e+08
10528	C12orf76	0.0993305	1	3.76355	1	6.14156	-1.08347
10102	SCAF11	0.0996023	1	3.75598	1	6.14156	-0.65118
10397	NAV3	0.0996381	1	3.75499	1	6.14156	1.4427e+08
12542	GNAO1	0.0996381	1	3.75499	1	6.14156	1.4427e+08
16230	AL929472.2	0.0996381	1	3.75499	1	6.14156	1.4427e+08
16769	Z98884.1	0.0996381	1	3.75499	1	6.14156	1.4427e+08
2637	EIF4E2	0.0996441	1	3.75482	1	6.14156	1.07177
1214	AL451050.2	0.0996549	1	3.75452	1	6.14156	1.4427e+08
5157	SFTA2	0.0996549	1	3.75452	1	6.14156	1.4427e+08
4915	MAPK9	0.09985	1	3.74911	1	6.14156	-1.11729
3540	TBCCD1	0.099951	1	3.74631	1	6.14156	1.4427e+08
5164	HLA-C	0.1001	1	3.7422	1	6.14156	0.701179
11340	NPC2	0.100423	1	3.73328	1	6.14156	1.02613
778	CNN3	0.100546	1	3.7299	1	6.14156	-1.01095
345	AL360012.1	0.100644	1	3.72722	1	6.14156	1.4427e+08
10775	N4BP2L2	0.100709	1	3.72545	1	6.14156	0.746022
13230	LIG3	0.100724	1	3.72502	1	6.14156	-0.957079
1680	C2orf50	0.100725	1	3.72501	1	6.14156	1.35112
11272	FAM71D	0.10086	1	3.72132	1	6.14156	1.4427e+08
15073	CAPNS1	0.100863	1	3.72123	1	6.14156	0.637134
1986	PRADC1	0.100865	1	3.72116	1	6.14156	0.557036
9195	SRPRA	0.100874	1	3.72092	1	6.14156	-1.23971
11135	FOXA1	0.10097	1	3.71831	1	6.14156	0.493048
8260	AGPAT2	0.10106	1	3.71586	1	6.14156	0.718903
12179	ZNF213-AS1	0.101284	1	3.70975	1	6.14156	1.4427e+08
10199	KRT6B	0.10136	1	3.70769	1	6.14156	-3.68446
9619	SORBS1	0.101395	1	3.70675	1	6.14156	1.4427e+08
4139	SMIM31	0.101409	1	3.70637	1	6.14156	-1.44171
6685	LINC01186	0.101445	1	3.7054	1	6.14156	1.4427e+08
8029	C9orf147	0.101469	1	3.70473	1	6.14156	1.4427e+08
470	NFYC-AS1	0.10168	1	3.69903	1	6.14156	1.4427e+08
1063	TPM3	0.101773	1	3.6965	1	6.14156	0.497827
8024	C9orf84	0.101784	1	3.69622	1	6.14156	1.4427e+08
1625	AHCTF1	0.101959	1	3.69151	1	6.14156	-0.843431
3657	CFAP99	0.102022	1	3.6898	1	6.14156	1.45841
4561	FEM1C	0.102256	1	3.68351	1	6.14156	-1.59572
5391	ADGRF5	0.102266	1	3.68325	1	6.14156	1.4427e+08
14221	NOL4L	0.102305	1	3.6822	1	6.14156	-1.97328
4009	AC126283.1	0.102484	1	3.67742	1	6.14156	1.4427e+08
4553	REEP5	0.102575	1	3.67499	1	6.14156	0.689774
12582	CSNK2A2	0.102843	1	3.66785	1	6.14156	1.09973
7769	C9orf24	0.102899	1	3.66633	1	6.14156	0.73804
448	AL139260.1	0.102912	1	3.666	1	6.14156	1.4427e+08
5396	ADGRF2	0.102926	1	3.66562	1	6.14156	1.44269e+08
6519	GIMAP1	0.103151	1	3.65965	1	6.14156	1.44269e+08
11007	RNASE6	0.103156	1	3.65953	1	6.14156	1.4427e+08
1148	VSIG8	0.103333	1	3.65484	1	6.14156	1.4427e+08
12217	C16orf71	0.103408	1	3.65285	1	6.14156	1.11447
11398	AL121768.1	0.103421	1	3.65252	1	6.14156	1.4427e+08
1319	PLA2G4A	0.103451	1	3.65172	1	6.14156	1.44269e+08
3676	STX18-AS1	0.103464	1	3.65138	1	6.14156	1.44269e+08
4102	LRBA	0.103468	1	3.65127	1	6.14156	-0.612829
4071	SCOC	0.10347	1	3.65122	1	6.14156	-0.67079
1802	FAM98A	0.103592	1	3.64799	1	6.14156	-0.899386
1356	TIMM17A	0.10373	1	3.64438	1	6.14156	1.83882
739	KYAT3	0.10373	1	3.64438	1	6.14156	1.09434
3354	CEP70	0.103841	1	3.64146	1	6.14156	0.938018
6215	KPNA7	0.104117	1	3.63421	1	6.14156	1.4427e+08
4868	TSPAN17	0.104186	1	3.63241	1	6.14156	-1.75572
5498	PNRC1	0.104205	1	3.63192	1	6.14156	-1.19291
2836	PDCD6IP	0.10437	1	3.62762	1	6.14156	-0.92509
1980	AC007878.1	0.104437	1	3.62586	1	6.14156	1.4427e+08
6114	NCF1	0.104556	1	3.62275	1	6.14156	1.4427e+08
3633	RNF212	0.104764	1	3.61736	1	6.14156	1.4427e+08
2005	RTKN	0.104857	1	3.61495	1	6.14156	1.4427e+08
6776	UBQLN2	0.104869	1	3.61463	1	6.14156	-2.46449
12441	2001-09-01	0.104897	1	3.61391	1	6.14156	1.4427e+08
3923	PTPN13	0.104939	1	3.61282	1	6.14156	0.99665
13033	MYH10	0.10494	1	3.61281	1	6.14156	-1.13952
6493	EZH2	0.104952	1	3.61249	1	6.14156	0.628154
1239	FMO2	0.105035	1	3.61034	1	6.14156	-3.74593
14597	ANKRD24	0.105077	1	3.60926	1	6.14156	1.4427e+08
3496	TTC14	0.105233	1	3.60523	1	6.14156	1.17583
3443	ARL14	0.105279	1	3.60405	1	6.14156	1.4427e+08
5913	AC019117.1	0.105279	1	3.60405	1	6.14156	1.4427e+08
16710	AC012236.1	0.105279	1	3.60405	1	6.14156	1.4427e+08
629	OMA1	0.105334	1	3.60264	1	6.14156	-1.19882
2501	NBEAL1	0.105626	1	3.59513	1	6.14156	0.604838
6698	USP11	0.105714	1	3.59287	1	6.14156	1.03589
2481	CASP10	0.105817	1	3.59022	1	6.14156	4.81855
5034	CASC15	0.105922	1	3.58754	1	6.14156	-1.4427e+08
16399	FAM78A	0.105922	1	3.58754	1	6.14156	-1.4427e+08
16817	STXBP5L	0.105922	1	3.58754	1	6.14156	-1.4427e+08
16910	MSI1	0.105922	1	3.58754	1	6.14156	-1.4427e+08
3777	LIMCH1	0.105985	1	3.58592	1	6.14156	-1.08256
16738	CD177	0.105986	1	3.58591	1	6.14156	1.4427e+08
14510	ABCA7	0.106105	1	3.58288	1	6.14156	-1.95687
3618	ZNF721	0.106132	1	3.58218	1	6.14156	-1.03108
9839	ECHS1	0.106153	1	3.58164	1	6.14156	0.574423
8895	ANAPC15	0.106233	1	3.57961	1	6.14156	-0.733397
9262	AL137145.1	0.106252	1	3.57914	1	6.14156	1.4427e+08
10845	RB1	0.106383	1	3.57578	1	6.14156	0.610024
16794	ZNF695	0.106747	1	3.56657	1	6.14156	1.4427e+08
6867	RPL36A	0.106816	1	3.56482	1	6.14156	-1.06189
11451	BDKRB1	0.10698	1	3.5607	1	6.14156	1.4427e+08
10513	USP30-AS1	0.107002	1	3.56013	1	6.14156	1.4427e+08
772	GCLM	0.107107	1	3.55748	1	6.14156	-0.388336
9568	SHLD2	0.107211	1	3.55488	1	6.14156	-0.989397
6929	KLHL13	0.107235	1	3.55426	1	6.14156	1.4427e+08
9487	CDH23	0.107369	1	3.5509	1	6.14156	1.4427e+08
14265	RBM39	0.10747	1	3.54838	1	6.14156	-0.564867
6011	PSMA2	0.107683	1	3.54305	1	6.14156	0.713576
9419	WASHC2A	0.108169	1	3.53094	1	6.14156	-0.997369
11756	AQP9	0.1084	1	3.52522	1	6.14156	1.4427e+08
4622	CCNI2	0.108662	1	3.51873	1	6.14156	1.4427e+08
3	LINC00115	0.108892	1	3.51306	1	6.14156	1.4427e+08
17119	PATE2	0.108928	1	3.51218	1	6.14156	1.44269e+08
16539	SIGLEC1	0.109016	1	3.51	1	6.14156	1.44269e+08
10608	UNC119B	0.109319	1	3.50257	1	6.14156	1.20694
10537	PPTC7	0.10936	1	3.50159	1	6.14156	-1.37119
4738	RELL2	0.10942	1	3.50012	1	6.14156	1.44269e+08
12806	MAP1LC3B	0.109557	1	3.49677	1	6.14156	0.725373
14176	NAA20	0.109593	1	3.49588	1	6.14156	0.545132
7595	LY6H	0.109735	1	3.49243	1	6.14156	-1.97263
8530	LINC00294	0.10995	1	3.4872	1	6.14156	1.4427e+08
12983	CLDN7	0.110228	1	3.48046	1	6.14156	0.854564
9581	LIPA	0.110317	1	3.47832	1	6.14156	-1.17417
9150	NLRX1	0.110406	1	3.47617	1	6.14156	1.4427e+08
5482	CEP162	0.11076	1	3.46763	1	6.14156	-0.913575
10360	AC025423.1	0.111136	1	3.45862	1	6.14156	1.4427e+08
9829	STK32C	0.111293	1	3.45486	1	6.14156	1.40124
5928	KLHL7-DT	0.11139	1	3.45254	1	6.14156	1.4427e+08
7012	CD99L2	0.111618	1	3.44711	1	6.14156	3.45525
13972	CTIF	0.111637	1	3.44667	1	6.14156	1.44269e+08
5784	SFT2D1	0.111723	1	3.44461	1	6.14156	0.991662
5351	CRIP3	0.112122	1	3.43516	1	6.14156	1.4427e+08
6800	PJA1	0.112162	1	3.43422	1	6.14156	4.57347
15299	FOXA3	0.112313	1	3.43066	1	6.14156	1.44269e+08
14717	EIF3G	0.112578	1	3.42443	1	6.14156	0.560764
7374	TPD52	0.112583	1	3.4243	1	6.14156	-2.91777
3905	TMEM150C	0.112585	1	3.42425	1	6.14156	-1.43857
3326	CDV3	0.113091	1	3.41239	1	6.14156	0.833732
15841	TST	0.113114	1	3.41186	1	6.14156	-1.12903
12215	NUDT16L1	0.113216	1	3.40948	1	6.14156	0.939483
10797	NHLRC3	0.113612	1	3.40026	1	6.14156	1.30099
12808	JPH3	0.113833	1	3.39515	1	6.14156	1.4427e+08
12143	ECI1	0.113872	1	3.39424	1	6.14156	0.534123
8933	RPS3	0.114289	1	3.38462	1	6.14156	-0.434726
10078	PKP2	0.114297	1	3.38442	1	6.14156	-0.889203
2425	ASNSD1	0.114563	1	3.37831	1	6.14156	0.852387
540	AKR1A1	0.11458	1	3.37793	1	6.14156	-0.529349
12850	GAS8	0.114742	1	3.3742	1	6.14156	0.639059
13514	COIL	0.114771	1	3.37354	1	6.14156	-0.729254
15721	CHCHD10	0.115067	1	3.36678	1	6.14156	-0.877704
7537	TATDN1	0.115078	1	3.36654	1	6.14156	1.18424
14974	ZNF100	0.115312	1	3.3612	1	6.14156	-1.62946
3958	ADH5	0.115354	1	3.36026	1	6.14156	-0.765147
16100	CRYZL1	0.115687	1	3.3527	1	6.14156	-1.68536
7732	MTAP	0.115789	1	3.35038	1	6.14156	-1.79658
5937	FAM221A	0.116321	1	3.33839	1	6.14156	1.01224
8461	FAR1	0.116378	1	3.33712	1	6.14156	-2.08172
14692	RAB11B	0.116526	1	3.33378	1	6.14156	0.974111
15333	EHD2	0.116914	1	3.32511	1	6.14156	1.4427e+08
7175	DOCK5	0.117013	1	3.3229	1	6.14156	-2.93986
11636	TMEM87A	0.11738	1	3.31473	1	6.14156	-0.91364
6512	REPIN1	0.117561	1	3.31072	1	6.14156	0.410517
566	STIL	0.11764	1	3.30898	1	6.14156	0.463819
16152	TFF3	0.117882	1	3.30364	1	6.14156	-1.66424
6879	GPRASP1	0.117957	1	3.30198	1	6.14156	1.4427e+08
9493	ANAPC16	0.11824	1	3.29574	1	6.14156	-0.714757
10583	PEBP1	0.118296	1	3.29453	1	6.14156	-0.368753
3132	ZNF654	0.11836	1	3.29311	1	6.14156	-1.45681
10907	FBXL3	0.118798	1	3.28354	1	6.14156	-1.39922
1930	AFTPH	0.118871	1	3.28193	1	6.14156	-1.30267
4210	PDCD6	0.118944	1	3.28034	1	6.14156	0.454335
16210	MT-CO3	0.119	1	3.27912	1	6.14156	0.569163
28	AURKAIP1	0.119035	1	3.27836	1	6.14156	0.452542
10562	RITA1	0.119493	1	3.26842	1	6.14156	-1.52891
15705	YPEL1	0.119675	1	3.26449	1	6.14156	0.714072
11464	EML1	0.119978	1	3.25794	1	6.14156	-1.21504
14811	AC092069.1	0.11998	1	3.2579	1	6.14156	1.4427e+08
8595	CELF1	0.120065	1	3.25607	1	6.14156	0.699926
13445	NPEPPS	0.120102	1	3.25529	1	6.14156	1.26438
5935	TRA2A	0.120583	1	3.24496	1	6.14156	-0.955909
14775	ZNF69	0.120589	1	3.24484	1	6.14156	1.32119
11390	STON2	0.120682	1	3.24286	1	6.14156	1.10683
15076	ZNF146	0.120697	1	3.24252	1	6.14156	-1.1627
4178	ING2	0.120733	1	3.24177	1	6.14156	0.953373
2102	FAM178B	0.120775	1	3.24086	1	6.14156	1.4427e+08
6031	PPIA	0.120967	1	3.23677	1	6.14156	0.436971
6443	TTC26	0.121237	1	3.23104	1	6.14156	1.08053
8659	PPP1R32	0.121273	1	3.23026	1	6.14156	-1.54405
5165	HLA-B	0.121377	1	3.22806	1	6.14156	0.798777
8232	BRD3OS	0.121399	1	3.22759	1	6.14156	1.07516
8542	EHF	0.121738	1	3.22042	1	6.14156	-0.637321
5700	STXBP5	0.12217	1	3.21132	1	6.14156	-1.64415
8641	MS4A8	0.122834	1	3.19743	1	6.14156	0.958561
15247	ZNF284	0.122879	1	3.19649	1	6.14156	1.44269e+08
10334	SRGAP1	0.123172	1	3.1904	1	6.14156	-1.33544
8117	RPL12	0.123202	1	3.18977	1	6.14156	-0.568579
13240	LINC02001	0.123361	1	3.18648	1	6.14156	1.26131
2612	CCL20	0.123459	1	3.18445	1	6.14156	4.07388
7464	ZNF706	0.124082	1	3.1716	1	6.14156	1.0924
8694	TTC9C	0.124298	1	3.16716	1	6.14156	-1.29404
14385	PTPN1	0.124508	1	3.16286	1	6.14156	-1.0848
3876	SCARB2	0.124599	1	3.161	1	6.14156	0.759307
14476	SAMD10	0.124619	1	3.1606	1	6.14156	1.4427e+08
8510	CCDC34	0.12467	1	3.15955	1	6.14156	-0.378175
9949	M6PR	0.124876	1	3.15535	1	6.14156	0.841262
16178	PFKL	0.124895	1	3.15496	1	6.14156	1.12687
8157	HMGA1P4	0.125032	1	3.15218	1	6.14156	1.4427e+08
9293	MEIG1	0.125122	1	3.15035	1	6.14156	-1.26524
501	CDC20	0.125179	1	3.14918	1	6.14156	0.753164
7431	PLEKHF2	0.125277	1	3.1472	1	6.14156	1.37148
13917	AC068408.1	0.125655	1	3.13954	1	6.14156	1.4427e+08
10411	CEP290	0.125983	1	3.13292	1	6.14156	-0.92649
10010	PYROXD1	0.125984	1	3.13291	1	6.14156	1.20865
3652	C4orf48	0.126222	1	3.12812	1	6.14156	-1.13606
7316	AC055822.1	0.126278	1	3.127	1	6.14156	1.44269e+08
6557	NOM1	0.126289	1	3.12677	1	6.14156	-1.80927
4394	SLC30A5	0.126346	1	3.12562	1	6.14156	-1.67447
6757	HSD17B10	0.126422	1	3.12411	1	6.14156	-1.02225
9558	FAM213A	0.126505	1	3.12245	1	6.14156	-1.87784
875	AL357055.3	0.126898	1	3.11461	1	6.14156	-1.4427e+08
16327	SOX30	0.126908	1	3.11439	1	6.14156	-1.4427e+08
16687	CARNS1	0.126908	1	3.11439	1	6.14156	-1.4427e+08
10601	DYNLL1	0.127185	1	3.10888	1	6.14156	-0.327503
8083	RBM18	0.127374	1	3.10514	1	6.14156	1.39555
6302	AC005064.1	0.127388	1	3.10485	1	6.14156	1.4427e+08
15400	PTOV1	0.127781	1	3.09708	1	6.14156	1.92667
4136	NAF1	0.128175	1	3.08933	1	6.14156	-1.62764
6970	STK26	0.12824	1	3.08804	1	6.14156	-1.1913
13226	TMEM98	0.128317	1	3.08654	1	6.14156	-1.85092
14335	EPPIN	0.128347	1	3.08594	1	6.14156	1.4585
14128	PCNA	0.128439	1	3.08413	1	6.14156	1.1283
6582	PRKX	0.128848	1	3.07614	1	6.14156	-2.10727
12015	HDDC3	0.129005	1	3.07308	1	6.14156	-1.49531
8303	DPH7	0.129173	1	3.0698	1	6.14156	-1.50967
13053	MAP2K4	0.12919	1	3.06947	1	6.14156	-1.51005
12578	ZNF319	0.12955	1	3.06248	1	6.14156	1.4427e+08
3693	GRPEL1	0.129656	1	3.06045	1	6.14156	0.872038
7186	CLU	0.129722	1	3.05916	1	6.14156	-1.77055
12981	CTDNEP1	0.129773	1	3.05818	1	6.14156	1.14146
4950	BPHL	0.129786	1	3.05792	1	6.14156	-1.87704
13655	ATP5PD	0.1298	1	3.05765	1	6.14156	-0.655523
13890	GATA6	0.129814	1	3.05738	1	6.14156	1.4427e+08
6947	NKAP	0.130125	1	3.05139	1	6.14156	0.611523
12602	AC044802.1	0.130199	1	3.04996	1	6.14156	1.4427e+08
10049	CCDC91	0.130219	1	3.04957	1	6.14156	0.68592
5520	PNISR	0.13022	1	3.04956	1	6.14156	0.573332
5153	IER3	0.130897	1	3.03658	1	6.14156	-1.46877
13001	CD68	0.131097	1	3.03276	1	6.14156	1.87519
6082	RABGEF1	0.131192	1	3.03096	1	6.14156	-3.95226
4996	EDN1	0.131473	1	3.02561	1	6.14156	-1.95554
8873	CCND1	0.131513	1	3.02487	1	6.14156	-0.942943
368	KPNA6	0.131593	1	3.02335	1	6.14156	0.72584
2198	DPP10	0.131781	1	3.01978	1	6.14156	1.4427e+08
10597	COX6A1	0.131926	1	3.01704	1	6.14156	-0.336674
6250	PILRA	0.132403	1	3.00806	1	6.14156	1.4427e+08
14529	PCSK4	0.132573	1	3.00486	1	6.14156	1.24289
5126	HLA-A	0.13285	1	2.99967	1	6.14156	0.751979
15581	ZNF417	0.133237	1	2.99245	1	6.14156	1.4427e+08
4864	HIGD2A	0.133257	1	2.99208	1	6.14156	-0.640928
8776	FAM89B	0.133496	1	2.98763	1	6.14156	-1.05026
967	AC239868.3	0.133497	1	2.98762	1	6.14156	1.4427e+08
9875	DYRK4	0.133592	1	2.98586	1	6.14156	-1.54056
1375	BTG2	0.13373	1	2.98329	1	6.14156	-0.880779
16128	ETS2	0.133773	1	2.98249	1	6.14156	-0.901593
3577	PPP1R2	0.133915	1	2.97986	1	6.14156	-0.724997
12480	FUS	0.134009	1	2.97812	1	6.14156	0.307636
1897	AC015982.1	0.134088	1	2.97667	1	6.14156	1.4427e+08
9087	PTS	0.134146	1	2.97558	1	6.14156	0.656692
13548	CLTC	0.134297	1	2.97281	1	6.14156	-0.659946
7544	SQLE	0.134401	1	2.97089	1	6.14156	-0.580196
12975	ASGR1	0.134431	1	2.97034	1	6.14156	1.4427e+08
16787	OCLM	0.134472	1	2.96959	1	6.14156	1.44269e+08
16095	TMEM50B	0.134473	1	2.96956	1	6.14156	-0.941431
7216	TTI2	0.134931	1	2.96116	1	6.14156	-1.3758
13276	CISD3	0.135015	1	2.95962	1	6.14156	-0.975708
15421	KLK11	0.135203	1	2.9562	1	6.14156	-1.38894
5986	BBS9	0.135425	1	2.95213	1	6.14156	1.5103
15858	ANKRD54	0.135492	1	2.95092	1	6.14156	0.825504
11914	SCAPER	0.135588	1	2.94918	1	6.14156	1.65669
1942	C1D	0.136148	1	2.93902	1	6.14156	0.90029
1079	CKS1B	0.136149	1	2.939	1	6.14156	0.745759
10525	TCHP	0.136153	1	2.93892	1	6.14156	-0.746085
15013	CEBPG	0.136224	1	2.93764	1	6.14156	0.721792
10230	CALCOCO1	0.136404	1	2.93439	1	6.14156	-1.15913
8285	SSNA1	0.136542	1	2.93191	1	6.14156	-0.425185
2940	TMA7	0.136679	1	2.92945	1	6.14156	-0.617514
9830	LRRC27	0.136862	1	2.92616	1	6.14156	-1.62938
8626	FAM111A-DT	0.13717	1	2.92063	1	6.14156	1.4427e+08
17001	NKD2	0.137171	1	2.92061	1	6.14156	1.44269e+08
7355	UBE2W	0.137271	1	2.91884	1	6.14156	-1.64787
1153	LINC01133	0.137297	1	2.91836	1	6.14156	-1.30507
16213	MT-ND4	0.137396	1	2.9166	1	6.14156	0.537855
12525	AC007906.2	0.13753	1	2.91421	1	6.14156	0.480668
7690	CDC37L1	0.137801	1	2.90937	1	6.14156	-0.778523
4007	PLA2G12A	0.13782	1	2.90903	1	6.14156	1.16697
16207	MT-CO2	0.137942	1	2.90687	1	6.14156	0.619298
14312	IFT52	0.138149	1	2.9032	1	6.14156	1.02461
1806	STRN	0.138371	1	2.89927	1	6.14156	-1.44689
1811	CEBPZ	0.13843	1	2.89824	1	6.14156	1.35372
1269	RALGPS2	0.138432	1	2.8982	1	6.14156	1.38002
12400	BOLA2-SMG1P6	0.138478	1	2.89739	1	6.14156	1.4427e+08
10324	USP15	0.138586	1	2.89548	1	6.14156	-1.15023
15634	EIF1AY	0.138644	1	2.89445	1	6.14156	0.989663
8592	SPI1	0.138658	1	2.8942	1	6.14156	1.4427e+08
2963	QARS	0.138842	1	2.89096	1	6.14156	0.746372
8148	COQ4	0.138888	1	2.89015	1	6.14156	0.794316
11419	ATXN3	0.139109	1	2.88627	1	6.14156	0.887318
9076	C11orf1	0.139113	1	2.88621	1	6.14156	-1.43538
11093	PRKD1	0.139415	1	2.88091	1	6.14156	3.30543
13886	ESCO1	0.139499	1	2.87944	1	6.14156	1.17775
11573	NOP10	0.139564	1	2.87831	1	6.14156	-0.803886
15573	ZNF154	0.13958	1	2.87803	1	6.14156	1.4427e+08
8472	PIK3C2A	0.139678	1	2.87632	1	6.14156	-1.43182
14277	RAB5IF	0.139909	1	2.8723	1	6.14156	0.989692
4424	FOXD1	0.140096	1	2.86903	1	6.14156	-1.82061
16066	RWDD2B	0.140161	1	2.8679	1	6.14156	1.16258
1167	F11R	0.140192	1	2.86737	1	6.14156	0.662851
11177	NIN	0.140214	1	2.86699	1	6.14156	-0.862243
8149	SLC27A4	0.140415	1	2.8635	1	6.14156	1.4427e+08
15588	ZSCAN18	0.140666	1	2.85915	1	6.14156	-1.44874
1702	WDR35	0.140793	1	2.85697	1	6.14156	-1.02946
10367	YEATS4	0.140829	1	2.85635	1	6.14156	0.878216
1855	AC093702.1	0.14121	1	2.84978	1	6.14156	1.4427e+08
3398	EIF2A	0.141239	1	2.84929	1	6.14156	-0.741022
11122	NFKBIA	0.141756	1	2.84043	1	6.14156	-1.3885
3503	LINC02031	0.141908	1	2.83782	1	6.14156	1.4427e+08
7586	PSCA	0.142055	1	2.83531	1	6.14156	-1.70174
4720	PCDHB2	0.14207	1	2.83507	1	6.14156	1.4427e+08
9399	MSMB	0.142074	1	2.835	1	6.14156	-1.60961
896	ATP1A1	0.142533	1	2.82719	1	6.14156	-0.695684
1372	TMEM183A	0.143051	1	2.81843	1	6.14156	0.805248
15558	TRAPPC2B	0.143159	1	2.8166	1	6.14156	-1.22628
7661	RPL8	0.143222	1	2.81554	1	6.14156	-0.289898
11059	DCAF11	0.143376	1	2.81295	1	6.14156	-1.1077
15118	SPINT2	0.143379	1	2.8129	1	6.14156	0.312292
140	CASZ1	0.143684	1	2.80777	1	6.14156	1.16246
6074	ZNF92	0.143764	1	2.80643	1	6.14156	-1.15718
9080	DLAT	0.143793	1	2.80595	1	6.14156	-1.02198
3966	LAMTOR3	0.143849	1	2.80501	1	6.14156	-1.60474
6925	PLS3	0.143941	1	2.80347	1	6.14156	-1.21937
14243	DYNLRB1	0.143955	1	2.80323	1	6.14156	0.565915
697	DNAJB4	0.143998	1	2.80252	1	6.14156	1.10584
9668	SCD	0.14408	1	2.80114	1	6.14156	-2.14707
3519	ABCF3	0.144358	1	2.79651	1	6.14156	-1.11311
5910	AGR3	0.144637	1	2.79186	1	6.14156	0.787376
12721	PSMD7	0.144741	1	2.79012	1	6.14156	0.386843
12809	KLHDC4	0.145087	1	2.78439	1	6.14156	-1.34847
11511	SIVA1	0.145099	1	2.78419	1	6.14156	0.321477
12347	GGA2	0.145145	1	2.78343	1	6.14156	0.867796
13170	RPL23A	0.145217	1	2.78224	1	6.14156	-0.416655
12411	AC120114.3	0.145298	1	2.7809	1	6.14156	1.44269e+08
1622	CNST	0.145354	1	2.77998	1	6.14156	-1.81205
5393	TNFRSF21	0.145705	1	2.77419	1	6.14156	-1.0588
8806	AP001107.2	0.146074	1	2.76814	1	6.14156	1.4427e+08
6718	WDR13	0.146109	1	2.76756	1	6.14156	1.00487
11509	INF2	0.146173	1	2.76651	1	6.14156	1.4427e+08
4179	RWDD4	0.146192	1	2.7662	1	6.14156	0.80263
6554	LINC01006	0.146205	1	2.76599	1	6.14156	-1.70145
11666	MFAP1	0.146406	1	2.7627	1	6.14156	-0.807859
16068	USP16	0.14654	1	2.7605	1	6.14156	0.50393
9778	TIAL1	0.146635	1	2.75895	1	6.14156	-0.686779
224	PINK1	0.14685	1	2.75545	1	6.14156	0.844217
15327	MEIS3	0.147009	1	2.75286	1	6.14156	1.4427e+08
907	MAN1A2	0.147024	1	2.75262	1	6.14156	-0.729264
6966	SLC25A14	0.147111	1	2.75121	1	6.14156	0.842826
4987	TMEM14C	0.147321	1	2.7478	1	6.14156	-0.440296
13207	RAB11FIP4	0.147386	1	2.74675	1	6.14156	-1.4529
8676	SCGB1A1	0.147554	1	2.74403	1	6.14156	-1.37616
11723	TMOD3	0.147584	1	2.74355	1	6.14156	0.485263
109	AL034417.4	0.147722	1	2.74132	1	6.14156	1.4427e+08
1769	SLC4A1AP	0.147829	1	2.7396	1	6.14156	1.06672
3509	B3GNT5	0.148016	1	2.73658	1	6.14156	1.80717
14337	DNTTIP1	0.148036	1	2.73626	1	6.14156	0.809663
6637	CNKSR2	0.148056	1	2.73593	1	6.14156	1.4427e+08
5730	CCDC170	0.148315	1	2.73178	1	6.14156	-0.989717
3628	GAK	0.148346	1	2.73128	1	6.14156	-0.875267
10626	PSMD9	0.148416	1	2.73016	1	6.14156	-1.1569
8103	PPP6C	0.148685	1	2.72584	1	6.14156	-0.992468
3731	DHX15	0.148738	1	2.725	1	6.14156	-0.701132
5756	DYNLT1	0.149121	1	2.71888	1	6.14156	0.302057
6889	BEX3	0.149608	1	2.71115	1	6.14156	-1.59047
5073	HIST1H3G	0.149662	1	2.71029	1	6.14156	3.26533
6897	TMSB15B	0.149675	1	2.71009	1	6.14156	1.4427e+08
11775	VPS13C	0.149702	1	2.70964	1	6.14156	-0.574503
6263	GNB2	0.149951	1	2.70571	1	6.14156	0.462394
3504	ATP11B	0.15006	1	2.704	1	6.14156	-0.889524
14416	RAB22A	0.150142	1	2.70269	1	6.14156	1.15188
9789	NSMCE4A	0.150344	1	2.69951	1	6.14156	-1.28254
6859	CSTF2	0.150486	1	2.69727	1	6.14156	-2.59113
12815	CYBA	0.150503	1	2.69701	1	6.14156	0.524964
9286	FAM107B	0.150589	1	2.69566	1	6.14156	-0.461332
6012	MRPL32	0.150673	1	2.69434	1	6.14156	0.952269
15144	ACP7	0.150693	1	2.69403	1	6.14156	1.44269e+08
9428	CISD1	0.150713	1	2.69371	1	6.14156	-0.825503
6948	ZBTB33	0.151009	1	2.68906	1	6.14156	-1.77898
9469	VPS26A	0.151047	1	2.68847	1	6.14156	-0.635421
3049	DCP1A	0.151218	1	2.68579	1	6.14156	1.32317
11111	SPTSSA	0.151232	1	2.68558	1	6.14156	1.18525
11437	IFI27L1	0.151244	1	2.68539	1	6.14156	-1.28145
9130	IFT46	0.151325	1	2.68413	1	6.14156	1.13429
11361	TTLL5	0.151391	1	2.68309	1	6.14156	0.93957
12228	EEF2KMT	0.151448	1	2.68221	1	6.14156	-1.30958
14342	ZSWIM3	0.151488	1	2.68159	1	6.14156	1.4427e+08
14579	NCLN	0.151736	1	2.67773	1	6.14156	1.41621
3179	PHLDB2	0.151806	1	2.67663	1	6.14156	1.44269e+08
10008	PLEKHA5	0.151864	1	2.67574	1	6.14156	-0.821528
5358	YIPF3	0.152108	1	2.67195	1	6.14156	0.764321
8810	BRMS1	0.152505	1	2.66581	1	6.14156	0.679801
15731	DDT	0.152611	1	2.66418	1	6.14156	-0.415499
5970	ZNRF2	0.152987	1	2.65838	1	6.14156	0.984416
5174	LST1	0.153078	1	2.65698	1	6.14156	3.24235
5402	PAQR8	0.153266	1	2.6541	1	6.14156	2.77097
5944	AC003985.2	0.153496	1	2.65057	1	6.14156	1.44269e+08
15863	PICK1	0.153574	1	2.64938	1	6.14156	1.08792
8976	CREBZF	0.15399	1	2.64304	1	6.14156	1.05849
6360	PTPRZ1	0.153999	1	2.6429	1	6.14156	-1.2722
14044	CNDP2	0.154014	1	2.64266	1	6.14156	0.75158
4586	SNX24	0.15422	1	2.63954	1	6.14156	2.57641
13837	MYL12B	0.154502	1	2.63525	1	6.14156	0.303821
12458	PHKG2	0.154577	1	2.63411	1	6.14156	0.937449
1130	NAXE	0.154792	1	2.63087	1	6.14156	-0.683267
2383	RBM45	0.154892	1	2.62934	1	6.14156	-0.965947
13532	SUPT4H1	0.154934	1	2.62872	1	6.14156	0.629901
13827	AP000894.4	0.155112	1	2.62602	1	6.14156	1.4427e+08
5041	ACOT13	0.155344	1	2.62253	1	6.14156	0.849802
11780	TPM1	0.155548	1	2.61946	1	6.14156	1.04174
8617	TMX2	0.155702	1	2.61715	1	6.14156	0.967485
6597	MSL3	0.155756	1	2.61635	1	6.14156	-0.916385
6075	VKORC1L1	0.155775	1	2.61606	1	6.14156	0.846451
14829	DCAF15	0.155779	1	2.616	1	6.14156	-1.20131
2937	NME6	0.155944	1	2.61353	1	6.14156	-1.17952
16778	EPS8L3	0.156091	1	2.61133	1	6.14156	3.09047
493	SLC2A1	0.156148	1	2.61047	1	6.14156	-1.17982
8975	TMEM126A	0.156212	1	2.60952	1	6.14156	-0.95435
6388	ATP6V1F	0.156355	1	2.60738	1	6.14156	-0.740105
2580	STK16	0.156827	1	2.60036	1	6.14156	0.762889
1868	EPCAM	0.157119	1	2.59603	1	6.14156	0.421056
3164	NFKBIZ	0.157147	1	2.59561	1	6.14156	-0.778373
12790	USP10	0.157176	1	2.59519	1	6.14156	0.64405
6333	DNAJB9	0.157237	1	2.59428	1	6.14156	-1.14326
11339	ABCD4	0.15733	1	2.59291	1	6.14156	-1.27989
14338	UBE2C	0.157468	1	2.59087	1	6.14156	0.873979
11083	NFATC4	0.157505	1	2.59033	1	6.14156	1.44269e+08
2473	PPIL3	0.157845	1	2.58532	1	6.14156	2.0229
11302	MED6	0.157864	1	2.58504	1	6.14156	0.837391
5504	LYRM2	0.158148	1	2.58086	1	6.14156	1.07042
12221	GLYR1	0.158403	1	2.57713	1	6.14156	0.626508
8218	RALGDS	0.158605	1	2.57416	1	6.14156	1.10915
1597	MTR	0.158678	1	2.5731	1	6.14156	-1.43605
6603	RAB9A	0.158719	1	2.5725	1	6.14156	1.07049
10629	BCL7A	0.158799	1	2.57134	1	6.14156	-0.817168
11589	FAM98B	0.158916	1	2.56963	1	6.14156	1.22513
7123	VPS37A	0.159062	1	2.5675	1	6.14156	-1.27753
2848	ACAA1	0.15913	1	2.56652	1	6.14156	-1.193
3559	CCDC50	0.159347	1	2.56336	1	6.14156	-1.12874
10712	ZMYM5	0.159526	1	2.56076	1	6.14156	-1.83584
9019	CCDC82	0.159886	1	2.55555	1	6.14156	-0.879264
933	POLR3C	0.160221	1	2.55072	1	6.14156	-1.71002
887	BCAS2	0.16045	1	2.54742	1	6.14156	0.82575
4405	OCLN	0.160798	1	2.54242	1	6.14156	0.910978
295	SH3BGRL3	0.161023	1	2.53919	1	6.14156	1.55971
2930	ELP6	0.161049	1	2.53882	1	6.14156	0.890337
290	PAFAH2	0.161054	1	2.53876	1	6.14156	-0.89274
15723	DERL3	0.161075	1	2.53845	1	6.14156	-1.1813
4936	FOXC1	0.161435	1	2.53331	1	6.14156	-2.01632
8836	ANKRD13D	0.161486	1	2.53258	1	6.14156	1.19146
10186	SLC4A8	0.161617	1	2.53072	1	6.14156	0.754325
13541	SKA2	0.161688	1	2.52971	1	6.14156	-0.858767
7522	DERL1	0.161767	1	2.52859	1	6.14156	0.80408
7154	SORBS3	0.16178	1	2.5284	1	6.14156	-1.78982
5584	NT5DC1	0.161896	1	2.52676	1	6.14156	1.00648
9770	CACUL1	0.162004	1	2.52522	1	6.14156	-0.752885
5233	HLA-DPB1	0.162158	1	2.52303	1	6.14156	1.9314
6053	LANCL2	0.162302	1	2.52099	1	6.14156	-1.20401
4692	CXXC5	0.162525	1	2.51785	1	6.14156	0.447515
3160	ZBTB11-AS1	0.162656	1	2.516	1	6.14156	-2.9268
10576	FBXW8	0.162675	1	2.51573	1	6.14156	-3.00533
7767	NUDT2	0.162805	1	2.51389	1	6.14156	-1.06846
2156	RANBP2	0.163042	1	2.51055	1	6.14156	0.869291
13729	CYTH1	0.163153	1	2.50899	1	6.14156	-0.959563
13244	GAS2L2	0.163291	1	2.50706	1	6.14156	-1.00847
11055	DHRS4	0.163369	1	2.50596	1	6.14156	-1.30981
5470	TTK	0.163674	1	2.50169	1	6.14156	-1.17414
4156	CLCN3	0.163704	1	2.50127	1	6.14156	-0.574084
9946	RIMKLB	0.163805	1	2.49986	1	6.14156	-1.7636
1497	FBXO28	0.163892	1	2.49865	1	6.14156	-1.06024
2700	CHL1	0.163931	1	2.49811	1	6.14156	-0.867288
13858	PPP4R1	0.164079	1	2.49604	1	6.14156	-0.772109
3764	UGDH	0.164227	1	2.49397	1	6.14156	0.983696
6152	SEMA3E	0.164365	1	2.49206	1	6.14156	1.44269e+08
2227	MAP3K2	0.164366	1	2.49205	1	6.14156	0.842925
13051	DNAH9	0.164532	1	2.48973	1	6.14156	0.737155
7928	IARS	0.164598	1	2.48882	1	6.14156	-0.908672
9896	CHD4	0.16467	1	2.48782	1	6.14156	0.417504
9893	GAPDH	0.16571	1	2.47347	1	6.14156	0.255393
5033	SOX4	0.165909	1	2.47072	1	6.14156	-0.327415
8736	TRMT112	0.166186	1	2.46693	1	6.14156	0.540008
12740	TMEM231	0.166193	1	2.46683	1	6.14156	0.342075
14841	DDX39A	0.166312	1	2.46521	1	6.14156	0.986145
5992	EEPD1	0.166313	1	2.4652	1	6.14156	-0.772998
1488	AIDA	0.166358	1	2.46458	1	6.14156	-1.5186
7947	MFSD14B	0.166592	1	2.46138	1	6.14156	0.831857
2070	TEKT4	0.166746	1	2.45928	1	6.14156	0.422331
1003	GABPB2	0.166782	1	2.45879	1	6.14156	-1.79722
15617	UBE2M	0.166839	1	2.45802	1	6.14156	0.628075
10440	NR2C1	0.166857	1	2.45777	1	6.14156	1.03991
7402	DECR1	0.166867	1	2.45763	1	6.14156	0.437846
14438	OSBPL2	0.166932	1	2.45675	1	6.14156	-1.09828
14224	MAPRE1	0.166934	1	2.45673	1	6.14156	-0.734317
13696	FOXJ1	0.166934	1	2.45673	1	6.14156	0.570523
7580	AC040970.1	0.166975	1	2.45617	1	6.14156	1.4427e+08
12622	TMEM208	0.167034	1	2.45537	1	6.14156	-0.432932
6210	BAIAP2L1	0.167139	1	2.45394	1	6.14156	1.03528
10439	NDUFA12	0.16727	1	2.45216	1	6.14156	0.711657
9355	ZNF438	0.167432	1	2.44997	1	6.14156	1.4427e+08
12952	NUP88	0.167433	1	2.44995	1	6.14156	0.703946
8434	AC132192.2	0.167667	1	2.44678	1	6.14156	1.4427e+08
10593	RPLP0	0.168005	1	2.44222	1	6.14156	-0.250198
2763	CAND2	0.168051	1	2.4416	1	6.14156	1.44269e+08
1188	CFAP126	0.168083	1	2.44117	1	6.14156	0.401214
9520	CHCHD1	0.168284	1	2.43847	1	6.14156	-0.78213
13077	TRPV2	0.168552	1	2.43486	1	6.14156	1.44269e+08
5069	HIST1H1D	0.168804	1	2.43148	1	6.14156	-1.5594
11281	VTI1B	0.168936	1	2.42972	1	6.14156	0.501969
6913	VSIG1	0.16894	1	2.42966	1	6.14156	1.44269e+08
12965	MED31	0.169061	1	2.42804	1	6.14156	-0.425156
10042	AC092747.4	0.169275	1	2.42519	1	6.14156	-1.17629
3455	MECOM	0.169759	1	2.41874	1	6.14156	-1.96135
9792	PLEKHA1	0.169792	1	2.41831	1	6.14156	-1.72414
10392	OSBPL8	0.170249	1	2.41225	1	6.14156	-0.635535
3487	ZNF639	0.170946	1	2.40305	1	6.14156	4.03646
10120	TMEM106C	0.171032	1	2.40191	1	6.14156	0.468683
4741	PCDH1	0.171261	1	2.39891	1	6.14156	-1.26558
3310	TRH	0.171267	1	2.39883	1	6.14156	1.44269e+08
9599	2005-03-01	0.17131	1	2.39827	1	6.14156	-1.7855
16184	PTTG1IP	0.171461	1	2.39629	1	6.14156	0.857843
4554	DCP2	0.171586	1	2.39465	1	6.14156	0.905668
441	MTF1	0.171627	1	2.39412	1	6.14156	-1.06072
1682	ROCK2	0.172003	1	2.3892	1	6.14156	-0.577933
15928	XRCC6	0.172271	1	2.3857	1	6.14156	0.436691
1261	MRPS14	0.172311	1	2.3852	1	6.14156	-0.752639
8350	MUC5AC	0.172393	1	2.38413	1	6.14156	-1.66772
12771	MPHOSPH6	0.172419	1	2.38379	1	6.14156	-1.169
12323	LYRM1	0.172591	1	2.38155	1	6.14156	0.748349
8494	ZDHHC13	0.172616	1	2.38123	1	6.14156	0.893156
6793	AL034397.3	0.172862	1	2.37803	1	6.14156	1.44269e+08
9391	ZNF22	0.172981	1	2.37649	1	6.14156	1.20224
14330	PIGT	0.173121	1	2.37468	1	6.14156	0.742796
4753	LARS	0.173201	1	2.37365	1	6.14156	-0.608864
8670	BEST1	0.173479	1	2.37006	1	6.14156	1.4427e+08
6804	KIF4A	0.173564	1	2.36897	1	6.14156	-1.17349
14242	ITCH	0.173592	1	2.36861	1	6.14156	-1.06973
16139	FAM3B	0.173631	1	2.3681	1	6.14156	0.603859
1858	EPAS1	0.173655	1	2.3678	1	6.14156	-0.706085
594	ZYG11B	0.173678	1	2.3675	1	6.14156	-1.00936
14892	GTPBP3	0.173783	1	2.36616	1	6.14156	-2.48887
2042	RNF181	0.174182	1	2.36103	1	6.14156	0.478276
4474	ZCCHC9	0.174247	1	2.3602	1	6.14156	0.999164
9254	GDI2	0.174311	1	2.35938	1	6.14156	1.09059
17134	LINGO1	0.174323	1	2.35922	1	6.14156	1.4427e+08
13760	BAHCC1	0.174619	1	2.35544	1	6.14156	2.73604
4253	DAP	0.174677	1	2.35471	1	6.14156	0.840172
6686	KRBOX4	0.174681	1	2.35465	1	6.14156	-2.82044
13280	CWC25	0.174789	1	2.35327	1	6.14156	0.578346
5617	TRMT11	0.174793	1	2.35322	1	6.14156	-1.20397
13203	NF1	0.175205	1	2.34798	1	6.14156	-1.25509
6534	SMARCD3	0.175694	1	2.34178	1	6.14156	1.44269e+08
7756	NFX1	0.17621	1	2.33525	1	6.14156	1.23471
3157	TRMT10C	0.176331	1	2.33373	1	6.14156	-0.787632
6921	AMMECR1	0.176333	1	2.3337	1	6.14156	-1.78965
13132	USP22	0.176558	1	2.33087	1	6.14156	-1.06099
3013	RBM15B	0.176606	1	2.33027	1	6.14156	-1.81534
10776	PDS5B	0.176611	1	2.33021	1	6.14156	0.888037
8322	RNH1	0.176808	1	2.32773	1	6.14156	0.849495
10653	SBNO1	0.176826	1	2.32751	1	6.14156	0.592714
7019	CETN2	0.17683	1	2.32746	1	6.14156	0.379383
8743	MAP4K2	0.177094	1	2.32414	1	6.14156	3.69922
11639	ZNF106	0.177144	1	2.32353	1	6.14156	-0.413497
12497	ZNF267	0.177211	1	2.32269	1	6.14156	-1.31398
12628	ATP6V0D1	0.177256	1	2.32212	1	6.14156	0.801977
12061	POLR3K	0.177262	1	2.32205	1	6.14156	-0.727682
7008	CXorf40B	0.177518	1	2.31885	1	6.14156	1.4427e+08
3572	LSG1	0.177824	1	2.31504	1	6.14156	-0.644029
4855	BOD1	0.177826	1	2.31501	1	6.14156	0.656746
1411	EIF2D	0.178182	1	2.31059	1	6.14156	-0.987195
7801	SPAG8	0.178205	1	2.3103	1	6.14156	1.28116
3625	PCGF3	0.178527	1	2.30631	1	6.14156	-1.24393
8850	GSTP1	0.178843	1	2.30241	1	6.14156	0.400575
10347	TMBIM4	0.178918	1	2.30148	1	6.14156	-0.338405
81	CEP104	0.179133	1	2.29883	1	6.14156	2.72652
11008	RNASE1	0.179236	1	2.29757	1	6.14156	2.56026
13775	ARHGDIA	0.179276	1	2.29707	1	6.14156	0.875149
5588	TSPYL1	0.179508	1	2.29422	1	6.14156	0.609494
4802	LARP1	0.179533	1	2.29391	1	6.14156	0.754652
14521	MUM1	0.179596	1	2.29313	1	6.14156	-1.15462
11849	DRAIC	0.179945	1	2.28885	1	6.14156	1.26974
11377	VIPAS39	0.180113	1	2.2868	1	6.14156	-1.28263
13384	AC060780.1	0.180343	1	2.284	1	6.14156	0.988413
4566	AC034236.2	0.180424	1	2.28301	1	6.14156	1.44269e+08
11046	PABPN1	0.180531	1	2.2817	1	6.14156	-0.628805
11495	CKB	0.180802	1	2.27841	1	6.14156	0.632857
6213	TRRAP	0.180837	1	2.27798	1	6.14156	-1.69152
11431	UNC79	0.180902	1	2.27719	1	6.14156	1.44269e+08
9671	NDUFB8	0.180953	1	2.27657	1	6.14156	0.678331
4702	SRA1	0.181115	1	2.27461	1	6.14156	-0.544196
5993	KIAA0895	0.181384	1	2.27135	1	6.14156	1.06257
96	ESPN	0.181438	1	2.27069	1	6.14156	1.04757
806	DPH5	0.181638	1	2.26827	1	6.14156	-1.16476
10144	TUBA1B	0.181677	1	2.2678	1	6.14156	0.524828
12302	COQ7	0.181751	1	2.26691	1	6.14156	0.929789
5458	FILIP1	0.181841	1	2.26582	1	6.14156	1.34088
4450	PDE8B	0.182147	1	2.26214	1	6.14156	1.4427e+08
11523	BTBD6	0.182312	1	2.26016	1	6.14156	-0.928369
17101	AC025244.1	0.182386	1	2.25927	1	6.14156	1.44269e+08
4057	SCLT1	0.18248	1	2.25814	1	6.14156	0.954853
14743	DNM2	0.182506	1	2.25783	1	6.14156	0.98269
12125	RPS2	0.182737	1	2.25506	1	6.14156	-0.277389
16148	ZBTB21	0.183025	1	2.25161	1	6.14156	0.983638
2714	BHLHE40	0.183074	1	2.25103	1	6.14156	-1.03973
4064	NDUFC1	0.183209	1	2.24941	1	6.14156	-0.796291
4605	ISOC1	0.183251	1	2.24891	1	6.14156	-1.81267
4390	MAST4	0.18339	1	2.24726	1	6.14156	1.49103
14025	SERPINB4	0.183497	1	2.24598	1	6.14156	-3.59721
14855	AKAP8L	0.184151	1	2.23822	1	6.14156	-0.945235
2960	IMPDH2	0.184342	1	2.23596	1	6.14156	-1.21769
4074	ELMOD2	0.184362	1	2.23572	1	6.14156	-0.77543
11392	GALC	0.184466	1	2.23449	1	6.14156	-1.36578
9176	SIAE	0.184556	1	2.23343	1	6.14156	3.89247
10927	DNAJC3	0.184625	1	2.23262	1	6.14156	-0.71093
1820	GALM	0.184787	1	2.2307	1	6.14156	0.678453
218	NBL1	0.18494	1	2.2289	1	6.14156	0.519429
3370	XRN1	0.18527	1	2.22502	1	6.14156	1.27585
7082	MCPH1	0.185621	1	2.22091	1	6.14156	-0.835894
12242	EMP2	0.185641	1	2.22067	1	6.14156	-0.718583
14895	MVB12A	0.185905	1	2.21759	1	6.14156	-1.04994
10981	CUL4A	0.186054	1	2.21584	1	6.14156	0.760155
1519	ITPKB	0.186109	1	2.21521	1	6.14156	1.44269e+08
3079	PDHB	0.187035	1	2.20443	1	6.14156	0.545982
3821	ARL9	0.187041	1	2.20437	1	6.14156	3.57337
7539	NDUFB9	0.187212	1	2.20238	1	6.14156	0.650867
1513	H3F3A	0.1877	1	2.19675	1	6.14156	-0.134704
9629	PIK3AP1	0.18771	1	2.19663	1	6.14156	0.945688
8138	SLC25A25	0.187755	1	2.19612	1	6.14156	-1.03926
3101	SUCLG2	0.187787	1	2.19574	1	6.14156	0.776523
13115	PRPSAP2	0.187847	1	2.19505	1	6.14156	-1.32215
5223	TAP2	0.188166	1	2.19138	1	6.14156	1.52967
9693	NOLC1	0.188612	1	2.18627	1	6.14156	0.752223
2613	DAW1	0.188965	1	2.18223	1	6.14156	-0.822856
14612	MYDGF	0.189106	1	2.18062	1	6.14156	0.850488
2368	SCRN3	0.18937	1	2.17761	1	6.14156	-1.33512
6956	STAG2	0.189495	1	2.1762	1	6.14156	0.568263
12800	COX4I1	0.189642	1	2.17452	1	6.14156	0.207246
455	PPIE	0.189703	1	2.17383	1	6.14156	-1.20497
8028	HSDL2	0.189787	1	2.17288	1	6.14156	-0.953752
8135	DPM2	0.18986	1	2.17205	1	6.14156	-1.06082
10158	BCDIN3D-AS1	0.189873	1	2.1719	1	6.14156	1.44269e+08
14847	NDUFB7	0.190178	1	2.16844	1	6.14156	0.520612
15873	DDX17	0.190306	1	2.167	1	6.14156	0.597715
7632	SHARPIN	0.190307	1	2.16698	1	6.14156	1.07182
13368	EZH1	0.190308	1	2.16697	1	6.14156	3.2139
5356	LRRC73	0.190431	1	2.16559	1	6.14156	0.812909
8851	NDUFV1	0.190585	1	2.16384	1	6.14156	0.54815
8643	PRPF19	0.190618	1	2.16347	1	6.14156	0.971891
8153	GLE1	0.190712	1	2.16242	1	6.14156	0.986368
10940	UBAC2	0.190796	1	2.16146	1	6.14156	0.978567
5176	PRRC2A	0.190831	1	2.16107	1	6.14156	0.685784
10688	EP400	0.19096	1	2.15962	1	6.14156	0.7409
13279	PIP4K2B	0.190983	1	2.15936	1	6.14156	2.59552
6433	MTPN	0.191041	1	2.15871	1	6.14156	0.581627
8835	GRK2	0.191051	1	2.15859	1	6.14156	0.872173
1478	IARS2	0.19128	1	2.15602	1	6.14156	-0.475763
7229	LSM1	0.191584	1	2.15262	1	6.14156	0.75836
11415	PPP4R3A	0.191704	1	2.15127	1	6.14156	-0.580647
7480	FZD6	0.191954	1	2.14848	1	6.14156	-1.075
2278	LYPD6B	0.191992	1	2.14805	1	6.14156	-1.17879
7941	FAM120A	0.192241	1	2.14528	1	6.14156	-0.678685
3193	GTPBP8	0.192305	1	2.14457	1	6.14156	-0.795578
3774	NSUN7	0.192463	1	2.1428	1	6.14156	-1.84035
2705	CRBN	0.192581	1	2.14149	1	6.14156	0.934023
7405	C8orf88	0.192585	1	2.14145	1	6.14156	1.89117
13855	ANKRD12	0.192827	1	2.13876	1	6.14156	-0.453155
14267	SCAND1	0.192921	1	2.13772	1	6.14156	0.274805
2363	MAP3K20	0.19306	1	2.13617	1	6.14156	-1.05983
8262	TMEM141	0.193069	1	2.13608	1	6.14156	0.912049
2651	AGAP1	0.193663	1	2.12951	1	6.14156	0.811301
9799	BUB3	0.194027	1	2.12551	1	6.14156	-0.783193
8171	SH3GLB2	0.194039	1	2.12537	1	6.14156	-0.60632
4645	SEC24A	0.194101	1	2.12469	1	6.14156	-1.17698
15329	NAPA-AS1	0.194354	1	2.12192	1	6.14156	1.44269e+08
16205	MT-ND2	0.194686	1	2.11827	1	6.14156	0.605483
8319	SIGIRR	0.194787	1	2.11717	1	6.14156	0.859908
5057	HIST1H2AC	0.194813	1	2.11688	1	6.14156	-0.909258
811	VAV3	0.195034	1	2.11448	1	6.14156	-0.84005
7136	INTS10	0.19522	1	2.11244	1	6.14156	0.790938
13003	MPDU1	0.195256	1	2.11205	1	6.14156	-0.694031
975	MTMR11	0.195449	1	2.10994	1	6.14156	1.44269e+08
11200	GMFB	0.195466	1	2.10977	1	6.14156	-1.35959
5503	ANKRD6	0.195856	1	2.10553	1	6.14156	-4.31522
5810	PSMB1	0.196206	1	2.10173	1	6.14156	0.218661
7461	PABPC1	0.196234	1	2.10142	1	6.14156	-0.322538
4906	CANX	0.196634	1	2.0971	1	6.14156	0.26806
10723	SKA3	0.196716	1	2.09622	1	6.14156	0.769515
4595	PHAX	0.196727	1	2.0961	1	6.14156	0.595969
2016	HTRA2	0.196852	1	2.09475	1	6.14156	-1.08879
13512	TRIM25	0.197998	1	2.08246	1	6.14156	-1.15117
14919	SSBP4	0.198016	1	2.08226	1	6.14156	-0.296936
14996	URI1	0.19818	1	2.08051	1	6.14156	0.491049
9385	ZNF487	0.199005	1	2.07174	1	6.14156	-0.680389
9210	ARHGAP32	0.199323	1	2.06837	1	6.14156	-1.34179
8193	NCS1	0.199556	1	2.0659	1	6.14156	-0.767465
12471	STX4	0.199791	1	2.06342	1	6.14156	0.976088
5836	MAD1L1	0.199916	1	2.06211	1	6.14156	2.36762
11040	ACIN1	0.200015	1	2.06106	1	6.14156	-0.465053
8983	ME3	0.200305	1	2.05802	1	6.14156	-1.02147
2879	CCDC13	0.200501	1	2.05595	1	6.14156	1.32057
3046	RFT1	0.200585	1	2.05507	1	6.14156	3.28919
270	RCAN3	0.201053	1	2.05017	1	6.14156	0.580382
14568	ZNF57	0.201286	1	2.04774	1	6.14156	3.51672
15352	RPL18	0.201324	1	2.04734	1	6.14156	-0.284914
1757	EIF2B4	0.201332	1	2.04726	1	6.14156	-1.48135
4202	FAM149A	0.201504	1	2.04546	1	6.14156	1.7231
8919	C2CD3	0.201516	1	2.04534	1	6.14156	-0.979598
14262	RBM12	0.201727	1	2.04315	1	6.14156	1.3048
13820	THOC1	0.201733	1	2.04308	1	6.14156	1.02787
9066	COLCA1	0.201989	1	2.04042	1	6.14156	-1.38204
11118	FAM177A1	0.202113	1	2.03913	1	6.14156	0.488126
13593	DDX5	0.202295	1	2.03724	1	6.14156	-0.275058
12583	CCDC113	0.202303	1	2.03716	1	6.14156	-0.456933
7265	FNTA	0.202373	1	2.03643	1	6.14156	0.787021
13595	SMURF2	0.202687	1	2.03319	1	6.14156	-1.34293
12521	CYLD	0.202806	1	2.03196	1	6.14156	1.01378
14222	COMMD7	0.203161	1	2.0283	1	6.14156	0.86005
13814	TBCD	0.203305	1	2.02682	1	6.14156	-1.00828
1860	RHOQ	0.203351	1	2.02634	1	6.14156	-2.00657
7412	TRIQK	0.20343	1	2.02553	1	6.14156	-1.60916
15066	ALKBH6	0.203469	1	2.02513	1	6.14156	3.94777
10898	UCHL3	0.203574	1	2.02405	1	6.14156	0.813942
2522	IDH1	0.203674	1	2.02303	1	6.14156	-1.45762
9659	CUTC	0.203688	1	2.02288	1	6.14156	-1.07519
9315	NEBL	0.203942	1	2.02028	1	6.14156	1.15544
7826	ANKRD18A	0.204044	1	2.01923	1	6.14156	-1.57482
241	C1QA	0.204168	1	2.01797	1	6.14156	1.4427e+08
3199	USF3	0.204327	1	2.01634	1	6.14156	-1.45555
8044	POLE3	0.204368	1	2.01592	1	6.14156	0.897637
10493	CKAP4	0.204951	1	2.00998	1	6.14156	-0.901814
12920	PELP1	0.204952	1	2.00997	1	6.14156	-0.740533
2493	SUMO1	0.20509	1	2.00857	1	6.14156	0.43731
9560	GHITM	0.205126	1	2.0082	1	6.14156	0.567979
2115	UNC50	0.205262	1	2.00682	1	6.14156	1.34857
2130	TBC1D8	0.205299	1	2.00644	1	6.14156	-0.81034
4152	PALLD	0.20589	1	2.00046	1	6.14156	1.06089
3567	ATP13A3	0.206106	1	1.99828	1	6.14156	0.676063
4636	SKP1	0.206197	1	1.99736	1	6.14156	0.150352
11982	MRPS11	0.206494	1	1.99437	1	6.14156	1.16751
1845	DYNC2LI1	0.206678	1	1.99252	1	6.14156	0.902034
13383	BRCA1	0.206709	1	1.99221	1	6.14156	-0.919247
8357	CTSD	0.207157	1	1.98771	1	6.14156	0.561785
3488	MFN1	0.207183	1	1.98745	1	6.14156	1.0822
14557	SPPL2B	0.207254	1	1.98675	1	6.14156	0.836398
7250	GPAT4	0.207366	1	1.98562	1	6.14156	-1.31968
12882	SERPINF1	0.207433	1	1.98495	1	6.14156	-0.768744
11721	LYSMD2	0.207477	1	1.98451	1	6.14156	-0.942307
666	GADD45A	0.207579	1	1.98349	1	6.14156	-1.21061
8455	PARVA	0.207754	1	1.98175	1	6.14156	-0.754645
14102	PTPRA	0.208333	1	1.97598	1	6.14156	-0.534412
13268	HNF1B	0.208391	1	1.97541	1	6.14156	-4.16314
16018	SBF1	0.208811	1	1.97124	1	6.14156	-0.878805
9053	ACAT1	0.208839	1	1.97096	1	6.14156	-0.861631
7468	RRM2B	0.208884	1	1.97051	1	6.14156	-1.38812
4053	LARP1B	0.208932	1	1.97004	1	6.14156	-1.14919
15337	LIG1	0.209067	1	1.96871	1	6.14156	0.691098
9827	PPP2R2D	0.209248	1	1.96692	1	6.14156	-0.964425
6680	EFHC2	0.209487	1	1.96456	1	6.14156	-0.96385
531	EIF2B3	0.209725	1	1.96222	1	6.14156	-1.27105
16133	HMGN1	0.209796	1	1.96152	1	6.14156	0.393197
15764	KREMEN1	0.209919	1	1.96031	1	6.14156	-2.91839
541	NASP	0.209955	1	1.95996	1	6.14156	-0.357334
2641	NGEF	0.209978	1	1.95973	1	6.14156	2.87558
6007	MPLKIP	0.210157	1	1.95797	1	6.14156	-0.688747
15198	B9D2	0.210193	1	1.95762	1	6.14156	0.604301
15785	CCDC157	0.210218	1	1.95737	1	6.14156	0.872253
9624	CCNJ	0.21027	1	1.95687	1	6.14156	3.37762
5224	PSMB8	0.21036	1	1.95599	1	6.14156	0.648219
5942	CYCS	0.210365	1	1.95594	1	6.14156	-0.362022
3715	CD38	0.210431	1	1.95529	1	6.14156	0.954179
12094	HAGHL	0.210617	1	1.95346	1	6.14156	0.644436
15514	RPL28	0.210922	1	1.95048	1	6.14156	-0.319191
1463	CENPF	0.211041	1	1.94932	1	6.14156	-0.393513
1000	C1orf56	0.21112	1	1.94855	1	6.14156	-1.15899
2159	2010-09-01	0.211719	1	1.94273	1	6.14156	-0.898576
8708	RARRES3	0.211733	1	1.94259	1	6.14156	0.937028
13914	CHST9	0.211837	1	1.94158	1	6.14156	-0.471118
11659	CATSPER2	0.21199	1	1.9401	1	6.14156	2.62478
13871	TUBB6	0.211991	1	1.94009	1	6.14156	2.66866
15142	FBXO17	0.212252	1	1.93757	1	6.14156	1.44269e+08
14558	TIMM13	0.212592	1	1.93428	1	6.14156	-0.351585
11447	SNHG10	0.212749	1	1.93277	1	6.14156	-0.896828
1959	GMCL1	0.213542	1	1.92514	1	6.14156	-0.732687
754	ZNF644	0.213565	1	1.92492	1	6.14156	0.74515
11192	STYX	0.213865	1	1.92205	1	6.14156	-1.50024
2815	AZI2	0.213998	1	1.92077	1	6.14156	0.66931
7723	DENND4C	0.21401	1	1.92066	1	6.14156	1.10996
15153	SUPT5H	0.214122	1	1.91959	1	6.14156	0.661183
7455	FBXO43	0.214178	1	1.91906	1	6.14156	-1.4978
13661	NUP85	0.214551	1	1.9155	1	6.14156	0.8099
14245	PIGU	0.214684	1	1.91423	1	6.14156	-1.00856
2860	RPSA	0.214811	1	1.91302	1	6.14156	-0.164116
14378	RNF114	0.214822	1	1.91292	1	6.14156	0.685274
5151	FLOT1	0.215008	1	1.91115	1	6.14156	0.585906
12935	PFN1	0.215327	1	1.90812	1	6.14156	0.572689
8854	AP003716.1	0.215398	1	1.90745	1	6.14156	1.44269e+08
2357	HAT1	0.215499	1	1.9065	1	6.14156	-0.610366
13090	RASD1	0.215609	1	1.90546	1	6.14156	-1.06179
1384	GOLT1A	0.215774	1	1.9039	1	6.14156	3.62722
2743	PRRT3	0.215836	1	1.90331	1	6.14156	0.946039
10535	VPS29	0.215986	1	1.9019	1	6.14156	0.425614
2054	KDM3A	0.216257	1	1.89934	1	6.14156	0.91863
7054	IKBKG	0.216351	1	1.89846	1	6.14156	2.95165
6600	TMSB4X	0.216781	1	1.89442	1	6.14156	0.595719
3422	SSR3	0.216903	1	1.89327	1	6.14156	0.791378
2179	POLR1B	0.216917	1	1.89314	1	6.14156	1.48512
6267	SLC12A9	0.216979	1	1.89256	1	6.14156	3.54693
8540	CAT	0.217063	1	1.89178	1	6.14156	0.960374
9357	ARHGAP12	0.217146	1	1.89099	1	6.14156	0.969434
792	AGL	0.217315	1	1.88941	1	6.14156	-0.947781
151	FBXO6	0.217362	1	1.88898	1	6.14156	1.14173
[truncated: 15,153 more rows]

## Sheet: progressors.Multiciliated
	name	pval	adj_pval	f_statistic	df1	df2	lfc
18238	ITGB2	0.00010537	1	59.9219	1	7.0876	2.86301
11647	AC020656.1	0.000169319	1	51.6342	1	7.0876	2.34091
3685	MUC13	0.0004834	1	36.8107	1	7.0876	1.52431
12848	SERPINA10	0.000516396	1	36.0167	1	7.0876	-1.4427e+08
8325	CA2	0.000529462	1	35.7201	1	7.0876	3.76809
1325	FCGR3A	0.000647332	1	33.4088	1	7.0876	2.6868
19437	CAMP	0.000668259	1	33.0549	1	7.0876	3.7967
5436	HAVCR2	0.000713922	1	32.3297	1	7.0876	3.06482
19186	SIGLEC1	0.000736393	1	31.9943	1	7.0876	4.0939
1453	NPL	0.000744787	1	31.8724	1	7.0876	1.01055
17394	NKG7	0.000793841	1	31.1935	1	7.0876	1.93936
16981	HCST	0.000797047	1	31.151	1	7.0876	2.08756
6502	TAGAP	0.000899172	1	29.9023	1	7.0876	1.66974
14042	ITGAX	0.000957975	1	29.2631	1	7.0876	2.81396
4094	PCGF3	0.00100058	1	28.8306	1	7.0876	0.440599
18333	AL390036.1	0.00117017	1	27.3178	1	7.0876	3.53847
17866	LGALS1	0.00117256	1	27.2986	1	7.0876	1.66949
14075	ADCY7	0.00144002	1	25.4136	1	7.0876	2.46853
7669	IL2RG	0.0015869	1	24.5601	1	7.0876	1.93019
386	LAPTM5	0.00159814	1	24.499	1	7.0876	2.63786
17398	FPR1	0.00163431	1	24.306	1	7.0876	2.66698
17458	LAIR1	0.0016349	1	24.303	1	7.0876	1.55001
16956	FXYD5	0.00171642	1	23.8876	1	7.0876	1.96904
12847	PPP4R4	0.00173378	1	23.8025	1	7.0876	-0.861532
19618	FOLR2	0.00178877	1	23.5398	1	7.0876	3.48858
16000	CST7	0.00197009	1	22.7419	1	7.0876	2.20357
3735	PLXND1	0.00199204	1	22.6518	1	7.0876	2.52308
1609	LAMB3	0.00199405	1	22.6436	1	7.0876	1.24589
8998	ABCA1	0.00209814	1	22.2332	1	7.0876	0.950885
11506	NCKAP1L	0.0021462	1	22.0525	1	7.0876	2.73129
3855	MME	0.00217629	1	21.942	1	7.0876	2.64851
16002	ACSS1	0.00217873	1	21.9331	1	7.0876	0.467348
936	CD53	0.00222557	1	21.7651	1	7.0876	2.70371
9066	TLR4	0.00225592	1	21.6587	1	7.0876	1.35906
6822	IKZF1	0.00231992	1	21.4402	1	7.0876	2.10992
9795	FERMT3	0.00234473	1	21.3575	1	7.0876	1.86231
16982	TYROBP	0.00239022	1	21.2089	1	7.0876	2.77723
8017	MSR1	0.00239739	1	21.1858	1	7.0876	2.71096
4325	STAP1	0.00265704	1	20.4046	1	7.0876	1.62469
15374	CD300LF	0.00266705	1	20.3765	1	7.0876	3.37889
17993	PARVG	0.00268643	1	20.3224	1	7.0876	2.75925
8614	KIFC2	0.00269348	1	20.3028	1	7.0876	0.968106
18713	CXorf21	0.00291276	1	19.7257	1	7.0876	3.26747
4387	LINC01094	0.00291526	1	19.7194	1	7.0876	3.30623
13222	AQP9	0.00291992	1	19.7077	1	7.0876	2.64442
14240	PLA2G15	0.00325904	1	18.9194	1	7.0876	0.687745
9992	INPPL1	0.00332186	1	18.7849	1	7.0876	0.685275
3879	LXN	0.00332586	1	18.7765	1	7.0876	-0.417171
20851	AC100791.2	0.00336571	1	18.693	1	7.0876	-1.4427e+08
5474	DOCK2	0.0034234	1	18.5743	1	7.0876	2.26812
18907	CLEC12A	0.00342923	1	18.5625	1	7.0876	2.55094
18054	TYMP	0.00349629	1	18.428	1	7.0876	0.46281
11921	P2RX7	0.00350953	1	18.4019	1	7.0876	2.20474
15244	AC004687.1	0.00357705	1	18.2704	1	7.0876	2.57941
4448	GPRIN3	0.00358836	1	18.2487	1	7.0876	2.26583
2469	MARCO	0.00363304	1	18.1638	1	7.0876	2.94306
16644	ACP5	0.00390895	1	17.6678	1	7.0876	2.16865
8522	SLA	0.0039497	1	17.5983	1	7.0876	2.73551
14233	DPEP2	0.00396287	1	17.5761	1	7.0876	1.40315
12460	GZMB	0.00398467	1	17.5395	1	7.0876	2.71626
9660	SPI1	0.00407786	1	17.3858	1	7.0876	2.72159
14899	RAD51D	0.00412713	1	17.3064	1	7.0876	0.652313
5438	ITK	0.00424771	1	17.117	1	7.0876	3.17854
11159	SLC2A3	0.00434102	1	16.9751	1	7.0876	2.50215
8307	ZNF704	0.00439137	1	16.9002	1	7.0876	-0.361662
19273	SIGLEC7	0.00443513	1	16.8359	1	7.0876	4.6824
2187	ARHGAP25	0.00444453	1	16.8223	1	7.0876	1.44754
19772	GAPLINC	0.00445581	1	16.8059	1	7.0876	2.87799
17293	EMP3	0.00448857	1	16.7586	1	7.0876	1.69495
5625	LY86	0.00450833	1	16.7303	1	7.0876	2.64137
6890	LAT2	0.00451654	1	16.7186	1	7.0876	2.56342
12310	TNFSF13B	0.0046384	1	16.5479	1	7.0876	1.8914
16429	S1PR4	0.0047009	1	16.4626	1	7.0876	1.15418
6973	ERVW-1	0.00476745	1	16.3733	1	7.0876	1.18606
10028	SLCO2B1	0.00481978	1	16.3043	1	7.0876	2.87394
6013	TFEB	0.00485008	1	16.2647	1	7.0876	0.550559
10863	SCD	0.00492503	1	16.1682	1	7.0876	1.67838
10406	ITIH5	0.00505916	1	16.0002	1	7.0876	1.64541
19820	LILRA6	0.00510745	1	15.9411	1	7.0876	3.85603
19324	LINC01342	0.00515417	1	15.8846	1	7.0876	1.4427e+08
7528	GPR34	0.00531121	1	15.6994	1	7.0876	2.80882
13517	AC068831.6	0.00533045	1	15.6772	1	7.0876	3.45949
11048	FUOM	0.00533403	1	15.673	1	7.0876	1.92955
8689	PLIN2	0.0054892	1	15.4978	1	7.0876	1.88461
17457	LILRB2	0.00549111	1	15.4957	1	7.0876	2.96756
3417	PPM1M	0.00549324	1	15.4933	1	7.0876	1.03135
5652	ADTRP	0.0055263	1	15.4568	1	7.0876	2.39836
15115	FMNL1	0.00553141	1	15.4512	1	7.0876	1.66953
3528	ROBO1	0.0055867	1	15.3909	1	7.0876	0.431225
12757	FLVCR2	0.00564992	1	15.3229	1	7.0876	2.17601
12172	LCP1	0.00573622	1	15.2316	1	7.0876	1.80519
16536	TRAPPC5	0.00576856	1	15.1978	1	7.0876	0.936077
327	CD52	0.00578133	1	15.1845	1	7.0876	2.41116
14446	CHMP1A	0.00579783	1	15.1674	1	7.0876	0.332589
3113	PPARG	0.00595448	1	15.0083	1	7.0876	2.38048
6711	SNX10	0.00596048	1	15.0023	1	7.0876	1.93613
11082	CRACR2A	0.00617819	1	14.7902	1	7.0876	0.403756
19422	SLC19A3	0.00622216	1	14.7485	1	7.0876	3.38691
17446	OSCAR	0.00624676	1	14.7253	1	7.0876	2.27193
9065	AL161630.1	0.00633773	1	14.6407	1	7.0876	1.20627
18504	SUCNR1	0.00642163	1	14.564	1	7.0876	2.98768
5400	CSF1R	0.00652332	1	14.4728	1	7.0876	2.52751
14920	CCL18	0.00664338	1	14.3674	1	7.0876	2.52478
13071	NUSAP1	0.00669379	1	14.3239	1	7.0876	1.09484
5420	SPARC	0.0067342	1	14.2893	1	7.0876	2.96831
17526	AURKC	0.00679326	1	14.2393	1	7.0876	-0.924287
11239	PTPRO	0.00686464	1	14.1795	1	7.0876	3.3593
10239	JAML	0.00703612	1	14.0392	1	7.0876	1.8595
11163	CLEC4A	0.00708392	1	14.0008	1	7.0876	1.91485
8784	MELK	0.00709453	1	13.9923	1	7.0876	2.92692
6363	VNN2	0.00709586	1	13.9913	1	7.0876	0.67691
18483	AC104435.2	0.00720005	1	13.909	1	7.0876	2.59334
5824	PPP1R18	0.00725383	1	13.8672	1	7.0876	1.93666
19107	AC006435.3	0.00743886	1	13.7261	1	7.0876	1.4427e+08
3740	LINC02021	0.00760734	1	13.6016	1	7.0876	0.779767
9903	CTSF	0.00770254	1	13.5328	1	7.0876	0.650392
19519	AL356417.3	0.00774166	1	13.5048	1	7.0876	1.4427e+08
13660	E4F1	0.00790265	1	13.3916	1	7.0876	0.344362
20831	AC018521.7	0.00813972	1	13.2303	1	7.0876	3.35337
12217	THSD1	0.00822848	1	13.1714	1	7.0876	1.5669
1950	DRC1	0.00823556	1	13.1667	1	7.0876	-0.870059
6409	AL035446.1	0.00828397	1	13.135	1	7.0876	2.79746
950	C1orf162	0.00839088	1	13.0658	1	7.0876	2.23479
12563	GNG2	0.00842318	1	13.0451	1	7.0876	2.19387
11443	BIN2	0.00843264	1	13.0391	1	7.0876	2.01026
9914	PC	0.00851998	1	12.9837	1	7.0876	0.506719
17074	GMFG	0.00854325	1	12.9691	1	7.0876	2.32941
1315	FCER1G	0.00855136	1	12.964	1	7.0876	2.73235
11739	LTA4H	0.00856328	1	12.9565	1	7.0876	0.524565
6608	RBAK-RBAKDN	0.00869333	1	12.8759	1	7.0876	-0.751615
13454	TM6SF1	0.00873882	1	12.8481	1	7.0876	2.48275
16975	AD000671.3	0.00883196	1	12.7917	1	7.0876	-1.42514
14714	TRPV2	0.00893331	1	12.7312	1	7.0876	2.14027
15347	ABCA10	0.00893545	1	12.73	1	7.0876	0.607565
7845	AIFM1	0.00897083	1	12.7091	1	7.0876	-0.292362
19818	FPR2	0.00907831	1	12.6462	1	7.0876	3.20821
9709	MS4A7	0.00910247	1	12.6322	1	7.0876	2.48649
4296	KIT	0.00912436	1	12.6196	1	7.0876	1.09061
18375	AL512306.2	0.00918869	1	12.5827	1	7.0876	1.67495
18605	LINC01187	0.00929862	1	12.5203	1	7.0876	2.41747
870	PALMD	0.00931598	1	12.5106	1	7.0876	-0.513007
15308	PECAM1	0.00934317	1	12.4953	1	7.0876	2.61477
19811	AC020909.2	0.00936331	1	12.4841	1	7.0876	2.885
2542	ZEB2	0.00942569	1	12.4495	1	7.0876	2.17424
10553	ALOX5	0.00947803	1	12.4206	1	7.0876	2.68125
14451	VPS9D1	0.00950581	1	12.4054	1	7.0876	0.766243
3254	LINC02158	0.00953681	1	12.3885	1	7.0876	-1.09668
19584	DCSTAMP	0.00954454	1	12.3843	1	7.0876	3.30138
3632	ARHGAP31	0.00963392	1	12.3359	1	7.0876	1.14353
1323	FCGR2A	0.00981949	1	12.2374	1	7.0876	2.7322
18302	FAM167B	0.00982281	1	12.2356	1	7.0876	1.14865
5128	AC008467.1	0.00987163	1	12.2101	1	7.0876	0.871969
11312	SINHCAF	0.00987311	1	12.2094	1	7.0876	-0.294849
13619	CLCN7	0.00988085	1	12.2053	1	7.0876	0.367733
3999	CRYGS	0.00989557	1	12.1977	1	7.0876	1.20942
2258	DOK1	0.00990263	1	12.194	1	7.0876	2.1688
8396	RNF19A	0.00992695	1	12.1814	1	7.0876	-0.268305
17954	AL021453.1	0.0100372	1	12.1248	1	7.0876	-0.549532
16213	SMIM25	0.0100417	1	12.1225	1	7.0876	2.37083
10156	CASP1	0.0100599	1	12.1132	1	7.0876	0.445431
15467	TIMP2	0.0101464	1	12.0695	1	7.0876	1.89607
6905	HIP1	0.0101577	1	12.0638	1	7.0876	0.637681
13260	DAPK2	0.0102995	1	11.9933	1	7.0876	0.949097
517	EXO5	0.0103809	1	11.9533	1	7.0876	0.634628
18313	BSND	0.0104392	1	11.9249	1	7.0876	2.90896
17456	LILRB3	0.0104399	1	11.9246	1	7.0876	2.28353
11827	C12orf76	0.0104904	1	11.9002	1	7.0876	-0.323973
18047	CR559946.2	0.0108058	1	11.7511	1	7.0876	-3.04376
14079	SNX20	0.0108525	1	11.7295	1	7.0876	2.2701
17126	AXL	0.0108788	1	11.7174	1	7.0876	1.59953
9245	MED22	0.0111254	1	11.6057	1	7.0876	0.565586
2308	CD8B	0.0111377	1	11.6002	1	7.0876	1.75759
14631	CD68	0.0111833	1	11.58	1	7.0876	1.94897
15236	AC015813.1	0.0113021	1	11.5276	1	7.0876	0.663649
1267	MNDA	0.0113103	1	11.524	1	7.0876	2.37158
5138	NREP	0.0113247	1	11.5177	1	7.0876	1.44632
12041	EEF1AKMT1	0.0114161	1	11.4781	1	7.0876	-0.308919
1805	C1orf100	0.0114201	1	11.4763	1	7.0876	-1.58298
9708	MS4A4A	0.0114623	1	11.4582	1	7.0876	2.66411
18685	CPED1	0.0115845	1	11.406	1	7.0876	2.79487
2184	PLEK	0.0115962	1	11.401	1	7.0876	1.9229
6819	UPP1	0.0116413	1	11.382	1	7.0876	1.71938
391	FABP3	0.0117187	1	11.3495	1	7.0876	2.18683
12080	LNX2	0.0117322	1	11.3439	1	7.0876	0.308194
5856	AIF1	0.0118938	1	11.2771	1	7.0876	2.55388
10717	KCNMA1	0.0119256	1	11.2641	1	7.0876	2.2763
17211	APOC1	0.0119982	1	11.2346	1	7.0876	2.29257
9632	AC103736.1	0.012046	1	11.2153	1	7.0876	1.44131
17752	MIAT	0.0121267	1	11.1829	1	7.0876	1.41598
9919	GRK2	0.0121365	1	11.1789	1	7.0876	0.277962
13954	SPN	0.0121367	1	11.1789	1	7.0876	2.51679
15094	GRN	0.0121833	1	11.1603	1	7.0876	1.28026
7098	POLR2J3	0.0122254	1	11.1436	1	7.0876	1.75318
18490	AC078785.1	0.0122265	1	11.1432	1	7.0876	-2.63498
16027	HCK	0.0122445	1	11.1361	1	7.0876	2.50601
10069	FAM181B	0.0123202	1	11.1063	1	7.0876	-1.20132
13179	GLDN	0.0123869	1	11.0803	1	7.0876	2.43579
19243	LRRC25	0.0123884	1	11.0797	1	7.0876	2.43997
11270	BCAT1	0.0124616	1	11.0514	1	7.0876	2.19074
12619	LRRC9	0.0124672	1	11.0492	1	7.0876	-1.47593
7840	SASH3	0.0124685	1	11.0487	1	7.0876	2.30518
2431	BUB1	0.012549	1	11.0178	1	7.0876	1.56216
21456	AC007639.1	0.0130336	1	10.837	1	7.0876	2.56413
19951	AC135803.1	0.0130586	1	10.8279	1	7.0876	1.78762
12487	SNX6	0.0131678	1	10.7884	1	7.0876	-0.319586
12977	AC022613.1	0.0132944	1	10.7432	1	7.0876	2.13617
2649	OLA1	0.0133429	1	10.726	1	7.0876	-0.276735
8308	PAG1	0.0133513	1	10.7231	1	7.0876	2.1581
17784	OSM	0.0133875	1	10.7103	1	7.0876	3.49162
16399	IZUMO4	0.013425	1	10.6972	1	7.0876	0.453384
18609	HK3	0.0134798	1	10.678	1	7.0876	2.14823
6008	TREM2	0.0134882	1	10.6751	1	7.0876	2.59421
7926	FLNA	0.0135045	1	10.6694	1	7.0876	1.88845
7436	SHROOM2	0.0136027	1	10.6354	1	7.0876	0.445732
10243	CD3D	0.013653	1	10.6181	1	7.0876	1.47518
2450	IL1RN	0.0136616	1	10.6151	1	7.0876	1.89734
11161	C3AR1	0.0136676	1	10.6131	1	7.0876	2.30577
12764	VASH1-AS1	0.0136768	1	10.6099	1	7.0876	0.682652
5475	LCP2	0.0136808	1	10.6086	1	7.0876	2.20154
13687	PRSS21	0.0136809	1	10.6085	1	7.0876	2.70601
18322	PTGER3	0.0136986	1	10.6025	1	7.0876	2.41026
10355	AP003486.1	0.0140134	1	10.4965	1	7.0876	0.569803
6346	LAMA2	0.0140139	1	10.4964	1	7.0876	0.978842
1499	PTPRC	0.0140148	1	10.4961	1	7.0876	1.84875
296	AL445686.2	0.0140335	1	10.4899	1	7.0876	-0.391246
9454	TPP1	0.0140338	1	10.4898	1	7.0876	0.383052
10924	GSTO2	0.0140982	1	10.4685	1	7.0876	-0.28317
14869	EVI2B	0.0142312	1	10.425	1	7.0876	2.33366
9707	MS4A6A	0.0142706	1	10.4122	1	7.0876	2.48193
16315	TPD52L2	0.0142842	1	10.4078	1	7.0876	0.277273
2730	GLS	0.0143016	1	10.4022	1	7.0876	0.367159
16266	PHACTR3	0.0143846	1	10.3755	1	7.0876	2.08253
21598	AC073316.1	0.0144203	1	10.3641	1	7.0876	1.4427e+08
2876	SLC11A1	0.0144654	1	10.3497	1	7.0876	1.30802
17857	RAC2	0.0146371	1	10.2955	1	7.0876	1.93829
16722	ASF1B	0.0146595	1	10.2884	1	7.0876	1.1048
13488	PEX11A	0.014672	1	10.2845	1	7.0876	-0.679354
10607	AC022390.1	0.0148445	1	10.231	1	7.0876	-1.05812
10654	PRF1	0.0149074	1	10.2117	1	7.0876	1.89583
2180	AC017083.2	0.0149142	1	10.2096	1	7.0876	1.02775
2850	FN1	0.0149572	1	10.1965	1	7.0876	2.62689
323	CNKSR1	0.0149792	1	10.1898	1	7.0876	0.381075
9262	FCN1	0.0149871	1	10.1874	1	7.0876	3.02621
7645	MTMR8	0.015135	1	10.1427	1	7.0876	1.09409
18384	PGBD5	0.0151543	1	10.1369	1	7.0876	-2.31542
7920	RENBP	0.0152096	1	10.1204	1	7.0876	1.34639
263	C1QC	0.0152411	1	10.111	1	7.0876	2.23524
20564	AC092111.2	0.0153606	1	10.0756	1	7.0876	2.01523
12831	ITPK1	0.0153968	1	10.065	1	7.0876	0.422482
12675	ZFYVE26	0.0154485	1	10.0498	1	7.0876	0.4415
16798	COLGALT1	0.0157497	1	9.96281	1	7.0876	0.832611
15371	CD300C	0.0160285	1	9.88421	1	7.0876	2.76938
1799	OPN3	0.0161843	1	9.84102	1	7.0876	0.986861
20076	AC019080.3	0.0162094	1	9.83411	1	7.0876	1.157
7651	VSIG4	0.0162265	1	9.82942	1	7.0876	2.92926
601	MAST2	0.0162507	1	9.82279	1	7.0876	0.362117
17972	SERHL2	0.016258	1	9.82078	1	7.0876	0.605779
17232	VASP	0.0162613	1	9.81989	1	7.0876	0.420199
16159	WFDC6	0.0163511	1	9.7954	1	7.0876	-0.516548
4493	CENPE	0.0164175	1	9.7774	1	7.0876	1.07989
4568	HSPA4L	0.0164296	1	9.77412	1	7.0876	-0.353053
7297	MTRNR2L6	0.0164717	1	9.76276	1	7.0876	0.777604
2348	CNNM3-DT	0.0166919	1	9.70399	1	7.0876	1.06377
7898	CD99L2	0.0167688	1	9.6837	1	7.0876	0.352944
6689	FAM126A	0.0167689	1	9.68368	1	7.0876	1.03538
17581	ZNF497	0.0167924	1	9.67752	1	7.0876	0.487605
19614	MS4A14	0.0167958	1	9.67661	1	7.0876	3.06947
995	CD2	0.0168222	1	9.6697	1	7.0876	1.61043
7945	MPP1	0.0169998	1	9.62349	1	7.0876	1.76357
10720	POLR3A	0.0170282	1	9.61615	1	7.0876	-0.446173
8184	PRKDC	0.0170625	1	9.60733	1	7.0876	-0.275905
4379	2011-09-01	0.0172847	1	9.55064	1	7.0876	0.47632
13986	CORO1A	0.0173998	1	9.52165	1	7.0876	1.75714
5840	TCF19	0.0174324	1	9.51347	1	7.0876	1.1451
6196	NT5E	0.0174738	1	9.50314	1	7.0876	0.798852
8155	ADAM32	0.0175398	1	9.48673	1	7.0876	1.44045
8296	AC083837.1	0.0176038	1	9.47087	1	7.0876	0.869297
16164	UBE2C	0.0177172	1	9.44297	1	7.0876	2.36077
10233	TMPRSS13	0.0177994	1	9.4229	1	7.0876	-0.799107
19323	AC004556.1	0.0178496	1	9.41069	1	7.0876	5.96838
1067	FCGR1A	0.0179266	1	9.39207	1	7.0876	1.85501
1275	VSIG8	0.0179599	1	9.38404	1	7.0876	0.747176
13274	AC103691.1	0.0179909	1	9.37658	1	7.0876	0.638998
14349	MAF	0.0181084	1	9.34847	1	7.0876	1.1044
1149	S100A9	0.0181975	1	9.32732	1	7.0876	1.70466
18951	SVOP	0.0182737	1	9.30933	1	7.0876	1.95937
4178	AC005674.1	0.0182978	1	9.30366	1	7.0876	1.4427e+08
18573	GAPT	0.0183527	1	9.29078	1	7.0876	2.9088
764	AL035409.1	0.0183725	1	9.28615	1	7.0876	-1.4427e+08
262	C1QA	0.018402	1	9.27925	1	7.0876	2.45939
21655	AC040934.1	0.0184456	1	9.2691	1	7.0876	1.4427e+08
1151	S100A8	0.0184676	1	9.264	1	7.0876	1.79231
3215	MYD88	0.0184903	1	9.25873	1	7.0876	0.465215
7574	WAS	0.0184965	1	9.2573	1	7.0876	1.50402
18833	CATSPER1	0.0185051	1	9.2553	1	7.0876	3.17487
4695	CLCN3	0.0185195	1	9.25195	1	7.0876	-0.303472
1113	GABPB2	0.0185505	1	9.24481	1	7.0876	0.247827
19260	CEACAM21	0.0186493	1	9.22207	1	7.0876	2.12049
17336	CD37	0.0186511	1	9.22166	1	7.0876	1.2877
689	AC119674.1	0.0186853	1	9.21383	1	7.0876	2.4053
10316	STT3A-AS1	0.0188185	1	9.18349	1	7.0876	-1.4427e+08
2973	SAG	0.0188559	1	9.17503	1	7.0876	2.24733
6587	TMEM184A	0.0188964	1	9.16588	1	7.0876	0.536879
1624	AL356310.1	0.0190617	1	9.12884	1	7.0876	-0.886191
19188	PARAL1	0.0191224	1	9.11533	1	7.0876	3.1442
11838	HVCN1	0.0191815	1	9.10223	1	7.0876	0.901887
22059	LDHAL6B	0.0193033	1	9.07541	1	7.0876	1.4427e+08
16631	PLPPR2	0.0193549	1	9.06412	1	7.0876	0.629552
18463	FGD5	0.0194102	1	9.05204	1	7.0876	2.14336
15593	AP005329.1	0.0194684	1	9.03941	1	7.0876	-0.686972
11880	FBXO21	0.0194735	1	9.0383	1	7.0876	-0.236209
9260	WDR5	0.0195169	1	9.0289	1	7.0876	0.297303
10452	VIM	0.0195392	1	9.02408	1	7.0876	0.62838
10488	APBB1IP	0.0195565	1	9.02035	1	7.0876	1.62693
6636	C7orf26	0.0196806	1	8.99369	1	7.0876	0.299774
15637	TUBB6	0.0196887	1	8.99195	1	7.0876	1.86442
18201	ABCG1	0.0196935	1	8.99093	1	7.0876	0.994524
2070	PPM1B	0.0197999	1	8.96827	1	7.0876	0.247864
10071	DDIAS	0.0198148	1	8.96512	1	7.0876	2.03756
13422	BCL2A1	0.0198218	1	8.96363	1	7.0876	2.15564
17639	PRODH	0.020025	1	8.92085	1	7.0876	1.21049
12327	AL139384.1	0.020035	1	8.91875	1	7.0876	0.678147
21506	AC008770.2	0.0200432	1	8.91706	1	7.0876	1.96204
6344	THEMIS	0.0201452	1	8.8958	1	7.0876	4.8489
5048	AC008771.1	0.0202026	1	8.88391	1	7.0876	-0.47259
14775	LGALS9B	0.02036	1	8.85154	1	7.0876	0.990136
6585	INTS1	0.0205326	1	8.8164	1	7.0876	0.417856
8943	FBP1	0.020656	1	8.7915	1	7.0876	1.19084
2121	CCDC88A	0.0207264	1	8.77738	1	7.0876	1.25443
4867	DAB2	0.0208101	1	8.76069	1	7.0876	2.18162
14967	TCAP	0.0208605	1	8.75067	1	7.0876	1.38166
3285	LIMD1	0.0208701	1	8.74878	1	7.0876	0.392112
1897	SMC6	0.0209309	1	8.73674	1	7.0876	0.398334
11669	GLIPR1	0.0211658	1	8.69067	1	7.0876	0.737508
21641	TRPM1	0.0211933	1	8.68533	1	7.0876	1.4427e+08
9280	CARD9	0.0212187	1	8.68039	1	7.0876	2.27411
13588	PIGQ	0.0212398	1	8.67629	1	7.0876	0.382002
10509	ZEB1	0.021276	1	8.66929	1	7.0876	1.20626
1503	KIF14	0.021294	1	8.66581	1	7.0876	1.80577
14027	AC135050.3	0.0213063	1	8.66344	1	7.0876	1.39393
8690	DENND4C	0.0214653	1	8.63289	1	7.0876	0.197729
3662	CD86	0.0214738	1	8.63126	1	7.0876	2.32895
9780	HRASLS5	0.0215714	1	8.61267	1	7.0876	1.2057
19724	AC136624.2	0.0216051	1	8.60627	1	7.0876	1.4427e+08
19407	LIMS2	0.0216058	1	8.60614	1	7.0876	3.05504
1629	DTL	0.0216224	1	8.603	1	7.0876	1.91721
8085	DPYSL2	0.0216399	1	8.59969	1	7.0876	0.958049
19603	ZNF883	0.0216512	1	8.59754	1	7.0876	3.39496
10345	TMEM45B	0.0216625	1	8.59542	1	7.0876	-0.249005
13774	EMP2	0.0217583	1	8.57737	1	7.0876	-0.27665
9033	SNX30	0.0219509	1	8.54139	1	7.0876	0.487425
4649	TLR2	0.0220378	1	8.52529	1	7.0876	0.428659
15369	CD300A	0.0220707	1	8.51921	1	7.0876	1.72814
1169	DENND4B	0.0221213	1	8.50989	1	7.0876	0.621593
14794	LGALS9	0.0221544	1	8.50382	1	7.0876	0.644485
9403	TNNT3	0.0223727	1	8.464	1	7.0876	0.429827
10639	SRGN	0.022389	1	8.46104	1	7.0876	1.77801
972	PTPN22	0.0224784	1	8.4449	1	7.0876	1.9713
563	AL357079.1	0.0225776	1	8.42709	1	7.0876	-1.33395
13973	INO80E	0.0226818	1	8.40848	1	7.0876	0.491728
18753	ATP6V0D2	0.0226936	1	8.40638	1	7.0876	2.20064
19388	VIT	0.0227121	1	8.40309	1	7.0876	-2.08795
4917	GZMA	0.0227243	1	8.40092	1	7.0876	1.3321
15883	SIRPB1	0.0228533	1	8.37811	1	7.0876	2.04902
2593	AC009299.3	0.0229455	1	8.36189	1	7.0876	-0.793141
2760	SATB2	0.0229896	1	8.35415	1	7.0876	1.05289
3105	GHRLOS	0.0232245	1	8.31334	1	7.0876	1.14207
8386	NIPAL2	0.0232976	1	8.30073	1	7.0876	0.484983
3698	AC016924.1	0.0232994	1	8.30042	1	7.0876	-1.4427e+08
14269	CLEC18A	0.0233031	1	8.2998	1	7.0876	1.20682
22127	AC008555.3	0.0233737	1	8.28767	1	7.0876	1.4427e+08
14915	CCL5	0.0234507	1	8.27451	1	7.0876	1.07744
16194	PREX1	0.0235954	1	8.24994	1	7.0876	0.537964
14825	AC010761.2	0.0237558	1	8.22294	1	7.0876	-1.21663
17898	AL021707.6	0.0238026	1	8.21509	1	7.0876	0.547051
2707	FAM171B	0.0238191	1	8.21233	1	7.0876	0.864121
11558	PTGES3	0.0238485	1	8.20742	1	7.0876	-0.281875
14405	IRF8	0.0238505	1	8.20709	1	7.0876	2.23052
14734	SREBF1	0.023973	1	8.18673	1	7.0876	0.514575
4626	ARHGAP10	0.0239891	1	8.18407	1	7.0876	1.5468
1202	ADAM15	0.0240002	1	8.18222	1	7.0876	0.35728
9872	CTSW	0.0241569	1	8.15641	1	7.0876	2.38862
20572	TAS2R19	0.0242007	1	8.14923	1	7.0876	1.43308
3292	CCR5	0.0243322	1	8.12777	1	7.0876	1.71051
7010	NPTX2	0.0244101	1	8.11513	1	7.0876	-1.5789
15172	ABI3	0.0244528	1	8.10823	1	7.0876	1.55862
15851	NFATC1	0.0244988	1	8.1008	1	7.0876	0.301576
21770	ADCY10	0.0246441	1	8.07748	1	7.0876	1.4427e+08
342	TRNP1	0.0247069	1	8.06746	1	7.0876	0.43015
10677	AC016394.2	0.0248373	1	8.04675	1	7.0876	0.730357
10338	FLI1	0.0249136	1	8.0347	1	7.0876	1.95323
7853	RAP2C	0.0249143	1	8.03459	1	7.0876	0.279411
22126	AC011477.4	0.0249173	1	8.03411	1	7.0876	1.4427e+08
1166	SLC27A3	0.0249323	1	8.03175	1	7.0876	0.504619
7147	PNPLA8	0.0249709	1	8.02568	1	7.0876	-0.291644
3684	ITGB5	0.0249875	1	8.02307	1	7.0876	0.282625
16535	MCEMP1	0.0250082	1	8.01981	1	7.0876	2.72991
17473	PPP1R12C	0.0251293	1	8.00087	1	7.0876	0.389673
4436	ABCG2	0.0251547	1	7.99692	1	7.0876	1.83699
11793	TCP11L2	0.0251855	1	7.99212	1	7.0876	-0.404137
12091	LINC00572	0.0251927	1	7.99101	1	7.0876	-1.49702
9333	PNPLA7	0.0251929	1	7.99098	1	7.0876	0.965745
8162	GINS4	0.025309	1	7.97298	1	7.0876	0.663477
14789	MTRNR2L1	0.0253578	1	7.96545	1	7.0876	2.74243
9100	NEK6	0.0257274	1	7.90903	1	7.0876	1.21964
12907	EXOC3L4	0.0257328	1	7.90822	1	7.0876	1.27264
18892	AC016825.1	0.0258366	1	7.89256	1	7.0876	1.4427e+08
15577	COLEC12	0.0258513	1	7.89035	1	7.0876	1.62117
14	C1orf159	0.0259017	1	7.88279	1	7.0876	0.523736
8040	DOK2	0.0259199	1	7.88006	1	7.0876	2.74397
13893	EARS2	0.0259696	1	7.87263	1	7.0876	0.513856
17390	CD33	0.0259892	1	7.8697	1	7.0876	2.48985
6382	MTFR2	0.0260561	1	7.85973	1	7.0876	1.00265
21649	AC126755.2	0.0260634	1	7.85865	1	7.0876	1.4427e+08
828	LRRC8C	0.02611	1	7.85173	1	7.0876	1.39019
16527	PNPLA6	0.026124	1	7.84964	1	7.0876	0.568989
21841	AC124893.1	0.0261281	1	7.84904	1	7.0876	1.4427e+08
3658	IQCB1	0.0261466	1	7.84629	1	7.0876	-0.360858
9698	MPEG1	0.0261829	1	7.84093	1	7.0876	2.24883
19349	AL390066.1	0.026235	1	7.83324	1	7.0876	2.04181
7503	GK-AS1	0.0263463	1	7.81686	1	7.0876	1.71253
11887	AC026367.1	0.0263486	1	7.81653	1	7.0876	-1.20058
6476	AL590867.1	0.0263853	1	7.81115	1	7.0876	-1.73332
9068	AL354754.1	0.0263919	1	7.81019	1	7.0876	-1.03242
9538	LDHC	0.0264193	1	7.80617	1	7.0876	5.82004
4787	ADCY2	0.0264333	1	7.80414	1	7.0876	0.536116
11056	AC026369.3	0.0264444	1	7.80251	1	7.0876	2.7517
12795	GPR65	0.0265418	1	7.78833	1	7.0876	2.18307
1326	FCGR2B	0.0265818	1	7.78253	1	7.0876	2.50006
7512	CYBB	0.0266242	1	7.77639	1	7.0876	2.45059
1800	CHML	0.0266565	1	7.77173	1	7.0876	0.436698
3626	LSAMP	0.0266582	1	7.77148	1	7.0876	2.44527
14766	SLC47A1	0.0266971	1	7.76587	1	7.0876	2.61403
14041	ITGAM	0.026749	1	7.75839	1	7.0876	2.70478
10673	MCU	0.0270711	1	7.71243	1	7.0876	0.332171
5808	TRIM31	0.0270729	1	7.71218	1	7.0876	-1.21638
9366	DEAF1	0.0271231	1	7.70508	1	7.0876	0.395304
17105	SERTAD3	0.0271433	1	7.70222	1	7.0876	-0.347992
10365	AP004550.1	0.0271623	1	7.69954	1	7.0876	1.4427e+08
21848	AC104662.1	0.0271854	1	7.69629	1	7.0876	1.4427e+08
18930	RDH16	0.0271869	1	7.69607	1	7.0876	1.51307
20645	AL137246.2	0.0271915	1	7.69543	1	7.0876	3.32115
16534	STXBP2	0.0271972	1	7.69463	1	7.0876	0.444865
7161	TFEC	0.0272794	1	7.68308	1	7.0876	2.44262
16360	ABCA7	0.0273415	1	7.6744	1	7.0876	0.624981
21840	AC079594.2	0.0273478	1	7.67351	1	7.0876	1.4427e+08
10960	FAM160B1	0.0274101	1	7.66482	1	7.0876	0.335465
12098	ALOX5AP	0.0274273	1	7.66242	1	7.0876	2.80535
7732	BTK	0.0274582	1	7.65812	1	7.0876	2.3049
8311	FABP4	0.0275109	1	7.65081	1	7.0876	2.40214
21653	AC087742.1	0.0275147	1	7.65029	1	7.0876	1.4427e+08
9928	TBC1D10C	0.0275674	1	7.64298	1	7.0876	1.71128
99	ACOT7	0.0276099	1	7.63711	1	7.0876	0.526428
15105	DCAKD	0.0276448	1	7.63231	1	7.0876	0.390442
19801	AC005616.1	0.0276577	1	7.63052	1	7.0876	1.4427e+08
13624	TMEM204	0.0276865	1	7.62656	1	7.0876	-1.84463
679	MROH7	0.0279673	1	7.5882	1	7.0876	1.01082
16487	CATSPERD	0.0279887	1	7.5853	1	7.0876	-0.326766
17210	APOE	0.0281794	1	7.55955	1	7.0876	2.40311
15826	CD226	0.0281925	1	7.55779	1	7.0876	1.09373
20781	AC010536.3	0.0281992	1	7.55689	1	7.0876	4.89495
1096	ADAMTSL4	0.0282008	1	7.55668	1	7.0876	2.15456
11425	GPD1	0.0282491	1	7.55019	1	7.0876	1.08843
11189	OLR1	0.0282582	1	7.54897	1	7.0876	2.35844
11	ISG15	0.0284901	1	7.51808	1	7.0876	0.421733
11807	SELPLG	0.0285098	1	7.51547	1	7.0876	0.53211
17850	NCF4	0.0286772	1	7.4934	1	7.0876	2.19641
6828	EGFR	0.0287525	1	7.48352	1	7.0876	0.34107
4973	CCNB1	0.0287535	1	7.48339	1	7.0876	-0.362379
6759	AOAH	0.0288165	1	7.47514	1	7.0876	1.53583
12184	RCBTB2	0.0288206	1	7.47462	1	7.0876	0.380858
15410	UNC13D	0.0289404	1	7.45902	1	7.0876	1.45657
17615	KDM5D	0.0290064	1	7.45046	1	7.0876	0.269647
5527	DOK3	0.029238	1	7.42063	1	7.0876	1.68039
7881	AL683813.1	0.0292836	1	7.4148	1	7.0876	0.69275
2282	CAPG	0.029426	1	7.39664	1	7.0876	0.925155
17956	SHISA8	0.0294846	1	7.38921	1	7.0876	1.80276
16175	NCOA5	0.0295322	1	7.38318	1	7.0876	0.358942
9946	TCIRG1	0.0295548	1	7.38032	1	7.0876	0.434255
16136	FITM2	0.0295747	1	7.3778	1	7.0876	0.348813
307	RHCE	0.0296034	1	7.37418	1	7.0876	-0.732297
5460	GABRB2	0.0296697	1	7.36584	1	7.0876	1.95904
13087	VPS39	0.0297012	1	7.36188	1	7.0876	0.330469
14855	AC127024.2	0.0297426	1	7.35669	1	7.0876	1.36678
3290	CXCR6	0.029747	1	7.35614	1	7.0876	1.88261
8764	ARHGEF39	0.029824	1	7.34651	1	7.0876	0.737289
9185	MIGA2	0.0298364	1	7.34495	1	7.0876	0.41439
15318	AXIN2	0.029839	1	7.34463	1	7.0876	-0.535715
10577	TMEM273	0.0298679	1	7.34102	1	7.0876	3.143
12	AGRN	0.0298936	1	7.33783	1	7.0876	0.472204
20498	OR5AS1	0.029938	1	7.33231	1	7.0876	-1.4427e+08
16105	SRC	0.029965	1	7.32895	1	7.0876	0.534478
9697	DTX4	0.0299935	1	7.32541	1	7.0876	0.606068
7048	GPC2	0.0300054	1	7.32394	1	7.0876	1.3345
339	GPATCH3	0.0301462	1	7.30655	1	7.0876	0.508228
1881	ATP6V1C2	0.0302073	1	7.29903	1	7.0876	-1.43343
15479	GAA	0.0302269	1	7.29662	1	7.0876	0.388771
11188	CLEC7A	0.0303209	1	7.28511	1	7.0876	2.03932
5667	CD83	0.0304695	1	7.26701	1	7.0876	1.39992
9215	ABL1	0.0304888	1	7.26467	1	7.0876	0.264297
1187	IL6R	0.0305754	1	7.25417	1	7.0876	0.268211
3665	FAM162A	0.0306001	1	7.25119	1	7.0876	-0.347741
5052	RASGRF2	0.0306526	1	7.24485	1	7.0876	1.78694
18402	NLRC4	0.0306819	1	7.24132	1	7.0876	2.17383
6125	AL033384.1	0.0307753	1	7.2301	1	7.0876	0.720549
9401	TNNI2	0.0309559	1	7.20854	1	7.0876	1.2509
15552	CD7	0.0309942	1	7.20398	1	7.0876	1.13879
17992	PARVB	0.0310527	1	7.19704	1	7.0876	1.69939
2462	DPP10	0.031108	1	7.19049	1	7.0876	1.05187
9436	TRIM6	0.0312255	1	7.17664	1	7.0876	1.14664
5882	C2	0.0313221	1	7.1653	1	7.0876	0.870629
6809	MYO1G	0.0313407	1	7.16312	1	7.0876	2.25157
12975	APBA2	0.0313642	1	7.16037	1	7.0876	-2.23382
19049	AC120498.3	0.0314183	1	7.15404	1	7.0876	-1.4427e+08
18378	CR1	0.0314247	1	7.15329	1	7.0876	2.45268
18735	AC244197.3	0.031438	1	7.15174	1	7.0876	1.00435
9516	PDE3B	0.0314671	1	7.14835	1	7.0876	1.5083
17195	ZNF235	0.0314741	1	7.14754	1	7.0876	0.518616
9054	TMEM268	0.0315594	1	7.13761	1	7.0876	0.392104
9362	RASSF7	0.0315748	1	7.13584	1	7.0876	0.440619
18232	AP001062.1	0.0316096	1	7.13179	1	7.0876	0.757612
5708	RIPOR2	0.0317138	1	7.11976	1	7.0876	-0.480693
1798	KMO	0.0318255	1	7.1069	1	7.0876	1.85814
4102	IDUA	0.0319302	1	7.09491	1	7.0876	0.461766
2927	WDFY1	0.0319497	1	7.09269	1	7.0876	0.199813
69	TNFRSF14-AS1	0.0321933	1	7.065	1	7.0876	0.54585
6326	HSF2	0.0322093	1	7.06319	1	7.0876	-0.304826
17665	ZDHHC8	0.032218	1	7.06221	1	7.0876	0.806201
15324	PSMD12	0.0322627	1	7.05716	1	7.0876	-0.254159
13705	IL32	0.0322715	1	7.05617	1	7.0876	1.28758
20516	AP003059.2	0.0322811	1	7.05509	1	7.0876	-1.4427e+08
18084	SAMSN1	0.0324247	1	7.03896	1	7.0876	1.14644
11920	OASL	0.0325578	1	7.02408	1	7.0876	1.49978
3840	GPR171	0.0325637	1	7.02342	1	7.0876	1.80499
1531	PTPN7	0.0325682	1	7.02292	1	7.0876	1.54502
11977	GTF2H3	0.0325781	1	7.02182	1	7.0876	-0.27916
10463	PLXDC2	0.0326505	1	7.01377	1	7.0876	2.06816
11687	METTL25	0.0326607	1	7.01264	1	7.0876	-0.374689
5744	BTN2A2	0.0327399	1	7.00386	1	7.0876	0.536193
10166	AP002433.1	0.0327932	1	6.99797	1	7.0876	-1.13068
1408	AL121983.1	0.0329175	1	6.98428	1	7.0876	-0.953124
16610	SLC44A2	0.0329388	1	6.98194	1	7.0876	0.408859
14453	ZNF276	0.0330495	1	6.96981	1	7.0876	0.361377
18705	FAM9C	0.0330762	1	6.9669	1	7.0876	1.4427e+08
1570	KLHDC8A	0.0331182	1	6.96231	1	7.0876	0.768745
3298	ALS2CL	0.0331633	1	6.9574	1	7.0876	0.706455
6694	GPNMB	0.0332531	1	6.94765	1	7.0876	2.33545
14149	TEPP	0.0333732	1	6.93466	1	7.0876	-0.954936
354	FGR	0.0333788	1	6.93405	1	7.0876	2.17246
12014	FBRSL1	0.0334339	1	6.92812	1	7.0876	0.50518
5459	ATP10B	0.0334715	1	6.92406	1	7.0876	1.54473
17978	ARFGAP3	0.0335044	1	6.92053	1	7.0876	-0.745749
13509	FES	0.0335377	1	6.91696	1	7.0876	1.99736
13469	PDE8A	0.0335541	1	6.91521	1	7.0876	0.308728
17755	TTC28	0.0336527	1	6.90465	1	7.0876	0.649652
21673	FCAR	0.0337089	1	6.89866	1	7.0876	1.4427e+08
17732	GGT1	0.0337123	1	6.8983	1	7.0876	2.64881
997	CD101	0.0337343	1	6.89596	1	7.0876	1.86426
6576	ADAP1	0.0337995	1	6.88903	1	7.0876	0.528699
17358	MED25	0.034119	1	6.85532	1	7.0876	0.191678
14668	PIK3R5	0.0343277	1	6.83351	1	7.0876	2.40047
16751	CYP4F12	0.0344355	1	6.82232	1	7.0876	1.07946
18700	AL732314.4	0.0345055	1	6.81507	1	7.0876	3.77595
15886	SIRPA	0.0345075	1	6.81487	1	7.0876	2.10739
21586	LRIT3	0.0345079	1	6.81483	1	7.0876	1.4427e+08
6895	NCF1	0.0346115	1	6.80415	1	7.0876	1.49283
22129	AC011455.1	0.0346678	1	6.79835	1	7.0876	1.4427e+08
6816	TNS3	0.0347557	1	6.78934	1	7.0876	0.58238
18704	TLR8	0.0348188	1	6.78289	1	7.0876	3.21238
1575	ELK4	0.0348567	1	6.77902	1	7.0876	0.225747
6009	TREM1	0.0349148	1	6.7731	1	7.0876	2.40093
6958	AC002064.1	0.0349815	1	6.76632	1	7.0876	0.735257
10405	SFMBT2	0.0351509	1	6.74918	1	7.0876	1.25966
19704	CHRFAM7A	0.0352293	1	6.74127	1	7.0876	1.4427e+08
21489	AL391095.1	0.0354287	1	6.72129	1	7.0876	5.00448
16550	AC008946.1	0.0354378	1	6.72038	1	7.0876	1.09263
16586	P2RY11	0.0355537	1	6.70883	1	7.0876	0.589605
2491	GYPC	0.0355865	1	6.70557	1	7.0876	1.33632
13366	CSK	0.0356168	1	6.70257	1	7.0876	0.469671
10128	MTMR2	0.0357645	1	6.68796	1	7.0876	-0.172754
19097	HP	0.0358508	1	6.67946	1	7.0876	1.97597
7274	TBXAS1	0.0360763	1	6.65738	1	7.0876	1.86516
4554	ANXA5	0.036214	1	6.64398	1	7.0876	-0.510705
8086	TRIM35	0.0362669	1	6.63885	1	7.0876	0.579867
8720	SMU1	0.0362702	1	6.63853	1	7.0876	-0.374565
4275	CNGA1	0.0362745	1	6.63811	1	7.0876	-1.02329
8661	RLN1	0.0363866	1	6.62728	1	7.0876	0.859505
15170	B4GALNT2	0.0364423	1	6.6219	1	7.0876	1.40752
1960	PREB	0.0364668	1	6.61955	1	7.0876	0.454275
18706	LINC02154	0.036575	1	6.60917	1	7.0876	3.80865
173	TNFRSF1B	0.0365804	1	6.60864	1	7.0876	1.77297
19053	CCDC154	0.0366294	1	6.60395	1	7.0876	2.34306
5342	TAF7	0.0366682	1	6.60025	1	7.0876	-0.396742
1613	TRAF3IP3	0.0367329	1	6.59408	1	7.0876	0.889461
20265	AC008464.1	0.0367369	1	6.5937	1	7.0876	2.28314
6778	INHBA	0.0367515	1	6.59231	1	7.0876	2.22981
19343	DNASE2B	0.0368513	1	6.58282	1	7.0876	3.14249
12908	TNFAIP2	0.0368665	1	6.58137	1	7.0876	0.753581
3594	GCSAM	0.0369369	1	6.5747	1	7.0876	0.668262
15922	RASSF2	0.0371065	1	6.55872	1	7.0876	1.79196
14856	CRLF3	0.0371431	1	6.55527	1	7.0876	0.268315
5570	MGAT1	0.0371927	1	6.55062	1	7.0876	0.287307
14239	ESRP2	0.037204	1	6.54956	1	7.0876	0.307877
5842	AL662844.4	0.0373927	1	6.53194	1	7.0876	-0.824401
4212	PACRGL	0.0374718	1	6.52458	1	7.0876	0.311712
6445	KATNA1	0.037472	1	6.52456	1	7.0876	-0.295286
1388	FMO1	0.037577	1	6.51483	1	7.0876	-2.70826
12840	FAM181A	0.0377107	1	6.50249	1	7.0876	-0.735449
7477	ADGRG2	0.0378007	1	6.49422	1	7.0876	2.31698
16281	LAMA5	0.0378788	1	6.48706	1	7.0876	0.529056
11449	ACVRL1	0.0378893	1	6.48609	1	7.0876	1.11166
21759	MIR4422HG	0.0380058	1	6.47545	1	7.0876	1.4427e+08
21796	NT5DC4	0.0382723	1	6.45127	1	7.0876	1.4427e+08
5961	Z97832.2	0.0382775	1	6.4508	1	7.0876	0.744568
1145	TCHH	0.0383259	1	6.44643	1	7.0876	2.91965
12106	N4BP2L1	0.0383438	1	6.44482	1	7.0876	0.440282
4816	RETREG1	0.038364	1	6.443	1	7.0876	-0.33347
17998	NUP50-DT	0.0383828	1	6.44131	1	7.0876	0.248621
11184	CD69	0.0384771	1	6.43284	1	7.0876	1.36245
5750	ABT1	0.0385904	1	6.42269	1	7.0876	-0.205074
3697	ALDH1L1	0.0387994	1	6.40408	1	7.0876	-0.625827
11181	KLRB1	0.0388539	1	6.39925	1	7.0876	1.98224
9402	LSP1	0.0389205	1	6.39336	1	7.0876	1.40225
5264	TGFBI	0.0390373	1	6.38306	1	7.0876	1.50088
13088	TMEM87A	0.0392322	1	6.36595	1	7.0876	-0.221964
9657	NR1H3	0.0392565	1	6.36383	1	7.0876	0.428056
11992	BRI3BP	0.0392838	1	6.36144	1	7.0876	0.285827
11237	ARHGDIB	0.0393573	1	6.35503	1	7.0876	0.864979
11841	SH2B3	0.0393856	1	6.35257	1	7.0876	0.558863
9073	PSMD5	0.0394157	1	6.34995	1	7.0876	0.579598
17990	PNPLA3	0.0395909	1	6.33476	1	7.0876	2.23501
2169	AC007389.5	0.0397751	1	6.31889	1	7.0876	1.69155
8127	LINC01605	0.0397973	1	6.31699	1	7.0876	-1.67383
15781	LINC01905	0.0397978	1	6.31694	1	7.0876	-3.94424
332	RPS6KA1	0.0399222	1	6.30629	1	7.0876	0.256661
16950	AC020907.3	0.0400498	1	6.2954	1	7.0876	-0.833458
4849	UGT3A2	0.0400509	1	6.2953	1	7.0876	-1.98205
3032	ATG4B	0.0401116	1	6.29014	1	7.0876	0.330031
18864	TMEM236	0.0402069	1	6.28205	1	7.0876	2.00763
10977	GRK5	0.0402845	1	6.27549	1	7.0876	1.07828
12250	SCEL	0.040394	1	6.26625	1	7.0876	1.9478
13350	CD276	0.0406011	1	6.24887	1	7.0876	0.458981
15910	C20orf27	0.0406039	1	6.24864	1	7.0876	0.496607
5703	AL031775.1	0.0407406	1	6.23722	1	7.0876	0.75661
3947	AC007620.2	0.0407411	1	6.23719	1	7.0876	0.959937
801	AL136382.1	0.0408743	1	6.22612	1	7.0876	0.822292
17565	C19orf18	0.0408957	1	6.22435	1	7.0876	0.800704
9349	IFITM1	0.0409042	1	6.22364	1	7.0876	1.79829
10815	ENTPD1	0.0409572	1	6.21925	1	7.0876	1.04027
3410	ACY1	0.04104	1	6.21241	1	7.0876	1.13084
474	CSF3R	0.0411416	1	6.20404	1	7.0876	1.43964
11465	KRT4	0.0412636	1	6.19404	1	7.0876	1.18494
18059	SYCE3	0.0413389	1	6.18787	1	7.0876	2.11839
5854	LST1	0.041448	1	6.17897	1	7.0876	2.35915
18883	PKD2L1	0.0414692	1	6.17725	1	7.0876	2.18639
11936	WDR66	0.0415356	1	6.17185	1	7.0876	0.369419
2051	SLC8A1	0.041554	1	6.17036	1	7.0876	2.15269
5133	TSLP	0.041662	1	6.16161	1	7.0876	-1.82162
264	C1QB	0.0416658	1	6.1613	1	7.0876	2.35766
14392	COTL1	0.0416739	1	6.16065	1	7.0876	1.50051
17276	KPTN	0.0417754	1	6.15245	1	7.0876	0.800802
8104	KIF13B	0.0417981	1	6.15062	1	7.0876	-0.188141
665	NDC1	0.041816	1	6.14918	1	7.0876	0.382923
11472	SPRYD3	0.0418406	1	6.1472	1	7.0876	-0.198443
8276	RDH10-AS1	0.0419262	1	6.14033	1	7.0876	-0.423566
313	SELENON	0.0420326	1	6.1318	1	7.0876	0.351882
9398	CTSD	0.0420848	1	6.12764	1	7.0876	0.300984
8180	POMK	0.0421992	1	6.11852	1	7.0876	-0.654396
398	SPOCD1	0.0422723	1	6.11271	1	7.0876	1.59537
11650	CCT2	0.0424394	1	6.09948	1	7.0876	-0.326161
5008	ENC1	0.0424401	1	6.09943	1	7.0876	0.602347
8098	FBXO16	0.0425135	1	6.09364	1	7.0876	-0.237022
7309	ZYX	0.0425195	1	6.09316	1	7.0876	1.39466
376	RAB42	0.0425268	1	6.09259	1	7.0876	1.92322
5599	SERPINB9	0.0426313	1	6.08437	1	7.0876	1.01145
1022	AC239800.3	0.0426385	1	6.08381	1	7.0876	0.640182
3184	OSBPL10	0.042654	1	6.08259	1	7.0876	0.446722
2627	AC007405.3	0.0427069	1	6.07844	1	7.0876	-0.241042
15213	TOM1L1	0.0428014	1	6.07106	1	7.0876	-0.190424
5371	YIPF5	0.0428806	1	6.06488	1	7.0876	-0.264354
11141	PTPN6	0.0429466	1	6.05974	1	7.0876	0.300469
14040	TRIM72	0.0429536	1	6.0592	1	7.0876	1.20524
19132	C17orf98	0.042964	1	6.05839	1	7.0876	1.84539
11671	PHLDA1	0.0430205	1	6.054	1	7.0876	0.836239
18494	AC084035.1	0.0430237	1	6.05376	1	7.0876	2.98719
9222	AL358781.1	0.0430446	1	6.05214	1	7.0876	-1.06817
5606	BPHL	0.0431253	1	6.04588	1	7.0876	-0.465894
12363	RNASE6	0.0431491	1	6.04404	1	7.0876	2.32855
493	AL139260.1	0.0433958	1	6.02505	1	7.0876	-0.898112
16518	VAV1	0.0434754	1	6.01895	1	7.0876	0.280021
6391	AL356234.2	0.0435074	1	6.01651	1	7.0876	1.4427e+08
12233	PIBF1	0.0436076	1	6.00886	1	7.0876	-0.338595
3807	PCOLCE2	0.0437573	1	5.99747	1	7.0876	2.56504
6516	PLG	0.0437759	1	5.99606	1	7.0876	-1.63951
13122	WDR76	0.043782	1	5.9956	1	7.0876	-0.451
12192	ARL11	0.0437859	1	5.9953	1	7.0876	0.810079
21664	AL008726.1	0.0438411	1	5.99112	1	7.0876	1.4427e+08
359	THEMIS2	0.0438479	1	5.99061	1	7.0876	2.30641
4797	CCT5	0.0438501	1	5.99044	1	7.0876	-0.259144
1517	AC096677.1	0.0438804	1	5.98815	1	7.0876	0.553441
13543	SYNM	0.0439208	1	5.9851	1	7.0876	-0.753139
1245	CCT3	0.0440219	1	5.97747	1	7.0876	-0.331403
9184	SH3GLB2	0.0440437	1	5.97583	1	7.0876	0.325879
14183	PDP2	0.0440523	1	5.97518	1	7.0876	0.363375
18294	CAMK2N1	0.0441485	1	5.96796	1	7.0876	2.94808
14561	AC004771.3	0.0441834	1	5.96534	1	7.0876	-0.906565
17864	SH3BP1	0.0442047	1	5.96375	1	7.0876	0.696372
16540	LRRC8E	0.0443513	1	5.95279	1	7.0876	0.393811
2855	XRCC5	0.0444167	1	5.94792	1	7.0876	-0.214775
21946	CCAT2	0.0445417	1	5.93864	1	7.0876	1.4427e+08
12763	VASH1	0.0445463	1	5.9383	1	7.0876	1.53909
14022	FBXL19	0.0445938	1	5.93478	1	7.0876	0.404564
15651	RNMT	0.0447117	1	5.92607	1	7.0876	-0.433612
7293	MGAM	0.0448332	1	5.91712	1	7.0876	1.59311
19228	RETN	0.0448387	1	5.91672	1	7.0876	3.94683
1238	SEMA4A	0.0448595	1	5.91519	1	7.0876	0.391753
3641	PLA1A	0.0449362	1	5.90956	1	7.0876	-0.474399
4868	AC093277.1	0.0450351	1	5.90232	1	7.0876	-1.33221
19092	AGRP	0.0450856	1	5.89863	1	7.0876	2.52339
2534	CXCR4	0.0451197	1	5.89615	1	7.0876	1.20816
552	CDC20	0.045128	1	5.89554	1	7.0876	1.7324
6583	MICALL2	0.0451393	1	5.89471	1	7.0876	0.379673
15929	CHGB	0.0451657	1	5.89279	1	7.0876	-1.14949
7203	AC018638.6	0.0452252	1	5.88846	1	7.0876	0.84347
18437	AC009495.1	0.0452395	1	5.88743	1	7.0876	0.93757
21752	NR0B2	0.0454006	1	5.87575	1	7.0876	1.4427e+08
1963	CAD	0.0454215	1	5.87424	1	7.0876	0.40811
18911	SLCO1B3	0.0454389	1	5.87298	1	7.0876	1.52207
1623	SLC30A1	0.0454976	1	5.86875	1	7.0876	-0.322768
15414	TRIM65	0.0455095	1	5.86788	1	7.0876	0.616164
16320	SAMD10	0.0455551	1	5.8646	1	7.0876	0.44238
12647	MTHFD1	0.0456486	1	5.85788	1	7.0876	-0.242287
2341	NCAPH	0.0457349	1	5.85169	1	7.0876	1.70825
8203	XKR4	0.0458795	1	5.84135	1	7.0876	1.37546
693	PRKAA2	0.0459609	1	5.83555	1	7.0876	0.314506
15121	ARHGAP27	0.0460514	1	5.82912	1	7.0876	0.405774
18674	AC098851.1	0.046065	1	5.82815	1	7.0876	-1.4427e+08
11157	CD163	0.0460733	1	5.82756	1	7.0876	1.74354
17300	LMTK3	0.0461109	1	5.8249	1	7.0876	0.751652
12927	INF2	0.0461534	1	5.82189	1	7.0876	1.11244
9960	TPCN2	0.0462462	1	5.81533	1	7.0876	0.935486
15314	LRRC37A3	0.046257	1	5.81457	1	7.0876	0.526964
21996	AL450384.1	0.0463089	1	5.8109	1	7.0876	1.4427e+08
21805	AC006460.1	0.046324	1	5.80984	1	7.0876	1.4427e+08
3746	MRPL3	0.046401	1	5.80443	1	7.0876	-0.279114
11035	AL162274.2	0.0464655	1	5.79989	1	7.0876	0.649058
17130	TMEM91	0.0466338	1	5.78812	1	7.0876	0.372727
1749	FAM89A	0.0466411	1	5.7876	1	7.0876	2.04847
15818	SERPINB10	0.0467323	1	5.78124	1	7.0876	1.6806
11522	MMP19	0.0467799	1	5.77793	1	7.0876	0.859477
10431	FRMD4A	0.0468599	1	5.77237	1	7.0876	0.760232
12203	SERPINE3	0.0468772	1	5.77117	1	7.0876	-1.4427e+08
14911	TAF15	0.0468918	1	5.77016	1	7.0876	-0.213859
21645	ITGA11	0.0468961	1	5.76987	1	7.0876	1.4427e+08
1961	SLC5A6	0.0469112	1	5.76882	1	7.0876	0.539848
9814	RPS6KA4	0.0469841	1	5.76377	1	7.0876	0.401903
10295	CRTAM	0.0470495	1	5.75925	1	7.0876	2.23852
12225	DIAPH3	0.0470807	1	5.7571	1	7.0876	2.04503
4670	PPID	0.0470899	1	5.75646	1	7.0876	-0.255508
10608	CDK1	0.0472083	1	5.74831	1	7.0876	0.5548
198	CLCNKB	0.0472102	1	5.74818	1	7.0876	1.61711
8310	FABP5	0.0472635	1	5.74452	1	7.0876	0.967666
12588	DLGAP5	0.0473053	1	5.74166	1	7.0876	2.38681
9606	CD44	0.0473328	1	5.73977	1	7.0876	1.4098
10589	SGMS1-AS1	0.0473966	1	5.73541	1	7.0876	0.351618
19817	SIGLEC14	0.0474171	1	5.734	1	7.0876	3.93233
4323	AC104806.2	0.0474278	1	5.73327	1	7.0876	1.46031
20891	AL132655.2	0.0474289	1	5.7332	1	7.0876	1.33611
21960	TTLL11-IT1	0.0474299	1	5.73313	1	7.0876	1.4427e+08
12117	SPART-AS1	0.0474522	1	5.7316	1	7.0876	0.725779
12328	ATP11A	0.0475568	1	5.72447	1	7.0876	0.472001
22107	AL035420.2	0.0476181	1	5.7203	1	7.0876	1.4427e+08
14743	LLGL1	0.0477624	1	5.71052	1	7.0876	0.758605
18870	WDFY4	0.0477748	1	5.70968	1	7.0876	1.67272
8498	SQLE	0.0478107	1	5.70725	1	7.0876	-0.426455
12923	AL132712.1	0.0478389	1	5.70534	1	7.0876	-0.979385
11507	PPP1R1A	0.0478702	1	5.70323	1	7.0876	-2.94561
14464	LINC02193	0.0479588	1	5.69726	1	7.0876	0.941436
9425	RHOG	0.0479664	1	5.69675	1	7.0876	0.416507
18663	AC007036.1	0.0480248	1	5.69282	1	7.0876	0.870293
1865	IAH1	0.0480367	1	5.69202	1	7.0876	-0.275503
14264	NQO1	0.0481303	1	5.68574	1	7.0876	-0.465138
1418	SEC16B	0.0482529	1	5.67754	1	7.0876	0.729297
5458	MIR3142HG	0.048278	1	5.67586	1	7.0876	1.85514
3440	TKT	0.048315	1	5.67339	1	7.0876	-0.322159
17620	IL17RA	0.048329	1	5.67246	1	7.0876	0.449417
6351	TMEM200A	0.0483989	1	5.6678	1	7.0876	1.42474
4261	UCHL1	0.0484283	1	5.66585	1	7.0876	-2.36224
10018	P4HA3	0.0485253	1	5.65941	1	7.0876	-0.95575
18398	AC018467.1	0.0486269	1	5.65268	1	7.0876	1.50844
13134	DUOX2	0.0487462	1	5.64481	1	7.0876	2.36584
10207	ANKK1	0.0487599	1	5.6439	1	7.0876	0.678917
9815	RASGRP2	0.0487796	1	5.64261	1	7.0876	2.67445
3293	CCRL2	0.048921	1	5.63331	1	7.0876	1.52144
5807	RNF39	0.0489801	1	5.62944	1	7.0876	-0.504157
7839	OCRL	0.0490196	1	5.62685	1	7.0876	0.292286
11709	AC025034.1	0.0490972	1	5.62178	1	7.0876	0.442135
4810	OTULINL	0.0491499	1	5.61834	1	7.0876	1.30455
37	ATAD3B	0.0491909	1	5.61566	1	7.0876	0.595696
518	ZNF684	0.0491958	1	5.61535	1	7.0876	0.365643
20782	AC010536.1	0.0492066	1	5.61465	1	7.0876	2.34829
2105	ERLEC1	0.0492953	1	5.60888	1	7.0876	-0.314281
18189	FAM3B	0.0493032	1	5.60836	1	7.0876	0.909092
7106	NAPEPLD	0.0493159	1	5.60754	1	7.0876	0.280391
1522	AL513217.1	0.0494242	1	5.60052	1	7.0876	2.04138
8929	CARD19	0.0497924	1	5.5768	1	7.0876	0.257043
247	KIF17	0.0499058	1	5.56954	1	7.0876	0.53795
13217	CGNL1	0.0499414	1	5.56726	1	7.0876	-0.913838
10997	FAM24B	0.0499418	1	5.56724	1	7.0876	1.20337
11306	IPO8	0.049967	1	5.56563	1	7.0876	0.204951
17601	MZF1	0.0499886	1	5.56425	1	7.0876	0.233633
20672	SMOC1	0.0500182	1	5.56237	1	7.0876	2.41932
3305	KLHL18	0.0500573	1	5.55987	1	7.0876	0.260221
20274	AC104117.3	0.0501038	1	5.55691	1	7.0876	1.28163
14099	AC018553.1	0.0503087	1	5.54392	1	7.0876	0.632251
8556	LY6D	0.0504048	1	5.53785	1	7.0876	-4.15034
8514	ASAP1	0.0505137	1	5.53098	1	7.0876	0.472793
11949	KNTC1	0.0505372	1	5.52951	1	7.0876	0.385112
7922	TMEM187	0.0506677	1	5.52132	1	7.0876	-0.240525
21842	SEC62-AS1	0.0506727	1	5.521	1	7.0876	1.4427e+08
10770	IFIT2	0.0506871	1	5.5201	1	7.0876	0.566942
13278	UBAP1L	0.0507158	1	5.5183	1	7.0876	0.697908
13928	APOBR	0.0507569	1	5.51573	1	7.0876	1.93775
11350	TMEM117	0.0508111	1	5.51235	1	7.0876	1.36871
9071	FBXW2	0.0509583	1	5.50317	1	7.0876	0.220152
5329	PCDHA13	0.0511076	1	5.4939	1	7.0876	-1.59997
18358	SLAMF8	0.0515606	1	5.46599	1	7.0876	1.24665
2571	CYTIP	0.0517545	1	5.45415	1	7.0876	1.43632
4907	PELO	0.0517703	1	5.45318	1	7.0876	-0.209532
15595	TGIF1	0.051853	1	5.44815	1	7.0876	-0.326634
6153	OGFRL1	0.0519824	1	5.4403	1	7.0876	0.516653
7089	CUX1	0.0520133	1	5.43842	1	7.0876	-0.198234
20958	BX324167.2	0.0520881	1	5.4339	1	7.0876	-1.4427e+08
15793	LMAN1	0.0522137	1	5.42632	1	7.0876	-0.242618
20614	CUX2	0.0522548	1	5.42384	1	7.0876	-1.4427e+08
13753	NAGPA	0.0524055	1	5.41479	1	7.0876	0.424931
6708	AC004520.1	0.052494	1	5.40948	1	7.0876	0.9436
6803	ZMIZ2	0.0525243	1	5.40767	1	7.0876	0.397313
17645	HIRA	0.0525247	1	5.40765	1	7.0876	0.302555
5417	SLC36A1	0.0525273	1	5.40749	1	7.0876	0.728301
1876	HPCAL1	0.0526364	1	5.40098	1	7.0876	0.543505
4698	AADAT	0.0527196	1	5.39602	1	7.0876	0.43636
10799	RBP4	0.0527236	1	5.39579	1	7.0876	2.03344
11505	ITGA5	0.0527581	1	5.39374	1	7.0876	2.06161
17465	LILRB1	0.052829	1	5.38953	1	7.0876	1.85589
8677	AL136366.1	0.0530316	1	5.37753	1	7.0876	-1.4427e+08
2433	BCL2L11	0.0530919	1	5.37397	1	7.0876	-0.241563
8038	LPL	0.0531411	1	5.37107	1	7.0876	2.5262
15329	KPNA2	0.0531768	1	5.36897	1	7.0876	0.224959
22083	AC087501.1	0.0531868	1	5.36839	1	7.0876	1.4427e+08
257	HSPG2	0.0532228	1	5.36627	1	7.0876	0.536632
10934	SMC3	0.0533402	1	5.35938	1	7.0876	-0.296669
18702	FAM239A	0.0534066	1	5.35549	1	7.0876	-2.13997
8703	CDKN2B	0.0534832	1	5.35101	1	7.0876	-0.458119
7142	AC002467.1	0.0535965	1	5.34441	1	7.0876	-0.417293
21900	AC004949.1	0.0538451	1	5.32997	1	7.0876	1.4427e+08
17634	LINC01660	0.0539647	1	5.32306	1	7.0876	-2.90341
15990	THBD	0.0541794	1	5.3107	1	7.0876	1.01239
18897	AL354950.1	0.0543381	1	5.30161	1	7.0876	0.895123
13676	AC093525.6	0.0543627	1	5.3002	1	7.0876	0.699506
11185	KLRF1	0.0543804	1	5.29919	1	7.0876	0.97578
9980	FAM86C1	0.0544044	1	5.29782	1	7.0876	-0.45748
1485	RGS2	0.0545812	1	5.28774	1	7.0876	0.765
7053	PILRA	0.0546067	1	5.2863	1	7.0876	1.16533
8588	PLEC	0.0546478	1	5.28396	1	7.0876	0.255253
2079	SRBD1	0.0546729	1	5.28254	1	7.0876	-0.294095
22130	AC005392.2	0.0547813	1	5.27639	1	7.0876	1.4427e+08
15614	NDUFV2-AS1	0.054785	1	5.27619	1	7.0876	-0.299844
8193	ST18	0.0548054	1	5.27503	1	7.0876	1.89183
21253	AL772337.2	0.0548908	1	5.27021	1	7.0876	1.4427e+08
7111	AC005064.1	0.0549349	1	5.26772	1	7.0876	1.38745
15511	TSPAN10	0.0549523	1	5.26673	1	7.0876	-0.388315
18268	MT-ND5	0.0549871	1	5.26478	1	7.0876	0.47551
22040	AL158196.1	0.054998	1	5.26416	1	7.0876	1.4427e+08
3652	HGD	0.0550665	1	5.26031	1	7.0876	0.457889
7923	IRAK1	0.0551466	1	5.25581	1	7.0876	0.286847
15457	BIRC5	0.0551656	1	5.25475	1	7.0876	1.63244
5724	HIST1H2AC	0.0552503	1	5.25	1	7.0876	-0.47685
102	ESPN	0.0552781	1	5.24845	1	7.0876	0.254138
13754	ALG1	0.0552991	1	5.24727	1	7.0876	0.32436
21908	AC092447.5	0.0553647	1	5.24361	1	7.0876	1.4427e+08
19716	AC091078.1	0.0553756	1	5.243	1	7.0876	1.4427e+08
22020	AC078778.1	0.0553988	1	5.2417	1	7.0876	1.4427e+08
17896	SUN2	0.0554577	1	5.23842	1	7.0876	0.395851
19018	AC116158.1	0.055495	1	5.23635	1	7.0876	1.30634
16562	MYO1F	0.0555155	1	5.2352	1	7.0876	1.28466
4688	DDX60	0.0555248	1	5.23469	1	7.0876	0.265747
16401	DOT1L	0.055557	1	5.2329	1	7.0876	0.504886
19490	ABLIM3	0.055569	1	5.23223	1	7.0876	5.60129
8507	POU5F1B	0.0556334	1	5.22865	1	7.0876	1.21451
6810	SNHG15	0.0556362	1	5.2285	1	7.0876	0.454431
3777	NCK1	0.0556974	1	5.22511	1	7.0876	0.231331
7266	ZC3HAV1	0.055772	1	5.22098	1	7.0876	0.163947
16327	PCMTD2	0.0557791	1	5.22059	1	7.0876	-0.228251
2955	B3GNT7	0.0558352	1	5.21749	1	7.0876	-0.329988
616	CYP4B1	0.0558358	1	5.21746	1	7.0876	-0.733578
10379	AKR1E2	0.0559312	1	5.2122	1	7.0876	1.32536
5515	FGFR4	0.0559437	1	5.21151	1	7.0876	1.84222
9526	USH1C	0.056028	1	5.20687	1	7.0876	0.689356
5617	C6orf201	0.0560776	1	5.20415	1	7.0876	-1.31825
9511	FAR1	0.0561697	1	5.1991	1	7.0876	0.172305
8942	FBP2	0.0562244	1	5.19611	1	7.0876	-1.90085
20632	C1QTNF9	0.0562943	1	5.19229	1	7.0876	1.28888
20828	ASB16	0.0562988	1	5.19204	1	7.0876	-2.72673
17859	MFNG	0.0564696	1	5.18273	1	7.0876	1.68785
17427	AC010487.2	0.0564712	1	5.18264	1	7.0876	-0.996944
13413	CHRNA5	0.0564819	1	5.18206	1	7.0876	-1.37803
18604	FOXI1	0.0565111	1	5.18048	1	7.0876	2.49728
16299	ARFGAP1	0.0566717	1	5.17176	1	7.0876	0.408825
7727	XKRX	0.0566934	1	5.17059	1	7.0876	0.729167
7772	MUM1L1	0.0567741	1	5.16623	1	7.0876	1.51099
6980	SAMD9L	0.0568189	1	5.16381	1	7.0876	0.683142
3861	GMPS	0.056826	1	5.16343	1	7.0876	-0.260632
16460	AC011498.1	0.0568588	1	5.16166	1	7.0876	-0.858931
2851	LINC00607	0.0568722	1	5.16094	1	7.0876	0.441885
1292	CD84	0.0569013	1	5.15937	1	7.0876	1.24882
21941	AC087672.1	0.0569852	1	5.15486	1	7.0876	1.4427e+08
14156	CCDC113	0.0570426	1	5.15177	1	7.0876	-0.332453
18438	AC009495.2	0.0570728	1	5.15015	1	7.0876	0.850753
2430	LINC01106	0.0573392	1	5.13591	1	7.0876	0.936804
15866	NRSN2-AS1	0.0574174	1	5.13174	1	7.0876	-0.231312
9603	EHF	0.0574203	1	5.13159	1	7.0876	-0.27814
19750	CCL13	0.0574584	1	5.12956	1	7.0876	3.38166
21424	AC015922.3	0.0574597	1	5.12949	1	7.0876	2.23787
2581	WDSUB1	0.0575412	1	5.12516	1	7.0876	-0.65398
4301	AC024243.1	0.0575723	1	5.12351	1	7.0876	1.10916
18633	PTCRA	0.0575798	1	5.12312	1	7.0876	2.49115
11294	KLHL42	0.0576154	1	5.12123	1	7.0876	0.375262
13224	ADAM10	0.0577138	1	5.11602	1	7.0876	0.200667
16353	R3HDM4	0.0578833	1	5.10708	1	7.0876	0.271204
9305	ABCA2	0.0578889	1	5.10678	1	7.0876	0.288402
14662	RANGRF	0.0580934	1	5.09604	1	7.0876	0.614883
3601	CCDC80	0.058198	1	5.09057	1	7.0876	-0.464175
21949	AL354707.2	0.0582066	1	5.09012	1	7.0876	1.4427e+08
9784	ATL3	0.058242	1	5.08827	1	7.0876	0.307608
22238	LINC02331	0.0583709	1	5.08155	1	7.0876	1.4427e+08
14829	FLOT2	0.0583778	1	5.08118	1	7.0876	0.236229
10253	ARCN1	0.0584976	1	5.07495	1	7.0876	-0.205904
15086	ASB16-AS1	0.0585507	1	5.0722	1	7.0876	0.363164
10242	CD3E	0.0586668	1	5.06618	1	7.0876	0.83375
9689	LPXN	0.0586939	1	5.06478	1	7.0876	0.722848
20941	AC010889.1	0.0587594	1	5.0614	1	7.0876	1.13235
15117	MAP3K14-AS1	0.0587622	1	5.06126	1	7.0876	-0.638513
14990	TOP2A	0.058776	1	5.06054	1	7.0876	0.875259
11036	STK32C	0.0588634	1	5.05604	1	7.0876	0.530259
670	LDLRAD1	0.0590111	1	5.04844	1	7.0876	-0.326627
22076	AC009063.2	0.0590205	1	5.04796	1	7.0876	1.4427e+08
14931	MRM1	0.0591534	1	5.04114	1	7.0876	-0.554403
12769	AC007686.2	0.05921	1	5.03825	1	7.0876	-1.99767
4180	ZNF518B	0.0592809	1	5.03463	1	7.0876	0.463668
17399	FPR3	0.0593219	1	5.03253	1	7.0876	2.19563
18944	AC138123.2	0.059362	1	5.03049	1	7.0876	1.4427e+08
12698	MAP3K9	0.0594763	1	5.02468	1	7.0876	0.44496
21132	AC079766.1	0.0594991	1	5.02352	1	7.0876	3.33116
11169	CLEC4E	0.0594999	1	5.02348	1	7.0876	1.95266
3301	NBEAL2	0.0595534	1	5.02076	1	7.0876	0.403205
3415	TWF2	0.0597173	1	5.01246	1	7.0876	0.337349
15418	TEN1	0.0597856	1	5.00901	1	7.0876	0.3408
4249	UGDH-AS1	0.0598563	1	5.00545	1	7.0876	-0.454906
21916	CPA4	0.0598777	1	5.00437	1	7.0876	1.4427e+08
10224	PCSK7	0.0599055	1	5.00297	1	7.0876	0.365839
20308	AL583856.2	0.0599126	1	5.00261	1	7.0876	0.988722
21527	DRICH1	0.0599544	1	5.00051	1	7.0876	3.06513
10255	DDX6	0.0599607	1	5.00019	1	7.0876	-0.223601
16412	GNG7	0.0600153	1	4.99745	1	7.0876	-0.812356
13268	ZNF609	0.0601616	1	4.99011	1	7.0876	-0.220981
9691	CNTF	0.060169	1	4.98974	1	7.0876	0.633283
4804	ANKRD33B	0.0603431	1	4.98105	1	7.0876	2.03171
19291	AP000345.2	0.060348	1	4.9808	1	7.0876	2.0339
18347	TNFAIP8L2	0.0603964	1	4.97839	1	7.0876	2.32604
8015	C8orf48	0.0604455	1	4.97594	1	7.0876	-0.994649
6160	CGAS	0.0604557	1	4.97543	1	7.0876	0.691405
4866	FYB1	0.0604921	1	4.97363	1	7.0876	1.29522
10234	IL10RA	0.0604942	1	4.97352	1	7.0876	1.63369
5941	ITPR3	0.0606209	1	4.96723	1	7.0876	0.455686
12761	TGFB3	0.0606452	1	4.96603	1	7.0876	-0.574539
2470	C1QL2	0.0606925	1	4.96369	1	7.0876	-2.46333
6606	AP5Z1	0.0607633	1	4.96019	1	7.0876	0.386499
1357	CREG1	0.0607792	1	4.9594	1	7.0876	0.263319
7299	TRBC2	0.0608156	1	4.9576	1	7.0876	1.58508
11284	ITPR2	0.060839	1	4.95645	1	7.0876	1.11391
508	PPT1	0.0608744	1	4.9547	1	7.0876	0.292948
5215	P4HA2	0.0609475	1	4.9511	1	7.0876	-0.314642
5726	HIST1H2BD	0.0609602	1	4.95048	1	7.0876	-0.522164
6348	ARHGAP18	0.0610243	1	4.94732	1	7.0876	-0.307139
8235	AC011978.2	0.0612667	1	4.93545	1	7.0876	0.836118
4202	TAPT1-AS1	0.0612719	1	4.93519	1	7.0876	0.549185
1932	ADCY3	0.0614454	1	4.92673	1	7.0876	0.839167
11429	LIMA1	0.0614809	1	4.925	1	7.0876	-0.285536
10674	P4HA1	0.0615767	1	4.92035	1	7.0876	-0.470364
9083	AL359644.1	0.0616082	1	4.91882	1	7.0876	-0.889201
7825	RHOXF1	0.0616345	1	4.91754	1	7.0876	1.37112
6638	ZNF316	0.0616536	1	4.91661	1	7.0876	0.443797
7294	CLEC5A	0.0619423	1	4.90266	1	7.0876	3.72463
14885	AC005899.8	0.0619429	1	4.90263	1	7.0876	1.24754
17922	FAM83F	0.0619657	1	4.90153	1	7.0876	0.276707
7095	LRWD1	0.0619825	1	4.90073	1	7.0876	-0.348516
10327	SRPRA	0.0621181	1	4.89421	1	7.0876	-0.360577
20049	LINC02245	0.0621853	1	4.89098	1	7.0876	2.21879
8640	DMRT1	0.0623461	1	4.88329	1	7.0876	-1.80331
7706	P2RY10	0.0623994	1	4.88074	1	7.0876	2.85402
3504	SUCLG2	0.0624586	1	4.87792	1	7.0876	-0.160162
12629	MNAT1	0.0624924	1	4.87631	1	7.0876	-0.329521
10297	HSPA8	0.0625633	1	4.87293	1	7.0876	-0.1857
5218	SLC22A5	0.062564	1	4.8729	1	7.0876	0.344755
9439	TRIM22	0.0627109	1	4.86592	1	7.0876	0.258832
3328	NCKIPSD	0.0627477	1	4.86418	1	7.0876	0.449045
16037	MAPRE1	0.0627843	1	4.86245	1	7.0876	-0.172034
6051	TJAP1	0.0627917	1	4.8621	1	7.0876	0.373543
13658	BRICD5	0.0628193	1	4.86079	1	7.0876	0.710034
5476	KCNMB1	0.0628386	1	4.85988	1	7.0876	0.938563
9533	SAA2	0.0628728	1	4.85826	1	7.0876	1.72954
9653	ARFGAP2	0.0629232	1	4.85588	1	7.0876	-0.211816
3276	ZNF501	0.0632717	1	4.83949	1	7.0876	0.631829
12329	MCF2L	0.0633086	1	4.83776	1	7.0876	0.274339
2779	CASP10	0.0634294	1	4.83211	1	7.0876	0.965895
13584	DECR2	0.06343	1	4.83208	1	7.0876	0.394812
2402	TMEM182	0.0635069	1	4.8285	1	7.0876	0.375835
9727	AP003108.2	0.0636433	1	4.82215	1	7.0876	0.410437
2539	KYNU	0.0638669	1	4.81177	1	7.0876	0.991675
12520	MIA2	0.0638724	1	4.81152	1	7.0876	-0.231202
4511	AC096564.2	0.063958	1	4.80756	1	7.0876	0.537506
7349	AC073111.5	0.0640337	1	4.80407	1	7.0876	0.348815
19398	AC073263.1	0.0640981	1	4.8011	1	7.0876	2.5827
22220	AL354793.1	0.0641248	1	4.79986	1	7.0876	1.4427e+08
3606	GTPBP8	0.0642026	1	4.79629	1	7.0876	-0.207451
9847	TIGD3	0.0643025	1	4.7917	1	7.0876	0.930279
20996	AL138787.2	0.0643217	1	4.79082	1	7.0876	2.47813
6888	LIMK1	0.0643283	1	4.79051	1	7.0876	0.366799
14298	PHLPP2	0.0644136	1	4.78661	1	7.0876	0.341407
855	ABCD3	0.0645064	1	4.78236	1	7.0876	0.23253
2515	FAM168B	0.0645855	1	4.77875	1	7.0876	0.183085
5522	F12	0.0646758	1	4.77464	1	7.0876	0.692714
5751	ZNF322	0.0647999	1	4.76899	1	7.0876	-0.292941
10362	ACAD8	0.0648669	1	4.76595	1	7.0876	0.304774
7352	GIMAP4	0.0649154	1	4.76375	1	7.0876	1.61389
7705	CYSLTR1	0.0651047	1	4.75519	1	7.0876	0.560512
1600	AL596218.1	0.0651535	1	4.75299	1	7.0876	-1.41856
6227	GPR63	0.0651684	1	4.75232	1	7.0876	1.89102
15445	SEC14L1	0.0654566	1	4.73937	1	7.0876	-0.211623
3398	DOCK3	0.0654826	1	4.7382	1	7.0876	1.81848
16580	AC008752.2	0.065493	1	4.73774	1	7.0876	-0.435431
5194	PHAX	0.0659296	1	4.71827	1	7.0876	-0.267538
18948	IGF1	0.0659799	1	4.71604	1	7.0876	2.35989
6149	FAM135A	0.0659815	1	4.71597	1	7.0876	0.271148
7449	TCEANC	0.0660412	1	4.71332	1	7.0876	0.38756
3066	LMCD1-AS1	0.0660607	1	4.71245	1	7.0876	0.639783
15588	EMILIN2	0.0660699	1	4.71205	1	7.0876	0.898673
12160	TSC22D1	0.0661373	1	4.70906	1	7.0876	-0.339635
6199	AL139274.2	0.0661389	1	4.709	1	7.0876	-0.385036
2843	SPAG16	0.0661906	1	4.70671	1	7.0876	-0.263577
827	LRRC8C-DT	0.0662201	1	4.70541	1	7.0876	-0.945848
10907	AL356608.1	0.0662387	1	4.70459	1	7.0876	-0.783755
10061	ALG8	0.066321	1	4.70096	1	7.0876	-0.382379
9404	MRPL23	0.0663283	1	4.70064	1	7.0876	-0.352468
10601	FAM13C	0.0663745	1	4.6986	1	7.0876	-0.361208
11143	U47924.1	0.0663783	1	4.69843	1	7.0876	1.40854
15160	SNX11	0.0664829	1	4.69384	1	7.0876	0.321692
4196	BST1	0.0665276	1	4.69187	1	7.0876	0.361723
10486	THNSL1	0.0665594	1	4.69048	1	7.0876	-0.231797
18344	ECM1	0.0666081	1	4.68834	1	7.0876	1.46963
17426	ZNF888	0.0666226	1	4.68771	1	7.0876	0.320086
7606	GPR173	0.0666234	1	4.68767	1	7.0876	0.516769
18699	AC011899.2	0.0667476	1	4.68224	1	7.0876	1.23744
7582	PIM2	0.0667689	1	4.68132	1	7.0876	-0.204101
19552	PHKA1-AS1	0.0668023	1	4.67985	1	7.0876	-1.23678
9361	AP006284.1	0.0668118	1	4.67944	1	7.0876	0.848184
12274	RAP2A	0.0668741	1	4.67672	1	7.0876	0.348005
11870	TBX3	0.0669111	1	4.67511	1	7.0876	-0.718386
7973	CSMD1	0.0670283	1	4.67002	1	7.0876	0.433745
7429	VCX3A	0.0670552	1	4.66885	1	7.0876	1.4427e+08
10457	MRC1	0.0671019	1	4.66682	1	7.0876	2.45688
7122	EFCAB10	0.0672128	1	4.66201	1	7.0876	-0.317891
10944	AL157786.1	0.0672599	1	4.65998	1	7.0876	1.11852
15896	PCED1A	0.0672649	1	4.65976	1	7.0876	0.307227
8174	AC090739.1	0.0673948	1	4.65415	1	7.0876	0.495665
9162	SLC27A4	0.0674047	1	4.65372	1	7.0876	0.530868
4790	FASTKD3	0.0674316	1	4.65257	1	7.0876	0.368884
13871	IGSF6	0.0674652	1	4.65112	1	7.0876	1.94385
4835	ADAMTS12	0.0675032	1	4.64948	1	7.0876	-1.02611
4149	EVC2	0.0675253	1	4.64853	1	7.0876	-0.728489
10685	ANXA7	0.067534	1	4.64815	1	7.0876	-0.22136
2952	PSMD1	0.0675392	1	4.64793	1	7.0876	-0.257181
14305	TXNL4B	0.0675634	1	4.64689	1	7.0876	0.276939
10694	AC022400.6	0.0675691	1	4.64664	1	7.0876	1.01921
11020	DHX32	0.0675892	1	4.64578	1	7.0876	0.344825
18834	AP001107.4	0.0676858	1	4.64164	1	7.0876	1.12824
22009	TAS2R10	0.0677812	1	4.63755	1	7.0876	1.4427e+08
4332	UGT2B7	0.0678324	1	4.63536	1	7.0876	2.81632
8759	TESK1	0.0678919	1	4.63281	1	7.0876	0.318962
3067	AC023481.1	0.0678933	1	4.63275	1	7.0876	0.767955
21843	AC007620.3	0.0679312	1	4.63113	1	7.0876	1.4427e+08
2459	AC110769.2	0.0679766	1	4.6292	1	7.0876	-0.419923
688	USP24	0.0680636	1	4.62549	1	7.0876	0.197061
1294	CD48	0.0680768	1	4.62493	1	7.0876	1.19827
14567	ZNF232	0.068161	1	4.62135	1	7.0876	0.272958
18757	AP003354.1	0.0682861	1	4.61603	1	7.0876	1.35564
3119	CAND2	0.0683492	1	4.61336	1	7.0876	0.496525
10798	FFAR4	0.0685534	1	4.60473	1	7.0876	2.36916
15947	LINC01752	0.0685616	1	4.60439	1	7.0876	1.66076
1611	G0S2	0.0687112	1	4.59809	1	7.0876	1.53828
9084	DAB2IP	0.0687149	1	4.59793	1	7.0876	0.479715
6623	CCZ1	0.0687662	1	4.59578	1	7.0876	0.243836
6182	TTK	0.0688716	1	4.59135	1	7.0876	0.480793
1774	TOMM20	0.0689299	1	4.58891	1	7.0876	-0.192367
20888	AL117382.1	0.0689943	1	4.58621	1	7.0876	3.14203
2540	ARHGAP15	0.0690685	1	4.58311	1	7.0876	0.994845
9825	PPP2R5B	0.0691192	1	4.581	1	7.0876	0.523543
15757	AC100778.3	0.0692136	1	4.57706	1	7.0876	-1.48961
7954	CLIC2	0.0692309	1	4.57634	1	7.0876	0.983997
17804	MORC2	0.0692546	1	4.57536	1	7.0876	0.325502
384	PTPRU	0.0692744	1	4.57453	1	7.0876	0.286707
13907	LINC02175	0.0692755	1	4.57448	1	7.0876	0.665627
21200	TMEM31	0.0692781	1	4.57438	1	7.0876	5.01429
18001	KIAA0930	0.0693263	1	4.57237	1	7.0876	0.295747
973	AP4B1-AS1	0.0694857	1	4.56576	1	7.0876	-1.13672
16785	ANKLE1	0.0696162	1	4.56036	1	7.0876	2.2448
8607	ADCK5	0.0696447	1	4.55918	1	7.0876	0.317351
17519	AC005498.3	0.0699024	1	4.54856	1	7.0876	-0.508277
20693	AC037198.2	0.0699034	1	4.54852	1	7.0876	1.13405
1870	AC010969.2	0.069917	1	4.54796	1	7.0876	0.288721
8094	PBK	0.0700242	1	4.54356	1	7.0876	4.17926
4460	TSPAN5	0.0700456	1	4.54268	1	7.0876	-0.539197
946	PIFO	0.0700675	1	4.54178	1	7.0876	-0.28446
14153	CFAP20	0.0701207	1	4.5396	1	7.0876	-0.230935
21680	TRPM2-AS	0.0701209	1	4.53959	1	7.0876	1.4427e+08
22207	AC104472.3	0.0701356	1	4.53899	1	7.0876	1.4427e+08
5618	ECI2	0.0701977	1	4.53645	1	7.0876	-0.670191
13233	GCNT3	0.0703174	1	4.53156	1	7.0876	1.29376
14746	AC127537.1	0.0703884	1	4.52867	1	7.0876	1.00493
13778	CIITA	0.0704565	1	4.5259	1	7.0876	0.853749
7179	CADPS2	0.0705605	1	4.52167	1	7.0876	-0.326744
17977	A4GALT	0.0706212	1	4.5192	1	7.0876	0.887125
16733	ADGRE3	0.0707344	1	4.51462	1	7.0876	1.4427e+08
8938	ZNF169	0.0707414	1	4.51433	1	7.0876	0.803213
16807	IL12RB1	0.0707738	1	4.51302	1	7.0876	1.41755
6827	AC074351.1	0.0708177	1	4.51125	1	7.0876	-0.990791
19242	TMEM221	0.0709714	1	4.50505	1	7.0876	-1.4427e+08
9530	SAAL1	0.0709874	1	4.5044	1	7.0876	0.272541
18251	MCM3AP	0.0710219	1	4.50301	1	7.0876	0.240778
792	SYDE2	0.0710454	1	4.50207	1	7.0876	-0.414548
17890	CBY1	0.0710468	1	4.50201	1	7.0876	-0.201814
3611	SIDT1	0.0710531	1	4.50176	1	7.0876	0.40993
4738	ANKRD37	0.0711212	1	4.49902	1	7.0876	-0.26316
16197	STAU1	0.0711644	1	4.49728	1	7.0876	-0.244499
13917	IL4R	0.0711747	1	4.49687	1	7.0876	0.551652
2365	INPP4A	0.0713406	1	4.49022	1	7.0876	0.386323
2631	METTL8	0.0713478	1	4.48993	1	7.0876	-0.237462
14693	PMP22	0.0713557	1	4.48962	1	7.0876	1.64607
10810	AL157834.2	0.0713641	1	4.48928	1	7.0876	-1.4427e+08
12652	HSPA2	0.071427	1	4.48676	1	7.0876	-0.401021
5070	TMEM161B-AS1	0.0714569	1	4.48557	1	7.0876	0.219759
18830	LRRN4CL	0.0715308	1	4.48262	1	7.0876	-1.5958
20536	ST8SIA6-AS1	0.0716309	1	4.47863	1	7.0876	-1.4427e+08
3587	CD96	0.0716741	1	4.47691	1	7.0876	1.03244
9021	PTGR1	0.0717027	1	4.47578	1	7.0876	-0.369694
12173	LRRC63	0.0717385	1	4.47435	1	7.0876	-0.943317
21604	ASB12	0.07177	1	4.4731	1	7.0876	1.4427e+08
5529	FAM193B	0.0718716	1	4.46907	1	7.0876	0.316434
14428	PIEZO1	0.0718884	1	4.4684	1	7.0876	0.541726
11643	CPM	0.0719428	1	4.46625	1	7.0876	1.24416
3970	YEATS2	0.0720441	1	4.46224	1	7.0876	0.353658
11881	KSR2	0.0721483	1	4.45813	1	7.0876	-0.601848
14000	ITGAL	0.0722217	1	4.45524	1	7.0876	0.723847
9916	SYT12	0.0722907	1	4.45252	1	7.0876	1.46212
10533	AL117339.4	0.0723134	1	4.45163	1	7.0876	0.993811
4863	OSMR-AS1	0.0723214	1	4.45131	1	7.0876	-0.511556
3393	C3orf18	0.072345	1	4.45039	1	7.0876	0.376329
19807	APOC2	0.0723947	1	4.44843	1	7.0876	5.38248
7315	AC074386.1	0.0724131	1	4.44771	1	7.0876	0.819785
6667	BZW2	0.0724964	1	4.44444	1	7.0876	-0.258353
1663	IARS2	0.0725142	1	4.44375	1	7.0876	-0.2028
17322	DHDH	0.0727994	1	4.4326	1	7.0876	1.07053
18370	TDRD5	0.0728748	1	4.42967	1	7.0876	2.5639
8710	MOB3B	0.0728764	1	4.4296	1	7.0876	0.76483
11740	ELK3	0.0728867	1	4.4292	1	7.0876	-0.227812
12389	SLC7A7	0.0730889	1	4.42135	1	7.0876	0.62632
8546	TSNARE1	0.0731014	1	4.42087	1	7.0876	0.463397
19095	AC099314.1	0.0731499	1	4.41898	1	7.0876	-1.4427e+08
16034	AL133343.2	0.0731504	1	4.41897	1	7.0876	-1.4427e+08
4425	AC093827.4	0.0732434	1	4.41537	1	7.0876	-0.1992
16324	RGS19	0.0733648	1	4.41068	1	7.0876	0.427678
4223	SLC34A2	0.0734534	1	4.40726	1	7.0876	0.500655
9822	EHD1	0.0738866	1	4.39064	1	7.0876	0.438471
16174	ZNF335	0.0739388	1	4.38865	1	7.0876	0.254783
3062	AC026202.3	0.0739491	1	4.38826	1	7.0876	-3.11151
15032	STAT5A	0.0740536	1	4.38427	1	7.0876	0.416749
6892	CLIP2	0.0740647	1	4.38385	1	7.0876	1.20935
19534	UPK3BL1	0.0740758	1	4.38342	1	7.0876	1.4427e+08
14801	IFT20	0.0742049	1	4.37851	1	7.0876	-0.226661
2291	GNLY	0.0743464	1	4.37314	1	7.0876	3.06501
19513	LINC02542	0.0743786	1	4.37192	1	7.0876	1.28902
16289	MRGBP	0.074383	1	4.37175	1	7.0876	-0.311427
11752	ACTR6	0.0744292	1	4.37	1	7.0876	-0.265476
18906	FAM90A1	0.0744862	1	4.36785	1	7.0876	1.49865
8338	OTUD6B-AS1	0.0746622	1	4.3612	1	7.0876	-0.222248
7904	GABRA3	0.0746965	1	4.35991	1	7.0876	1.99459
4847	CAPSL	0.0747445	1	4.3581	1	7.0876	-0.275676
18622	CDSN	0.0748606	1	4.35373	1	7.0876	-1.4427e+08
13114	CATSPER2	0.0749456	1	4.35055	1	7.0876	0.448034
12821	CATSPERB	0.0750284	1	4.34744	1	7.0876	1.33254
19523	AL731661.1	0.0750666	1	4.34601	1	7.0876	1.13201
13234	GTF2A2	0.075088	1	4.34521	1	7.0876	-0.1996
18660	DGKB	0.0751429	1	4.34316	1	7.0876	1.25028
1544	CHI3L1	0.0751724	1	4.34206	1	7.0876	2.90968
1673	MIA3	0.0751779	1	4.34185	1	7.0876	-0.268414
9176	TBC1D13	0.0752464	1	4.33929	1	7.0876	0.334668
6746	KBTBD2	0.0753208	1	4.33652	1	7.0876	-0.229847
5312	ANKHD1-EIF4EBP3	0.0753344	1	4.33601	1	7.0876	0.442163
19769	AC145207.3	0.075409	1	4.33323	1	7.0876	-1.4427e+08
12958	CYFIP1	0.07542	1	4.33282	1	7.0876	-0.150592
25	ACAP3	0.0754922	1	4.33014	1	7.0876	0.435611
16469	DPP9	0.0755179	1	4.32918	1	7.0876	0.43877
18178	PSMG1	0.0755263	1	4.32887	1	7.0876	-0.285572
16418	ZNF556	0.0756133	1	4.32564	1	7.0876	-0.504766
7447	TMSB4X	0.075664	1	4.32377	1	7.0876	0.747324
10093	FZD4	0.0756748	1	4.32337	1	7.0876	0.270782
6075	AARS2	0.0757325	1	4.32123	1	7.0876	0.323848
18590	SOWAHA	0.0757497	1	4.32059	1	7.0876	-0.935979
14715	LRRC75A	0.0758096	1	4.31838	1	7.0876	-0.892879
9091	OR1L8	0.0758114	1	4.31831	1	7.0876	1.59997
1266	KIRREL1	0.0758311	1	4.31758	1	7.0876	-5.29836
10516	NRP1	0.0758978	1	4.31512	1	7.0876	1.08025
21413	LINC00311	0.075971	1	4.31242	1	7.0876	5.71421
17498	ZNF865	0.0759799	1	4.3121	1	7.0876	0.414362
21824	OR5H14	0.0759925	1	4.31163	1	7.0876	1.4427e+08
303	AL031432.5	0.0759994	1	4.31138	1	7.0876	-0.699086
4181	CLNK	0.0760251	1	4.31043	1	7.0876	1.50389
9120	ZBTB34	0.0760578	1	4.30923	1	7.0876	0.36382
22216	SOD2.1	0.076087	1	4.30815	1	7.0876	1.4427e+08
8572	MROH6	0.0761007	1	4.30765	1	7.0876	0.6977
4809	TRIO	0.0761451	1	4.30602	1	7.0876	0.403041
6390	IFNGR1	0.0762309	1	4.30287	1	7.0876	-0.184431
9656	ACP2	0.0762637	1	4.30167	1	7.0876	0.410528
20980	AP001468.1	0.0762721	1	4.30136	1	7.0876	-1.4427e+08
7334	KRBA1	0.0763866	1	4.29716	1	7.0876	0.488122
1966	GTF3C2	0.0764524	1	4.29476	1	7.0876	0.179096
17044	KCNK6	0.0766625	1	4.2871	1	7.0876	0.583656
4727	IRF2	0.076736	1	4.28442	1	7.0876	-0.270277
20759	AQP8	0.0768669	1	4.27967	1	7.0876	1.4427e+08
15364	AC100786.1	0.0768777	1	4.27928	1	7.0876	-0.727927
3789	MRPS22	0.0768977	1	4.27855	1	7.0876	-0.226505
5391	PCYOX1L	0.0769021	1	4.27839	1	7.0876	0.264704
10	HES4	0.0769137	1	4.27797	1	7.0876	0.735902
11897	AC004812.2	0.0772079	1	4.26733	1	7.0876	-0.366339
18230	PFKL	0.0772898	1	4.26438	1	7.0876	0.319103
12665	MPP5	0.0772934	1	4.26425	1	7.0876	-0.209962
12998	ARHGAP11A	0.077346	1	4.26236	1	7.0876	0.704504
11359	AC025031.4	0.0773999	1	4.26042	1	7.0876	0.874141
16124	PLCG1	0.0774705	1	4.25788	1	7.0876	0.560368
13299	SMAD3	0.0775191	1	4.25614	1	7.0876	0.241204
16088	AL035420.1	0.0775345	1	4.25558	1	7.0876	1.72261
17437	ZNF765	0.0777016	1	4.2496	1	7.0876	0.282312
14321	RFWD3	0.0778322	1	4.24493	1	7.0876	0.317445
5781	ZKSCAN8	0.0779079	1	4.24223	1	7.0876	0.229165
9093	RC3H2	0.0779624	1	4.24029	1	7.0876	0.16683
7894	LINC00894	0.0780367	1	4.23765	1	7.0876	0.669645
8354	RAD54B	0.0780919	1	4.23568	1	7.0876	0.502834
5049	FAM151B	0.0781052	1	4.23521	1	7.0876	0.363251
6983	GNGT1	0.0783104	1	4.22793	1	7.0876	-3.49136
13628	MAPK8IP3	0.078318	1	4.22767	1	7.0876	0.52863
12947	PACS2	0.0784184	1	4.22411	1	7.0876	0.229679
14705	ZSWIM7	0.0785735	1	4.21864	1	7.0876	-0.290666
532	ZMYND12	0.0786238	1	4.21687	1	7.0876	-0.215986
18542	SPP1	0.0786297	1	4.21666	1	7.0876	2.76335
11422	RACGAP1	0.0786416	1	4.21624	1	7.0876	0.545482
13113	STRC	0.0786789	1	4.21493	1	7.0876	0.882825
908	AL356488.2	0.0787158	1	4.21363	1	7.0876	1.48535
4207	FAM184B	0.0787314	1	4.21308	1	7.0876	-1.27932
15258	GDPD1	0.0787344	1	4.21298	1	7.0876	-0.383527
15505	BAHCC1	0.0789171	1	4.20656	1	7.0876	-0.37553
19003	AL096869.2	0.0789604	1	4.20505	1	7.0876	1.45657
11300	AC009318.1	0.0789687	1	4.20476	1	7.0876	0.654425
2099	AC093635.1	0.0790887	1	4.20056	1	7.0876	-0.370897
12727	ZNF410	0.0791728	1	4.19762	1	7.0876	-0.424798
16382	ADAMTSL5	0.0791758	1	4.19752	1	7.0876	1.38454
18278	AC007325.2	0.0791885	1	4.19708	1	7.0876	1.13811
11493	AC023509.2	0.0791931	1	4.19692	1	7.0876	-1.12853
9422	CHRNA10	0.0792348	1	4.19546	1	7.0876	-0.647559
15923	SLC23A2	0.0793177	1	4.19257	1	7.0876	0.333921
6632	DAGLB	0.0793237	1	4.19237	1	7.0876	0.302578
21981	LGALS12	0.0793586	1	4.19115	1	7.0876	1.4427e+08
20510	SHANK2-AS3	0.0793765	1	4.19053	1	7.0876	-1.4427e+08
6350	SAMD3	0.0793969	1	4.18982	1	7.0876	1.43149
4768	SLC12A7	0.0794132	1	4.18925	1	7.0876	0.298338
9570	BDNF-AS	0.0795413	1	4.18481	1	7.0876	-0.364317
12130	PROSER1	0.0795704	1	4.1838	1	7.0876	0.305956
6659	VWDE	0.0795883	1	4.18318	1	7.0876	-1.44459
9883	AP006287.2	0.079654	1	4.1809	1	7.0876	-0.679669
5200	MEGF10	0.0796938	1	4.17952	1	7.0876	0.861404
14590	XAF1	0.0797389	1	4.17796	1	7.0876	0.434473
21777	AC092803.1	0.0797754	1	4.1767	1	7.0876	1.4427e+08
11060	CCDC77	0.0798412	1	4.17443	1	7.0876	-0.363617
3953	AC125618.1	0.0799595	1	4.17035	1	7.0876	-1.23489
1636	BATF3	0.0799815	1	4.16959	1	7.0876	0.538437
7224	CEP41	0.0800571	1	4.16699	1	7.0876	0.168225
17338	PIH1D1	0.0800883	1	4.16592	1	7.0876	-0.158683
10535	BMS1	0.0801406	1	4.16412	1	7.0876	-0.219218
8387	STK3	0.0802071	1	4.16184	1	7.0876	-0.185274
15103	CCDC103	0.0802643	1	4.15988	1	7.0876	-0.892999
19741	AC090617.3	0.0802894	1	4.15902	1	7.0876	3.54044
14456	TCF25	0.0803112	1	4.15827	1	7.0876	-0.340195
6438	UST	0.0804711	1	4.1528	1	7.0876	0.327241
16100	SAMHD1	0.0805087	1	4.15152	1	7.0876	0.228909
15297	CCDC47	0.0805178	1	4.15121	1	7.0876	-0.292055
4871	PRKAA1	0.080616	1	4.14786	1	7.0876	0.155358
3663	CSTA	0.0806644	1	4.14621	1	7.0876	0.988862
5841	POU5F1	0.0806801	1	4.14568	1	7.0876	1.1234
16103	RPN2	0.0809247	1	4.13737	1	7.0876	-0.194357
21742	LINC00158	0.0810307	1	4.13378	1	7.0876	3.1114
18758	ANXA13	0.0810774	1	4.1322	1	7.0876	2.28684
2313	THNSL2	0.0811137	1	4.13097	1	7.0876	0.602101
2654	WIPF1	0.0811257	1	4.13057	1	7.0876	0.67401
19687	JPH4	0.0811288	1	4.13046	1	7.0876	2.26051
7594	CCDC22	0.0811434	1	4.12997	1	7.0876	-0.300321
12578	CDKN3	0.0812189	1	4.12742	1	7.0876	1.62844
10273	NLRX1	0.081229	1	4.12708	1	7.0876	0.362379
4260	APBB2	0.0812761	1	4.12549	1	7.0876	-0.331571
18314	PCSK9	0.0812812	1	4.12532	1	7.0876	1.52037
12433	AL136295.5	0.0812865	1	4.12514	1	7.0876	0.546817
16611	ILF3-DT	0.0813853	1	4.12181	1	7.0876	-0.328088
5549	ZNF879	0.0814309	1	4.12028	1	7.0876	0.396697
2775	FAM126B	0.0817206	1	4.11056	1	7.0876	0.214645
16701	AC011446.2	0.0817239	1	4.11045	1	7.0876	-0.995199
9750	AP001363.2	0.0817811	1	4.10854	1	7.0876	-1.4427e+08
8373	MTERF3	0.0817968	1	4.10801	1	7.0876	0.443761
3291	CCR1	0.0818188	1	4.10728	1	7.0876	2.10371
8194	ALKAL1	0.081896	1	4.1047	1	7.0876	1.01858
1374	AL021068.1	0.0819087	1	4.10428	1	7.0876	-0.487805
17056	LGALS7	0.0819134	1	4.10412	1	7.0876	-2.05579
8849	ZFAND5	0.0819315	1	4.10352	1	7.0876	0.1449
4733	MIR3945HG	0.0819685	1	4.10228	1	7.0876	1.69224
10705	ADK	0.0820684	1	4.09896	1	7.0876	-0.393114
12374	SUPT16H	0.0820928	1	4.09814	1	7.0876	-0.245829
14870	EVI2A	0.0821174	1	4.09732	1	7.0876	0.685933
15351	KCNJ2-AS1	0.0821185	1	4.09729	1	7.0876	-0.344329
2230	DGUOK	0.0823999	1	4.08795	1	7.0876	-0.26114
20067	AC096558.1	0.0824937	1	4.08485	1	7.0876	-1.4427e+08
8450	RAD21-AS1	0.0827636	1	4.07595	1	7.0876	-0.930372
19066	PLK1	0.0827759	1	4.07554	1	7.0876	0.877402
17078	MED29	0.0828502	1	4.0731	1	7.0876	-0.197194
9648	ZNF408	0.0829177	1	4.07088	1	7.0876	0.361578
667	DIO1	0.0829202	1	4.0708	1	7.0876	-0.393688
20151	AC092941.1	0.0829232	1	4.0707	1	7.0876	-1.4427e+08
19813	SIGLEC9	0.0829299	1	4.07048	1	7.0876	1.45042
6758	ANLN	0.0829317	1	4.07042	1	7.0876	1.61708
9486	SBF2-AS1	0.0830037	1	4.06806	1	7.0876	0.384604
5589	AL512329.2	0.0830732	1	4.06578	1	7.0876	-0.921532
20158	AL590235.2	0.083185	1	4.06213	1	7.0876	-1.4427e+08
7400	AC011899.1	0.0832483	1	4.06006	1	7.0876	-0.950002
21630	OIT3	0.0833235	1	4.0576	1	7.0876	1.4427e+08
18210	LINC01671	0.08336	1	4.05641	1	7.0876	-0.436769
7337	ZNF862	0.0833792	1	4.05579	1	7.0876	0.431657
1882	PDIA6	0.0834459	1	4.05362	1	7.0876	-0.23757
9733	MYRF	0.0834748	1	4.05267	1	7.0876	1.12409
21830	ALDH1L1-AS1	0.0834894	1	4.0522	1	7.0876	1.4427e+08
2953	HTR2B	0.0835464	1	4.05035	1	7.0876	0.731396
12007	PUS1	0.0836412	1	4.04727	1	7.0876	0.292489
14816	SGK494	0.0836548	1	4.04682	1	7.0876	0.476614
19452	TM4SF19	0.0837725	1	4.04301	1	7.0876	4.35322
18721	AL353804.1	0.0838187	1	4.04151	1	7.0876	0.955662
10073	RAB30-AS1	0.0838281	1	4.04121	1	7.0876	-0.33393
15154	PNPO	0.0838826	1	4.03945	1	7.0876	0.171244
14568	USP6	0.0839503	1	4.03726	1	7.0876	1.31733
11438	CSRNP2	0.0840255	1	4.03483	1	7.0876	0.296522
2704	AC017071.1	0.084158	1	4.03056	1	7.0876	0.641262
1356	CD247	0.0842211	1	4.02853	1	7.0876	1.08621
3496	AC092040.1	0.084222	1	4.02851	1	7.0876	-0.566199
3905	SERPINI1	0.0842444	1	4.02778	1	7.0876	-0.262666
4309	AC068620.2	0.0842485	1	4.02765	1	7.0876	1.17425
18115	TIAM1	0.084295	1	4.02616	1	7.0876	0.875622
2027	CEBPZOS	0.084296	1	4.02613	1	7.0876	-0.230794
7665	DLG3	0.084448	1	4.02125	1	7.0876	-0.193812
2349	CNNM3	0.0845257	1	4.01876	1	7.0876	-0.381586
3550	ST3GAL6	0.084548	1	4.01805	1	7.0876	-0.45545
11562	ZBTB39	0.0846218	1	4.01569	1	7.0876	0.362887
20163	AC097505.1	0.0846664	1	4.01426	1	7.0876	1.18511
8196	AC022034.2	0.0846744	1	4.01401	1	7.0876	0.847935
6113	GSTA4	0.0848578	1	4.00816	1	7.0876	-0.726645
5125	FBXL17	0.084907	1	4.00659	1	7.0876	0.225326
1631	TMEM206	0.0849168	1	4.00628	1	7.0876	0.400081
18339	AC239800.2	0.0849302	1	4.00585	1	7.0876	1.01336
21913	ST7-AS2	0.0850088	1	4.00336	1	7.0876	1.4427e+08
6442	PPIL4	0.085036	1	4.00249	1	7.0876	-0.368314
10772	IFIT3	0.085135	1	3.99935	1	7.0876	0.471601
10423	CCDC3	0.0851676	1	3.99832	1	7.0876	1.01151
16855	GMIP	0.0852427	1	3.99594	1	7.0876	0.501149
11180	LINC00987	0.0852516	1	3.99566	1	7.0876	0.600643
21907	2014-09-01	0.0852602	1	3.99539	1	7.0876	1.4427e+08
1413	KIAA0040	0.0852922	1	3.99437	1	7.0876	-0.389851
6323	MAN1A1	0.0853023	1	3.99405	1	7.0876	0.895963
6045	CUL9	0.0854201	1	3.99033	1	7.0876	0.345367
7837	SH2D1A	0.0854417	1	3.98965	1	7.0876	2.46067
15693	DSC2	0.0854474	1	3.98947	1	7.0876	1.69333
10842	R3HCC1L	0.0855783	1	3.98535	1	7.0876	-0.191057
3833	EIF2A	0.0856449	1	3.98325	1	7.0876	-0.199318
4950	RNF180	0.0856503	1	3.98308	1	7.0876	-0.264853
9227	RAPGEF1	0.0857208	1	3.98086	1	7.0876	0.172534
5901	GPSM3	0.0857245	1	3.98075	1	7.0876	0.349956
11753	DEPDC4	0.0857272	1	3.98066	1	7.0876	-0.490004
3131	SLC6A6	0.0857709	1	3.97929	1	7.0876	0.296717
15420	EVPL	0.0857957	1	3.97851	1	7.0876	0.398819
2344	KANSL3	0.0857989	1	3.97841	1	7.0876	0.300664
18331	AMY1B	0.085819	1	3.97778	1	7.0876	-1.4427e+08
3714	RUVBL1	0.0859074	1	3.97501	1	7.0876	-0.283995
462	ADPRHL2	0.0859103	1	3.97492	1	7.0876	0.370156
21813	AC093802.1	0.0859452	1	3.97382	1	7.0876	1.4427e+08
7198	HILPDA	0.0859706	1	3.97303	1	7.0876	-0.366841
19526	AC005154.4	0.0861849	1	3.96633	1	7.0876	1.4427e+08
8102	INTS9	0.0862137	1	3.96543	1	7.0876	0.341321
6572	DNAAF5	0.0862425	1	3.96454	1	7.0876	0.147304
6164	SLC17A5	0.086265	1	3.96384	1	7.0876	-0.544155
5383	JAKMIP2	0.0862738	1	3.96356	1	7.0876	1.04809
15147	OSBPL7	0.0862823	1	3.9633	1	7.0876	0.314117
18937	AC025257.1	0.0864257	1	3.95884	1	7.0876	-1.67528
9446	HPX	0.0864339	1	3.95858	1	7.0876	0.861793
8977	GALNT12	0.0864366	1	3.9585	1	7.0876	0.261321
18070	FP565260.6	0.0864522	1	3.95801	1	7.0876	0.608211
4999	FCHO2	0.08655	1	3.95497	1	7.0876	-0.176869
2352	SEMA4C	0.0866925	1	3.95056	1	7.0876	0.235105
9447	TRIM3	0.0867019	1	3.95027	1	7.0876	0.439885
18433	ZEB2-AS1	0.0867266	1	3.94951	1	7.0876	5.07803
6089	PLA2G7	0.0868635	1	3.94527	1	7.0876	2.20676
5861	GPANK1	0.0868971	1	3.94424	1	7.0876	-0.30616
16070	PROCR	0.0869172	1	3.94362	1	7.0876	0.755698
3946	GNB4	0.0869504	1	3.94259	1	7.0876	0.263592
4132	SH3BP2	0.0869543	1	3.94247	1	7.0876	0.334411
6294	Z97989.1	0.0870115	1	3.94071	1	7.0876	0.979738
11545	CS	0.0870374	1	3.93991	1	7.0876	0.232897
13849	AC130456.3	0.0871021	1	3.93792	1	7.0876	-1.10507
13211	AC084782.3	0.0871175	1	3.93745	1	7.0876	0.351997
15155	PRR15L	0.0871419	1	3.9367	1	7.0876	0.248863
8946	FANCC	0.0872092	1	3.93463	1	7.0876	0.396595
9117	PBX3	0.0872829	1	3.93237	1	7.0876	0.61269
76	LINC00982	0.0872874	1	3.93223	1	7.0876	-1.71109
9191	AL158151.3	0.0873499	1	3.93031	1	7.0876	-3.00549
10032	GDPD5	0.0873918	1	3.92903	1	7.0876	-0.890686
6233	COQ3	0.0873931	1	3.92899	1	7.0876	-0.430012
11603	AC048341.1	0.087408	1	3.92853	1	7.0876	0.540451
17981	TTLL1	0.0874496	1	3.92726	1	7.0876	-0.223507
9450	DNHD1	0.0877919	1	3.91681	1	7.0876	0.624821
10124	AP000787.1	0.0878609	1	3.91471	1	7.0876	0.665366
8476	TBC1D31	0.0878884	1	3.91388	1	7.0876	0.302908
19714	ADPGK-AS1	0.0879325	1	3.91254	1	7.0876	1.20074
6330	NKAIN2	0.0879348	1	3.91247	1	7.0876	0.965174
20405	BX571846.1	0.0879734	1	3.9113	1	7.0876	-2.54269
1435	QSOX1	0.0879934	1	3.91069	1	7.0876	0.307329
2394	IL1R1	0.0880916	1	3.90771	1	7.0876	-0.617158
12989	MTMR10	0.0882616	1	3.90256	1	7.0876	0.21117
16816	IQCN	0.0883168	1	3.9009	1	7.0876	0.301458
9993	CLPB	0.0883537	1	3.89978	1	7.0876	0.236753
20621	AC026333.4	0.0883814	1	3.89895	1	7.0876	1.81367
20751	AC010333.1	0.0883997	1	3.8984	1	7.0876	-1.4427e+08
7487	SMS	0.088405	1	3.89823	1	7.0876	-0.14445
13632	EME2	0.0884562	1	3.89669	1	7.0876	0.497623
5656	PHACTR1	0.0886007	1	3.89234	1	7.0876	0.913377
1327	DUSP12	0.0886351	1	3.89131	1	7.0876	-0.271585
5790	ZSCAN23	0.0887644	1	3.88743	1	7.0876	1.15083
14205	KCTD19	0.0888236	1	3.88565	1	7.0876	-1.4427e+08
6836	CCT6A	0.0888582	1	3.88461	1	7.0876	-0.256573
16486	LONP1	0.088863	1	3.88447	1	7.0876	0.219795
1304	AL591806.1	0.0889043	1	3.88323	1	7.0876	-1.4427e+08
17716	SLC2A11	0.0889342	1	3.88234	1	7.0876	0.351836
11588	EEF1AKMT3	0.0889551	1	3.88171	1	7.0876	0.41138
7116	KMT2E	0.0890472	1	3.87896	1	7.0876	-0.206438
12664	FAM71D	0.0890587	1	3.87861	1	7.0876	1.23906
5482	STK10	0.0890601	1	3.87857	1	7.0876	0.332072
4240	FAM114A1	0.0890647	1	3.87844	1	7.0876	-0.225808
6090	ANKRD66	0.0891657	1	3.87542	1	7.0876	-0.510017
3750	ACAD11	0.0891779	1	3.87506	1	7.0876	0.343794
120	AL034417.2	0.0891985	1	3.87444	1	7.0876	-0.868423
8973	TRIM14	0.0893102	1	3.87112	1	7.0876	0.32204
392	SERINC2	0.0894493	1	3.86698	1	7.0876	0.328895
13207	TEX9	0.0894575	1	3.86674	1	7.0876	-0.31382
12383	TRAC	0.0894688	1	3.8664	1	7.0876	1.05169
11416	BCDIN3D	0.0895093	1	3.8652	1	7.0876	-0.384871
3539	ARL13B	0.0895534	1	3.86389	1	7.0876	-0.339113
18258	MT-ND1	0.0895616	1	3.86365	1	7.0876	0.482572
11549	PAN2	0.089591	1	3.86278	1	7.0876	0.403282
15452	TMC8	0.0896187	1	3.86196	1	7.0876	1.03281
7054	ZCWPW1	0.0898298	1	3.85571	1	7.0876	-0.237654
18426	AC017002.5	0.0898648	1	3.85468	1	7.0876	-1.4427e+08
12052	LINC00621	0.0900127	1	3.85032	1	7.0876	0.673136
8218	NSMAF	0.0900901	1	3.84804	1	7.0876	0.28127
2726	NEMP2	0.0901052	1	3.8476	1	7.0876	0.34351
15498	TEPSIN	0.0901602	1	3.84598	1	7.0876	0.308091
11226	LINC01559	0.0902451	1	3.84349	1	7.0876	1.32109
5988	FGD2	0.0903823	1	3.83947	1	7.0876	0.728094
1493	ASPM	0.0904829	1	3.83652	1	7.0876	1.72591
6407	TXLNB	0.0904912	1	3.83628	1	7.0876	-0.333817
2620	PHOSPHO2	0.0905346	1	3.83501	1	7.0876	-0.216125
19024	CAPN3	0.0906097	1	3.83281	1	7.0876	0.976199
299	CLIC4	0.0906281	1	3.83228	1	7.0876	0.612433
15465	CYTH1	0.090768	1	3.8282	1	7.0876	0.234831
19865	ZFP57	0.09084	1	3.8261	1	7.0876	1.4427e+08
19540	AC092681.3	0.0908442	1	3.82598	1	7.0876	-1.08086
12820	PPP4R3A	0.0909098	1	3.82407	1	7.0876	0.188528
9302	LCN12	0.0909235	1	3.82367	1	7.0876	0.700559
2223	CCT7	0.090946	1	3.82302	1	7.0876	-0.157493
8642	DMRT2	0.0909518	1	3.82285	1	7.0876	0.252829
594	PRDX1	0.0909643	1	3.82249	1	7.0876	-0.297409
10740	TSPAN14	0.0910154	1	3.821	1	7.0876	0.329726
103	TNFRSF25	0.0911384	1	3.81744	1	7.0876	0.526641
3579	IFT57	0.0911518	1	3.81705	1	7.0876	-0.290379
5827	TUBB	0.0911722	1	3.81646	1	7.0876	0.266976
4675	2001-03-01	0.0912122	1	3.8153	1	7.0876	1.25367
9193	AL161785.1	0.0912595	1	3.81393	1	7.0876	0.857899
18752	PKIA-AS1	0.0912921	1	3.81299	1	7.0876	-1.01547
7368	AGAP3	0.0913611	1	3.811	1	7.0876	0.301898
10805	HELLS	0.0913721	1	3.81068	1	7.0876	0.295466
13815	NTAN1	0.091407	1	3.80967	1	7.0876	0.223616
6307	TSPYL4	0.0914354	1	3.80885	1	7.0876	-0.269571
11478	MFSD5	0.0914665	1	3.80795	1	7.0876	0.186521
163	MAD2L2	0.0914887	1	3.80731	1	7.0876	-0.34707
6509	MRPL18	0.0916129	1	3.80374	1	7.0876	-0.241843
20896	ODF3L2	0.0916367	1	3.80305	1	7.0876	-1.4427e+08
21018	AL590133.1	0.0916407	1	3.80294	1	7.0876	-1.4427e+08
14882	AC005899.6	0.0916862	1	3.80163	1	7.0876	0.417452
11856	OAS1	0.0918133	1	3.79798	1	7.0876	0.454282
3483	FHIT	0.0918442	1	3.7971	1	7.0876	-0.276114
16178	ELMO2	0.0918729	1	3.79627	1	7.0876	0.272227
14222	RANBP10	0.0919007	1	3.79548	1	7.0876	0.353347
1186	IL6R-AS1	0.0919201	1	3.79492	1	7.0876	-0.641247
8525	ST3GAL1	0.0919727	1	3.79341	1	7.0876	1.2139
5649	SMIM13	0.0920309	1	3.79175	1	7.0876	0.283227
1375	F5	0.0920455	1	3.79133	1	7.0876	1.54149
7617	WNK3	0.0920594	1	3.79093	1	7.0876	-0.59117
10548	RASSF4	0.0921443	1	3.78851	1	7.0876	1.05045
21685	AL354732.1	0.092194	1	3.78709	1	7.0876	1.4427e+08
1964	UCN	0.092238	1	3.78583	1	7.0876	0.890587
9264	AL390778.2	0.0923042	1	3.78395	1	7.0876	-0.98026
648	CC2D1B	0.0924236	1	3.78055	1	7.0876	0.263644
7047	GAL3ST4	0.0924492	1	3.77982	1	7.0876	1.42954
12062	RNF17	0.0925895	1	3.77584	1	7.0876	2.0346
8150	PLEKHA2	0.0926767	1	3.77336	1	7.0876	0.461616
13257	USP3-AS1	0.0926872	1	3.77307	1	7.0876	-0.506394
19118	SMCR2	0.0928007	1	3.76985	1	7.0876	1.4427e+08
11191	KLRD1	0.0928337	1	3.76892	1	7.0876	1.01638
12712	AC004846.2	0.092947	1	3.76572	1	7.0876	1.11763
9495	EIF4G2	0.0929959	1	3.76434	1	7.0876	-0.131734
16869	AC010329.1	0.0930366	1	3.76319	1	7.0876	-1.08166
22049	AL121809.2	0.0930556	1	3.76266	1	7.0876	1.4427e+08
14639	TP53	0.0932046	1	3.75846	1	7.0876	0.32869
15026	DHX58	0.0932082	1	3.75836	1	7.0876	0.284161
18336	AL365361.1	0.0932333	1	3.75766	1	7.0876	1.72162
1661	EPRS	0.0932479	1	3.75724	1	7.0876	-0.229379
1643	ANGEL2	0.0933263	1	3.75504	1	7.0876	0.177829
9112	PPP6C	0.0933527	1	3.7543	1	7.0876	0.189213
8458	MAL2-AS1	0.0933829	1	3.75346	1	7.0876	-1.21934
3922	SKIL	0.0934383	1	3.7519	1	7.0876	-0.179753
21804	MAP3K20-AS1	0.093503	1	3.75009	1	7.0876	1.4427e+08
9776	STX5	0.0936197	1	3.74682	1	7.0876	-0.250593
8328	CPNE3	0.0936663	1	3.74552	1	7.0876	-0.281135
5597	SERPINB1	0.0937114	1	3.74426	1	7.0876	-0.234953
17921	GRAP2	0.093805	1	3.74165	1	7.0876	1.69699
11810	USP30	0.0938494	1	3.74041	1	7.0876	0.300029
8221	CA8	0.0940014	1	3.73618	1	7.0876	0.657879
15906	SLC4A11	0.0941378	1	3.73239	1	7.0876	0.468684
7911	SLC6A8	0.0942652	1	3.72886	1	7.0876	-0.322582
2920	AC097461.1	0.0943494	1	3.72653	1	7.0876	1.05375
17405	ZNF614	0.0943589	1	3.72627	1	7.0876	0.664947
11815	FOXN4	0.0944996	1	3.72238	1	7.0876	1.432
20948	GGTLC2	0.0945595	1	3.72072	1	7.0876	-1.4427e+08
16995	ZNF565	0.0946935	1	3.71703	1	7.0876	-0.453177
14178	DYNC1LI2	0.0948062	1	3.71393	1	7.0876	-0.163125
8344	C8orf87	0.0948336	1	3.71318	1	7.0876	-1.4427e+08
6522	PACRG	0.094862	1	3.7124	1	7.0876	-0.310237
3842	P2RY13	0.0950773	1	3.70649	1	7.0876	2.02926
1802	SDCCAG8	0.0951025	1	3.7058	1	7.0876	-0.36021
5714	HIST1H4A	0.0951503	1	3.70449	1	7.0876	-5.19487
20026	AC092687.3	0.0951521	1	3.70444	1	7.0876	-1.4427e+08
2552	RND3	0.0952001	1	3.70313	1	7.0876	-0.399017
20064	MYO7B	0.0952428	1	3.70196	1	7.0876	3.78711
2623	METTL5	0.0952957	1	3.70052	1	7.0876	-0.253421
15569	AC087222.1	0.0953528	1	3.69896	1	7.0876	-1.03216
3092	IL17RC	0.095546	1	3.69369	1	7.0876	0.316784
6078	SUPT3H	0.0955518	1	3.69354	1	7.0876	-0.302777
176	AC254633.1	0.0955882	1	3.69255	1	7.0876	-0.947987
15218	MMD	0.0956037	1	3.69212	1	7.0876	0.627887
14105	AC007336.1	0.0956713	1	3.69029	1	7.0876	1.21469
19667	AC121761.1	0.0957057	1	3.68935	1	7.0876	1.23952
18506	IQCJ-SCHIP1-AS1	0.0957274	1	3.68876	1	7.0876	-1.4427e+08
9522	PIK3C2A	0.0957554	1	3.688	1	7.0876	-0.171789
13820	C16orf45	0.0959184	1	3.68359	1	7.0876	-0.175218
1017	FCGR1B	0.0959702	1	3.68218	1	7.0876	1.31153
14073	HEATR3	0.09602	1	3.68084	1	7.0876	0.19905
15304	ICAM2	0.0960242	1	3.68072	1	7.0876	0.737746
5145	REEP5	0.0960535	1	3.67993	1	7.0876	-0.173556
6269	CD164	0.0961114	1	3.67837	1	7.0876	-0.282044
15988	AL035258.1	0.0961582	1	3.67711	1	7.0876	1.48462
4928	AC008892.1	0.0961732	1	3.6767	1	7.0876	-1.4427e+08
529	HIVEP3	0.0963207	1	3.67273	1	7.0876	0.516774
3182	TGFBR2	0.0964043	1	3.67048	1	7.0876	0.271525
15621	RAB31	0.0965063	1	3.66774	1	7.0876	0.243237
77	PRDM16	0.0965088	1	3.66767	1	7.0876	-1.81174
10966	AL391988.1	0.0965219	1	3.66732	1	7.0876	0.924817
12364	RNASE1	0.0965297	1	3.66711	1	7.0876	1.73143
18682	LRRN3	0.0966183	1	3.66473	1	7.0876	1.20864
7781	TSC22D3	0.0967153	1	3.66213	1	7.0876	0.362642
11704	AC010201.2	0.0967373	1	3.66154	1	7.0876	1.25413
13955	QPRT	0.0967727	1	3.66059	1	7.0876	3.04238
6340	CENPW	0.0967995	1	3.65988	1	7.0876	0.693865
3837	SIAH2	0.0969758	1	3.65517	1	7.0876	-0.146228
13296	ZWILCH	0.0970969	1	3.65194	1	7.0876	0.224982
11555	RBMS2	0.0971922	1	3.6494	1	7.0876	0.393343
3800	ATP1B3	0.0971982	1	3.64924	1	7.0876	0.352857
16898	AC092279.1	0.0971996	1	3.64921	1	7.0876	-0.342795
21668	SLC5A5	0.0972379	1	3.64819	1	7.0876	1.4427e+08
18738	KBTBD11-OT1	0.0973925	1	3.64408	1	7.0876	-1.4427e+08
5036	LHFPL2	0.0974437	1	3.64272	1	7.0876	0.668711
16922	GPATCH1	0.0974519	1	3.64251	1	7.0876	-0.292845
8117	UBXN8	0.0974892	1	3.64152	1	7.0876	-0.283703
22014	AC004241.2	0.097509	1	3.64099	1	7.0876	1.4427e+08
3258	ZNF662	0.0977325	1	3.63508	1	7.0876	0.57059
17479	TMEM86B	0.0978309	1	3.63249	1	7.0876	0.580004
3631	B4GALT4	0.0978499	1	3.63199	1	7.0876	-0.25558
15181	AC027801.1	0.0978725	1	3.63139	1	7.0876	0.609245
12101	HSPH1	0.097888	1	3.63098	1	7.0876	-0.19666
1923	FKBP1B	0.0980264	1	3.62734	1	7.0876	0.324834
8191	AC064807.4	0.0981841	1	3.6232	1	7.0876	0.637668
633	FAF1	0.0982992	1	3.62018	1	7.0876	0.200974
4887	NIM1K	0.0983479	1	3.6189	1	7.0876	-5.56702
12709	PSEN1	0.0983668	1	3.61841	1	7.0876	0.160371
13056	GCHFR	0.0984116	1	3.61723	1	7.0876	0.272853
19426	LINC00852	0.0984303	1	3.61674	1	7.0876	0.932917
15828	SOCS6	0.0984406	1	3.61648	1	7.0876	0.240176
20260	PCDHGC4	0.0985673	1	3.61316	1	7.0876	-1.4427e+08
14206	LRRC36	0.0986098	1	3.61205	1	7.0876	0.731064
10308	MSANTD2	0.098646	1	3.61111	1	7.0876	0.351015
8289	CASC9	0.0986673	1	3.61056	1	7.0876	-1.52592
11327	PKP2	0.0987151	1	3.60931	1	7.0876	0.382051
13625	CRAMP1	0.0988644	1	3.60542	1	7.0876	0.275149
11865	SLC8B1	0.098866	1	3.60538	1	7.0876	0.647625
11134	SPSB2	0.0988951	1	3.60462	1	7.0876	0.3446
20522	UPK2	0.0989148	1	3.60411	1	7.0876	1.4427e+08
4923	DHX29	0.0989418	1	3.60341	1	7.0876	-0.309234
9233	DDX31	0.0989856	1	3.60227	1	7.0876	0.261386
22155	AP000238.1	0.0990089	1	3.60167	1	7.0876	1.4427e+08
20541	PCAT5	0.0990243	1	3.60127	1	7.0876	-1.4427e+08
20179	AC107072.2	0.0990331	1	3.60104	1	7.0876	-1.4427e+08
17507	ZNF444	0.0991399	1	3.59827	1	7.0876	0.233492
4153	PPP2R2C	0.0991414	1	3.59823	1	7.0876	1.4427e+08
8580	MAPK15	0.0992054	1	3.59657	1	7.0876	0.246141
19443	ZNF80	0.0992584	1	3.5952	1	7.0876	1.4427e+08
21310	SPX	0.0992945	1	3.59427	1	7.0876	1.4427e+08
21936	AC103724.3	0.0993106	1	3.59385	1	7.0876	1.4427e+08
19956	EPS8L3	0.0994783	1	3.58952	1	7.0876	1.4427e+08
10914	CALHM2	0.0995794	1	3.58692	1	7.0876	2.02367
14655	TMEM107	0.09963	1	3.58561	1	7.0876	-0.373424
19982	AL139142.1	0.0996386	1	3.58539	1	7.0876	-1.4427e+08
6231	FBXL4	0.0996764	1	3.58442	1	7.0876	0.225432
11663	RAB21	0.0996855	1	3.58419	1	7.0876	0.158803
19950	AC105271.1	0.0997005	1	3.5838	1	7.0876	-1.4427e+08
3900	AC069439.2	0.0997245	1	3.58318	1	7.0876	0.897815
4433	DSPP	0.0998716	1	3.5794	1	7.0876	-1.98177
14526	P2RX1	0.0998898	1	3.57894	1	7.0876	1.35048
7072	SLC12A9	0.0999164	1	3.57826	1	7.0876	0.230818
3866	TIPARP	0.099917	1	3.57824	1	7.0876	-0.345737
19351	FAM72B	0.0999963	1	3.57621	1	7.0876	-1.09052
4469	ADH1C	0.100041	1	3.57507	1	7.0876	-1.01051
22033	AL354809.1	0.100046	1	3.57492	1	7.0876	1.4427e+08
13245	C2CD4B	0.100108	1	3.57335	1	7.0876	1.2029
18684	GPR85	0.100172	1	3.57172	1	7.0876	1.02472
417	BSDC1	0.10018	1	3.57151	1	7.0876	-0.176886
19477	CD180	0.10018	1	3.5715	1	7.0876	1.8923
14322	MLKL	0.100213	1	3.57067	1	7.0876	0.886222
5132	SLC25A46	0.100226	1	3.57034	1	7.0876	0.176806
1927	PFN4	0.100261	1	3.56943	1	7.0876	-0.487638
15939	PLCB4	0.100297	1	3.56852	1	7.0876	-0.22572
15256	PRR11	0.100438	1	3.56493	1	7.0876	0.773304
21623	GPR83	0.100495	1	3.56347	1	7.0876	1.4427e+08
8877	IDNK	0.100545	1	3.56221	1	7.0876	-0.174467
14552	CHRNE	0.100612	1	3.5605	1	7.0876	-0.754882
729	PDE4B	0.100703	1	3.5582	1	7.0876	1.07769
4265	SLC30A9	0.100923	1	3.55261	1	7.0876	-0.258339
7453	GPM6B	0.101099	1	3.54816	1	7.0876	-0.413659
19747	EPN2-AS1	0.101106	1	3.548	1	7.0876	1.16861
8016	TUSC3	0.101421	1	3.54006	1	7.0876	-0.278485
16396	BTBD2	0.10148	1	3.53858	1	7.0876	0.264131
1952	SLC35F6	0.101527	1	3.53739	1	7.0876	0.199147
19348	ADORA3	0.101556	1	3.53666	1	7.0876	1.95616
1366	TBX19	0.101573	1	3.53625	1	7.0876	0.68957
20294	C4A	0.101574	1	3.53622	1	7.0876	-1.4427e+08
19707	AC022929.2	0.101593	1	3.53575	1	7.0876	1.54307
11604	AC048341.2	0.101628	1	3.53486	1	7.0876	0.585122
12742	DLST	0.101704	1	3.53296	1	7.0876	0.190033
11525	PMEL	0.101708	1	3.53285	1	7.0876	-0.495008
11999	SLC15A4	0.101776	1	3.53114	1	7.0876	0.210772
9551	NAV2-AS3	0.10193	1	3.52731	1	7.0876	-0.640238
18838	AP003031.1	0.102118	1	3.52261	1	7.0876	0.998444
8254	MCMDC2	0.102127	1	3.5224	1	7.0876	0.271411
13140	SLC28A2	0.102151	1	3.5218	1	7.0876	1.66519
17928	MKL1	0.102178	1	3.52111	1	7.0876	0.247165
17241	DMPK	0.102183	1	3.52099	1	7.0876	0.451401
14540	AC091153.3	0.10222	1	3.52006	1	7.0876	0.604026
9465	RIC3	0.102361	1	3.51658	1	7.0876	-0.366738
15616	AP001033.1	0.102384	1	3.51601	1	7.0876	-1.15893
10388	CALML5	0.102527	1	3.51245	1	7.0876	0.67305
12894	HSP90AA1	0.102623	1	3.51008	1	7.0876	-0.2823
5787	ZSCAN31	0.102674	1	3.50882	1	7.0876	0.562071
9029	HSDL2	0.102768	1	3.50648	1	7.0876	-0.383273
14673	USP43	0.10285	1	3.50446	1	7.0876	0.495764
13467	ZNF592	0.10298	1	3.50127	1	7.0876	0.229895
2178	PNO1	0.103086	1	3.49866	1	7.0876	-0.217524
7673	ZMYM3	0.103196	1	3.49595	1	7.0876	0.192424
10558	TIMM23	0.103332	1	3.49261	1	7.0876	-0.359706
20589	AC008147.1	0.103409	1	3.49074	1	7.0876	-1.4427e+08
21178	AL109910.2	0.103457	1	3.48955	1	7.0876	-1.4427e+08
3051	AC024060.1	0.103508	1	3.4883	1	7.0876	0.710092
7501	NR0B1	0.103512	1	3.48819	1	7.0876	-1.4427e+08
9777	AP001160.1	0.10357	1	3.48678	1	7.0876	-0.561596
17683	P2RX6	0.103571	1	3.48677	1	7.0876	0.479673
16558	2002-03-01	0.103571	1	3.48676	1	7.0876	0.3898
6641	RSPH10B2	0.103742	1	3.4826	1	7.0876	-0.722345
10103	CHORDC1	0.103832	1	3.48039	1	7.0876	-0.252548
18903	CACNA1C-AS2	0.10388	1	3.47923	1	7.0876	0.864007
14390	ATP2C2-AS1	0.103916	1	3.47834	1	7.0876	0.939888
4647	MND1	0.103974	1	3.47693	1	7.0876	0.965701
3851	P2RY1	0.103991	1	3.47651	1	7.0876	0.798792
8846	GDA	0.104067	1	3.47469	1	7.0876	1.00698
5677	RBM24	0.104098	1	3.47392	1	7.0876	-0.27558
18136	IL10RB	0.104208	1	3.47124	1	7.0876	0.394072
18875	BX248123.1	0.104224	1	3.47087	1	7.0876	-1.4427e+08
11301	AC009318.3	0.104232	1	3.47067	1	7.0876	0.4542
20438	AL161725.1	0.104296	1	3.46911	1	7.0876	-1.87359
1310	AL590714.1	0.104378	1	3.46715	1	7.0876	1.26817
7018	ARPC1B	0.104378	1	3.46713	1	7.0876	0.318093
5487	ERGIC1	0.104549	1	3.46301	1	7.0876	0.19739
13034	FSIP1	0.10455	1	3.46299	1	7.0876	-0.399899
5809	TRIM31-AS1	0.104601	1	3.46175	1	7.0876	-0.869845
6332	RNF217	0.104644	1	3.46071	1	7.0876	0.265792
11043	KNDC1	0.104645	1	3.46067	1	7.0876	0.352395
18362	AL356441.1	0.104695	1	3.45948	1	7.0876	-4.10735
4671	FNIP2	0.104697	1	3.45944	1	7.0876	0.471203
20092	COL4A3	0.104732	1	3.45859	1	7.0876	-1.4427e+08
15903	LZTS3	0.104872	1	3.45522	1	7.0876	0.444221
7083	PLOD3	0.104961	1	3.45309	1	7.0876	0.230021
7714	APOOL	0.104995	1	3.45226	1	7.0876	-0.299662
5088	FAM81B	0.105004	1	3.45205	1	7.0876	-0.198907
21388	TICRR	0.105048	1	3.45099	1	7.0876	1.4427e+08
11717	AC138123.1	0.105079	1	3.45026	1	7.0876	-0.579943
11038	PWWP2B	0.105186	1	3.44768	1	7.0876	0.178257
10793	HHEX	0.105225	1	3.44676	1	7.0876	1.09774
1170	CRTC2	0.105339	1	3.44404	1	7.0876	0.502903
8210	AC107952.2	0.105369	1	3.44331	1	7.0876	0.873984
20543	ANKRD30A	0.105412	1	3.44228	1	7.0876	-1.4427e+08
15228	AKAP1	0.105551	1	3.43898	1	7.0876	0.18174
20879	AL035454.1	0.105611	1	3.43752	1	7.0876	-1.4427e+08
16314	AL118506.1	0.105718	1	3.43498	1	7.0876	0.214689
2109	AC008280.3	0.105746	1	3.43433	1	7.0876	0.514052
10661	CDH23	0.10588	1	3.43113	1	7.0876	0.502617
1281	PIGM	0.105882	1	3.43108	1	7.0876	0.189719
20192	AC079341.2	0.105962	1	3.42918	1	7.0876	-1.4427e+08
12809	TDP1	0.106201	1	3.42352	1	7.0876	-0.192837
105	NOL9	0.106269	1	3.42192	1	7.0876	0.218424
16277	MTG2	0.106273	1	3.42184	1	7.0876	-0.339704
3705	PLXNA1	0.106315	1	3.42084	1	7.0876	0.287215
8103	HMBOX1	0.106408	1	3.41866	1	7.0876	-0.267947
2002	CAPN13	0.106549	1	3.41533	1	7.0876	-0.802795
20715	ISLR2	0.106571	1	3.41481	1	7.0876	-1.4427e+08
11634	IFNG	0.106599	1	3.41416	1	7.0876	1.1197
17383	CLEC11A	0.106634	1	3.41333	1	7.0876	-0.313492
9534	SAA1	0.106638	1	3.41323	1	7.0876	1.30723
153	SRM	0.106689	1	3.41202	1	7.0876	0.362979
4622	TTC29	0.106729	1	3.4111	1	7.0876	-0.386926
18197	C2CD2	0.106863	1	3.40794	1	7.0876	0.167383
12990	LINC02352	0.107001	1	3.40472	1	7.0876	-0.751522
18632	GUCA1B	0.107047	1	3.40363	1	7.0876	1.46152
20135	CLSTN2-AS1	0.107088	1	3.40268	1	7.0876	-1.4427e+08
8517	LRRC6	0.107092	1	3.40259	1	7.0876	-0.230842
3063	EDEM1	0.107213	1	3.39977	1	7.0876	0.335898
2203	FAM136A	0.107214	1	3.39974	1	7.0876	-0.199668
10226	BACE1	0.107254	1	3.39879	1	7.0876	0.326015
20214	AC106754.1	0.107267	1	3.39851	1	7.0876	-1.4427e+08
7138	AC004839.1	0.107351	1	3.39653	1	7.0876	-0.609136
3818	HLTF	0.107467	1	3.39384	1	7.0876	-0.376921
8062	PEBP4	0.107476	1	3.39364	1	7.0876	0.58487
19938	AL050343.2	0.107518	1	3.39265	1	7.0876	-1.4427e+08
5876	HSPA1B	0.107526	1	3.39247	1	7.0876	0.317408
6305	NT5DC1	0.107603	1	3.39069	1	7.0876	-0.214874
2619	CCDC173	0.107659	1	3.38939	1	7.0876	-0.236597
465	MAP7D1	0.107798	1	3.38615	1	7.0876	0.332739
1651	ESRRG	0.107856	1	3.38481	1	7.0876	0.207227
9204	TOR1A	0.108	1	3.38148	1	7.0876	0.176979
15739	HAUS1	0.108065	1	3.37996	1	7.0876	-0.282934
14722	MPRIP-AS1	0.108133	1	3.37841	1	7.0876	-1.29921
13135	DUOXA2	0.108263	1	3.37542	1	7.0876	2.70833
11414	NCKAP5L	0.108317	1	3.37415	1	7.0876	-0.267809
19732	AC007611.1	0.108382	1	3.37266	1	7.0876	1.02643
15817	SERPINB2	0.108476	1	3.3705	1	7.0876	1.02125
13111	PPIP5K1	0.108622	1	3.36715	1	7.0876	0.283723
8656	CDC37L1	0.108646	1	3.3666	1	7.0876	-0.197956
11755	GAS2L3	0.108663	1	3.3662	1	7.0876	1.38217
5334	PCDHB3	0.108784	1	3.36343	1	7.0876	0.724751
2059	LINC02580	0.108826	1	3.36248	1	7.0876	3.15958
503	BMP8B	0.108831	1	3.36237	1	7.0876	-0.672766
5593	AL031768.1	0.108855	1	3.36181	1	7.0876	1.06204
2976	UGT1A8	0.108982	1	3.35892	1	7.0876	1.41426
6218	LYRM2	0.109067	1	3.35697	1	7.0876	-0.239715
7465	AP1S2	0.109077	1	3.35674	1	7.0876	0.314785
9275	QSOX2	0.109089	1	3.35646	1	7.0876	0.272584
4899	AC093297.2	0.109089	1	3.35646	1	7.0876	0.463634
11987	NCOR2	0.109231	1	3.35324	1	7.0876	0.266189
15439	AC005837.1	0.109275	1	3.35222	1	7.0876	-0.535851
15305	ERN1	0.109319	1	3.35122	1	7.0876	-0.326393
3535	CGGBP1	0.109358	1	3.35035	1	7.0876	0.126235
16330	PLPP2	0.109365	1	3.35019	1	7.0876	-0.166353
11293	MRPS35	0.109419	1	3.34897	1	7.0876	-0.305429
14189	CBFB	0.109486	1	3.34742	1	7.0876	0.229962
12291	GGACT	0.109568	1	3.34558	1	7.0876	0.655163
10887	PPRC1	0.109586	1	3.34516	1	7.0876	-0.288147
7952	VBP1	0.109639	1	3.34396	1	7.0876	-0.177553
6019	CCND3	0.109658	1	3.34354	1	7.0876	0.180084
13734	PAM16	0.109659	1	3.34351	1	7.0876	0.512894
7909	HAUS7	0.109667	1	3.34332	1	7.0876	0.809475
13887	USP31	0.109782	1	3.34071	1	7.0876	0.321838
8374	PTDSS1	0.1099	1	3.33806	1	7.0876	0.258262
5087	MCTP1	0.110028	1	3.33517	1	7.0876	0.553763
6629	CYTH3	0.110038	1	3.33494	1	7.0876	0.342016
21745	LINC00337	0.110165	1	3.33208	1	7.0876	1.4427e+08
20441	AL162384.1	0.110178	1	3.3318	1	7.0876	-3.26417
19701	SLC24A4	0.110185	1	3.33163	1	7.0876	1.82973
2805	ICOS	0.110195	1	3.33141	1	7.0876	1.8426
1873	KLF11	0.110212	1	3.33103	1	7.0876	-0.669196
11431	DIP2B	0.110352	1	3.32788	1	7.0876	0.174094
4141	LRPAP1	0.110383	1	3.32718	1	7.0876	-0.156349
12596	PELI2	0.110397	1	3.32686	1	7.0876	0.205125
12916	KLC1	0.110446	1	3.32576	1	7.0876	0.160163
5093	GLRX	0.110459	1	3.32546	1	7.0876	0.355312
11648	YEATS4	0.110463	1	3.32538	1	7.0876	-0.189977
11289	AC092747.4	0.11056	1	3.3232	1	7.0876	0.390237
9854	LTBP3	0.110673	1	3.32067	1	7.0876	0.279413
13764	AC022167.4	0.110687	1	3.32037	1	7.0876	0.717924
17476	DNAAF3	0.110703	1	3.32	1	7.0876	-0.218843
21100	SLC7A14	0.110714	1	3.31977	1	7.0876	2.68115
4039	AC046143.1	0.110784	1	3.3182	1	7.0876	-0.624829
6526	QKI	0.11086	1	3.3165	1	7.0876	0.149838
4437	PPM1K	0.110896	1	3.3157	1	7.0876	0.255909
5745	BTN3A1	0.110928	1	3.31499	1	7.0876	0.389371
17707	PCAT14	0.111061	1	3.31202	1	7.0876	1.4213
5041	HOMER1	0.111142	1	3.31022	1	7.0876	-0.340713
15062	RUNDC1	0.111168	1	3.30963	1	7.0876	0.178571
1423	RALGPS2	0.111178	1	3.30941	1	7.0876	-0.300269
1055	BCL9	0.11118	1	3.30937	1	7.0876	-0.220935
1307	NIT1	0.111182	1	3.30933	1	7.0876	-0.266729
17630	AC016027.1	0.111194	1	3.30906	1	7.0876	0.375224
2549	LYPD6	0.111266	1	3.30747	1	7.0876	0.702176
18845	DRD2	0.111305	1	3.30659	1	7.0876	1.58649
17464	LILRA2	0.111307	1	3.30655	1	7.0876	1.91486
10979	TIAL1	0.111344	1	3.30574	1	7.0876	-0.211211
10725	ZCCHC24	0.11141	1	3.30427	1	7.0876	-0.332231
7365	SLC4A2	0.111472	1	3.3029	1	7.0876	0.242648
2506	CCDC74B	0.111517	1	3.30189	1	7.0876	-0.397779
3994	LIPH	0.111597	1	3.30011	1	7.0876	-0.352252
3019	C2orf54	0.111629	1	3.29942	1	7.0876	0.731207
15894	EBF4	0.111668	1	3.29854	1	7.0876	0.684307
10238	SCN2B	0.111731	1	3.29715	1	7.0876	-1.06033
21660	AC007673.1	0.111824	1	3.2951	1	7.0876	1.4427e+08
9309	UAP1L1	0.111874	1	3.294	1	7.0876	1.29076
8869	PSAT1	0.111928	1	3.2928	1	7.0876	0.732184
8323	AC011773.3	0.112011	1	3.29099	1	7.0876	-1.37031
10982	MCMBP	0.112064	1	3.28982	1	7.0876	0.221987
20569	TAS2R13	0.112251	1	3.28569	1	7.0876	1.59143
21910	CYP3A4	0.112256	1	3.28559	1	7.0876	1.4427e+08
753	LRRIQ3	0.112303	1	3.28456	1	7.0876	-0.278159
19656	AC012150.2	0.112371	1	3.28307	1	7.0876	2.1339
19628	AL157392.4	0.112377	1	3.28293	1	7.0876	0.881709
929	AL160006.1	0.112385	1	3.28276	1	7.0876	0.510516
2	AL669831.5	0.112418	1	3.28203	1	7.0876	0.390535
2997	RAMP1	0.112418	1	3.28203	1	7.0876	0.642151
18315	C8B	0.112419	1	3.28202	1	7.0876	2.75126
5619	CDYL	0.112545	1	3.27927	1	7.0876	-0.213438
5317	CD14	0.112574	1	3.27863	1	7.0876	0.469796
8678	ZDHHC21	0.112707	1	3.27571	1	7.0876	0.300418
4171	ABLIM2	0.112741	1	3.27497	1	7.0876	2.29993
15819	HMSD	0.112778	1	3.27416	1	7.0876	0.811889
18496	LINC02000	0.112844	1	3.27273	1	7.0876	2.05356
17873	MICALL1	0.112848	1	3.27264	1	7.0876	0.308215
6247	CRYBG1	0.113092	1	3.26732	1	7.0876	0.274961
11891	AC002070.1	0.113145	1	3.26618	1	7.0876	-2.47554
9279	DNLZ	0.113187	1	3.26526	1	7.0876	0.860915
3813	PLOD2	0.113195	1	3.26509	1	7.0876	-0.499984
10769	LIPA	0.113257	1	3.26374	1	7.0876	0.218259
7461	CLTRN	0.113392	1	3.26081	1	7.0876	-0.382677
6723	CPVL	0.113399	1	3.26067	1	7.0876	0.573913
11511	ITGA7	0.113627	1	3.25573	1	7.0876	0.754384
1201	DCST1-AS1	0.113707	1	3.25401	1	7.0876	1.37947
9860	PCNX3	0.113719	1	3.25374	1	7.0876	0.365044
48	SLC35E2B	0.113807	1	3.25184	1	7.0876	0.345265
9420	AC127526.1	0.113911	1	3.2496	1	7.0876	1.05747
12901	LINC02323	0.113915	1	3.24952	1	7.0876	-0.33386
7091	SH2B2	0.113935	1	3.24909	1	7.0876	1.0786
1700	PYCR2	0.11397	1	3.24833	1	7.0876	-0.201299
16140	ADA	0.114135	1	3.24478	1	7.0876	1.19921
17962	PHETA2	0.114163	1	3.24419	1	7.0876	0.357861
20876	MCM8-AS1	0.114375	1	3.23965	1	7.0876	-1.4427e+08
20234	AC010260.1	0.114473	1	3.23754	1	7.0876	-1.4427e+08
5802	AL645929.2	0.11464	1	3.23397	1	7.0876	1.68683
14064	NETO2	0.114649	1	3.23379	1	7.0876	1.52728
9878	SART1	0.114734	1	3.23198	1	7.0876	0.25609
3365	UBA7	0.114764	1	3.23134	1	7.0876	0.399941
15422	ZACN	0.114775	1	3.2311	1	7.0876	-0.735773
17049	RYR1	0.11479	1	3.23077	1	7.0876	0.97965
18367	TEX50	0.114807	1	3.23042	1	7.0876	-1.4427e+08
2937	AGFG1	0.114828	1	3.22997	1	7.0876	0.197444
18936	TRHDE	0.11485	1	3.2295	1	7.0876	1.59628
14559	CAMTA2	0.115031	1	3.22564	1	7.0876	0.324166
8352	AC084346.2	0.115032	1	3.22562	1	7.0876	-0.71362
19678	CYSLTR2	0.115071	1	3.22479	1	7.0876	6.00005
19428	PP2D1	0.115088	1	3.22445	1	7.0876	-1.4427e+08
17372	MYH14	0.11509	1	3.2244	1	7.0876	0.264954
7655	YIPF6	0.115155	1	3.22301	1	7.0876	-0.204673
19472	LINC02228	0.115163	1	3.22285	1	7.0876	-1.4427e+08
14782	DHRS7B	0.115257	1	3.22085	1	7.0876	-0.209405
17975	CYB5R3	0.115304	1	3.21985	1	7.0876	0.191958
9802	PPP1R14B	0.115319	1	3.21954	1	7.0876	0.464158
2930	AC073052.2	0.115364	1	3.21858	1	7.0876	-2.3884
19300	AL031594.1	0.115421	1	3.21738	1	7.0876	1.34703
252	NBPF3	0.115432	1	3.21714	1	7.0876	0.685814
14455	SPIRE2	0.11565	1	3.21253	1	7.0876	0.319686
7415	LINC00106	0.115668	1	3.21216	1	7.0876	1.40075
15725	ELP2	0.115755	1	3.21033	1	7.0876	-0.151478
9771	TAF6L	0.115804	1	3.2093	1	7.0876	0.225028
16993	CAPNS1	0.115886	1	3.20757	1	7.0876	0.211511
10615	ADO	0.115954	1	3.20614	1	7.0876	0.288917
14910	AP2B1	0.11609	1	3.20329	1	7.0876	0.457028
10664	AC073370.1	0.116129	1	3.20245	1	7.0876	0.835203
12917	APOPT1	0.116196	1	3.20107	1	7.0876	-0.192118
18159	CBR1	0.116214	1	3.20067	1	7.0876	-0.77011
16321	PRPF6	0.116287	1	3.19915	1	7.0876	-0.200603
5646	AL024498.1	0.116316	1	3.19854	1	7.0876	-0.822547
19531	AC004921.1	0.116361	1	3.19759	1	7.0876	2.22237
20822	AC090844.3	0.1165	1	3.19471	1	7.0876	-1.4427e+08
6499	C6orf99	0.116552	1	3.19361	1	7.0876	-0.301151
12885	MEG3	0.116591	1	3.1928	1	7.0876	-1.4427e+08
16767	CHERP	0.116595	1	3.19271	1	7.0876	0.266551
13435	TMC3-AS1	0.116675	1	3.19104	1	7.0876	0.623518
13486	AC124068.2	0.116725	1	3.18999	1	7.0876	0.472486
2664	AC079305.1	0.116726	1	3.18998	1	7.0876	-0.480046
8007	FAM86B1	0.116766	1	3.18915	1	7.0876	0.417867
5479	NPM1	0.116768	1	3.18911	1	7.0876	-0.185818
10184	AP002008.1	0.117044	1	3.18337	1	7.0876	-0.64413
6175	HMGN3	0.117067	1	3.1829	1	7.0876	-0.275939
17810	RNF185	0.11714	1	3.18138	1	7.0876	0.205658
19073	AC012645.2	0.117233	1	3.17945	1	7.0876	1.4427e+08
19176	LINC01909	0.117322	1	3.1776	1	7.0876	0.943199
3373	SEMA3F	0.117354	1	3.17693	1	7.0876	0.360295
9381	TSPAN4	0.117381	1	3.17637	1	7.0876	1.47698
19921	BX284668.2	0.117393	1	3.17614	1	7.0876	-1.4427e+08
6838	PHKG1	0.117595	1	3.17196	1	7.0876	-0.685807
15626	NAPG	0.11766	1	3.17063	1	7.0876	-0.178049
6285	SLC16A10	0.117755	1	3.16866	1	7.0876	1.04887
15509	FAAP100	0.11793	1	3.16506	1	7.0876	0.286067
7275	PARP12	0.117998	1	3.16367	1	7.0876	0.225785
8342	RUNX1T1	0.118009	1	3.16343	1	7.0876	-1.19422
14208	ZDHHC1	0.118038	1	3.16284	1	7.0876	0.210395
16051	ZNF341	0.118138	1	3.16079	1	7.0876	0.394681
5951	PACSIN1	0.118202	1	3.15947	1	7.0876	-1.4427e+08
1301	USF1	0.118312	1	3.15722	1	7.0876	-0.68996
10427	AL355870.1	0.118386	1	3.15572	1	7.0876	1.22528
9748	AP003064.2	0.118406	1	3.1553	1	7.0876	-2.41899
20502	AP000640.1	0.118438	1	3.15465	1	7.0876	-1.4427e+08
8511	AC103718.1	0.118483	1	3.15372	1	7.0876	-1.03469
12765	ANGEL1	0.1185	1	3.15338	1	7.0876	0.381134
14113	AC092140.2	0.118586	1	3.15163	1	7.0876	0.652812
7277	SLC37A3	0.118673	1	3.14986	1	7.0876	0.196476
19076	AC106782.6	0.118675	1	3.14981	1	7.0876	-0.962223
10300	ZNF202	0.11871	1	3.1491	1	7.0876	0.327192
1943	KIF3C	0.118846	1	3.14632	1	7.0876	-0.375556
19723	U91319.1	0.1189	1	3.14523	1	7.0876	-1.4427e+08
14927	MYO19	0.118915	1	3.14492	1	7.0876	0.401688
14979	MED24	0.118927	1	3.14469	1	7.0876	0.145573
18986	AL392023.2	0.118952	1	3.14418	1	7.0876	-1.4427e+08
9857	EHBP1L1	0.119011	1	3.14298	1	7.0876	0.399586
663	AL606760.1	0.119026	1	3.14267	1	7.0876	-0.374002
14196	KIAA0895L	0.11906	1	3.14197	1	7.0876	0.350204
1554	SOX13	0.119071	1	3.14176	1	7.0876	0.277764
4669	ETFDH	0.11918	1	3.13956	1	7.0876	-0.269802
3241	CTNNB1	0.119182	1	3.1395	1	7.0876	-0.176339
1071	HIST2H4A	0.119186	1	3.13943	1	7.0876	-0.468688
20574	AC244131.2	0.119204	1	3.13906	1	7.0876	-1.4427e+08
6384	AL023284.4	0.119243	1	3.13827	1	7.0876	0.887953
17108	SHKBP1	0.119332	1	3.13647	1	7.0876	0.268194
5975	BRPF3	0.119417	1	3.13475	1	7.0876	0.172683
18647	WISP3	0.119509	1	3.1329	1	7.0876	-1.4427e+08
520	NFYC	0.119552	1	3.13203	1	7.0876	0.17777
13555	ALDH1A3	0.119665	1	3.12975	1	7.0876	-0.297893
9778	WDR74	0.119712	1	3.1288	1	7.0876	0.178937
12969	GABRG3	0.119734	1	3.12835	1	7.0876	-0.747427
18499	CLSTN2	0.119787	1	3.12729	1	7.0876	0.713569
15684	AQP4-AS1	0.119804	1	3.12695	1	7.0876	-0.390406
3234	EIF1B	0.119835	1	3.12632	1	7.0876	-0.229764
868	SNX7	0.119855	1	3.12592	1	7.0876	-0.174208
19677	RUBCNL	0.119862	1	3.12577	1	7.0876	1.68401
5249	JADE2	0.11991	1	3.12481	1	7.0876	0.200816
21784	AL590483.1	0.120006	1	3.12288	1	7.0876	1.4427e+08
20458	AL355607.1	0.120034	1	3.12232	1	7.0876	-1.4427e+08
17831	HMOX1	0.120249	1	3.11802	1	7.0876	0.651859
8756	UNC13B	0.120263	1	3.11774	1	7.0876	0.393135
[truncated: 20,276 more rows]

## Sheet: progressors.Basal
	name	pval	adj_pval	f_statistic	df1	df2	lfc
73	PRDM16	0.000205513	1	46.2013	1	7.33696	-2.6895
9785	FDXACB1	0.000393094	1	37.6692	1	7.33696	-1.4427e+08
17066	SLC35E4	0.000649354	1	32.0295	1	7.33696	-2.43471
8984	B4GALNT4	0.000662779	1	31.8155	1	7.33696	-4.20547
1807	ATP6V1C2	0.000772229	1	30.2552	1	7.33696	-1.37689
10804	ST8SIA1	0.000894275	1	28.8174	1	7.33696	-1.4427e+08
1263	FCER1G	0.000990173	1	27.8527	1	7.33696	1.79892
16358	RINL	0.00104267	1	27.3736	1	7.33696	-1.7118
364	LAPTM5	0.00106662	1	27.1651	1	7.33696	2.87401
1220	KIRREL1	0.00125351	1	25.72	1	7.33696	-1.83018
4	FAM41C	0.00161762	1	23.5638	1	7.33696	-0.892681
375	SPOCD1	0.00173636	1	22.9911	1	7.33696	5.7822
2779	TUBA4B	0.00193309	1	22.1444	1	7.33696	-3.11869
17357	ADAMTS1	0.00240797	1	20.4873	1	7.33696	-3.28799
15593	TAF4	0.00267704	1	19.7233	1	7.33696	1.51964
6503	INHBA	0.00281506	1	19.3684	1	7.33696	3.28117
18785	HAS2	0.00305187	1	18.8084	1	7.33696	-1.4427e+08
15313	AL035563.1	0.00313806	1	18.6182	1	7.33696	-1.4427e+08
974	NOTCH2	0.00323658	1	18.4088	1	7.33696	-1.32674
6848	COG5	0.00324601	1	18.3892	1	7.33696	-0.968116
12873	MTHFS	0.00334717	1	18.1832	1	7.33696	0.889144
6819	LRRC17	0.00348529	1	17.9144	1	7.33696	-2.41392
14833	TIMP2	0.00353449	1	17.8219	1	7.33696	1.2737
8923	AL590226.2	0.00382812	1	17.3022	1	7.33696	1.60908
16280	TYROBP	0.00438984	1	16.4368	1	7.33696	2.51009
18389	GLB1L3	0.00458814	1	16.1644	1	7.33696	-3.46419
15460	L3MBTL1	0.00459759	1	16.1518	1	7.33696	-1.86104
6992	NDUFB2-AS1	0.00481103	1	15.8757	1	7.33696	-1.4427e+08
1462	SHISA4	0.00490846	1	15.7547	1	7.33696	-2.89455
8924	EGFL7	0.0051195	1	15.5031	1	7.33696	-2.07132
5476	HIST1H4B	0.0055232	1	15.0566	1	7.33696	-1.4427e+08
72	LINC00982	0.00571095	1	14.8629	1	7.33696	-2.89146
10857	DDX11	0.00580142	1	14.7725	1	7.33696	-0.930713
6343	FBXL18	0.00587156	1	14.7036	1	7.33696	-1.88993
989	GPR89A	0.0059562	1	14.6218	1	7.33696	-1.93114
16070	EPS15L1	0.00595885	1	14.6193	1	7.33696	-1.03214
10169	TFAM	0.00597525	1	14.6036	1	7.33696	-0.400513
6883	CTTNBP2	0.00604436	1	14.5383	1	7.33696	-1.13683
14448	AC060780.1	0.00627451	1	14.3272	1	7.33696	-1.05159
1840	LDAH	0.00638441	1	14.2299	1	7.33696	-1.45304
9325	MS4A4A	0.00664081	1	14.0109	1	7.33696	3.18721
8355	KLHL9	0.00671643	1	13.9484	1	7.33696	-0.715923
3636	NMNAT3	0.00673918	1	13.9297	1	7.33696	-0.850938
9630	NEU3	0.00675736	1	13.9149	1	7.33696	-1.39894
7093	AC144652.1	0.00697515	1	13.7411	1	7.33696	-2.43771
591	CYP4B1	0.00704558	1	13.6863	1	7.33696	-0.427978
14303	CCL18	0.0071227	1	13.6272	1	7.33696	2.46308
1796	AC010969.2	0.00731978	1	13.4797	1	7.33696	-2.00169
18467	AC006305.1	0.00734424	1	13.4617	1	7.33696	-1.4427e+08
2040	AC015982.1	0.00735701	1	13.4524	1	7.33696	-1.4427e+08
4702	ITGA1	0.00747208	1	13.3691	1	7.33696	-1.03605
5113	PCDHB4	0.0076347	1	13.2542	1	7.33696	-2.47614
9809	CADM1	0.00769142	1	13.2149	1	7.33696	-0.755689
5291	PRR7	0.0077099	1	13.2022	1	7.33696	-2.1203
12900	FSD2	0.00776392	1	13.1651	1	7.33696	-1.4427e+08
2980	SYN2	0.00797331	1	13.0247	1	7.33696	-1.4427e+08
11917	NRL	0.00831379	1	12.8062	1	7.33696	1.83948
15227	AL117335.1	0.00847667	1	12.7056	1	7.33696	-1.77106
9013	AP006623.1	0.00857598	1	12.6455	1	7.33696	-1.99688
13467	ITGAX	0.00867973	1	12.5837	1	7.33696	3.80149
14060	CFAP52	0.00892245	1	12.4426	1	7.33696	-1.53792
1614	CAPN8	0.00920168	1	12.2863	1	7.33696	-3.73113
3152	LZTFL1	0.00922149	1	12.2754	1	7.33696	-0.973408
10452	PPRC1	0.00924972	1	12.26	1	7.33696	-0.857557
8012	SLC26A7	0.00930294	1	12.2311	1	7.33696	-1.4427e+08
9398	C11orf95	0.00954106	1	12.1042	1	7.33696	-0.763534
13933	ARRB2	0.00954455	1	12.1024	1	7.33696	1.27569
14884	MCRIP1	0.00963826	1	12.0536	1	7.33696	-0.520785
8764	ANGPTL2	0.00965152	1	12.0468	1	7.33696	-1.4427e+08
12931	HAPLN3	0.00986397	1	11.9386	1	7.33696	-2.18498
4472	FAM198B	0.009897	1	11.922	1	7.33696	-2.46578
12114	AL049874.3	0.00990044	1	11.9203	1	7.33696	-1.4427e+08
5354	AL512329.2	0.0100291	1	11.8565	1	7.33696	-3.04953
279	CLIC4	0.0100558	1	11.8434	1	7.33696	0.821455
13258	C16orf45	0.0100705	1	11.8362	1	7.33696	-0.60299
12476	KATNBL1	0.0101144	1	11.8148	1	7.33696	-0.537324
3593	ACAD11	0.0102633	1	11.743	1	7.33696	-3.29145
10377	SORBS1	0.0102829	1	11.7337	1	7.33696	-1.4427e+08
6588	AUTS2	0.0103226	1	11.7148	1	7.33696	-0.397967
10904	AC008035.1	0.0104423	1	11.6585	1	7.33696	-2.54633
17504	MT-ND1	0.0105654	1	11.6014	1	7.33696	0.312858
7987	CHMP4C	0.0106073	1	11.5822	1	7.33696	0.586786
12559	SNAP23	0.0106698	1	11.5537	1	7.33696	0.538414
11153	HMGA2	0.0108356	1	11.4792	1	7.33696	-1.49659
5424	GFOD1	0.0109587	1	11.4247	1	7.33696	-1.6045
12493	LINC01852	0.0111007	1	11.3629	1	7.33696	-2.75736
5702	NUDT3	0.0115624	1	11.1686	1	7.33696	-0.418527
247	C1QB	0.0115803	1	11.1613	1	7.33696	2.46827
16172	ZNF66	0.011602	1	11.1524	1	7.33696	-1.08208
17010	AL022323.1	0.0117427	1	11.0955	1	7.33696	-1.41307
2360	DPP10-AS1	0.0117531	1	11.0913	1	7.33696	2.08936
1327	KIFAP3	0.0118749	1	11.0427	1	7.33696	-0.555809
4008	TRMT44	0.0119077	1	11.0297	1	7.33696	1.07603
11715	AL162377.1	0.0119723	1	11.0043	1	7.33696	-1.68933
1018	AC239809.3	0.0119737	1	11.0038	1	7.33696	-1.60333
180	AL121992.1	0.0120609	1	10.9698	1	7.33696	-1.4427e+08
15027	ANKRD29	0.0121285	1	10.9436	1	7.33696	-0.534767
16133	TMEM59L	0.0121974	1	10.9171	1	7.33696	-3.15953
15084	AC021504.1	0.0122492	1	10.8973	1	7.33696	-3.54917
6949	EXOC4	0.0123578	1	10.8562	1	7.33696	-0.636934
5303	AC106795.2	0.0124908	1	10.8065	1	7.33696	-0.623871
4437	TMEM184C	0.0124992	1	10.8034	1	7.33696	-0.855579
14704	AC005332.4	0.012687	1	10.7344	1	7.33696	-2.68451
8878	GBGT1	0.0128127	1	10.6889	1	7.33696	-1.95204
3702	KCNAB1	0.0129878	1	10.6265	1	7.33696	-1.4427e+08
15390	AHCY	0.0130254	1	10.6133	1	7.33696	-0.470981
6963	NUP205	0.0130433	1	10.607	1	7.33696	-0.774061
15067	AC011815.1	0.0130741	1	10.5962	1	7.33696	-1.4427e+08
6281	TCTE3	0.013104	1	10.5857	1	7.33696	-3.34061
4692	NNT	0.0134974	1	10.4509	1	7.33696	-0.813947
15385	ZNF341	0.0135786	1	10.4237	1	7.33696	-3.30689
14578	ABCC3	0.0136598	1	10.3967	1	7.33696	-0.648582
871	TMEM167B	0.0138452	1	10.3359	1	7.33696	-0.479772
7323	MTRNR2L10	0.0139335	1	10.3073	1	7.33696	1.61927
9538	RPS6KB2	0.0140097	1	10.2827	1	7.33696	0.772851
245	C1QA	0.0141502	1	10.238	1	7.33696	2.23771
14146	PRPSAP2	0.0141966	1	10.2233	1	7.33696	-0.581459
10479	NEURL1	0.0142871	1	10.1949	1	7.33696	-1.4427e+08
11303	TXNRD1	0.0143261	1	10.1827	1	7.33696	-0.744974
2728	FN1	0.0143346	1	10.1801	1	7.33696	2.16599
3353	AC092040.1	0.0145207	1	10.1226	1	7.33696	-1.77718
131	LZIC	0.0145632	1	10.1096	1	7.33696	-0.442089
16903	MICAL3	0.0145886	1	10.1019	1	7.33696	-0.810652
9270	LRP4	0.0146069	1	10.0964	1	7.33696	-0.825203
9429	AP001462.1	0.0147821	1	10.0435	1	7.33696	-1.81898
10284	LRMDA	0.0148824	1	10.0136	1	7.33696	-0.849156
7134	PNPLA4	0.0149501	1	9.99359	1	7.33696	-0.519204
8132	SNTB1	0.0150197	1	9.97313	1	7.33696	1.67025
1114	S100A14	0.0151006	1	9.94948	1	7.33696	0.549419
12716	FBXL22	0.0151163	1	9.94491	1	7.33696	-1.4427e+08
11041	NCKAP1L	0.0151278	1	9.94156	1	7.33696	2.54357
2657	AC005037.1	0.0152722	1	9.89986	1	7.33696	4.21552
3642	ATP1B3	0.015482	1	9.84018	1	7.33696	0.360225
2161	AUP1	0.0155062	1	9.83336	1	7.33696	-0.542853
17152	CBY1	0.0157984	1	9.7521	1	7.33696	-0.524246
15842	PNPLA6	0.0160435	1	9.6854	1	7.33696	1.06149
2920	AC024060.1	0.0160912	1	9.67256	1	7.33696	-2.10291
601	TRABD2B	0.0161252	1	9.66344	1	7.33696	-3.20502
18411	ARHGEF25	0.0164315	1	9.58244	1	7.33696	-2.59157
5785	KLHDC3	0.0165075	1	9.56264	1	7.33696	-0.783879
540	IPO13	0.0165177	1	9.55999	1	7.33696	1.03149
11820	ANKRD10	0.0165204	1	9.55928	1	7.33696	0.71817
12945	ARPIN	0.0165336	1	9.55586	1	7.33696	-0.781013
14247	TEFM	0.0165703	1	9.54636	1	7.33696	-0.74345
203	BX284668.6	0.0166869	1	9.51635	1	7.33696	-1.4427e+08
14404	NKIRAS2	0.0167933	1	9.4892	1	7.33696	0.856714
12211	ZNF410	0.016861	1	9.47205	1	7.33696	-1.86101
14233	CORO6	0.0169402	1	9.45206	1	7.33696	4.41431
2137	STAMBP	0.0169672	1	9.4453	1	7.33696	-0.485443
14020	CD68	0.0170214	1	9.43172	1	7.33696	1.58836
14721	MAP2K6	0.0171123	1	9.4091	1	7.33696	-0.960985
13361	NUPR1	0.0171842	1	9.39131	1	7.33696	0.383792
13961	ZNF594	0.0172041	1	9.3864	1	7.33696	-1.59676
2359	DPP10	0.0173772	1	9.34403	1	7.33696	2.22656
15497	PCIF1	0.0173811	1	9.34309	1	7.33696	0.660462
10817	BCAT1	0.0175852	1	9.29383	1	7.33696	4.74497
1251	ARHGAP30	0.0176732	1	9.2728	1	7.33696	2.47262
14163	LGALS9B	0.0176764	1	9.27204	1	7.33696	1.70295
10971	CERS5	0.0178984	1	9.21964	1	7.33696	-0.609374
10125	ALOX5	0.01795	1	9.20757	1	7.33696	2.45582
13693	VAC14	0.0179931	1	9.19755	1	7.33696	0.898455
10271	VCL	0.0179988	1	9.19622	1	7.33696	-0.715589
9377	BSCL2	0.0183252	1	9.1212	1	7.33696	-2.5369
756	MCOLN3	0.0183444	1	9.11684	1	7.33696	-2.40149
567	TESK2	0.0184279	1	9.09793	1	7.33696	-0.832695
769	CLCA4	0.0185323	1	9.07446	1	7.33696	2.07783
4223	AC124016.1	0.0187791	1	9.01965	1	7.33696	-1.5858
856	PRMT6	0.018793	1	9.0166	1	7.33696	-0.865036
15747	GNA15	0.0189663	1	8.9787	1	7.33696	1.13068
10118	ZNF485	0.0189843	1	8.97479	1	7.33696	-1.55398
5487	HIST1H2BD	0.0190256	1	8.96584	1	7.33696	-1.0082
10871	AC084824.5	0.0190447	1	8.96171	1	7.33696	-3.15767
10136	SYT15	0.0195953	1	8.8448	1	7.33696	-1.4427e+08
14079	AC005224.1	0.0196443	1	8.83459	1	7.33696	-3.13747
9816	SIDT2	0.0197579	1	8.81107	1	7.33696	0.72353
13802	EMC8	0.0197609	1	8.81045	1	7.33696	-0.695533
12052	FRMD6-AS1	0.0201635	1	8.72847	1	7.33696	-2.09237
13992	ACADVL	0.0202604	1	8.70906	1	7.33696	0.399309
8024	RAD54B	0.0202662	1	8.70791	1	7.33696	-3.67758
10686	P3H3	0.0202802	1	8.70511	1	7.33696	-1.35201
1226	DUSP23	0.0203795	1	8.68536	1	7.33696	0.572549
17170	APOBEC3G	0.0204979	1	8.66197	1	7.33696	-0.827211
9728	MAML2	0.0206531	1	8.63158	1	7.33696	-0.428029
4590	TENT4A	0.0206979	1	8.62287	1	7.33696	-1.27291
10199	HNRNPH3	0.0207424	1	8.61423	1	7.33696	-0.312497
3524	PDIA5	0.0207686	1	8.60915	1	7.33696	-1.57021
4510	AC097534.2	0.0207703	1	8.60882	1	7.33696	-1.82909
5798	ABCC10	0.0208015	1	8.60279	1	7.33696	-0.640365
11705	KCNRG	0.0208499	1	8.59346	1	7.33696	-1.85059
12060	PSMC6	0.0209803	1	8.56846	1	7.33696	-0.527048
9231	LDLRAD3	0.0210203	1	8.56083	1	7.33696	-1.97471
17484	ITGB2	0.0210384	1	8.55738	1	7.33696	2.55574
2257	ANKRD36	0.0210516	1	8.55487	1	7.33696	-1.02501
5008	SHROOM1	0.0211317	1	8.53967	1	7.33696	-2.84809
10907	PCED1B	0.0211877	1	8.52909	1	7.33696	-2.69783
6868	BMT2	0.0212323	1	8.52068	1	7.33696	0.729014
176	EFHD2	0.021384	1	8.49229	1	7.33696	0.564114
1086	CGN	0.0214585	1	8.47843	1	7.33696	-1.02835
14531	SP2-AS1	0.0214639	1	8.47743	1	7.33696	-2.29662
1925	XDH	0.0215633	1	8.45906	1	7.33696	1.66366
2862	MLPH	0.0216544	1	8.4423	1	7.33696	1.92924
12372	CINP	0.0216656	1	8.44024	1	7.33696	-0.779659
16677	ZNF175	0.0219539	1	8.38785	1	7.33696	-1.13066
17341	USP25	0.0220268	1	8.37475	1	7.33696	0.733812
18492	AC020909.2	0.022159	1	8.35112	1	7.33696	1.4427e+08
688	ITGB3BP	0.0222849	1	8.32879	1	7.33696	-0.896808
13624	HSD11B2	0.0224074	1	8.3072	1	7.33696	-2.50367
2565	AC009948.3	0.0224078	1	8.30713	1	7.33696	-1.4427e+08
2447	NMI	0.0225323	1	8.28536	1	7.33696	0.57957
14256	EVI2A	0.0226091	1	8.272	1	7.33696	2.64062
3927	PCGF3	0.0227347	1	8.25029	1	7.33696	0.594338
16909	TMEM191B	0.0228242	1	8.23492	1	7.33696	0.87087
7852	SLC20A2	0.0229323	1	8.21643	1	7.33696	-0.499432
15803	PRR22	0.0230228	1	8.20107	1	7.33696	2.84865
8997	IRF7	0.0230439	1	8.19748	1	7.33696	-0.835645
16739	LAIR1	0.0231527	1	8.17912	1	7.33696	3.88243
13962	AC087500.1	0.0232673	1	8.1599	1	7.33696	-1.69288
9368	ROM1	0.0235841	1	8.10737	1	7.33696	0.727249
1008	NBPF12	0.0236188	1	8.10167	1	7.33696	-0.819636
18789	PTPRD-AS1	0.0237085	1	8.08701	1	7.33696	-1.4427e+08
14094	ZSWIM7	0.0237228	1	8.08466	1	7.33696	-0.419526
15251	ATRN	0.0237327	1	8.08305	1	7.33696	-0.470819
17697	SPP1	0.0237976	1	8.07249	1	7.33696	5.75702
771	AL049597.2	0.0238513	1	8.06378	1	7.33696	-2.73368
232	EIF4G3	0.0238613	1	8.06215	1	7.33696	-0.587632
8419	ARHGEF39	0.0239483	1	8.04811	1	7.33696	-1.4427e+08
14136	TOP3A	0.0239865	1	8.04196	1	7.33696	-0.835251
15792	PTPRS	0.0240096	1	8.03825	1	7.33696	-0.730904
1374	TOR1AIP2	0.0241891	1	8.00955	1	7.33696	-0.707995
16915	LINC01311	0.0242235	1	8.00409	1	7.33696	2.16736
2366	MARCO	0.0242409	1	8.00133	1	7.33696	2.57479
2254	SEMA4C	0.0242673	1	7.99714	1	7.33696	-0.571196
16719	ZNF765	0.0243156	1	7.98949	1	7.33696	-0.905899
9275	ACP2	0.0244126	1	7.9742	1	7.33696	0.557315
1766	ACP1	0.0244369	1	7.9704	1	7.33696	-0.330214
745	TTLL7	0.0244561	1	7.96738	1	7.33696	-2.47819
2324	AC013271.1	0.0244725	1	7.96481	1	7.33696	-2.41734
9992	USP6NL	0.0245602	1	7.95109	1	7.33696	-0.65786
4504	MFAP3L	0.0246089	1	7.94351	1	7.33696	-1.4427e+08
12708	LACTB	0.0248233	1	7.91033	1	7.33696	0.589433
5276	FAF2	0.0249168	1	7.89597	1	7.33696	-0.38737
8666	PTGR1	0.0249729	1	7.8874	1	7.33696	-0.615728
2194	C2orf68	0.0250425	1	7.8768	1	7.33696	-0.908296
5819	NFKBIE	0.025313	1	7.83592	1	7.33696	-1.46307
185	AL450998.2	0.0253604	1	7.82881	1	7.33696	-0.765319
10235	ASCC1	0.0253852	1	7.8251	1	7.33696	-0.578147
1321	AL021068.1	0.0254128	1	7.82098	1	7.33696	2.1254
7883	LYN	0.0254412	1	7.81675	1	7.33696	1.04395
1880	ABHD1	0.0254494	1	7.81552	1	7.33696	-1.96958
10014	HSPA14.1	0.0254679	1	7.81277	1	7.33696	0.627164
3968	NOP14-AS1	0.0255487	1	7.80076	1	7.33696	0.783398
2626	HECW2	0.0259194	1	7.7463	1	7.33696	-2.79685
15559	CYP24A1	0.0259765	1	7.73801	1	7.33696	1.36675
8185	SLA	0.0262323	1	7.70111	1	7.33696	2.37561
12117	SIX4	0.0262571	1	7.69755	1	7.33696	-0.565109
9753	CASP1	0.0263328	1	7.68674	1	7.33696	-0.625254
16983	CHCHD10	0.0263584	1	7.68308	1	7.33696	0.317076
10030	VIM	0.0263632	1	7.6824	1	7.33696	1.51373
15093	RNF165	0.026367	1	7.68186	1	7.33696	-0.594318
7210	LANCL3	0.0263851	1	7.67929	1	7.33696	-1.38197
5768	CCND3	0.0263877	1	7.67892	1	7.33696	0.663393
2964	PRRT3-AS1	0.0264582	1	7.6689	1	7.33696	-2.71913
7243	JADE3	0.0265018	1	7.66273	1	7.33696	2.11685
1500	MDM4	0.0265575	1	7.65486	1	7.33696	-0.472235
982	AC239800.3	0.0266692	1	7.63915	1	7.33696	-0.722124
5781	GNMT	0.0266693	1	7.63914	1	7.33696	1.46721
881	CYB561D1	0.0268434	1	7.61481	1	7.33696	-1.30491
8688	HDHD3	0.0268768	1	7.61016	1	7.33696	0.541853
460	YRDC	0.0269383	1	7.60163	1	7.33696	-0.644958
13990	ASGR1	0.0269968	1	7.59354	1	7.33696	-2.99772
12789	MYO9A	0.0270463	1	7.58671	1	7.33696	-0.407291
10958	BCDIN3D-AS1	0.0272359	1	7.5607	1	7.33696	-1.4427e+08
12863	WDR61	0.0272755	1	7.5553	1	7.33696	0.359913
4104	CNGA1	0.0273943	1	7.53914	1	7.33696	-2.10244
10729	A2M-AS1	0.0274325	1	7.53398	1	7.33696	-3.00392
8973	BET1L	0.0274748	1	7.52825	1	7.33696	-0.545554
7532	SASH3	0.0275001	1	7.52484	1	7.33696	3.84737
3565	KIAA1257	0.0275345	1	7.52021	1	7.33696	-1.4427e+08
754	MCOLN2	0.027691	1	7.49921	1	7.33696	-1.4427e+08
18402	JAKMIP3	0.0277035	1	7.49753	1	7.33696	-1.4427e+08
16058	CYP4F12	0.027744	1	7.49213	1	7.33696	0.725881
246	C1QC	0.0278604	1	7.47665	1	7.33696	0.896452
2219	RPIA	0.0279132	1	7.46965	1	7.33696	0.603879
8834	AL161785.1	0.0279866	1	7.45996	1	7.33696	-2.01531
15152	PHLPP1	0.0280217	1	7.45534	1	7.33696	-1.32766
11763	SLITRK5	0.0280702	1	7.44895	1	7.33696	1.84979
4746	CENPK	0.0280836	1	7.44719	1	7.33696	-1.4427e+08
13772	AC092142.1	0.0282362	1	7.42723	1	7.33696	-1.68842
3601	SRPRB	0.0282548	1	7.4248	1	7.33696	-0.743264
5960	ANKRD6	0.028552	1	7.38635	1	7.33696	-0.718486
9955	WDR37	0.028734	1	7.36306	1	7.33696	-1.03587
7527	AL121601.1	0.0287433	1	7.36187	1	7.33696	-1.4427e+08
8610	TDRD7	0.0287804	1	7.35715	1	7.33696	-1.17187
17314	SYCE3	0.0288032	1	7.35425	1	7.33696	2.42622
3780	MFN1	0.0288559	1	7.34756	1	7.33696	-0.444805
18884	SPTB	0.0292527	1	7.2977	1	7.33696	-1.4427e+08
18495	FPR2	0.0292967	1	7.29222	1	7.33696	1.4427e+08
17120	RAC2	0.0293074	1	7.29089	1	7.33696	-0.700301
10459	CUEDC2	0.0294026	1	7.27908	1	7.33696	-0.410796
17480	UBE2G2	0.0294097	1	7.2782	1	7.33696	-0.689715
951	VANGL1	0.0295651	1	7.25905	1	7.33696	-0.642163
3570	AC108673.3	0.0296107	1	7.25344	1	7.33696	-1.84892
5028	LINC01843	0.0296109	1	7.25342	1	7.33696	1.4427e+08
7818	ASH2L	0.0296366	1	7.25027	1	7.33696	0.493494
14175	C17orf51	0.0296815	1	7.24477	1	7.33696	-0.914607
14982	APCDD1	0.0297958	1	7.23084	1	7.33696	1.0663
6462	GGCT	0.0298074	1	7.22943	1	7.33696	-0.574558
12927	MRPS11	0.0299028	1	7.21785	1	7.33696	0.435458
6882	CFTR	0.0300048	1	7.20553	1	7.33696	1.032
11301	HCFC2	0.0300256	1	7.20302	1	7.33696	-0.482176
11182	RAB3IP	0.0300603	1	7.19884	1	7.33696	-0.574878
12487	C15orf41	0.0301495	1	7.18813	1	7.33696	0.696183
12188	AC005476.2	0.0303856	1	7.15999	1	7.33696	1.34097
7993	CA13	0.0304207	1	7.15582	1	7.33696	-1.0642
7267	EBP	0.0304224	1	7.15563	1	7.33696	0.505894
17257	ARHGAP8	0.0304571	1	7.15151	1	7.33696	2.43435
13746	MON1B	0.0304924	1	7.14734	1	7.33696	-0.558322
4051	ZCCHC4	0.0305763	1	7.13745	1	7.33696	-1.49235
10401	MORN4	0.0307377	1	7.11852	1	7.33696	-2.40244
6681	FZD1	0.030749	1	7.11721	1	7.33696	-1.13274
6486	EPDR1	0.0309353	1	7.09553	1	7.33696	-0.825447
10560	PSTK	0.0310586	1	7.08127	1	7.33696	1.10173
1310	GPR161	0.0310681	1	7.08017	1	7.33696	-1.21842
10510	VTI1A	0.0311024	1	7.07623	1	7.33696	-0.668466
15435	RPN2	0.0311656	1	7.06896	1	7.33696	-0.428529
10711	CD163	0.0311851	1	7.06672	1	7.33696	3.25892
4467	GUCY1B1	0.0312186	1	7.06287	1	7.33696	2.85486
7531	OCRL	0.031283	1	7.05552	1	7.33696	-0.823394
15243	UBOX5	0.0312897	1	7.05475	1	7.33696	-1.26785
10378	ALDH18A1	0.0313064	1	7.05283	1	7.33696	-0.625408
4343	FAM241A	0.0313579	1	7.04696	1	7.33696	-0.791722
13156	ZNF263	0.0316294	1	7.01622	1	7.33696	-1.18034
2426	DARS-AS1	0.0317023	1	7.00801	1	7.33696	-1.4427e+08
114	AL034417.2	0.0317483	1	7.00285	1	7.33696	-1.84623
1477	PCAT6	0.0317845	1	6.9988	1	7.33696	-1.50359
12450	AC022613.2	0.0318396	1	6.99264	1	7.33696	-1.4427e+08
2703	FZD5	0.0319063	1	6.9852	1	7.33696	-0.752139
5177	CD74	0.032009	1	6.97378	1	7.33696	1.23262
7031	GHET1	0.0320601	1	6.96812	1	7.33696	-1.4427e+08
5738	FGD2	0.0320857	1	6.96528	1	7.33696	-1.64021
12178	SYNJ2BP-COX16	0.0321739	1	6.95554	1	7.33696	-1.4427e+08
17337	HSPA13	0.0323	1	6.94169	1	7.33696	-0.612114
2624	STK17B	0.0323099	1	6.9406	1	7.33696	-0.392247
9709	TAF1D	0.0324444	1	6.9259	1	7.33696	-0.51646
4180	CXCL2	0.0327385	1	6.89402	1	7.33696	-1.13173
7488	ALG13	0.0327406	1	6.8938	1	7.33696	-0.409107
10612	SCART1	0.0328102	1	6.88631	1	7.33696	5.01671
2599	SLC40A1	0.0328521	1	6.88181	1	7.33696	-0.830688
8052	RIDA	0.0329354	1	6.87289	1	7.33696	0.825114
10638	TEAD4	0.0329679	1	6.86942	1	7.33696	-1.833
4476	ETFDH	0.0330843	1	6.85702	1	7.33696	-0.71827
18199	LINC01695	0.0331125	1	6.85402	1	7.33696	1.4427e+08
8315	RCL1	0.0331523	1	6.8498	1	7.33696	-0.796979
8609	CCDC180	0.0332322	1	6.84134	1	7.33696	-2.08282
527	AL139289.2	0.0333672	1	6.82711	1	7.33696	-1.4427e+08
16169	ZNF737	0.0334055	1	6.82308	1	7.33696	-0.69309
6986	KDM7A	0.0334752	1	6.81577	1	7.33696	-0.537972
13963	SCIMP	0.033639	1	6.79868	1	7.33696	2.6921
5319	HNRNPH1	0.0336985	1	6.7925	1	7.33696	-0.251717
9257	LARGE2	0.0337906	1	6.78296	1	7.33696	0.734965
1930	AL121658.1	0.0338547	1	6.77632	1	7.33696	-1.4427e+08
5258	AC008429.1	0.0340859	1	6.75257	1	7.33696	-1.4427e+08
9910	VSIG10L2	0.0341641	1	6.74458	1	7.33696	-3.12126
3618	AC096992.2	0.0342005	1	6.74088	1	7.33696	-2.11269
15644	RGS19	0.0343147	1	6.72927	1	7.33696	1.08276
333	FGR	0.0343589	1	6.7248	1	7.33696	3.3928
15297	SNRPB2	0.0344354	1	6.71706	1	7.33696	-0.411064
12746	RAB11A	0.0344724	1	6.71333	1	7.33696	0.307982
6450	AC007255.1	0.0345416	1	6.70635	1	7.33696	-2.03137
13914	CTNS	0.0347136	1	6.68911	1	7.33696	-1.23264
6695	AC002454.1	0.0347593	1	6.68455	1	7.33696	-1.4427e+08
10929	CCNT1	0.0347753	1	6.68296	1	7.33696	-0.569419
13890	SERPINF2	0.0349166	1	6.66891	1	7.33696	-0.811911
11589	LNX2	0.035109	1	6.6499	1	7.33696	0.482235
15483	AL031663.3	0.0351234	1	6.64848	1	7.33696	2.05748
2484	LINC01806	0.0351261	1	6.64822	1	7.33696	-1.9437
7663	MCPH1	0.0352019	1	6.64076	1	7.33696	-0.481248
15936	DOCK6	0.0352192	1	6.63907	1	7.33696	1.69453
16868	ZNF446	0.0352343	1	6.63759	1	7.33696	1.09824
3649	PCOLCE2	0.0352914	1	6.632	1	7.33696	1.52555
4368	ANXA5	0.0353417	1	6.62709	1	7.33696	-0.344127
2272	TSGA10	0.0355065	1	6.61104	1	7.33696	-0.655271
5856	GSTA2	0.0355302	1	6.60875	1	7.33696	-0.688318
11860	RNASE1	0.0356107	1	6.60095	1	7.33696	2.26211
15967	ZNF878	0.035645	1	6.59764	1	7.33696	-1.4427e+08
16884	TTTY15	0.0358972	1	6.5734	1	7.33696	-0.514184
3534	HEG1	0.0359362	1	6.56967	1	7.33696	-0.546897
18468	LINC01539	0.0359669	1	6.56674	1	7.33696	-1.4427e+08
2374	EPB41L5	0.0359955	1	6.564	1	7.33696	-0.486509
10111	AC010864.1	0.0360118	1	6.56245	1	7.33696	1.4427e+08
3354	PRICKLE2	0.0360508	1	6.55874	1	7.33696	-0.862483
17962	PDE1B	0.0361007	1	6.55399	1	7.33696	1.4427e+08
12626	DTWD1	0.0361254	1	6.55165	1	7.33696	-0.447784
2433	ARHGAP15	0.036139	1	6.55036	1	7.33696	4.53901
17951	CLEC12A	0.0362303	1	6.54171	1	7.33696	4.48905
13950	SPAG7	0.0362904	1	6.53603	1	7.33696	-0.396852
7671	PRAG1	0.036297	1	6.53541	1	7.33696	0.940968
15033	AC090772.3	0.0364383	1	6.52212	1	7.33696	-1.4427e+08
11695	CAB39L	0.0366047	1	6.50655	1	7.33696	-0.709152
16140	DDX49	0.0366082	1	6.50623	1	7.33696	0.50585
6801	CLDN15	0.0367491	1	6.49311	1	7.33696	-1.41065
5442	FAM8A1	0.036758	1	6.49228	1	7.33696	-0.471016
10995	AC078864.2	0.037011	1	6.46891	1	7.33696	-3.00199
13562	KIFC3	0.0370119	1	6.46883	1	7.33696	-1.72815
306	CD52	0.0370284	1	6.4673	1	7.33696	1.82292
2765	CYP27A1	0.0370988	1	6.46084	1	7.33696	0.876953
12749	MAP2K1	0.0372064	1	6.451	1	7.33696	0.702104
10172	FAM13C	0.0372683	1	6.44534	1	7.33696	-1.11389
5936	CYB5R4	0.0373047	1	6.44203	1	7.33696	-0.752436
15697	AC027307.2	0.0376757	1	6.40847	1	7.33696	-1.4427e+08
4533	IRF2	0.0377684	1	6.40014	1	7.33696	-0.349672
2793	AC079834.2	0.0380689	1	6.37336	1	7.33696	-3.57668
4548	AC106897.1	0.0380823	1	6.37217	1	7.33696	-1.4427e+08
9094	TRIM66	0.0381509	1	6.36609	1	7.33696	0.76886
15981	ZNF564	0.0381941	1	6.36227	1	7.33696	1.05957
61	RER1	0.038299	1	6.35303	1	7.33696	0.352311
1612	TLR5	0.038396	1	6.3445	1	7.33696	-0.536973
11979	SNX6	0.0384755	1	6.33754	1	7.33696	-0.418468
6912	AC090114.2	0.0385047	1	6.33499	1	7.33696	-0.927867
5188	TNIP1	0.0387481	1	6.3138	1	7.33696	0.466459
4827	DMGDH	0.0387769	1	6.3113	1	7.33696	-1.70169
14540	HOXB2	0.0389077	1	6.3	1	7.33696	-1.4427e+08
15528	RNF114	0.0390122	1	6.291	1	7.33696	-0.442182
10115	AL450326.1	0.0390233	1	6.29005	1	7.33696	-2.43198
994	PIAS3	0.039059	1	6.28698	1	7.33696	-0.849252
11305	EID3	0.0390737	1	6.28573	1	7.33696	-1.31899
3384	ROBO2	0.0391478	1	6.27938	1	7.33696	1.95676
15248	SLC4A11	0.039178	1	6.2768	1	7.33696	0.797825
13198	ALG1	0.0391812	1	6.27652	1	7.33696	1.09382
6962	CNOT4	0.039211	1	6.27398	1	7.33696	-0.419181
8205	PTP4A3	0.0392235	1	6.27291	1	7.33696	-1.47751
7768	PNMA2	0.039378	1	6.25976	1	7.33696	-1.4427e+08
9060	HBB	0.0393879	1	6.25892	1	7.33696	-4.31836
6189	RAET1E	0.0394168	1	6.25647	1	7.33696	-1.4427e+08
12951	GDPGP1	0.0394972	1	6.24966	1	7.33696	-2.13612
18525	SMIM10L2B	0.03985	1	6.21999	1	7.33696	-2.4453
17377	URB1	0.0399999	1	6.20749	1	7.33696	-0.638285
2991	NUP210	0.0400285	1	6.20511	1	7.33696	2.17572
9414	PPP1R14B	0.0400348	1	6.20459	1	7.33696	0.428029
3244	TUSC2	0.0400375	1	6.20437	1	7.33696	0.63379
1514	ELK4	0.0402413	1	6.18748	1	7.33696	-0.373122
10674	AC006064.2	0.0402704	1	6.18508	1	7.33696	-2.81876
726	CRYZ	0.0402764	1	6.18458	1	7.33696	0.490465
9387	NXF1	0.0403136	1	6.18152	1	7.33696	0.623591
1013	LINC00624	0.0403267	1	6.18044	1	7.33696	-1.4427e+08
13294	GPRC5B	0.0403413	1	6.17924	1	7.33696	0.568329
16005	GADD45GIP1	0.0404218	1	6.17262	1	7.33696	0.336841
4458	MND1	0.0405842	1	6.15933	1	7.33696	1.59014
5860	GSTA4	0.0405887	1	6.15896	1	7.33696	0.486544
6652	CD36	0.040656	1	6.15347	1	7.33696	4.57559
17088	SLC5A1	0.0406988	1	6.14999	1	7.33696	-1.4427e+08
11496	TCTN2	0.040739	1	6.14671	1	7.33696	-1.11322
16794	AC005498.2	0.0407872	1	6.1428	1	7.33696	-1.4427e+08
9758	AP000766.1	0.0408377	1	6.13871	1	7.33696	-1.63019
11173	CPSF6	0.0412236	1	6.10764	1	7.33696	0.643457
14983	NAPG	0.0412307	1	6.10707	1	7.33696	-0.567195
3628	ESYT3	0.0413468	1	6.0978	1	7.33696	-1.4427e+08
6938	COPG2	0.0413496	1	6.09758	1	7.33696	0.692766
13380	NPIPB11	0.0413639	1	6.09644	1	7.33696	-1.4427e+08
11605	ALOX5AP	0.0413869	1	6.09461	1	7.33696	2.55759
1858	DNAJC27-AS1	0.0415411	1	6.08236	1	7.33696	-1.42801
12667	TEX9	0.0416479	1	6.07391	1	7.33696	-0.888904
8777	SH2D3C	0.0416863	1	6.07088	1	7.33696	1.28059
17617	SULT1C4	0.0417094	1	6.06906	1	7.33696	1.4427e+08
2472	WDSUB1	0.0418011	1	6.06184	1	7.33696	-0.683923
8145	WDYHV1	0.0418113	1	6.06104	1	7.33696	0.690714
13838	AC137932.3	0.0418308	1	6.05951	1	7.33696	-1.87141
7980	PAG1	0.0420819	1	6.03986	1	7.33696	2.03681
12784	LRRC49	0.0420988	1	6.03855	1	7.33696	-0.651678
2671	FZD7	0.0421303	1	6.0361	1	7.33696	-0.895508
8842	PTGES	0.0421362	1	6.03564	1	7.33696	1.52877
16317	ZNF585B	0.0421626	1	6.03358	1	7.33696	-0.778289
16501	APOC1	0.0422955	1	6.02327	1	7.33696	1.85831
10444	POLL	0.0423168	1	6.02162	1	7.33696	0.579733
7078	AC021097.1	0.0423287	1	6.02071	1	7.33696	-1.4427e+08
2009	EPCAM	0.0424167	1	6.01391	1	7.33696	-0.601318
11582	CDK8	0.0425499	1	6.00366	1	7.33696	0.655647
11984	FAM177A1	0.0425529	1	6.00343	1	7.33696	0.382679
14266	C17orf75	0.0425584	1	6.00301	1	7.33696	-0.601577
1922	CAPN13	0.0427286	1	5.98997	1	7.33696	-1.07208
12352	AL157912.1	0.04273	1	5.98986	1	7.33696	1.4427e+08
5897	B3GAT2	0.0428701	1	5.97918	1	7.33696	-0.915217
15646	LKAAEAR1	0.0429379	1	5.97403	1	7.33696	-1.88275
6826	AC005064.1	0.0429662	1	5.97188	1	7.33696	1.59119
6720	SDHAF3	0.0429959	1	5.96963	1	7.33696	0.397757
5512	ZNF322	0.0430704	1	5.96399	1	7.33696	-0.511214
5350	EXOC2	0.0430879	1	5.96267	1	7.33696	-1.08021
8397	DNAI1	0.0431045	1	5.96142	1	7.33696	2.02102
8659	PALM2	0.04313	1	5.95949	1	7.33696	-1.4427e+08
6319	SNX8	0.0431663	1	5.95675	1	7.33696	-1.24782
17145	TMEM184B	0.0432136	1	5.95319	1	7.33696	-0.565811
4553	TLR3	0.0432456	1	5.95078	1	7.33696	0.609757
1408	TSEN15	0.0433076	1	5.94612	1	7.33696	-0.740683
11762	SLITRK6	0.0434015	1	5.93908	1	7.33696	0.354841
14914	LINC01970	0.0434433	1	5.93595	1	7.33696	1.74263
17520	AC011043.1	0.0434946	1	5.93212	1	7.33696	-3.73951
7221	MED14	0.0436467	1	5.92079	1	7.33696	0.587892
7489	LHFPL1	0.0436603	1	5.91978	1	7.33696	-1.4427e+08
11080	AC073896.3	0.0436631	1	5.91957	1	7.33696	-1.4427e+08
217	MRTO4	0.0437318	1	5.91447	1	7.33696	0.537853
14847	CARD14	0.0437979	1	5.90958	1	7.33696	-1.4427e+08
12019	FANCM	0.0438011	1	5.90934	1	7.33696	1.1626
9339	CYB561A3	0.0438125	1	5.9085	1	7.33696	-0.72024
4017	RAB28	0.0439741	1	5.89657	1	7.33696	-0.561063
14406	C17orf113	0.0441503	1	5.88363	1	7.33696	1.53202
10026	CUBN	0.0441523	1	5.88349	1	7.33696	-2.54024
5225	ZBED8	0.0441611	1	5.88285	1	7.33696	-2.06078
12339	AK7	0.0442013	1	5.8799	1	7.33696	-1.46429
948	SIKE1	0.0442098	1	5.87928	1	7.33696	-0.390893
9812	ZPR1	0.0443635	1	5.86807	1	7.33696	0.462242
13756	CDYL2	0.044387	1	5.86636	1	7.33696	-1.4427e+08
2564	AC009948.4	0.0444022	1	5.86525	1	7.33696	-1.4427e+08
14255	EVI2B	0.0444511	1	5.8617	1	7.33696	1.96345
6217	CLDN20	0.0444816	1	5.85949	1	7.33696	1.08794
14176	MTRNR2L1	0.0445995	1	5.85096	1	7.33696	2.58828
14409	HSPB9	0.0447249	1	5.8419	1	7.33696	-1.4427e+08
16897	HDHD5-AS1	0.0447439	1	5.84054	1	7.33696	-1.4427e+08
7799	UBXN8	0.0448457	1	5.83322	1	7.33696	0.676676
334	IFI6	0.0450183	1	5.82087	1	7.33696	0.763989
8131	MTBP	0.0450438	1	5.81905	1	7.33696	-1.20605
13471	ARMC5	0.0450495	1	5.81864	1	7.33696	-0.979052
17086	DEPDC5	0.0451042	1	5.81474	1	7.33696	-0.745643
18949	GUCY2D	0.0451295	1	5.81294	1	7.33696	-1.4427e+08
9631	SLCO2B1	0.0452932	1	5.80131	1	7.33696	3.23461
12013	FBXO33	0.0455432	1	5.78366	1	7.33696	-0.632482
984	AC246785.3	0.0455712	1	5.78169	1	7.33696	1.4427e+08
12203	ACOT2	0.045701	1	5.77259	1	7.33696	1.12239
13908	RAP1GAP2	0.0457144	1	5.77165	1	7.33696	-2.11608
94	ACOT7	0.0457208	1	5.7712	1	7.33696	0.832144
16583	GRWD1	0.0457726	1	5.76758	1	7.33696	-0.46453
6418	GPNMB	0.0457769	1	5.76728	1	7.33696	0.921053
7304	GPR173	0.0458598	1	5.76149	1	7.33696	-1.4427e+08
14446	RND2	0.0459019	1	5.75856	1	7.33696	0.612619
8427	AL133410.1	0.0459454	1	5.75553	1	7.33696	-2.95825
9237	LRRC4C	0.0459562	1	5.75479	1	7.33696	-1.33549
12136	MTHFD1	0.0459602	1	5.7545	1	7.33696	-0.829969
10724	RIMKLB	0.0460043	1	5.75144	1	7.33696	-0.473107
12600	DUOX1	0.0460593	1	5.74763	1	7.33696	-0.421479
1449	KIF21B	0.0461525	1	5.74117	1	7.33696	4.85768
17655	LRTM1	0.0462619	1	5.73362	1	7.33696	-1.4427e+08
1052	RPRD2	0.046287	1	5.73189	1	7.33696	-0.435185
8225	RHPN1	0.0463705	1	5.72615	1	7.33696	-1.32041
1881	PREB	0.0465668	1	5.71269	1	7.33696	0.6157
459	MANEAL	0.0467491	1	5.70026	1	7.33696	-1.37871
17075	RNF185	0.0468301	1	5.69476	1	7.33696	-0.589226
7819	STAR	0.0468954	1	5.69033	1	7.33696	-1.4427e+08
9264	HARBI1	0.0469154	1	5.68898	1	7.33696	-1.4427e+08
11699	ARL11	0.0469273	1	5.68818	1	7.33696	1.79642
407	AZIN2	0.046968	1	5.68542	1	7.33696	1.3095
4354	NDST3	0.0470076	1	5.68274	1	7.33696	-1.73154
132	NMNAT1	0.0470106	1	5.68254	1	7.33696	-1.04637
9865	NLRX1	0.0470574	1	5.67939	1	7.33696	1.17069
11564	AL136962.1	0.0472273	1	5.66796	1	7.33696	2.09195
5172	SLC26A2	0.0472503	1	5.66642	1	7.33696	-0.468698
8377	SMU1	0.0472564	1	5.66601	1	7.33696	-0.505628
1298	FAM78B	0.047338	1	5.66054	1	7.33696	-2.06188
7200	PCYT1B	0.0473724	1	5.65824	1	7.33696	-1.4427e+08
768	CLCA2	0.0474266	1	5.65462	1	7.33696	1.59604
15258	MAVS	0.0474632	1	5.65218	1	7.33696	0.496394
2120	MCEE	0.0474836	1	5.65081	1	7.33696	-0.666704
19089	AC093496.1	0.0475122	1	5.64891	1	7.33696	4.87618
7717	PSD3	0.0475234	1	5.64817	1	7.33696	-0.458028
4542	SNX25	0.0476285	1	5.64118	1	7.33696	0.935833
2654	PPIL3	0.0476563	1	5.63934	1	7.33696	0.530959
17794	LRRN3	0.0476813	1	5.63767	1	7.33696	-1.4427e+08
9924	KCNJ1	0.0477546	1	5.63282	1	7.33696	0.504436
6485	ELMO1	0.0477999	1	5.62983	1	7.33696	-1.4427e+08
644	TCEANC2	0.0478599	1	5.62586	1	7.33696	-1.18359
16650	SIGLEC11	0.047972	1	5.61848	1	7.33696	1.4427e+08
1693	MAP3K21	0.0479762	1	5.61821	1	7.33696	0.888533
16689	AC011468.5	0.0480497	1	5.61338	1	7.33696	-1.4427e+08
12937	AC124068.2	0.0482828	1	5.59813	1	7.33696	1.78804
4190	CDKL2	0.0484054	1	5.59014	1	7.33696	-1.4427e+08
8680	SLC31A2	0.0485887	1	5.57826	1	7.33696	1.14157
15855	LRRC8E	0.0486804	1	5.57234	1	7.33696	1.31896
16112	MAST3	0.0486867	1	5.57193	1	7.33696	-1.16894
1830	TTC32	0.048688	1	5.57184	1	7.33696	-0.803594
4117	ERVMER34-1	0.0487925	1	5.56511	1	7.33696	-1.4427e+08
4407	SCOC	0.0488359	1	5.56232	1	7.33696	-0.348624
10950	SPATS2	0.0488421	1	5.56192	1	7.33696	-0.489282
15932	TIMM29	0.0488694	1	5.56017	1	7.33696	-0.716422
1950	PRKD3	0.0489475	1	5.55516	1	7.33696	-0.515551
8280	ARHGAP39	0.0489593	1	5.5544	1	7.33696	1.26728
251	LUZP1	0.0489626	1	5.55419	1	7.33696	-0.438429
13257	MPV17L	0.0490186	1	5.55061	1	7.33696	-0.894192
13678	NQO1	0.0490226	1	5.55036	1	7.33696	-1.19496
13261	NDE1	0.0490312	1	5.5498	1	7.33696	-0.409345
16096	BST2	0.0491113	1	5.54469	1	7.33696	-0.928208
7175	RAI2	0.0491994	1	5.53907	1	7.33696	-2.69919
13543	NUP93	0.0492031	1	5.53884	1	7.33696	-0.754736
15718	IZUMO4	0.0492969	1	5.53288	1	7.33696	1.14817
16628	NOSIP	0.0495749	1	5.51529	1	7.33696	-0.359059
2946	THUMPD3-AS1	0.0495897	1	5.51436	1	7.33696	-0.912232
5531	HIST1H1B	0.0496146	1	5.51279	1	7.33696	-1.4427e+08
2283	CHST10	0.0497329	1	5.50535	1	7.33696	-1.73342
6118	MTFR2	0.0497348	1	5.50524	1	7.33696	-1.4427e+08
18155	ZNF728	0.0497646	1	5.50337	1	7.33696	1.4427e+08
9276	NR1H3	0.0498874	1	5.49568	1	7.33696	0.974964
165	TNFRSF1B	0.0499028	1	5.49471	1	7.33696	2.12919
6134	GVQW2	0.0499193	1	5.49369	1	7.33696	2.80503
4300	SLC39A8	0.0500655	1	5.48457	1	7.33696	-0.758278
16369	LRFN1	0.0502176	1	5.47512	1	7.33696	-1.4427e+08
10046	MLLT10	0.0502393	1	5.47378	1	7.33696	-0.436765
1944	HEATR5B	0.0503286	1	5.46826	1	7.33696	-0.807007
3278	GLYCTK	0.0503305	1	5.46814	1	7.33696	-1.52773
16315	ZNF420	0.0503641	1	5.46606	1	7.33696	-0.844256
2601	ANKAR	0.0504416	1	5.46128	1	7.33696	-1.0336
5441	CAP2	0.0504556	1	5.46042	1	7.33696	-0.786895
15047	DSC2	0.0504558	1	5.46041	1	7.33696	-1.03136
13345	KDM8	0.0504639	1	5.45991	1	7.33696	-1.41607
11957	LINC01551	0.0505928	1	5.45198	1	7.33696	1.4427e+08
8862	AL358781.2	0.0506889	1	5.44609	1	7.33696	1.4427e+08
3712	VEPH1	0.0508067	1	5.43889	1	7.33696	-1.4427e+08
8129	COL14A1	0.0509006	1	5.43316	1	7.33696	0.743691
4626	C5orf22	0.0509282	1	5.43148	1	7.33696	-0.912479
5949	SLC35A1	0.0509374	1	5.43092	1	7.33696	-0.52827
13710	DHODH	0.0509918	1	5.42762	1	7.33696	-0.725872
4037	FAM184B	0.0510077	1	5.42665	1	7.33696	-1.19974
2876	ASB1	0.0511472	1	5.41819	1	7.33696	-0.571276
1142	IL6R-AS1	0.0512344	1	5.41292	1	7.33696	-2.35621
9151	AC124798.1	0.0514077	1	5.40247	1	7.33696	-1.48281
17442	TMPRSS2	0.0514378	1	5.40067	1	7.33696	-1.4427e+08
11470	HCAR3	0.051449	1	5.39999	1	7.33696	0.931796
379	AL445248.1	0.0514587	1	5.39941	1	7.33696	-1.4427e+08
808	FAM69A	0.0514749	1	5.39844	1	7.33696	1.54924
63	PLCH2	0.0515187	1	5.39581	1	7.33696	0.4643
2425	DARS	0.0516739	1	5.38652	1	7.33696	0.316216
884	AMPD2	0.0517602	1	5.38137	1	7.33696	-1.00097
10599	AL451069.2	0.0517727	1	5.38063	1	7.33696	1.4427e+08
11650	KBTBD7	0.0518475	1	5.37618	1	7.33696	-0.537476
9914	SRPRA	0.0521146	1	5.36035	1	7.33696	-0.455899
13174	LINC01569	0.0521605	1	5.35764	1	7.33696	-1.72493
9004	SLC25A22	0.052191	1	5.35584	1	7.33696	-1.05987
7685	SLC35G5	0.0523274	1	5.34781	1	7.33696	-1.4427e+08
17933	AL133215.2	0.0523817	1	5.34462	1	7.33696	-1.4427e+08
15491	ACOT8	0.0525174	1	5.33667	1	7.33696	0.797501
9919	GSEC	0.0525353	1	5.33563	1	7.33696	-1.4427e+08
2596	GULP1	0.0526074	1	5.33142	1	7.33696	-0.528208
15359	ABALON	0.05284	1	5.31789	1	7.33696	-1.4427e+08
12280	EML5	0.0528534	1	5.31711	1	7.33696	-1.45093
7855	THAP1	0.0528545	1	5.31705	1	7.33696	-0.697393
17796	GPR85	0.052869	1	5.3162	1	7.33696	-1.70588
18759	FRMPD4	0.0529713	1	5.31028	1	7.33696	-1.4427e+08
3134	ZKSCAN7	0.0531123	1	5.30214	1	7.33696	1.4116
17165	APOBEC3A	0.0534795	1	5.28107	1	7.33696	1.4427e+08
14397	FKBP10	0.0535901	1	5.27476	1	7.33696	-1.62996
5630	HSPA1B	0.0536496	1	5.27137	1	7.33696	0.383425
2704	PLEKHM3	0.0539799	1	5.25266	1	7.33696	-1.00179
13254	RRN3	0.0539878	1	5.25222	1	7.33696	0.396733
2003	CRIPT	0.0541263	1	5.24441	1	7.33696	-0.318842
9186	BBOX1	0.0541766	1	5.24159	1	7.33696	1.37317
10397	MMS19	0.0542106	1	5.23968	1	7.33696	-0.58595
10475	TAF5	0.0542483	1	5.23756	1	7.33696	-0.931741
6874	TES	0.0542577	1	5.23704	1	7.33696	0.314699
213	IFFO2	0.0543092	1	5.23415	1	7.33696	0.853413
3660	HLTF	0.0543188	1	5.23361	1	7.33696	-0.507921
6918	CCDC136	0.0544057	1	5.22875	1	7.33696	1.23375
1044	PLEKHO1	0.0544447	1	5.22658	1	7.33696	-0.736129
3418	IMPG2	0.054472	1	5.22506	1	7.33696	1.4427e+08
8162	WASHC5	0.054511	1	5.22288	1	7.33696	-0.498164
4738	ZSWIM6	0.0545352	1	5.22153	1	7.33696	0.505129
11888	PRMT5-AS1	0.0545858	1	5.21872	1	7.33696	-1.4427e+08
4497	PALLD	0.0546039	1	5.21771	1	7.33696	-0.394568
15054	RNF125	0.0546526	1	5.21501	1	7.33696	-1.28083
17112	IFT27	0.0549138	1	5.20054	1	7.33696	0.451033
12779	AC027237.2	0.0550188	1	5.19476	1	7.33696	-1.4427e+08
8771	STXBP1	0.0550228	1	5.19453	1	7.33696	0.612865
14579	ANKRD40	0.0550787	1	5.19146	1	7.33696	-0.475007
10578	UROS	0.0551418	1	5.18799	1	7.33696	0.628476
12337	ATG2B	0.0553115	1	5.1787	1	7.33696	0.742423
8341	BNC2-AS1	0.0554124	1	5.17319	1	7.33696	-1.4427e+08
6772	PPP1R35	0.055425	1	5.1725	1	7.33696	0.451192
9326	MS4A7	0.0556898	1	5.1581	1	7.33696	2.10544
13256	NPIPA5	0.0557867	1	5.15286	1	7.33696	-1.4427e+08
2322	SOWAHC	0.0557871	1	5.15284	1	7.33696	-0.557795
11284	UTP20	0.0558127	1	5.15146	1	7.33696	-0.814441
17030	ZNRF3	0.0559095	1	5.14623	1	7.33696	-0.774487
3669	COMMD2	0.0559726	1	5.14283	1	7.33696	-0.367012
1611	DISP1	0.0559825	1	5.1423	1	7.33696	-1.25108
8258	MROH1	0.0560185	1	5.14036	1	7.33696	0.800448
16143	ARMC6	0.0560577	1	5.13826	1	7.33696	-0.927763
14419	AC067852.2	0.0561829	1	5.13153	1	7.33696	-1.13552
13077	EME2	0.0561914	1	5.13108	1	7.33696	-1.27387
12919	ZNF592	0.0561926	1	5.13101	1	7.33696	-0.727553
5832	RCAN2	0.0562211	1	5.12949	1	7.33696	-1.5847
10143	AC245041.1	0.0562445	1	5.12824	1	7.33696	-1.4427e+08
15847	PCP2	0.0563012	1	5.12521	1	7.33696	-1.4427e+08
268	PNRC2	0.056313	1	5.12458	1	7.33696	-0.379696
1368	ANGPTL1	0.0563825	1	5.12087	1	7.33696	-1.4427e+08
10458	FBXL15	0.0564485	1	5.11735	1	7.33696	0.333077
17207	PMM1	0.0564609	1	5.11669	1	7.33696	-0.528019
9750	DYNC2H1	0.0566282	1	5.1078	1	7.33696	-0.696854
10266	ZSWIM8	0.0566519	1	5.10655	1	7.33696	0.56184
18219	AC245407.2	0.0566702	1	5.10558	1	7.33696	-1.4427e+08
7723	ATP6V1B2	0.0567573	1	5.10097	1	7.33696	0.614084
8411	FAM214B	0.0567984	1	5.09879	1	7.33696	-0.977905
5861	ICK	0.0568348	1	5.09687	1	7.33696	0.342122
849	EXTL2	0.056917	1	5.09254	1	7.33696	-0.430571
8120	TNFRSF11B	0.0569592	1	5.09032	1	7.33696	-1.79726
7224	DDX3X	0.0569889	1	5.08875	1	7.33696	-0.299721
2957	AC022382.1	0.0570598	1	5.08503	1	7.33696	-1.4427e+08
4957	LOX	0.0571077	1	5.08251	1	7.33696	-1.00113
17393	GART	0.0571293	1	5.08138	1	7.33696	-0.44844
14472	GRN	0.057141	1	5.08077	1	7.33696	0.499832
17489	ADARB1	0.0573532	1	5.06967	1	7.33696	-0.93646
2382	NIFK-AS1	0.0573803	1	5.06826	1	7.33696	-0.662553
1474	SYT2	0.0573848	1	5.06803	1	7.33696	-1.4427e+08
4585	MED10	0.0573871	1	5.0679	1	7.33696	-0.332607
17242	BIK	0.0574946	1	5.06231	1	7.33696	-0.708697
2164	DOK1	0.0576286	1	5.05536	1	7.33696	-0.84936
17035	RHBDD3	0.0576381	1	5.05486	1	7.33696	-0.742141
4389	AC108062.1	0.0578969	1	5.04149	1	7.33696	1.4656
15136	ATP8B1	0.0579026	1	5.0412	1	7.33696	-0.420719
11236	AC025034.1	0.0579102	1	5.0408	1	7.33696	-1.89736
14836	CANT1	0.0579122	1	5.0407	1	7.33696	0.471499
13514	FTO	0.0579183	1	5.04039	1	7.33696	-0.651504
665	FYB2	0.0579722	1	5.03761	1	7.33696	1.66497
7277	TIMM17B	0.0580077	1	5.03579	1	7.33696	0.317253
12679	POLR2M	0.0581071	1	5.03069	1	7.33696	-0.812177
17415	CHAF1B	0.05819	1	5.02644	1	7.33696	-1.63794
616	RAB3B	0.058202	1	5.02582	1	7.33696	-0.920713
2742	DIRC3	0.0582377	1	5.024	1	7.33696	-1.4427e+08
12610	BLOC1S6	0.0583525	1	5.01813	1	7.33696	-0.299066
2093	AC017083.1	0.0583682	1	5.01734	1	7.33696	-2.50839
4306	AC018797.2	0.0584374	1	5.01381	1	7.33696	1.21593
11482	C12orf65	0.0585178	1	5.00972	1	7.33696	-0.464919
17604	NLRC4	0.0586938	1	5.0008	1	7.33696	1.4427e+08
15043	LINC01908	0.058698	1	5.00058	1	7.33696	1.4427e+08
10764	LOH12CR2	0.0587016	1	5.0004	1	7.33696	2.25176
8002	OSGIN2	0.058734	1	4.99876	1	7.33696	0.615473
8499	GDA	0.0588099	1	4.99492	1	7.33696	1.40097
8412	UNC13B	0.0589057	1	4.99009	1	7.33696	0.826375
11145	XPOT	0.0589103	1	4.98986	1	7.33696	-0.526597
11961	COCH	0.0589946	1	4.98562	1	7.33696	-1.4427e+08
6204	SYNE1	0.0590322	1	4.98373	1	7.33696	-0.626063
4185	BTC	0.0592849	1	4.97107	1	7.33696	-0.626006
17954	AC022509.1	0.0592906	1	4.97078	1	7.33696	-1.4427e+08
9874	NECTIN1	0.0593706	1	4.96679	1	7.33696	-0.430726
12586	MFAP1	0.0594331	1	4.96368	1	7.33696	-0.303815
17680	AC024560.3	0.0594387	1	4.9634	1	7.33696	1.4427e+08
11954	STXBP6	0.0594682	1	4.96193	1	7.33696	-0.532121
5328	TBC1D9B	0.0595593	1	4.9574	1	7.33696	-0.465105
14123	SREBF1	0.0596091	1	4.95493	1	7.33696	0.509184
1496	GOLT1A	0.059617	1	4.95454	1	7.33696	0.573317
1931	SLC30A6	0.0596971	1	4.95057	1	7.33696	-0.795327
9570	MYEOV	0.0597182	1	4.94953	1	7.33696	1.4427e+08
9122	ZBED5	0.05972	1	4.94944	1	7.33696	-0.421217
6873	TFEC	0.0597649	1	4.94722	1	7.33696	2.89515
9662	ALG8	0.0598377	1	4.94362	1	7.33696	-0.466918
18098	AC087289.2	0.0599756	1	4.93683	1	7.33696	1.4427e+08
17029	Z93930.2	0.0600183	1	4.93473	1	7.33696	-1.44394
7934	C8orf34-AS1	0.0600188	1	4.9347	1	7.33696	1.4427e+08
8492	SMC5-AS1	0.0601087	1	4.93028	1	7.33696	1.41699
13806	MTHFSD	0.0601572	1	4.92791	1	7.33696	-0.648312
13607	TRADD	0.0601629	1	4.92763	1	7.33696	0.530383
15138	MALT1	0.0601648	1	4.92753	1	7.33696	-0.603109
4081	AC108471.2	0.0602535	1	4.92319	1	7.33696	-1.4427e+08
4843	ZCCHC9	0.0602872	1	4.92154	1	7.33696	0.390847
2278	LYG2	0.0603524	1	4.91836	1	7.33696	-1.4427e+08
6974	KIAA1549	0.0603631	1	4.91784	1	7.33696	-0.87867
16619	CD37	0.0603779	1	4.91711	1	7.33696	1.02183
1432	B3GALT2	0.0603919	1	4.91643	1	7.33696	-1.64776
3917	ZNF718	0.0604867	1	4.91181	1	7.33696	0.830262
6241	TCP1	0.0604912	1	4.91159	1	7.33696	-0.351883
14150	EPN2	0.0605034	1	4.911	1	7.33696	-0.58651
7701	MSR1	0.0605078	1	4.91079	1	7.33696	1.51163
12680	ALDH1A2	0.0605091	1	4.91072	1	7.33696	1.4427e+08
7786	HMBOX1	0.0605791	1	4.90732	1	7.33696	-0.677289
12628	SLC27A2	0.0606386	1	4.90443	1	7.33696	-0.622432
14152	B9D1	0.0606473	1	4.90401	1	7.33696	-1.009
10948	TROAP	0.0607062	1	4.90115	1	7.33696	1.4427e+08
10337	AL353751.1	0.0607383	1	4.8996	1	7.33696	-1.4427e+08
9507	MRPL11	0.0607627	1	4.89842	1	7.33696	-0.269695
4749	TRAPPC13	0.0607812	1	4.89752	1	7.33696	-0.814433
13466	ITGAM	0.0608254	1	4.89538	1	7.33696	1.4427e+08
13270	AC138969.1	0.0609146	1	4.89108	1	7.33696	-1.4427e+08
14227	AC068025.1	0.0609308	1	4.8903	1	7.33696	-1.4427e+08
19326	AL391095.1	0.0610678	1	4.88371	1	7.33696	4.42919
14893	NPB	0.0610721	1	4.8835	1	7.33696	0.985347
1997	SRBD1	0.0613016	1	4.87249	1	7.33696	-0.585392
10058	KIAA1217	0.0613763	1	4.86893	1	7.33696	-0.516028
4578	AC091891.2	0.0614255	1	4.86657	1	7.33696	-1.4427e+08
1098	THEM4	0.0615128	1	4.86242	1	7.33696	-0.530713
11982	AL121603.2	0.0616487	1	4.85595	1	7.33696	1.02233
6458	ZNRF2	0.0616661	1	4.85513	1	7.33696	-0.446892
5935	ME1	0.061773	1	4.85006	1	7.33696	-0.93083
16696	ZNF610	0.0619461	1	4.84188	1	7.33696	-0.962766
3199	AC137630.4	0.0620087	1	4.83892	1	7.33696	4.32689
2356	AC104653.1	0.0620302	1	4.83791	1	7.33696	-1.4427e+08
13996	CTDNEP1	0.0620689	1	4.83609	1	7.33696	0.413099
14903	DCXR	0.0620704	1	4.83602	1	7.33696	0.502655
10543	INPP5F	0.0620726	1	4.83591	1	7.33696	-0.539756
12545	TYRO3	0.0621787	1	4.83093	1	7.33696	-1.4427e+08
1311	TIPRL	0.0621982	1	4.83001	1	7.33696	-0.28316
9692	AP000654.1	0.0624148	1	4.81987	1	7.33696	-1.53651
5608	LTB	0.0624308	1	4.81912	1	7.33696	2.28224
1852	ITSN2	0.0624519	1	4.81813	1	7.33696	-0.633421
8890	SLC2A6	0.0624643	1	4.81756	1	7.33696	-3.14032
10272	AP3M1	0.0624798	1	4.81683	1	7.33696	-0.53541
5462	KIAA0319	0.0625184	1	4.81503	1	7.33696	4.97904
10331	STAMBPL1	0.0625212	1	4.8149	1	7.33696	0.724509
12757	AAGAB	0.0625425	1	4.81391	1	7.33696	0.548687
14336	LASP1	0.0625555	1	4.81331	1	7.33696	-0.704738
4545	UFSP2	0.0626026	1	4.81111	1	7.33696	-0.437205
7388	NEXMIF	0.0626164	1	4.81047	1	7.33696	-1.45322
4662	OSMR-AS1	0.0627496	1	4.80428	1	7.33696	1.01599
2476	2007-03-01	0.0627519	1	4.80418	1	7.33696	-0.420545
15674	ARID3A	0.062786	1	4.80259	1	7.33696	-2.07958
7967	IL7	0.0629534	1	4.79484	1	7.33696	0.786391
13125	KCTD5	0.0629579	1	4.79463	1	7.33696	-0.715751
16192	ZNF724	0.06298	1	4.79362	1	7.33696	-1.82104
7071	SLC4A2	0.0629872	1	4.79328	1	7.33696	1.04086
13847	SPATA2L	0.0630161	1	4.79195	1	7.33696	1.25061
16645	AKT1S1	0.0630465	1	4.79055	1	7.33696	-0.551727
14782	TRIM47	0.0630929	1	4.78841	1	7.33696	1.08419
6308	AC091729.3	0.063404	1	4.77412	1	7.33696	1.22866
18805	OR5P2	0.0634158	1	4.77358	1	7.33696	-1.4427e+08
9293	FOLH1	0.0634274	1	4.77305	1	7.33696	1.44834
15329	CD93	0.0634479	1	4.77211	1	7.33696	-1.4427e+08
17431	BRWD1-AS2	0.0634598	1	4.77157	1	7.33696	-1.4427e+08
1977	HAAO	0.0636756	1	4.76173	1	7.33696	-0.957648
14724	KCNJ2	0.0637814	1	4.75691	1	7.33696	-0.308793
8982	AC136475.1	0.0640064	1	4.74672	1	7.33696	-2.52935
12051	FRMD6	0.0640449	1	4.74498	1	7.33696	-0.735569
12090	AP5M1	0.064057	1	4.74443	1	7.33696	-0.471284
16372	SAMD4B	0.0642769	1	4.73452	1	7.33696	-0.341044
7521	MCTS1	0.0643155	1	4.73279	1	7.33696	0.380584
18366	ANKRD20A2	0.0643616	1	4.73071	1	7.33696	-1.4427e+08
1704	TOMM20	0.0644741	1	4.72567	1	7.33696	-0.328126
4627	PDZD2	0.0645176	1	4.72372	1	7.33696	-0.404702
14631	SMG8	0.0646901	1	4.71602	1	7.33696	-1.72549
11175	LYZ	0.0647921	1	4.71147	1	7.33696	1.31339
1649	WNT9A	0.0648568	1	4.7086	1	7.33696	-1.24193
12176	SRSF5	0.064936	1	4.70508	1	7.33696	-0.242244
3907	DLG1-AS1	0.0649409	1	4.70486	1	7.33696	-1.4427e+08
4982	PRRC1	0.0649791	1	4.70317	1	7.33696	0.470156
15155	AC036176.1	0.0650688	1	4.69919	1	7.33696	-0.591407
17917	AL512770.1	0.0650926	1	4.69814	1	7.33696	-1.4427e+08
16033	ASF1B	0.0651118	1	4.69729	1	7.33696	3.01505
5481	HIST1H1C	0.0653778	1	4.68556	1	7.33696	-0.639642
9442	SAC3D1	0.0653956	1	4.68478	1	7.33696	-0.513309
13929	GGT6	0.0654988	1	4.68024	1	7.33696	0.537572
9107	AC132192.2	0.0655121	1	4.67966	1	7.33696	-1.01861
938	AP4B1	0.0655273	1	4.679	1	7.33696	0.824169
6472	FKBP9	0.0655771	1	4.67681	1	7.33696	-0.73803
4778	SMN1	0.0656058	1	4.67556	1	7.33696	-1.36052
8992	LMNTD2	0.0656755	1	4.67251	1	7.33696	1.16612
11484	CDK2AP1	0.0657359	1	4.66987	1	7.33696	0.506237
7817	EIF4EBP1	0.0658309	1	4.66572	1	7.33696	0.789291
17521	AL592183.1	0.0659666	1	4.65982	1	7.33696	0.902895
4432	ZNF827	0.0659907	1	4.65877	1	7.33696	-0.434658
16119	IQCN	0.0660292	1	4.65709	1	7.33696	-1.05341
6136	ECT2L	0.0661363	1	4.65245	1	7.33696	-1.26194
3021	PLCL2	0.0662035	1	4.64954	1	7.33696	1.12587
6328	AC073316.3	0.0662054	1	4.64946	1	7.33696	2.04972
15486	EPPIN	0.0662206	1	4.6488	1	7.33696	-1.7578
13729	FA2H	0.0663091	1	4.64498	1	7.33696	-1.4427e+08
1998	PRKCE	0.0663268	1	4.64421	1	7.33696	-0.745294
18885	AL133370.1	0.0663288	1	4.64413	1	7.33696	-1.4427e+08
13243	MKL2	0.0664072	1	4.64074	1	7.33696	-0.356369
11093	PRIM1	0.0665609	1	4.63413	1	7.33696	-0.46325
7923	MYBL1	0.0666327	1	4.63105	1	7.33696	-1.4427e+08
7874	AC022034.2	0.0668185	1	4.62309	1	7.33696	-2.5061
15344	GINS1	0.0668832	1	4.62033	1	7.33696	-1.48203
4520	AGA	0.0668885	1	4.6201	1	7.33696	0.490525
6996	AGK	0.0669019	1	4.61953	1	7.33696	-0.634473
11364	SH2B3	0.066946	1	4.61765	1	7.33696	1.21501
404	TMEM54	0.0672092	1	4.60645	1	7.33696	0.268359
4253	NUDT9	0.0674085	1	4.59801	1	7.33696	-0.492177
11137	AC048341.2	0.0675103	1	4.59371	1	7.33696	-1.62241
5117	PCDHB13	0.0675581	1	4.5917	1	7.33696	2.57085
7053	REPIN1	0.0675817	1	4.59071	1	7.33696	-0.358603
5845	MUT	0.0676782	1	4.58664	1	7.33696	-0.595743
5562	ZNRD1	0.0677354	1	4.58424	1	7.33696	-0.441131
162	PLOD1	0.0678502	1	4.57943	1	7.33696	-0.897263
5558	HLA-G	0.068029	1	4.57195	1	7.33696	-1.41251
9648	AP003119.2	0.0682056	1	4.56458	1	7.33696	-1.18304
15060	AC090371.1	0.0682087	1	4.56446	1	7.33696	-1.76092
11928	REC8	0.0682179	1	4.56407	1	7.33696	-1.03978
8371	DDX58	0.0682365	1	4.5633	1	7.33696	-0.778998
4373	BBS12	0.0683034	1	4.56052	1	7.33696	-1.06661
9296	SLC43A3	0.068331	1	4.55937	1	7.33696	0.762534
12169	DCAF5	0.0684886	1	4.55284	1	7.33696	-0.397721
3647	PLS1	0.0685778	1	4.54915	1	7.33696	-0.634106
10000	CDC123	0.0687097	1	4.5437	1	7.33696	0.287032
470	MYCBP	0.0687216	1	4.54322	1	7.33696	0.463722
5791	AL355385.1	0.0687795	1	4.54083	1	7.33696	-1.4427e+08
2842	NGEF	0.0689668	1	4.53313	1	7.33696	1.3056
11350	C12orf76	0.069087	1	4.52821	1	7.33696	-0.549222
4761	AC010273.2	0.0690964	1	4.52783	1	7.33696	-1.95923
1370	TOR3A	0.0691458	1	4.5258	1	7.33696	0.506431
14502	LINC02210-CRHR1	0.0692617	1	4.52107	1	7.33696	-1.4427e+08
6151	AL023581.2	0.0693321	1	4.5182	1	7.33696	-1.4427e+08
2789	SLC4A3	0.0693382	1	4.51795	1	7.33696	-1.47612
8994	RASSF7	0.0694026	1	4.51533	1	7.33696	0.377184
3267	ABHD14A	0.069495	1	4.51157	1	7.33696	0.361762
6301	AC073957.3	0.0696452	1	4.50548	1	7.33696	1.29974
344	DNAJC8	0.0696646	1	4.5047	1	7.33696	-0.388205
13271	XYLT1	0.0696797	1	4.50408	1	7.33696	-1.4427e+08
12528	PPP1R14D	0.0697905	1	4.49961	1	7.33696	-1.4427e+08
7148	TLR7	0.0697942	1	4.49946	1	7.33696	1.4427e+08
7519	LAMP2	0.069802	1	4.49914	1	7.33696	0.365644
15992	ASNA1	0.0698031	1	4.4991	1	7.33696	0.482511
13734	ZFP1	0.0698075	1	4.49892	1	7.33696	-0.790232
8468	AL590399.1	0.069968	1	4.49245	1	7.33696	-1.43104
5426	AL441883.1	0.0701089	1	4.48678	1	7.33696	-1.4427e+08
16497	NECTIN2	0.0703235	1	4.47819	1	7.33696	0.430482
3730	TRIM59	0.0704043	1	4.47496	1	7.33696	-1.26624
5018	VDAC1	0.0704058	1	4.4749	1	7.33696	-0.249649
17279	CELSR1	0.0704072	1	4.47484	1	7.33696	-0.304816
4452	FBXW7	0.0704225	1	4.47423	1	7.33696	-0.440545
8198	CHRAC1	0.0704809	1	4.4719	1	7.33696	-0.313478
12350	EML1	0.0704887	1	4.47159	1	7.33696	-1.97786
12880	ARNT2	0.0705987	1	4.46721	1	7.33696	-1.30207
18615	RFX8	0.0706347	1	4.46578	1	7.33696	-1.4427e+08
1048	C1orf54	0.0706896	1	4.46359	1	7.33696	1.58084
13853	TCF25	0.0707555	1	4.46098	1	7.33696	-0.447229
8754	PPP6C	0.0708139	1	4.45866	1	7.33696	-0.339071
6487	STARD3NL	0.0708278	1	4.45811	1	7.33696	-0.520242
563	LINC01144	0.0708481	1	4.45731	1	7.33696	-1.4427e+08
18626	AC069148.1	0.0709623	1	4.45279	1	7.33696	-1.4427e+08
7302	MAGED1	0.0709898	1	4.45171	1	7.33696	-0.345819
9081	TPP1	0.0710693	1	4.44857	1	7.33696	0.578194
3518	DTX3L	0.0712818	1	4.4402	1	7.33696	0.511597
18360	DCSTAMP	0.0713069	1	4.43921	1	7.33696	4.11446
7080	WDR86	0.07132	1	4.4387	1	7.33696	-1.4427e+08
239	LDLRAD2	0.0715876	1	4.42822	1	7.33696	-1.4427e+08
13305	CRYM	0.071633	1	4.42645	1	7.33696	-1.86755
14394	HAP1	0.0716526	1	4.42568	1	7.33696	-0.677114
16321	HKR1	0.0716771	1	4.42472	1	7.33696	0.45909
3651	AC026304.1	0.0716798	1	4.42462	1	7.33696	-1.24872
11451	AC084018.2	0.0718198	1	4.41917	1	7.33696	-2.52284
1727	FH	0.071833	1	4.41865	1	7.33696	-0.421711
16532	AC092301.1	0.0718539	1	4.41784	1	7.33696	-1.4427e+08
14353	GRB7	0.0718729	1	4.4171	1	7.33696	1.16308
15651	MIER2	0.0718927	1	4.41633	1	7.33696	-0.76054
1467	ELF3	0.071919	1	4.41531	1	7.33696	0.350479
7406	SH3BGRL	0.071953	1	4.41399	1	7.33696	0.269288
16034	AC022098.1	0.0719693	1	4.41336	1	7.33696	-1.21583
16456	ZNF575	0.072162	1	4.40589	1	7.33696	-1.38157
7102	UBE3C	0.0722629	1	4.402	1	7.33696	-0.353244
12602	AC051619.5	0.072336	1	4.39918	1	7.33696	-2.4871
3229	AC105935.1	0.0723531	1	4.39852	1	7.33696	-1.4427e+08
1089	RIIAD1	0.0724049	1	4.39652	1	7.33696	-1.56638
10932	CACNB3	0.0724072	1	4.39643	1	7.33696	1.26973
17632	AC096772.1	0.0725004	1	4.39285	1	7.33696	-1.4427e+08
11177	YEATS4	0.0725872	1	4.38952	1	7.33696	-0.487493
9937	AP002986.1	0.0726345	1	4.3877	1	7.33696	-1.4427e+08
15415	RBM39	0.072649	1	4.38715	1	7.33696	-0.299525
11568	TNFRSF19	0.0726718	1	4.38628	1	7.33696	0.895717
244	ZBTB40	0.0727894	1	4.38177	1	7.33696	-0.502505
3051	STT3B	0.0728707	1	4.37867	1	7.33696	-0.397262
16847	ZNF274	0.0729169	1	4.3769	1	7.33696	-0.959016
4000	GRPEL1	0.0729177	1	4.37688	1	7.33696	-0.294392
5470	CARMIL1	0.072923	1	4.37667	1	7.33696	-0.756553
6692	RBM48	0.0729268	1	4.37653	1	7.33696	-0.645563
11639	LHFPL6	0.0729417	1	4.37596	1	7.33696	-0.554815
10519	TDRD1	0.0729591	1	4.3753	1	7.33696	-1.71788
973	PHGDH	0.0731501	1	4.36803	1	7.33696	-0.460345
6762	C7orf43	0.0731826	1	4.3668	1	7.33696	0.918332
4943	AC008549.2	0.0732717	1	4.36342	1	7.33696	-1.4427e+08
16460	ZNF576	0.0733309	1	4.36117	1	7.33696	-0.433471
9945	VPS26B	0.0733862	1	4.35908	1	7.33696	-0.626953
666	OMA1	0.0736583	1	4.34882	1	7.33696	-0.544791
6708	PEG10	0.0736795	1	4.34801	1	7.33696	-1.14672
83	CEP104	0.0737806	1	4.34421	1	7.33696	-0.665382
12874	ST20	0.0739531	1	4.33775	1	7.33696	0.839681
11441	P2RX4	0.0739533	1	4.33774	1	7.33696	0.647218
17347	CHODL	0.0739676	1	4.3372	1	7.33696	3.661
3448	GCSAM	0.0740656	1	4.33354	1	7.33696	-2.007
8398	ENHO	0.0740739	1	4.33323	1	7.33696	-1.4427e+08
6546	FIGNL1	0.0742734	1	4.32579	1	7.33696	-0.714413
10286	AL450306.1	0.0743073	1	4.32453	1	7.33696	-1.7131
10993	AC025259.3	0.0744897	1	4.31775	1	7.33696	-1.733
18147	RETN	0.0746196	1	4.31294	1	7.33696	3.31482
17699	ADH4	0.0746213	1	4.31287	1	7.33696	-1.4427e+08
17845	CCDC26	0.0747098	1	4.3096	1	7.33696	-1.4427e+08
17261	FAM118A	0.0747811	1	4.30697	1	7.33696	0.592668
7120	ASMTL-AS1	0.0748754	1	4.30349	1	7.33696	-1.4427e+08
7667	AGPAT5	0.0749412	1	4.30107	1	7.33696	-0.475991
201	CROCC	0.0749678	1	4.30009	1	7.33696	1.01439
18382	CARNS1	0.0750806	1	4.29594	1	7.33696	-1.4427e+08
12772	NOX5	0.0751055	1	4.29503	1	7.33696	-1.4427e+08
5007	2008-09-01	0.0751191	1	4.29453	1	7.33696	-0.79666
1658	OBSCN	0.0751312	1	4.29409	1	7.33696	0.378184
4322	AIMP1	0.0752538	1	4.2896	1	7.33696	-0.286366
17740	PCDHGB2	0.0754347	1	4.28299	1	7.33696	-1.4427e+08
11536	ZNF605	0.0755338	1	4.27937	1	7.33696	-0.710825
12765	CALML4	0.0755588	1	4.27846	1	7.33696	-1.4427e+08
9516	RBM14	0.0756943	1	4.27354	1	7.33696	-0.650306
8204	SLC45A4	0.0757103	1	4.27295	1	7.33696	-0.569381
15850	MCEMP1	0.0758412	1	4.26821	1	7.33696	2.51537
13353	KIAA0556	0.0760526	1	4.26056	1	7.33696	-0.847059
5900	RIMS1	0.0760628	1	4.26019	1	7.33696	-0.513475
11687	ITM2B	0.0761251	1	4.25795	1	7.33696	0.243013
1576	VASH2	0.0761655	1	4.25649	1	7.33696	-1.4427e+08
11696	SETDB2	0.0762284	1	4.25422	1	7.33696	-0.423043
1463	TIMM17A	0.0763423	1	4.25013	1	7.33696	0.353253
1106	S100A12	0.076455	1	4.24609	1	7.33696	-1.4427e+08
4830	TENT2	0.0765429	1	4.24294	1	7.33696	-0.315068
9222	ELF5	0.0767612	1	4.23514	1	7.33696	-2.23324
6713	ASB4	0.0768172	1	4.23314	1	7.33696	2.06029
10611	MTG1	0.0768313	1	4.23264	1	7.33696	-0.79459
18303	ABLIM3	0.0768934	1	4.23043	1	7.33696	2.08475
5551	HCG14	0.0769306	1	4.22911	1	7.33696	-1.4427e+08
14509	LRRC37A2	0.0769793	1	4.22738	1	7.33696	-1.4857
4370	CCNA2	0.0770205	1	4.22591	1	7.33696	3.27673
8572	IPPK	0.0771273	1	4.22212	1	7.33696	-0.891675
5657	AL662796.1	0.0772338	1	4.21835	1	7.33696	-0.735925
8958	NELFB	0.0774019	1	4.21241	1	7.33696	-0.377125
13309	OTOA	0.0774089	1	4.21217	1	7.33696	1.4427e+08
12531	RHOV	0.0774731	1	4.2099	1	7.33696	1.66709
16500	APOE	0.077494	1	4.20917	1	7.33696	2.36009
4132	CEP135	0.0775212	1	4.20821	1	7.33696	-0.701338
10526	ENO4	0.0775252	1	4.20807	1	7.33696	-1.67313
4455	ARFIP1	0.0775937	1	4.20566	1	7.33696	-0.507384
2527	AC078883.1	0.0776195	1	4.20475	1	7.33696	-1.4427e+08
607	CDKN2C	0.0777306	1	4.20085	1	7.33696	0.331252
8694	COL27A1	0.0777404	1	4.20051	1	7.33696	-1.0607
2695	ADAM23	0.0778314	1	4.19732	1	7.33696	-1.4427e+08
16962	TMEM191C	0.0778668	1	4.19608	1	7.33696	1.12783
9830	SCN2B	0.0779375	1	4.1936	1	7.33696	-1.24902
14962	LINC00667	0.0779727	1	4.19238	1	7.33696	-0.365035
8663	LPAR1	0.0779747	1	4.19231	1	7.33696	-0.456149
14633	YPEL2	0.0780014	1	4.19137	1	7.33696	0.407032
18471	MMP9	0.0780102	1	4.19106	1	7.33696	1.4427e+08
5886	AL135905.1	0.0780384	1	4.19008	1	7.33696	-1.27337
3207	QARS	0.0781651	1	4.18566	1	7.33696	0.285935
14567	XYLT2	0.0781727	1	4.1854	1	7.33696	-0.577491
14574	RSAD1	0.0782601	1	4.18236	1	7.33696	-0.52936
13876	YWHAE	0.0782885	1	4.18137	1	7.33696	-0.292795
6115	LINC00271	0.0784171	1	4.1769	1	7.33696	-1.16488
4591	ADCY2	0.078592	1	4.17085	1	7.33696	0.793191
10750	MAGOHB	0.0787738	1	4.16457	1	7.33696	-0.431692
16801	PEG3	0.0788026	1	4.16358	1	7.33696	-1.07487
14085	TVP23C-CDRT4	0.0790776	1	4.15413	1	7.33696	-1.4427e+08
3957	POLN	0.0791333	1	4.15222	1	7.33696	-2.07662
401	YARS	0.0792435	1	4.14844	1	7.33696	0.600119
3832	TRA2B	0.079303	1	4.14641	1	7.33696	-0.225763
11028	AC023509.3	0.0793218	1	4.14577	1	7.33696	1.4427e+08
7032	PDIA4	0.0793343	1	4.14534	1	7.33696	0.314558
17488	AP001505.1	0.0794027	1	4.14301	1	7.33696	1.25649
3468	CCDC191	0.0795067	1	4.13946	1	7.33696	0.584432
18208	TMEM200B	0.0795173	1	4.1391	1	7.33696	-1.4427e+08
18340	PCDH11X	0.0796025	1	4.1362	1	7.33696	1.4427e+08
4148	ADGRL3	0.0796529	1	4.13449	1	7.33696	1.40045
11661	ENOX1	0.0796822	1	4.13349	1	7.33696	-3.79932
3656	PLSCR4	0.079772	1	4.13045	1	7.33696	-1.00357
14185	NLK	0.0798304	1	4.12847	1	7.33696	0.754945
6011	CEP57L1	0.0799168	1	4.12554	1	7.33696	-0.535339
15439	CTNNBL1	0.0799364	1	4.12488	1	7.33696	0.663067
14120	AC020558.1	0.0800265	1	4.12183	1	7.33696	1.4427e+08
11320	AC007541.1	0.0800512	1	4.121	1	7.33696	-1.17357
3513	FAM162A	0.080166	1	4.11713	1	7.33696	-0.28252
8941	ENTPD2	0.080334	1	4.11148	1	7.33696	-1.72297
2187	MAT2A	0.0803415	1	4.11122	1	7.33696	-0.34838
11795	TMTC4	0.0803696	1	4.11028	1	7.33696	-1.03571
5209	PPP1R2B	0.080384	1	4.1098	1	7.33696	1.4427e+08
900	CD53	0.0804424	1	4.10784	1	7.33696	2.96076
2414	LYPD1	0.0804931	1	4.10614	1	7.33696	1.21566
15583	TUBB1	0.0804955	1	4.10606	1	7.33696	1.4427e+08
5235	HMMR	0.0804956	1	4.10605	1	7.33696	4.03368
4418	INPP4B	0.0804964	1	4.10603	1	7.33696	-0.709353
7070	CDK5	0.080545	1	4.1044	1	7.33696	0.528426
15012	ABHD3	0.0806693	1	4.10024	1	7.33696	-0.378477
10794	PIK3C2G	0.0806994	1	4.09924	1	7.33696	-1.22032
13773	MPHOSPH6	0.0808563	1	4.094	1	7.33696	0.331526
19182	AP005717.1	0.0809242	1	4.09174	1	7.33696	1.4427e+08
6477	HERPUD2	0.0810033	1	4.08911	1	7.33696	-0.387123
18378	AL590708.1	0.0810303	1	4.08821	1	7.33696	-1.4427e+08
16856	A1BG-AS1	0.0810682	1	4.08695	1	7.33696	-1.4427e+08
821	SLC44A3	0.0811201	1	4.08523	1	7.33696	0.885777
394	BSDC1	0.0811284	1	4.08496	1	7.33696	-0.381869
12180	ADAM20	0.0814402	1	4.07464	1	7.33696	-1.4427e+08
9279	SPI1	0.0815025	1	4.07259	1	7.33696	1.71419
14686	LRRC37A3	0.0815654	1	4.07051	1	7.33696	-1.79508
12625	FGF7	0.0816007	1	4.06935	1	7.33696	-1.02364
5458	DCDC2	0.0816086	1	4.06909	1	7.33696	-2.45266
11247	UBE2N	0.0816246	1	4.06856	1	7.33696	-0.390029
10381	ENTPD1-AS1	0.0817439	1	4.06464	1	7.33696	-0.66333
10276	SAMD8	0.0817508	1	4.06442	1	7.33696	-0.661244
12575	MAP1A	0.0818688	1	4.06055	1	7.33696	-1.76878
9087	AC107884.1	0.0820681	1	4.05402	1	7.33696	-1.84415
704	SLC35D1	0.0820828	1	4.05354	1	7.33696	-0.474811
4397	SLC7A11	0.0821719	1	4.05064	1	7.33696	-1.4427e+08
2949	LHFPL4	0.0822132	1	4.04929	1	7.33696	-1.4427e+08
16781	AC008735.2	0.0822342	1	4.0486	1	7.33696	-1.79611
11212	LIN7A	0.0822682	1	4.0475	1	7.33696	-2.72987
14600	AC015912.3	0.0824188	1	4.0426	1	7.33696	2.07627
13612	EXOC3L1	0.0824465	1	4.0417	1	7.33696	-1.4427e+08
17574	AL355388.2	0.0824748	1	4.04078	1	7.33696	-1.4427e+08
16327	ZNF793	0.082599	1	4.03675	1	7.33696	-0.694442
14678	SNHG25	0.082652	1	4.03504	1	7.33696	1.53135
7860	HGSNAT	0.0827222	1	4.03277	1	7.33696	0.43198
18531	GOLGA8Q	0.0827679	1	4.03129	1	7.33696	2.7768
11116	AGAP2-AS1	0.0828787	1	4.02771	1	7.33696	0.754134
2944	SRGAP3-AS4	0.0830021	1	4.02374	1	7.33696	-1.4427e+08
4602	AC012640.4	0.0830302	1	4.02283	1	7.33696	-1.4427e+08
11537	ZNF26	0.0833944	1	4.01115	1	7.33696	-0.679968
17309	TYMP	0.083408	1	4.01071	1	7.33696	0.767789
4643	BRIX1	0.0834693	1	4.00875	1	7.33696	-0.284574
6965	SLC13A4	0.0834813	1	4.00837	1	7.33696	-1.4427e+08
9165	SPTY2D1OS	0.083498	1	4.00784	1	7.33696	0.998819
1789	ITGB1BP1	0.0835236	1	4.00702	1	7.33696	-0.451156
5096	CD14	0.0835703	1	4.00553	1	7.33696	1.22935
7165	INE2	0.0835902	1	4.00489	1	7.33696	-2.0017
5898	OGFRL1	0.0838695	1	3.99601	1	7.33696	0.404581
7589	MTMR1	0.0840147	1	3.9914	1	7.33696	0.615035
5034	C5orf24	0.0843386	1	3.98117	1	7.33696	-0.381125
3339	FAM3D	0.0843791	1	3.97989	1	7.33696	-0.475158
15539	PTPN1	0.0847245	1	3.96904	1	7.33696	0.434715
15003	LDLRAD4	0.0847341	1	3.96874	1	7.33696	1.10677
15667	LINC01836	0.084791	1	3.96695	1	7.33696	-0.721081
7679	MSRA	0.0848384	1	3.96547	1	7.33696	-0.399822
14385	KRT40	0.0848928	1	3.96377	1	7.33696	1.27009
13931	PELP1	0.0849294	1	3.96263	1	7.33696	-0.443153
6523	CAMK2B	0.0849424	1	3.96222	1	7.33696	-1.37301
370	SERINC2	0.0849671	1	3.96145	1	7.33696	0.717059
12315	BTBD7	0.085106	1	3.95712	1	7.33696	-0.368678
7842	AC009630.1	0.0852385	1	3.95299	1	7.33696	-1.51318
4860	CETN3	0.085303	1	3.95099	1	7.33696	0.639326
3539	AC092903.2	0.085314	1	3.95065	1	7.33696	-1.4427e+08
8840	ASB6	0.0855935	1	3.94199	1	7.33696	-0.926152
13164	NAA60	0.0856008	1	3.94176	1	7.33696	-0.760478
16281	LRFN3	0.0856729	1	3.93954	1	7.33696	-0.723898
5776	BICRAL	0.085725	1	3.93793	1	7.33696	-0.412144
15933	SMARCA4	0.0860912	1	3.92666	1	7.33696	-0.442869
7431	ARMCX1	0.0861145	1	3.92595	1	7.33696	-0.635435
12991	TTC23	0.0861151	1	3.92593	1	7.33696	-0.566215
11190	THAP2	0.0862031	1	3.92323	1	7.33696	-0.863477
7127	ARSD	0.0862505	1	3.92178	1	7.33696	-0.318743
9389	AP001160.1	0.0862627	1	3.92141	1	7.33696	-1.35498
9320	PATL1	0.0863765	1	3.91793	1	7.33696	-0.46207
11933	MDP1	0.086545	1	3.91279	1	7.33696	-1.09173
5966	EPHA7	0.086564	1	3.91221	1	7.33696	-1.14685
6686	KRIT1	0.0865813	1	3.91168	1	7.33696	-0.385476
5658	HLA-DRA	0.0867285	1	3.9072	1	7.33696	1.43691
11521	PUS1	0.0868248	1	3.90428	1	7.33696	0.758063
7584	TMEM185A	0.0869137	1	3.90158	1	7.33696	-0.487743
16464	PLAUR	0.0869195	1	3.90141	1	7.33696	1.05119
15494	NEURL2	0.0869242	1	3.90127	1	7.33696	1.131
16889	NLGN4Y	0.0869248	1	3.90125	1	7.33696	0.561588
3252	C3orf18	0.0871561	1	3.89425	1	7.33696	-1.42956
16921	AC000068.1	0.0871748	1	3.89369	1	7.33696	-1.52636
3781	GNB4	0.0871969	1	3.89302	1	7.33696	0.741424
17041	THOC5	0.0872046	1	3.89279	1	7.33696	-0.638845
9968	CALML5	0.0872584	1	3.89117	1	7.33696	2.40633
4454	TIGD4	0.0873264	1	3.88912	1	7.33696	-1.94805
9323	TCN1	0.0873599	1	3.88811	1	7.33696	-1.4427e+08
18288	TENM3	0.0874563	1	3.88521	1	7.33696	-1.6031
14624	TEX14	0.0875198	1	3.8833	1	7.33696	1.89392
8600	HABP4	0.08752	1	3.8833	1	7.33696	-0.700295
9177	PRMT3	0.0876161	1	3.88041	1	7.33696	-0.975221
15026	NPC1	0.0877078	1	3.87767	1	7.33696	-0.74347
2071	AC012368.1	0.0877432	1	3.87661	1	7.33696	-0.82221
6642	FGL2	0.0878314	1	3.87397	1	7.33696	1.9075
3749	AC078802.1	0.0878433	1	3.87361	1	7.33696	-2.044
3560	EEFSEC	0.0880699	1	3.86686	1	7.33696	0.462982
12859	CIB2	0.0881186	1	3.86541	1	7.33696	-0.488185
4483	SMIM31	0.0881691	1	3.8639	1	7.33696	0.953083
13071	CRAMP1	0.088208	1	3.86275	1	7.33696	0.570189
4040	LCORL	0.0883045	1	3.85988	1	7.33696	-0.489915
15420	AL035420.3	0.0883494	1	3.85855	1	7.33696	-1.4427e+08
14560	DLX3	0.0884206	1	3.85644	1	7.33696	-1.4105
8098	ZFPM2	0.0884249	1	3.85631	1	7.33696	-1.24461
16934	AC006547.3	0.0884318	1	3.85611	1	7.33696	-1.4427e+08
5313	ZFP2	0.0885406	1	3.85289	1	7.33696	-2.42557
16582	KDELR1	0.0885799	1	3.85173	1	7.33696	-0.221844
1982	THADA	0.0886263	1	3.85036	1	7.33696	-0.532764
4598	SNHG18	0.0886721	1	3.849	1	7.33696	-0.528974
8693	ZNF618	0.0887966	1	3.84533	1	7.33696	-0.781675
2524	METAP1D	0.0888057	1	3.84506	1	7.33696	-0.641994
6436	SNX10	0.0888459	1	3.84388	1	7.33696	0.90301
14992	TUBB6	0.0888616	1	3.84342	1	7.33696	1.02561
6036	FYN	0.0888668	1	3.84326	1	7.33696	-1.61956
3764	TMEM212	0.0888822	1	3.84281	1	7.33696	-2.82294
11679	LCP1	0.0889045	1	3.84216	1	7.33696	1.76514
14389	KRT15	0.0890525	1	3.83781	1	7.33696	0.30066
738	GIPC2	0.0890699	1	3.8373	1	7.33696	1.53402
17628	GAD1	0.0891472	1	3.83503	1	7.33696	-3.13769
5968	MANEA	0.0892937	1	3.83074	1	7.33696	-0.396653
9777	COLCA2	0.089569	1	3.82271	1	7.33696	-0.677958
14988	AP001269.4	0.0895885	1	3.82214	1	7.33696	-1.4427e+08
11266	LTA4H	0.0896298	1	3.82094	1	7.33696	0.342549
15116	ELAC1	0.0896621	1	3.82	1	7.33696	-0.447844
13250	NOMO1	0.0897789	1	3.81661	1	7.33696	1.01678
10312	GRID1	0.0898402	1	3.81482	1	7.33696	-1.4427e+08
3370	MITF	0.0899142	1	3.81268	1	7.33696	1.33572
9146	PLEKHA7	0.0900278	1	3.80939	1	7.33696	-0.876035
17037	GAS2L1	0.0901339	1	3.80632	1	7.33696	0.431678
9781	LAYN	0.090142	1	3.80609	1	7.33696	0.515687
7830	PLEKHA2	0.090244	1	3.80315	1	7.33696	-0.522566
15820	KHSRP	0.0902446	1	3.80313	1	7.33696	0.477325
9935	ST14	0.0903275	1	3.80074	1	7.33696	0.533667
39	SSU72	0.0903474	1	3.80017	1	7.33696	-0.314519
12847	FBXO22	0.0903615	1	3.79976	1	7.33696	-0.672144
11824	AL139384.1	0.0904227	1	3.798	1	7.33696	1.73069
9554	NDUFS8	0.090439	1	3.79753	1	7.33696	0.35874
12223	AREL1	0.0907413	1	3.78886	1	7.33696	-1.14134
8658	PTPN3	0.0908025	1	3.7871	1	7.33696	-0.411456
15514	SULF2	0.090844	1	3.78592	1	7.33696	0.405732
8528	IDNK	0.0909691	1	3.78235	1	7.33696	0.967285
9426	RASGRP2	0.0910329	1	3.78053	1	7.33696	4.13747
12714	USP3	0.0910863	1	3.779	1	7.33696	0.410552
7545	RAP2C	0.0910884	1	3.77894	1	7.33696	0.698432
717	ANKRD13C	0.0911684	1	3.77667	1	7.33696	-0.56946
11615	PDS5B	0.091239	1	3.77466	1	7.33696	-0.513137
10884	AC090630.1	0.0912794	1	3.77351	1	7.33696	-1.4427e+08
10467	SFXN2	0.0912909	1	3.77318	1	7.33696	-1.1325
17017	SRRD	0.091356	1	3.77134	1	7.33696	0.602853
14978	PPP4R1-AS1	0.0913769	1	3.77074	1	7.33696	5.03295
3360	KBTBD8	0.0914572	1	3.76847	1	7.33696	2.67964
7846	AP3M2	0.0914881	1	3.76759	1	7.33696	-0.641528
5626	VARS	0.0915384	1	3.76617	1	7.33696	0.6523
11629	EXOSC8	0.0916345	1	3.76345	1	7.33696	-0.350255
4538	ACSL1	0.0918391	1	3.75768	1	7.33696	0.762174
6719	DLX5	0.091844	1	3.75754	1	7.33696	-1.4427e+08
743	ADGRL2	0.0918959	1	3.75607	1	7.33696	-0.432602
4299	BANK1	0.0920147	1	3.75273	1	7.33696	-0.876412
9054	STIM1	0.092029	1	3.75233	1	7.33696	0.409871
7983	FABP4	0.0920777	1	3.75096	1	7.33696	1.58564
3434	IFT57	0.0922155	1	3.7471	1	7.33696	-0.347619
16675	CLDND2	0.0922957	1	3.74485	1	7.33696	1.59719
10065	APBB1IP	0.0923153	1	3.7443	1	7.33696	1.71833
8587	AL691447.2	0.0923252	1	3.74403	1	7.33696	4.51787
11152	MSRB3	0.0923404	1	3.7436	1	7.33696	-0.821501
9784	ALG9	0.0923632	1	3.74296	1	7.33696	-0.802595
11725	CKAP2	0.0925613	1	3.73743	1	7.33696	-0.736866
15176	TIMM21	0.092597	1	3.73643	1	7.33696	-0.524581
1802	HPCAL1	0.0926516	1	3.73491	1	7.33696	1.27047
11271	LINC02453	0.092816	1	3.73034	1	7.33696	-1.4427e+08
6059	MCM9	0.0933007	1	3.71691	1	7.33696	-0.922656
15666	AC006273.1	0.0933245	1	3.71626	1	7.33696	-1.48742
10049	BMI1	0.0933848	1	3.71459	1	7.33696	-0.388186
14911	SLC16A3	0.0934237	1	3.71352	1	7.33696	0.728485
1259	USP21	0.0934766	1	3.71206	1	7.33696	0.773417
6284	DLL1	0.0935125	1	3.71107	1	7.33696	-0.415378
676	C1orf87	0.093521	1	3.71084	1	7.33696	-1.95601
11584	USP12	0.09358	1	3.70922	1	7.33696	0.37879
3640	RASA2	0.0936476	1	3.70736	1	7.33696	0.389662
13522	IRX6	0.0936721	1	3.70669	1	7.33696	-0.977417
4864	ADGRV1	0.0937033	1	3.70583	1	7.33696	-0.891151
8519	GNAQ	0.0937499	1	3.70455	1	7.33696	0.309283
11591	LINC00543	0.093839	1	3.70211	1	7.33696	-1.4427e+08
11058	PMEL	0.0938506	1	3.70179	1	7.33696	-1.4427e+08
8380	BAG1	0.093851	1	3.70178	1	7.33696	0.324407
7977	AC009812.3	0.0938948	1	3.70058	1	7.33696	-1.4427e+08
18165	NKPD1	0.0939374	1	3.69942	1	7.33696	-1.4427e+08
14390	KRT19	0.0941543	1	3.69349	1	7.33696	0.336016
2357	AC110769.2	0.0943566	1	3.68798	1	7.33696	-1.47126
5567	TRIM26	0.0943731	1	3.68754	1	7.33696	-0.56899
7321	APEX2	0.0943732	1	3.68753	1	7.33696	-0.547173
9927	TP53AIP1	0.0944047	1	3.68668	1	7.33696	0.743398
12828	COX5A	0.094457	1	3.68526	1	7.33696	0.298085
6404	AC004130.1	0.0944801	1	3.68463	1	7.33696	-0.533763
15760	MATK	0.0945433	1	3.68291	1	7.33696	1.4427e+08
7969	HEY1	0.0945645	1	3.68234	1	7.33696	-0.806376
1729	OPN3	0.0947316	1	3.67781	1	7.33696	0.58092
18092	FLJ45513	0.0949104	1	3.67298	1	7.33696	-1.4427e+08
10680	AC125494.2	0.0950301	1	3.66976	1	7.33696	-1.4427e+08
12426	TMEM121	0.0952241	1	3.66454	1	7.33696	-0.538049
6601	STX1A	0.0953205	1	3.66195	1	7.33696	1.05917
3015	BTD	0.0954213	1	3.65924	1	7.33696	0.736433
1760	SH3BP5L	0.0954415	1	3.6587	1	7.33696	-0.946427
9557	CHKA	0.0954911	1	3.65737	1	7.33696	-0.498468
2943	SRGAP3-AS2	0.0955343	1	3.65622	1	7.33696	1.95215
3338	FAM107A	0.0956275	1	3.65373	1	7.33696	-1.12561
11577	NUP58	0.0956591	1	3.65288	1	7.33696	-0.566349
13470	AC026471.1	0.0957056	1	3.65164	1	7.33696	-0.984062
12129	AL136038.3	0.0959507	1	3.64511	1	7.33696	2.06234
6193	RAET1L	0.0960395	1	3.64275	1	7.33696	-1.4427e+08
17822	SATL1	0.096167	1	3.63937	1	7.33696	-1.4427e+08
7998	RMDN1	0.0962238	1	3.63786	1	7.33696	-0.533132
14919	HEXDC	0.0963133	1	3.63549	1	7.33696	0.54494
12943	ANPEP	0.0963263	1	3.63515	1	7.33696	3.37289
5017	C5orf15	0.096381	1	3.6337	1	7.33696	-0.414462
8753	SCAI	0.0964701	1	3.63135	1	7.33696	-0.540726
12214	COQ6	0.0964897	1	3.63083	1	7.33696	0.411538
4720	SLC38A9	0.0965862	1	3.62828	1	7.33696	-0.773888
15127	LINC01415	0.0965993	1	3.62794	1	7.33696	-1.40119
4475	C4orf46	0.0966152	1	3.62752	1	7.33696	0.974178
4499	SH3RF1	0.0967451	1	3.6241	1	7.33696	-0.457235
2740	AC007563.2	0.0967935	1	3.62282	1	7.33696	-1.4427e+08
2584	DUSP19	0.0968628	1	3.621	1	7.33696	-0.727059
4808	COL4A3BP	0.0968631	1	3.62099	1	7.33696	0.32804
2509	SSB	0.0969737	1	3.61809	1	7.33696	-0.309419
10653	AC006206.1	0.0970767	1	3.61539	1	7.33696	-1.4427e+08
10063	THNSL1	0.09711	1	3.61452	1	7.33696	-0.415522
10740	CLEC7A	0.0971852	1	3.61255	1	7.33696	2.03584
11706	RNASEH2B-AS1	0.0972536	1	3.61076	1	7.33696	-2.18515
2207	AC015971.1	0.0974936	1	3.6045	1	7.33696	-1.4427e+08
16701	ZNF701	0.0975732	1	3.60243	1	7.33696	-0.807487
1291	AL357568.1	0.0977628	1	3.5975	1	7.33696	-1.4427e+08
5326	MRNIP	0.0978159	1	3.59612	1	7.33696	-0.326668
9324	MS4A6A	0.0979222	1	3.59337	1	7.33696	2.0766
227	MUL1	0.0979532	1	3.59257	1	7.33696	-1.096
2751	CATIP	0.0979673	1	3.5922	1	7.33696	1.75355
3735	B3GALNT1	0.0980982	1	3.58882	1	7.33696	-0.696456
11057	DGKA	0.0981167	1	3.58834	1	7.33696	0.360252
7194	APOO	0.0981715	1	3.58692	1	7.33696	-0.47948
18650	PQLC2L	0.0982472	1	3.58497	1	7.33696	-1.4427e+08
6444	JAZF1	0.0982766	1	3.58421	1	7.33696	0.96162
10326	ATAD1	0.0983097	1	3.58336	1	7.33696	-0.346041
6434	HNRNPA2B1	0.0984256	1	3.58038	1	7.33696	-0.227551
436	AGO3	0.098437	1	3.58008	1	7.33696	-0.332337
16293	ZNF565	0.0984778	1	3.57904	1	7.33696	-0.713317
10186	ADO	0.0985415	1	3.5774	1	7.33696	-0.459864
15103	CTIF	0.098633	1	3.57505	1	7.33696	-1.36464
7422	TRMT2B	0.098637	1	3.57495	1	7.33696	-0.940652
12149	FUT8	0.0987406	1	3.57229	1	7.33696	-0.633566
10035	MRC1	0.0988143	1	3.5704	1	7.33696	1.54157
10561	IKZF5	0.0989708	1	3.5664	1	7.33696	-0.408267
3929	AC139887.2	0.098997	1	3.56574	1	7.33696	-0.838716
17590	AL353593.1	0.0990254	1	3.56501	1	7.33696	-1.4427e+08
14885	PPP1R27	0.0990364	1	3.56473	1	7.33696	-2.12019
10715	C3AR1	0.0990412	1	3.56461	1	7.33696	2.59333
11407	AC026367.1	0.0991686	1	3.56136	1	7.33696	-1.4427e+08
4409	CLGN	0.0994234	1	3.55488	1	7.33696	-1.50852
14188	IFT20	0.0994634	1	3.55387	1	7.33696	-0.294939
5787	AL136304.1	0.0995575	1	3.55148	1	7.33696	-1.4427e+08
504	EDN2	0.0995651	1	3.55129	1	7.33696	-2.81406
9433	EHD1	0.0995899	1	3.55066	1	7.33696	-0.668827
5934	RWDD2A	0.0996251	1	3.54977	1	7.33696	1.20214
3959	MXD4	0.0996883	1	3.54817	1	7.33696	0.253849
15468	PKIG	0.0999619	1	3.54126	1	7.33696	-0.607337
5850	MCM3	0.0999623	1	3.54125	1	7.33696	0.508143
6586	TYW1	0.100002	1	3.54026	1	7.33696	-0.393039
11551	IFT88	0.100012	1	3.54	1	7.33696	-0.357371
2022	ERLEC1	0.100215	1	3.53489	1	7.33696	-0.389857
15555	AL354993.2	0.100304	1	3.53266	1	7.33696	-2.09604
15280	PLCB4	0.100352	1	3.53146	1	7.33696	-0.560394
10901	SLC38A2	0.100409	1	3.53003	1	7.33696	-0.221335
9284	NDUFS3	0.100449	1	3.52903	1	7.33696	0.346593
16121	LSM4	0.100506	1	3.5276	1	7.33696	0.262748
15927	DNM2	0.100758	1	3.52131	1	7.33696	0.660788
5644	ATF6B	0.100805	1	3.52012	1	7.33696	-0.368247
4213	PAQR3	0.100922	1	3.51723	1	7.33696	-0.64862
3157	CCRL2	0.100979	1	3.5158	1	7.33696	3.93048
3988	MRFAP1	0.101045	1	3.51417	1	7.33696	-0.222139
4006	AC104825.1	0.101094	1	3.51294	1	7.33696	-1.71891
18816	AP000866.2	0.101153	1	3.51148	1	7.33696	-1.4427e+08
13921	ATP2A3	0.101213	1	3.51	1	7.33696	1.31872
7541	RBMX2	0.101226	1	3.50967	1	7.33696	-0.283813
5175	CSF1R	0.101329	1	3.50712	1	7.33696	3.31324
17573	BX470102.1	0.101485	1	3.50327	1	7.33696	-1.4427e+08
15422	AAR2	0.101501	1	3.50287	1	7.33696	0.761561
8078	AP002907.1	0.101607	1	3.50024	1	7.33696	-1.4427e+08
14784	TRIM65	0.101819	1	3.49504	1	7.33696	0.813489
10344	LINC00865	0.101948	1	3.49185	1	7.33696	0.574488
4825	LHFPL2	0.102006	1	3.49044	1	7.33696	2.2829
8230	MROH6	0.102149	1	3.48692	1	7.33696	1.27879
10822	ETFRF1	0.102156	1	3.48676	1	7.33696	-0.417411
15817	ALKBH7	0.102176	1	3.48627	1	7.33696	0.214293
7461	TMSB15B	0.102192	1	3.48588	1	7.33696	1.42175
6863	DOCK4	0.102215	1	3.48532	1	7.33696	-0.761282
15711	ABHD17A	0.102281	1	3.4837	1	7.33696	-0.335129
9643	GVQW3	0.102363	1	3.4817	1	7.33696	-0.754638
2276	MITD1	0.102456	1	3.47942	1	7.33696	0.365294
16381	EID2	0.102526	1	3.47772	1	7.33696	0.631856
14119	PEMT	0.102595	1	3.47605	1	7.33696	0.436415
831	DPYD	0.102606	1	3.47577	1	7.33696	0.336342
16872	ZBTB45	0.102621	1	3.47541	1	7.33696	0.647293
15698	C19orf25	0.102655	1	3.47457	1	7.33696	-0.411873
7654	CLN8	0.102759	1	3.47206	1	7.33696	-0.676676
12932	MFGE8	0.102815	1	3.47069	1	7.33696	0.608665
5514	LINC00240	0.102876	1	3.46921	1	7.33696	0.69099
5421	AL008729.1	0.103129	1	3.46307	1	7.33696	-1.4427e+08
133	RBP7	0.10314	1	3.46281	1	7.33696	0.49229
10823	KRAS	0.103236	1	3.4605	1	7.33696	-0.304691
976	NBPF26	0.103349	1	3.45776	1	7.33696	-0.950483
4625	DROSHA	0.103409	1	3.45632	1	7.33696	-0.625702
2398	UGGT1	0.103465	1	3.45497	1	7.33696	0.594179
6313	TMEM184A	0.103482	1	3.45455	1	7.33696	0.707799
2941	RAD18	0.103718	1	3.4489	1	7.33696	-1.0496
16056	RASAL3	0.103779	1	3.44742	1	7.33696	3.96028
1644	CDC42BPA	0.10391	1	3.44428	1	7.33696	-0.728363
4125	KIT	0.10425	1	3.43618	1	7.33696	0.960004
10499	RBM20	0.104281	1	3.43542	1	7.33696	2.16381
14684	CEP95	0.104385	1	3.43296	1	7.33696	-0.432463
14025	SHBG	0.104389	1	3.43285	1	7.33696	-1.4427e+08
1668	ABCB10	0.104409	1	3.43238	1	7.33696	0.759234
17307	NCAPH2	0.104561	1	3.42877	1	7.33696	-0.62679
2797	ACSL3	0.104581	1	3.42829	1	7.33696	-0.297005
11899	SLC7A8	0.10494	1	3.4198	1	7.33696	-0.915535
2567	AC010680.2	0.104983	1	3.41878	1	7.33696	-1.63323
16518	RTN2	0.105004	1	3.41829	1	7.33696	0.538402
18974	AC016205.1	0.105055	1	3.41707	1	7.33696	2.43153
5292	DBN1	0.105373	1	3.40959	1	7.33696	0.649382
14115	COPS3	0.105425	1	3.40837	1	7.33696	0.469789
6109	ALDH8A1	0.105428	1	3.40829	1	7.33696	-3.18497
12381	EXOC3L4	0.105478	1	3.40711	1	7.33696	-1.4427e+08
16353	LGALS7	0.105658	1	3.40289	1	7.33696	-2.20036
4901	FAM174A	0.105668	1	3.40267	1	7.33696	0.442811
16078	SMIM7	0.105692	1	3.40211	1	7.33696	-0.316379
6298	DNAAF5	0.105798	1	3.39962	1	7.33696	-0.595121
5556	GABBR1	0.105881	1	3.39768	1	7.33696	0.641097
12563	STARD9	0.105883	1	3.39763	1	7.33696	-1.86412
9932	PRDM10	0.105892	1	3.39743	1	7.33696	-1.29166
2087	ETAA1	0.105926	1	3.39662	1	7.33696	0.313146
11127	ATP23	0.105943	1	3.39624	1	7.33696	-0.611553
2188	GGCX	0.105952	1	3.39603	1	7.33696	-0.612662
2850	UGT1A7	0.106103	1	3.39251	1	7.33696	-0.589813
824	ALG14	0.106109	1	3.39237	1	7.33696	-0.37162
11452	SETD1B	0.10613	1	3.39188	1	7.33696	-0.49951
6807	PRKRIP1	0.106233	1	3.38948	1	7.33696	-0.520309
12046	PYGL	0.106239	1	3.38933	1	7.33696	0.385996
6835	PUS7	0.106259	1	3.38887	1	7.33696	0.467115
9130	PARVA	0.106282	1	3.38834	1	7.33696	-0.255866
6822	PMPCB	0.106372	1	3.38625	1	7.33696	-0.285703
13786	AC009123.1	0.106419	1	3.38516	1	7.33696	-0.8445
2898	FARP2	0.106492	1	3.38346	1	7.33696	-0.59268
4094	DCAF4L1	0.106525	1	3.38271	1	7.33696	3.95063
4551	AC093797.1	0.106548	1	3.38218	1	7.33696	-1.4427e+08
9813	APOA1	0.106657	1	3.37965	1	7.33696	-1.4427e+08
5683	WDR46	0.106661	1	3.37957	1	7.33696	-0.367131
2846	DGKD	0.106712	1	3.37837	1	7.33696	0.535952
15501	SLC35C2	0.106749	1	3.37753	1	7.33696	-0.394821
10562	ACADSB	0.106864	1	3.37486	1	7.33696	-0.468838
16971	TOP3B	0.107094	1	3.36956	1	7.33696	0.545404
6516	AC004951.1	0.10724	1	3.36622	1	7.33696	-1.52618
13399	TAOK2	0.107244	1	3.36612	1	7.33696	0.550208
17364	CCT8	0.107245	1	3.36609	1	7.33696	0.283474
12320	DDX24	0.107251	1	3.36596	1	7.33696	-0.300843
12879	AC016705.2	0.107388	1	3.36281	1	7.33696	-1.4427e+08
18901	AC103740.1	0.107389	1	3.3628	1	7.33696	-1.4427e+08
2562	TTN-AS1	0.107391	1	3.36274	1	7.33696	-0.508899
15091	HAUS1	0.107404	1	3.36244	1	7.33696	0.339626
17008	AL022323.3	0.107407	1	3.36238	1	7.33696	-1.4427e+08
9717	PIWIL4	0.107499	1	3.36028	1	7.33696	2.94401
15652	SHC2	0.107542	1	3.3593	1	7.33696	-1.2554
1862	AC012074.1	0.107589	1	3.35822	1	7.33696	-1.4427e+08
12526	C15orf62	0.107607	1	3.35781	1	7.33696	4.64266
9203	PAX6	0.107737	1	3.35483	1	7.33696	-1.4427e+08
8566	SPTLC1	0.107739	1	3.35478	1	7.33696	0.250481
16800	AC007228.2	0.107844	1	3.35238	1	7.33696	-1.4427e+08
11743	UCHL3	0.107951	1	3.34995	1	7.33696	0.369117
3934	SLC26A1	0.107952	1	3.34992	1	7.33696	-1.4427e+08
7327	RRAGB	0.107954	1	3.34988	1	7.33696	-0.645664
18769	AFF2	0.107969	1	3.34956	1	7.33696	-1.4427e+08
13815	BANP	0.108062	1	3.34743	1	7.33696	0.502873
12282	TTC8	0.108103	1	3.3465	1	7.33696	-0.929601
365	SDC3	0.108115	1	3.34622	1	7.33696	1.16484
12557	AC012651.1	0.108147	1	3.34549	1	7.33696	-2.09567
5939	NT5E	0.10833	1	3.34134	1	7.33696	0.532992
17988	KL	0.108384	1	3.34014	1	7.33696	-1.4427e+08
8264	FBXL6	0.108503	1	3.33743	1	7.33696	0.656043
13696	HYDIN	0.108542	1	3.33654	1	7.33696	-1.18293
8797	DNM1	0.108611	1	3.33498	1	7.33696	-1.05687
11227	TMTC3	0.108808	1	3.33055	1	7.33696	-0.521044
15888	ZNF121	0.10881	1	3.33051	1	7.33696	-0.447498
10419	COX15	0.108905	1	3.32836	1	7.33696	-0.325349
8977	PSMD13	0.109	1	3.32623	1	7.33696	-0.27302
8557	AL606807.1	0.109101	1	3.32395	1	7.33696	-1.4427e+08
6232	AL627422.2	0.109146	1	3.32296	1	7.33696	-1.4427e+08
4980	AC011416.3	0.109154	1	3.32277	1	7.33696	1.78526
5836	PLA2G7	0.109191	1	3.32195	1	7.33696	-1.4427e+08
11491	AC055713.1	0.109196	1	3.32184	1	7.33696	3.43155
13215	EMP2	0.10926	1	3.32039	1	7.33696	-0.452028
16287	THAP8	0.10929	1	3.31973	1	7.33696	1.06569
14490	HEXIM2	0.109305	1	3.31939	1	7.33696	0.428262
18074	AC004771.5	0.109409	1	3.31706	1	7.33696	-1.4427e+08
11478	OGFOD2	0.109544	1	3.31405	1	7.33696	-0.698925
16886	DDX3Y	0.109574	1	3.31338	1	7.33696	-0.244195
6348	CCZ1	0.109602	1	3.31276	1	7.33696	0.420272
17373	SCAF4	0.109618	1	3.31239	1	7.33696	-0.399083
10777	PLBD1	0.109751	1	3.30943	1	7.33696	0.779546
6233	C6orf99	0.109755	1	3.30934	1	7.33696	-2.48501
1628	EPHX1	0.109855	1	3.30712	1	7.33696	0.249728
5533	HIST1H3J	0.109992	1	3.30407	1	7.33696	-1.4427e+08
3586	ASTE1	0.109995	1	3.304	1	7.33696	-0.452565
14952	AP005329.3	0.110103	1	3.30162	1	7.33696	-1.19057
11633	LINC00571	0.110114	1	3.30137	1	7.33696	1.95264
15740	ZNF77	0.110166	1	3.30022	1	7.33696	0.599546
10232	PSAP	0.110281	1	3.29767	1	7.33696	0.283001
14829	PGS1	0.110334	1	3.2965	1	7.33696	-0.730257
3946	AC147067.1	0.110397	1	3.29509	1	7.33696	-1.27815
3276	PPM1M	0.110584	1	3.29097	1	7.33696	0.758796
13552	CX3CL1	0.110673	1	3.28902	1	7.33696	0.416019
4613	AC010491.1	0.110699	1	3.28844	1	7.33696	-2.51453
10834	TM7SF3	0.110796	1	3.2863	1	7.33696	-0.300203
12788	AC104938.1	0.110801	1	3.28619	1	7.33696	-2.4938
12264	ADCK1	0.110871	1	3.28466	1	7.33696	-1.14091
632	C1orf123	0.110876	1	3.28454	1	7.33696	-0.448802
11327	WSCD2	0.110968	1	3.28252	1	7.33696	-1.75492
7392	PBDC1	0.111046	1	3.28081	1	7.33696	0.30863
13365	SULT1A1	0.111105	1	3.27953	1	7.33696	-0.744623
7751	TNFRSF10D	0.11112	1	3.27919	1	7.33696	-0.698317
9244	C11orf96	0.111201	1	3.27742	1	7.33696	-1.4427e+08
1186	KHDC4	0.111235	1	3.27668	1	7.33696	-0.427099
500	SLFNL1-AS1	0.111244	1	3.27648	1	7.33696	-1.4427e+08
14413	STAT5A	0.111259	1	3.27616	1	7.33696	0.583248
13527	AMFR	0.111308	1	3.27508	1	7.33696	-0.573636
8629	STX17	0.111312	1	3.27498	1	7.33696	0.312221
4521	AC078881.1	0.111327	1	3.27467	1	7.33696	2.96972
52	AL109917.1	0.111456	1	3.27185	1	7.33696	-1.4427e+08
16639	FUZ	0.111674	1	3.2671	1	7.33696	0.850826
7450	TCEAL7	0.111764	1	3.26514	1	7.33696	0.762159
17229	LINC01315	0.111784	1	3.2647	1	7.33696	0.337808
7481	IRS4	0.111879	1	3.26264	1	7.33696	-1.53541
17151	FAM227A	0.111993	1	3.26017	1	7.33696	-1.06409
18804	DCHS1	0.112015	1	3.2597	1	7.33696	-1.4427e+08
6168	ADGB	0.11204	1	3.25914	1	7.33696	1.85934
7647	SPRY3	0.112156	1	3.25664	1	7.33696	1.94471
5758	TREM1	0.112203	1	3.25563	1	7.33696	2.19143
13122	AC093525.4	0.112246	1	3.25469	1	7.33696	-0.866461
10652	AC006206.2	0.112622	1	3.24659	1	7.33696	2.48104
1541	CD34	0.112626	1	3.2465	1	7.33696	-2.41329
15960	ZNF491	0.113144	1	3.23538	1	7.33696	-3.15975
14129	MYO15A	0.113182	1	3.23457	1	7.33696	-1.4427e+08
1817	NBAS	0.113196	1	3.23426	1	7.33696	-0.526843
16588	SULT2B1	0.113204	1	3.23411	1	7.33696	0.663833
269	SRSF10	0.113266	1	3.23278	1	7.33696	-0.460577
53	CALML6	0.113275	1	3.23257	1	7.33696	-2.36438
3323	DENND6A	0.113369	1	3.23059	1	7.33696	-0.360714
15472	PABPC1L	0.113376	1	3.23042	1	7.33696	-0.594419
18304	AC011337.1	0.113431	1	3.22925	1	7.33696	-1.52517
10658	PLEKHG6	0.113431	1	3.22925	1	7.33696	1.13451
9653	AP003680.1	0.113826	1	3.22086	1	7.33696	-1.4427e+08
1302	POU2F1	0.113864	1	3.22006	1	7.33696	-0.405155
14172	AC087294.1	0.113919	1	3.21889	1	7.33696	-1.4427e+08
9770	DDX10	0.113919	1	3.21888	1	7.33696	-0.478453
195	SZRD1	0.113934	1	3.21857	1	7.33696	0.391881
4869	NR2F1-AS1	0.113978	1	3.21763	1	7.33696	2.5668
13199	C16orf89	0.114148	1	3.21404	1	7.33696	-1.48735
9291	NUP160	0.114155	1	3.21389	1	7.33696	-0.693996
13377	SPNS1	0.114168	1	3.21361	1	7.33696	0.432619
6809	ALKBH4	0.114479	1	3.20706	1	7.33696	-0.512146
15429	NDRG3	0.114584	1	3.20484	1	7.33696	-0.429265
17271	MIRLET7BHG	0.11461	1	3.20429	1	7.33696	-0.579456
16391	MAP3K10	0.114641	1	3.20365	1	7.33696	1.92828
5880	PRIM2	0.114646	1	3.20355	1	7.33696	-0.970822
14132	LLGL1	0.11468	1	3.20283	1	7.33696	1.31634
8004	DECR1	0.114704	1	3.20232	1	7.33696	0.24137
15339	ACSS1	0.114813	1	3.20004	1	7.33696	-0.546431
16182	AC123912.1	0.114942	1	3.19733	1	7.33696	-1.4427e+08
14652	BRIP1	0.115334	1	3.18914	1	7.33696	-1.99512
15834	ZNF557	0.115417	1	3.1874	1	7.33696	-0.635775
11829	PCID2	0.115451	1	3.18671	1	7.33696	-0.43619
10699	MIR200CHG	0.115692	1	3.18169	1	7.33696	-0.884622
18589	KCNH1	0.115707	1	3.18138	1	7.33696	-1.4427e+08
15236	EBF4	0.115766	1	3.18016	1	7.33696	-0.444062
14141	LGALS9C	0.115767	1	3.18014	1	7.33696	-2.06779
11030	AC023509.2	0.115891	1	3.17755	1	7.33696	-1.1951
3939	SPON2	0.115956	1	3.17621	1	7.33696	1.63965
753	LPAR3	0.115961	1	3.17612	1	7.33696	-0.363416
5051	PKD2L2	0.116011	1	3.17507	1	7.33696	-2.64886
18723	TULP1	0.116059	1	3.17408	1	7.33696	-1.4427e+08
9112	SBF2-AS1	0.116171	1	3.17178	1	7.33696	-0.478448
7074	AGAP3	0.11623	1	3.17055	1	7.33696	-0.31792
13	RNF223	0.116284	1	3.16944	1	7.33696	1.80054
3263	RRP9	0.116294	1	3.16923	1	7.33696	-0.470846
4790	FCHO2	0.116325	1	3.1686	1	7.33696	-0.425016
16950	LINC01637	0.116407	1	3.1669	1	7.33696	-0.743253
5286	PRELID1	0.116411	1	3.16683	1	7.33696	0.233496
8061	FBXO43	0.116431	1	3.16641	1	7.33696	-1.4427e+08
16214	DPY19L3	0.116476	1	3.16549	1	7.33696	-0.740554
12876	BCL2A1	0.116581	1	3.16332	1	7.33696	2.83403
17437	BACE2	0.116583	1	3.16328	1	7.33696	0.530277
17929	AL157400.4	0.117295	1	3.14871	1	7.33696	-1.4427e+08
10191	REEP3	0.117347	1	3.14765	1	7.33696	0.345938
1273	FCGR3A	0.117377	1	3.14705	1	7.33696	1.7383
8273	PPP1R16A	0.117429	1	3.14598	1	7.33696	0.37629
6283	LINC00242	0.117514	1	3.14426	1	7.33696	1.96808
2042	EFEMP1	0.117526	1	3.144	1	7.33696	-0.206442
4594	FASTKD3	0.117568	1	3.14316	1	7.33696	-0.653012
13152	ZNF213	0.117685	1	3.14078	1	7.33696	-0.907782
7804	AC067838.1	0.117765	1	3.13915	1	7.33696	-1.71083
16835	ZNF587B	0.117771	1	3.13904	1	7.33696	-0.823059
18241	PKDCC	0.117936	1	3.13569	1	7.33696	-1.4427e+08
10763	MANSC1	0.118048	1	3.13342	1	7.33696	-0.864054
13819	CYBA	0.118152	1	3.13132	1	7.33696	0.342272
17394	SON	0.118325	1	3.12783	1	7.33696	-0.321731
10160	SGMS1-AS1	0.118367	1	3.12698	1	7.33696	-1.0821
15170	TMX3	0.118656	1	3.12117	1	7.33696	-0.356536
18929	AC109597.2	0.118801	1	3.11826	1	7.33696	-1.4427e+08
1101	TCHH	0.118803	1	3.11823	1	7.33696	3.81736
4543	LRP2BP	0.118894	1	3.1164	1	7.33696	-1.3295
1278	OLFML2B	0.118909	1	3.1161	1	7.33696	-1.31141
9046	OSBPL5	0.118921	1	3.11586	1	7.33696	1.05583
3316	HESX1	0.119036	1	3.11357	1	7.33696	-1.4427e+08
10970	AC074032.1	0.119089	1	3.11249	1	7.33696	-0.63804
3921	PIGG	0.119116	1	3.11196	1	7.33696	-0.451509
1478	RABIF	0.119194	1	3.11041	1	7.33696	0.403967
16633	SCAF1	0.11928	1	3.1087	1	7.33696	0.668423
4607	LINC01513	0.119471	1	3.10489	1	7.33696	1.5242
17960	AC068987.4	0.119599	1	3.10234	1	7.33696	-1.4427e+08
6197	PLEKHG1	0.119636	1	3.1016	1	7.33696	1.02779
7576	ATP11C	0.119669	1	3.10096	1	7.33696	-0.650366
9525	LRFN4	0.119689	1	3.10056	1	7.33696	-0.863158
9126	AC104031.1	0.119738	1	3.09959	1	7.33696	-1.4427e+08
7554	FAM122B	0.119794	1	3.09848	1	7.33696	0.474466
5371	BPHL	0.119934	1	3.09569	1	7.33696	-0.605292
13711	TXNL4B	0.119964	1	3.0951	1	7.33696	0.657164
8471	AL512625.3	0.119988	1	3.09462	1	7.33696	-4.06358
15397	GGT7	0.120091	1	3.09259	1	7.33696	-0.507366
9068	FAM160A2	0.120093	1	3.09255	1	7.33696	-0.77238
12432	NDN	0.120224	1	3.08997	1	7.33696	-0.367552
15120	AC093462.1	0.120244	1	3.08956	1	7.33696	-1.4427e+08
4038	DCAF16	0.120336	1	3.08776	1	7.33696	-0.415677
11997	AL079303.1	0.120421	1	3.08608	1	7.33696	-0.953732
4936	PGGT1B	0.120495	1	3.08464	1	7.33696	-0.416933
10761	BCL2L14	0.120541	1	3.08372	1	7.33696	1.21093
11203	BBS10	0.120624	1	3.08209	1	7.33696	-0.74936
11930	TM9SF1	0.120714	1	3.08034	1	7.33696	0.941119
13094	SLC9A3R2	0.120761	1	3.07941	1	7.33696	-0.360748
2101	NFU1	0.120937	1	3.07596	1	7.33696	-0.328051
11882	SLC7A7	0.121152	1	3.07176	1	7.33696	1.5109
9640	AP003031.2	0.121194	1	3.07093	1	7.33696	-1.4427e+08
13948	PFN1	0.121219	1	3.07044	1	7.33696	0.229792
14445	VAT1	0.121238	1	3.07008	1	7.33696	0.502225
3912	LRCH3	0.121274	1	3.06937	1	7.33696	-0.675518
15386	CHMP4B	0.121334	1	3.0682	1	7.33696	0.362356
18356	AC009686.1	0.121514	1	3.0647	1	7.33696	-1.4427e+08
16912	PRODH	0.121656	1	3.06194	1	7.33696	1.72708
17833	AC104964.4	0.121704	1	3.06101	1	7.33696	-1.4427e+08
9467	EHBP1L1	0.121972	1	3.05582	1	7.33696	0.442997
13124	AC141586.2	0.122053	1	3.05424	1	7.33696	-1.4427e+08
9354	FADS3	0.12221	1	3.0512	1	7.33696	1.08587
6304	CYP2W1	0.122238	1	3.05067	1	7.33696	0.487309
2970	VHL	0.122262	1	3.05021	1	7.33696	-0.429853
1295	AL451074.2	0.12235	1	3.04851	1	7.33696	-1.4427e+08
7428	GLA	0.122362	1	3.04828	1	7.33696	-0.511284
6350	PMS2	0.122425	1	3.04707	1	7.33696	-0.398928
6806	SH2B2	0.122452	1	3.04654	1	7.33696	1.17839
4904	LINC00491	0.12247	1	3.0462	1	7.33696	-1.4427e+08
4665	FYB1	0.12248	1	3.046	1	7.33696	1.23906
13738	TMEM170A	0.122492	1	3.04578	1	7.33696	-0.499843
18156	AC073534.2	0.122506	1	3.04551	1	7.33696	-1.4427e+08
8710	TLR4	0.122528	1	3.04509	1	7.33696	2.15824
4387	LARP1B	0.122598	1	3.04374	1	7.33696	-0.527507
3282	SEMA3G	0.122684	1	3.04208	1	7.33696	-1.4427e+08
16831	ZNF671	0.122701	1	3.04175	1	7.33696	-0.815419
8197	AC107375.1	0.122717	1	3.04145	1	7.33696	1.0862
3133	ZNF852	0.122802	1	3.03982	1	7.33696	0.60182
1105	S100A9	0.122943	1	3.03711	1	7.33696	0.943908
12878	FAH	0.122947	1	3.03704	1	7.33696	-0.577428
3445	TAGLN3	0.122992	1	3.03617	1	7.33696	-1.41598
12790	SENP8	0.123127	1	3.0336	1	7.33696	-0.845469
1558	SLC30A1	0.123145	1	3.03326	1	7.33696	-0.431717
12865	HYKK	0.123188	1	3.03243	1	7.33696	-0.274729
7298	CCNB3	0.123192	1	3.03237	1	7.33696	-1.4427e+08
14994	PRELID3A	0.123221	1	3.03181	1	7.33696	-1.3075
6746	ZSCAN25	0.123249	1	3.03127	1	7.33696	-0.554982
17193	DNAJB7	0.123306	1	3.03018	1	7.33696	-1.4427e+08
14192	SARM1	0.123407	1	3.02825	1	7.33696	-0.907369
9216	FBXO3	0.123412	1	3.02816	1	7.33696	-0.442581
8282	ZNF34	0.123435	1	3.02773	1	7.33696	-0.800526
4567	TPPP	0.123456	1	3.02733	1	7.33696	1.2357
11608	HSPH1	0.123646	1	3.02372	1	7.33696	-0.208641
6580	KCTD7	0.123656	1	3.02352	1	7.33696	-0.791817
18841	AC007529.2	0.12366	1	3.02344	1	7.33696	-1.4427e+08
4353	TRAM1L1	0.123682	1	3.02302	1	7.33696	-1.0055
13780	MBTPS1	0.123689	1	3.02289	1	7.33696	-0.289488
4547	CCDC110	0.123787	1	3.02103	1	7.33696	-1.31889
16776	ZNF784	0.12393	1	3.01832	1	7.33696	0.568132
550	TMEM53	0.123931	1	3.0183	1	7.33696	0.432895
1822	SMC6	0.123984	1	3.0173	1	7.33696	-0.315651
4712	CDC20B	0.124023	1	3.01656	1	7.33696	-2.12644
916	INKA2	0.124085	1	3.01538	1	7.33696	-1.4427e+08
15028	LAMA3	0.124108	1	3.01495	1	7.33696	-0.20581
1696	COA6	0.124201	1	3.01319	1	7.33696	0.326419
9591	RNF121	0.124239	1	3.01248	1	7.33696	-0.522685
8636	ALDOB	0.124253	1	3.01221	1	7.33696	-1.4427e+08
13982	ALOX12-AS1	0.124301	1	3.0113	1	7.33696	1.01603
6222	ZDHHC14	0.1245	1	3.00756	1	7.33696	0.662591
16368	PAK4	0.124598	1	3.00571	1	7.33696	-0.636371
13337	RBBP6	0.124652	1	3.0047	1	7.33696	-0.351991
2554	PDE11A	0.124677	1	3.00422	1	7.33696	-1.4427e+08
6389	SOSTDC1	0.124764	1	3.00259	1	7.33696	-0.45659
12230	MLH3	0.124939	1	2.9993	1	7.33696	-0.580302
15291	TASP1	0.124951	1	2.99909	1	7.33696	0.347912
18376	KIF12	0.124951	1	2.99908	1	7.33696	-1.4427e+08
14583	AC005920.1	0.125039	1	2.99743	1	7.33696	-1.4427e+08
10238	DDIT4-AS1	0.125101	1	2.99628	1	7.33696	-1.47115
955	CD58	0.12511	1	2.99611	1	7.33696	0.591014
9419	GPR137	0.12523	1	2.99387	1	7.33696	0.396833
13321	NPIPB5	0.125263	1	2.99325	1	7.33696	-0.721413
985	NBPF15	0.125365	1	2.99135	1	7.33696	1.05226
9796	BCO2	0.125439	1	2.98996	1	7.33696	0.518993
18721	AL645939.4	0.125453	1	2.9897	1	7.33696	-1.4427e+08
12898	AP3B2	0.125474	1	2.9893	1	7.33696	-0.972533
9444	CDCA5	0.125645	1	2.98612	1	7.33696	-1.4427e+08
18490	GRIN2D	0.125662	1	2.98581	1	7.33696	-1.4427e+08
16449	LIPE-AS1	0.125758	1	2.98402	1	7.33696	-1.55207
12513	INAFM2	0.12577	1	2.98381	1	7.33696	0.965766
14360	MED24	0.125795	1	2.98333	1	7.33696	0.674259
14969	RAB12	0.125815	1	2.98296	1	7.33696	-0.405432
8029	ESRP1	0.125829	1	2.98271	1	7.33696	-0.347222
1571	BATF3	0.125837	1	2.98255	1	7.33696	-1.4427e+08
15225	SIRPB1	0.125848	1	2.98235	1	7.33696	3.77254
14857	CHMP6	0.125942	1	2.98062	1	7.33696	-0.524107
2525	ITGA6	0.125953	1	2.98041	1	7.33696	0.619861
1143	IL6R	0.125988	1	2.97975	1	7.33696	0.476963
[truncated: 17,740 more rows]

## Sheet: progressors.Suprabasal
	name	pval	adj_pval	f_statistic	df1	df2	lfc
[truncated: 20,891 more rows]

[truncated: 12 more sheets: progresssors.Monocyte_derived, progressors.CD4, progressors.CD8, progressors.DCs, progressors.Goblet, progressors.Ionocytes, progressors.Bcells, progressors.AirwaysMacs, progressors.NKcells, progressors.Monocytes, progressors.Mast, progress.AirwayMacrophageProlif]
