# Supplementary material for: Single-cell RNA sequencing reveals aberrant airway epithelial–immune cell cross-talk in pulmonary fibrosis
Source: ERJ Open Res. 2026 Aug 3;12(4):01273-2025. doi: 10.1183/23120541.01273-2025 (PMC13430588; doi:10.1183/23120541.01273-2025)
Supplement: Supplementary file 7 [file 01273-2025.SUPPLEMENT7.xlsx]

## Sheet: smokers.Club
	name	pval	adj_pval	f_statistic	df1	df2	lfc
10404	WAC-AS1	0.0023532	1	18.5381	1	8.34499	-0.622222
11664	TDG	0.00506363	1	14.2109	1	8.34499	-0.656644
1251	ETV3	0.00573603	1	13.5803	1	8.34499	-0.613922
4422	TSPAN5	0.0072307	1	12.4589	1	8.34499	-0.900808
1471	RGS2	0.00743093	1	12.3308	1	8.34499	-0.737033
3423	WNT5A	0.00762926	1	12.2081	1	8.34499	-0.878637
13582	AC108134.2	0.00820684	1	11.8722	1	8.34499	-1.92441
10519	EGR2	0.00844271	1	11.7434	1	8.34499	-1.12794
15456	AP005205.2	0.00848156	1	11.7226	1	8.34499	-1.35391
16799	TMEM147-AS1	0.0088092	1	11.5519	1	8.34499	1.52677
17345	ZNF667	0.00882531	1	11.5437	1	8.34499	-1.31055
4499	SNHG8	0.00914985	1	11.3826	1	8.34499	-0.76149
4860	ISL1	0.00922137	1	11.3481	1	8.34499	-0.770313
12806	ASPG	0.00925915	1	11.3299	1	8.34499	-0.806972
17414	ZNF837	0.00933363	1	11.2945	1	8.34499	-1.22316
10177	H2AFX	0.0101572	1	10.9247	1	8.34499	-0.68357
7061	AC007032.1	0.0107151	1	10.6948	1	8.34499	2.37241
14520	LINC00324	0.0107332	1	10.6876	1	8.34499	-1.25483
763	DNAJB4	0.0109729	1	10.5936	1	8.34499	-0.635252
15693	ZNF236	0.0115091	1	10.3922	1	8.34499	-0.655328
7228	MGAM	0.0117342	1	10.3111	1	8.34499	-1.90414
8085	AC105999.2	0.0119402	1	10.2386	1	8.34499	3.83252
9444	SAA2	0.0121525	1	10.1655	1	8.34499	-1.67149
8615	MLLT3	0.0124695	1	10.0592	1	8.34499	-0.655216
4319	CXCL5	0.0127235	1	9.97651	1	8.34499	2.38983
11606	EEA1	0.0127327	1	9.97358	1	8.34499	-0.444345
16232	AC012615.1	0.0128503	1	9.936	1	8.34499	1.45632
14954	ITGA2B	0.0129903	1	9.89181	1	8.34499	-2.45856
13356	MFGE8	0.0139459	1	9.60534	1	8.34499	-1.7145
6889	STEAP1	0.0141973	1	9.53405	1	8.34499	-0.8662
15825	CFAP61	0.0150643	1	9.29974	1	8.34499	1.4427e+08
16729	ZNF675	0.0151421	1	9.27953	1	8.34499	-0.499904
12818	AHNAK2	0.0153214	1	9.23347	1	8.34499	-1.00896
7959	AC124242.1	0.0157171	1	9.13416	1	8.34499	-1.18742
3617	MAATS1	0.0158896	1	9.09185	1	8.34499	2.28565
10462	NCOA4	0.0163412	1	8.98372	1	8.34499	-0.501668
12091	INTS6	0.0164832	1	8.95048	1	8.34499	-0.651908
16924	FCGBP	0.0168272	1	8.87146	1	8.34499	-1.06242
6300	CTGF	0.0171113	1	8.80768	1	8.34499	-0.838892
2909	IRS1	0.0173881	1	8.74683	1	8.34499	-1.57323
4049	ZNF595	0.0175113	1	8.72013	1	8.34499	-0.568783
16182	FGF22	0.0175739	1	8.70665	1	8.34499	1.4427e+08
4320	CXCL3	0.0181247	1	8.59059	1	8.34499	1.42093
10777	BTRC	0.0183364	1	8.54716	1	8.34499	-0.714372
15734	AL121899.1	0.0183827	1	8.53775	1	8.34499	1.77529
6890	STEAP2	0.0188698	1	8.44046	1	8.34499	-0.615246
17219	KLK13	0.0193593	1	8.34579	1	8.34499	-1.37587
2387	C2orf49	0.0194157	1	8.33507	1	8.34499	-0.439804
3863	ARL14	0.0197007	1	8.28153	1	8.34499	3.46889
15	AL390719.2	0.0197167	1	8.27855	1	8.34499	1.36157
7438	TMEM47	0.0197401	1	8.27419	1	8.34499	1.42393
12858	TJP1	0.0197791	1	8.26696	1	8.34499	-0.43518
5707	HIST1H2AH	0.0203937	1	8.15527	1	8.34499	-1.42678
11950	ATP12A	0.0205266	1	8.13166	1	8.34499	-0.609942
4873	CDC20B	0.0207781	1	8.08753	1	8.34499	1.47015
2806	MAP2	0.0208565	1	8.07391	1	8.34499	1.49972
13481	MSLN	0.020911	1	8.06446	1	8.34499	-0.923759
13521	NPW	0.0209622	1	8.05563	1	8.34499	-0.63468
7989	EGR3	0.0212209	1	8.01142	1	8.34499	-0.807095
5638	ID4	0.0213507	1	7.98948	1	8.34499	-0.553407
4250	SPATA18	0.0215022	1	7.96408	1	8.34499	0.772178
8756	C9orf135	0.0215534	1	7.95556	1	8.34499	1.75343
12584	AC004816.1	0.0215939	1	7.94882	1	8.34499	-0.882984
15441	AP005329.3	0.0220402	1	7.87569	1	8.34499	-0.787211
5968	C6orf132	0.0222368	1	7.84407	1	8.34499	-0.464357
14782	CCL4	0.0223438	1	7.827	1	8.34499	3.90275
15795	SPTLC3	0.0227195	1	7.76788	1	8.34499	-0.713158
2718	STK17B	0.0228358	1	7.74982	1	8.34499	-0.50022
11153	ABCC9	0.0228541	1	7.747	1	8.34499	-1.41641
2978	AC012485.2	0.0228723	1	7.74419	1	8.34499	-0.710515
10656	ADIRF	0.0229691	1	7.72927	1	8.34499	-0.443977
13739	CRYM	0.0229798	1	7.72763	1	8.34499	-0.62573
10966	ERC1	0.0234225	1	7.66048	1	8.34499	-0.398395
5347	SLC26A2	0.0238887	1	7.59145	1	8.34499	-0.782999
12441	PYGL	0.0242778	1	7.53513	1	8.34499	-0.573969
14989	LRRC37A2	0.0246759	1	7.47866	1	8.34499	-0.976333
9032	PBX3	0.0250906	1	7.42105	1	8.34499	1.16222
9470	AC006299.1	0.0252945	1	7.39315	1	8.34499	-1.92171
15647	RNF152	0.0253965	1	7.3793	1	8.34499	-0.489402
6779	ZNF736	0.0254825	1	7.36768	1	8.34499	-0.720177
4453	CENPE	0.0256146	1	7.34993	1	8.34499	-1.57106
12859	AC022613.2	0.0256529	1	7.34481	1	8.34499	-1.14713
17382	ZNF211	0.0257629	1	7.33013	1	8.34499	-0.976349
5821	HSPA1A	0.0257642	1	7.32996	1	8.34499	-0.775074
14261	FAM92B	0.0260578	1	7.29118	1	8.34499	1.65168
478	YRDC	0.0267798	1	7.19813	1	8.34499	-0.581159
18532	AC022730.4	0.0267999	1	7.19558	1	8.34499	-2.85377
15116	AC091271.1	0.0271568	1	7.15078	1	8.34499	-0.638622
503	RLF	0.0273554	1	7.12616	1	8.34499	-0.477718
7093	MDFIC	0.0277591	1	7.07682	1	8.34499	-0.422399
6415	RGS17	0.0278468	1	7.06622	1	8.34499	-0.542152
16542	ZSWIM4	0.0281601	1	7.02869	1	8.34499	0.917024
2250	MRPL19	0.0284856	1	6.99025	1	8.34499	-0.389613
17123	CCDC114	0.0285984	1	6.97707	1	8.34499	1.86747
13596	AC004494.1	0.028613	1	6.97536	1	8.34499	3.2319
12895	AQR	0.0288778	1	6.94466	1	8.34499	-0.498583
5677	HIST1H4D	0.0288914	1	6.9431	1	8.34499	-1.55148
6308	LINC00326	0.0289183	1	6.94	1	8.34499	-2.39932
6071	COL21A1	0.0289322	1	6.9384	1	8.34499	1.33423
14739	RHOT1	0.0290158	1	6.92881	1	8.34499	-0.569491
12181	FGF14	0.0294309	1	6.88167	1	8.34499	2.00169
4199	RELL1	0.0295469	1	6.86865	1	8.34499	-0.701887
15803	BFSP1	0.0297352	1	6.84766	1	8.34499	-2.05833
14777	CCL15	0.0297507	1	6.84594	1	8.34499	-2.38565
16778	ZNF181	0.0301343	1	6.80369	1	8.34499	-0.646607
7754	AKAP14	0.0304097	1	6.77377	1	8.34499	2.05933
3098	FBLN2	0.0304947	1	6.76461	1	8.34499	-1.65659
19164	AC112206.2	0.0306583	1	6.74706	1	8.34499	1.4427e+08
6304	VNN3	0.0309558	1	6.71546	1	8.34499	-1.0598
2439	AC110769.2	0.0312199	1	6.68772	1	8.34499	-1.13455
785	BCL10	0.0320267	1	6.60476	1	8.34499	-0.591244
1872	ROCK2	0.0322895	1	6.5783	1	8.34499	-0.47188
15661	SERPINB11	0.0324868	1	6.55863	1	8.34499	-1.4685
14215	DYNLRB2	0.0324873	1	6.55858	1	8.34499	1.15015
16622	ABHD8	0.0325142	1	6.5559	1	8.34499	-0.729626
8790	TLE4	0.032546	1	6.55274	1	8.34499	-0.533511
13463	NHLRC4	0.0326431	1	6.54313	1	8.34499	3.38184
4903	RNF180	0.0326662	1	6.54085	1	8.34499	0.568064
8422	TRIB1	0.0328734	1	6.52049	1	8.34499	0.631007
13429	ALDH1A3	0.0329358	1	6.51438	1	8.34499	-0.69305
554	KDM4A-AS1	0.0333143	1	6.47767	1	8.34499	1.99976
4964	NSA2	0.0338872	1	6.4231	1	8.34499	-0.331631
1292	KLHDC9	0.0342754	1	6.38678	1	8.34499	0.678108
171	TNFRSF1B	0.0344406	1	6.37148	1	8.34499	-1.66751
16168	LKAAEAR1	0.0350106	1	6.31938	1	8.34499	3.42362
16429	ICAM4	0.0350606	1	6.31487	1	8.34499	3.30868
15443	AP005329.1	0.0351599	1	6.30592	1	8.34499	-1.64684
8270	FAM92A	0.0355056	1	6.275	1	8.34499	0.846579
5094	EPB41L4A-DT	0.0355513	1	6.27095	1	8.34499	-1.00248
6335	TNFAIP3	0.0356034	1	6.26633	1	8.34499	1.18353
13712	AC099518.4	0.0356505	1	6.26217	1	8.34499	-3.32717
9281	TMEM80	0.0362353	1	6.21099	1	8.34499	0.540063
9602	GLYATL2	0.0362796	1	6.20715	1	8.34499	1.49905
900	C1orf194	0.0366899	1	6.17192	1	8.34499	1.4891
5050	MIR583HG	0.0367121	1	6.17003	1	8.34499	1.4427e+08
16073	AL391097.1	0.0369551	1	6.14941	1	8.34499	1.6993
9968	AP003032.1	0.0375427	1	6.10025	1	8.34499	1.4427e+08
3112	CAPN7	0.0376155	1	6.09423	1	8.34499	-0.334776
10515	ARID5B	0.0379858	1	6.06382	1	8.34499	-0.316485
3824	ARHGEF26	0.0380853	1	6.05572	1	8.34499	-0.823708
3623	FSTL1	0.0390608	1	5.97762	1	8.34499	0.933543
4098	SH3BP2	0.0392836	1	5.96013	1	8.34499	-0.532817
11515	AC090673.1	0.0394908	1	5.94397	1	8.34499	3.30216
14876	NT5C3B	0.0395853	1	5.93664	1	8.34499	0.484931
13378	ZNF774	0.0401021	1	5.89692	1	8.34499	-0.904755
8900	NR4A3	0.0402134	1	5.88846	1	8.34499	-0.920993
15990	PI3	0.0402512	1	5.88558	1	8.34499	-0.975396
18671	CLEC12A	0.0403682	1	5.87673	1	8.34499	-2.35421
15201	MAP2K6	0.0404163	1	5.8731	1	8.34499	1.10904
15606	RPL17	0.0406648	1	5.85441	1	8.34499	-0.379802
11683	POLR3B	0.0411904	1	5.81537	1	8.34499	-0.569745
13919	AC026471.2	0.0413834	1	5.80119	1	8.34499	-1.84916
7399	SYAP1	0.0415004	1	5.79263	1	8.34499	-0.359577
13719	TMC5	0.0415996	1	5.7854	1	8.34499	-0.249407
13024	SLC30A4	0.0419572	1	5.75952	1	8.34499	-2.76519
13801	SGF29	0.0420008	1	5.75638	1	8.34499	0.850468
16625	ANO8	0.0421508	1	5.74563	1	8.34499	-0.973616
15007	LRRC46	0.0423393	1	5.73217	1	8.34499	1.22033
14428	ZFP3	0.0430454	1	5.68244	1	8.34499	-0.789007
14854	SMARCE1	0.0433181	1	5.66351	1	8.34499	-0.354587
9453	SPTY2D1	0.0436853	1	5.63825	1	8.34499	-0.347461
3404	GNL3	0.0438223	1	5.6289	1	8.34499	-0.61863
11869	DNAH10	0.0439164	1	5.6225	1	8.34499	1.69358
17366	ZNF547	0.0444613	1	5.58575	1	8.34499	-1.20663
4523	LINC01091	0.0445533	1	5.5796	1	8.34499	3.54892
10419	ITGB1	0.0447301	1	5.56783	1	8.34499	-0.416191
990	VTCN1	0.0449672	1	5.55214	1	8.34499	-0.33833
3489	AC097634.1	0.0449874	1	5.55081	1	8.34499	-1.60917
6143	AL139274.2	0.0449885	1	5.55074	1	8.34499	-1.15697
2887	TMEM198	0.045164	1	5.5392	1	8.34499	-0.80374
17674	FOXRED2	0.0455361	1	5.51492	1	8.34499	1.0323
2730	COQ10B	0.0460867	1	5.47945	1	8.34499	-0.50574
16078	BCAS1	0.0461842	1	5.47322	1	8.34499	-0.568137
5520	LINC00847	0.0462019	1	5.47209	1	8.34499	-0.714881
15656	AC036176.1	0.0462052	1	5.47188	1	8.34499	0.794631
15882	BPIFA2	0.0463336	1	5.46371	1	8.34499	-1.59105
2196	PAIP2B	0.04636	1	5.46204	1	8.34499	0.6434
9377	STK33	0.0469246	1	5.42648	1	8.34499	0.614283
16544	AC020916.1	0.0469972	1	5.42195	1	8.34499	0.980298
1912	TP53I3	0.0473285	1	5.40138	1	8.34499	-0.634348
8942	GNG10	0.0474186	1	5.39581	1	8.34499	-1.20121
12011	POSTN	0.0476148	1	5.38374	1	8.34499	1.4427e+08
2433	PAX8	0.0476963	1	5.37875	1	8.34499	1.76154
8686	CA9	0.0477258	1	5.37694	1	8.34499	2.19855
5494	ZNF354B	0.0478048	1	5.37212	1	8.34499	-0.648282
4340	STBD1	0.0478465	1	5.36957	1	8.34499	-1.40289
1699	CDC42BPA	0.0478698	1	5.36815	1	8.34499	-0.305414
9152	CEL	0.0482579	1	5.34463	1	8.34499	4.65495
8254	AF117829.1	0.0482943	1	5.34243	1	8.34499	1.05538
3764	AC097103.2	0.0484774	1	5.33142	1	8.34499	1.51524
14889	GHDC	0.0489002	1	5.3062	1	8.34499	-0.488979
8670	DNAJB5	0.0490426	1	5.29777	1	8.34499	-1.39149
571	RPS8	0.0491105	1	5.29377	1	8.34499	-0.370468
387	TINAGL1	0.0492222	1	5.28718	1	8.34499	1.4634
12705	FBLN5	0.0493412	1	5.28019	1	8.34499	0.60489
7231	TRBC1	0.0497267	1	5.2577	1	8.34499	2.79272
13344	PDE8A	0.0497588	1	5.25583	1	8.34499	-0.375131
8737	AL512625.3	0.0498	1	5.25344	1	8.34499	-2.76775
10336	FRMD4A	0.0499325	1	5.24577	1	8.34499	0.88257
2006	STRN	0.0501862	1	5.23117	1	8.34499	-0.365975
16304	AC011498.4	0.050202	1	5.23026	1	8.34499	1.43172
1841	RSAD2	0.0507253	1	5.20043	1	8.34499	2.16925
2759	ALS2CR12	0.0514477	1	5.15989	1	8.34499	-1.8119
18670	FAM90A1	0.0514619	1	5.1591	1	8.34499	-1.68616
2137	PELI1	0.0519497	1	5.13214	1	8.34499	0.482398
6037	ADGRF1	0.0520289	1	5.12779	1	8.34499	-0.610354
5121	TNFAIP8	0.0520879	1	5.12456	1	8.34499	-0.274456
1642	TGFB2	0.0521355	1	5.12196	1	8.34499	-0.596533
7086	IFRD1	0.0524522	1	5.1047	1	8.34499	-0.448141
16070	SALL4	0.0526249	1	5.09535	1	8.34499	1.71046
4293	TMPRSS11A	0.0526752	1	5.09263	1	8.34499	-2.17637
3184	CTDSPL	0.0527939	1	5.08623	1	8.34499	-0.518907
17355	PEG3	0.0530944	1	5.07011	1	8.34499	-1.03888
5673	HIST1H1E	0.0531104	1	5.06926	1	8.34499	-0.42138
4801	SPEF2	0.0532165	1	5.0636	1	8.34499	0.663531
16656	GDF15	0.053236	1	5.06255	1	8.34499	0.656912
3673	CFAP100	0.0533503	1	5.05648	1	8.34499	1.95168
12384	BRMS1L	0.0534606	1	5.05062	1	8.34499	-0.581588
10024	C11orf97	0.0537468	1	5.03552	1	8.34499	2.1211
6623	CDCA7L	0.0539461	1	5.02505	1	8.34499	-0.364155
6624	RAPGEF5	0.0540532	1	5.01945	1	8.34499	-0.681504
16003	EPPIN	0.0546146	1	4.99031	1	8.34499	1.24106
3461	SNTN	0.0546173	1	4.99017	1	8.34499	1.08557
4428	ADH6	0.0549318	1	4.97401	1	8.34499	1.4427e+08
4094	CFAP99	0.0551281	1	4.96399	1	8.34499	3.49938
8287	NDUFAF6	0.0559154	1	4.92423	1	8.34499	-0.428393
2017	CYP1B1	0.0559831	1	4.92085	1	8.34499	-2.78754
7557	MTRNR2L10	0.0560012	1	4.91994	1	8.34499	-0.994148
7915	CLDN23	0.0560229	1	4.91886	1	8.34499	-0.76928
7466	MIR222HG	0.056099	1	4.91506	1	8.34499	0.939612
4892	PART1	0.0567226	1	4.8842	1	8.34499	-0.478316
971	DENND2C	0.0568696	1	4.87699	1	8.34499	-0.451757
16316	KDM4B	0.0570655	1	4.86741	1	8.34499	-0.742025
1212	ASH1L-AS1	0.057168	1	4.86242	1	8.34499	0.881887
2392	C2orf40	0.0571753	1	4.86206	1	8.34499	1.81916
11136	RERG	0.057225	1	4.85965	1	8.34499	-0.731112
17850	AL118516.1	0.0572293	1	4.85944	1	8.34499	0.551584
14958	DBF4B	0.0578515	1	4.82941	1	8.34499	1.67747
15855	AL390198.1	0.0581294	1	4.81613	1	8.34499	-1.23527
4958	UTP15	0.0582661	1	4.80963	1	8.34499	-0.652644
4745	C5orf49	0.0584351	1	4.80162	1	8.34499	1.03685
19104	C2orf27B	0.0584672	1	4.8001	1	8.34499	3.22175
16708	ZNF714	0.0584687	1	4.80003	1	8.34499	0.631637
17215	KLK10	0.0586181	1	4.79298	1	8.34499	-0.792463
15556	AC090371.1	0.058739	1	4.78729	1	8.34499	1.79531
9048	TTC16	0.0590379	1	4.77328	1	8.34499	2.00923
17975	KCNE1	0.0591408	1	4.76848	1	8.34499	-2.02217
7940	LONRF1	0.0592614	1	4.76287	1	8.34499	-0.403899
3566	TMPRSS7	0.0594157	1	4.7557	1	8.34499	-1.42863
5927	SRSF3	0.0594503	1	4.7541	1	8.34499	-0.38884
14699	NUFIP2	0.0597972	1	4.7381	1	8.34499	-0.293379
10203	JHY	0.0598941	1	4.73365	1	8.34499	-0.885435
8474	LYPD2	0.0599016	1	4.73331	1	8.34499	-1.12131
7098	CAV1	0.0599027	1	4.73326	1	8.34499	-1.19656
3988	GMNC	0.0602157	1	4.71895	1	8.34499	-1.09649
3579	AC074044.1	0.0603293	1	4.71379	1	8.34499	-1.03887
1451	AL445228.2	0.060689	1	4.6975	1	8.34499	1.4427e+08
8445	NDRG1	0.0608894	1	4.68848	1	8.34499	-0.667683
2727	AC013264.1	0.061001	1	4.68348	1	8.34499	1.53264
10070	CWF19L2	0.0615898	1	4.65726	1	8.34499	-0.377694
1066	HIST2H2AC	0.0618195	1	4.64711	1	8.34499	-0.924938
11829	LRRC43	0.0622194	1	4.62957	1	8.34499	-1.46201
472	SNIP1	0.0628686	1	4.60139	1	8.34499	-0.392991
5690	HIST1H4H	0.0632549	1	4.5848	1	8.34499	-0.76895
17985	AP000692.2	0.06348	1	4.57519	1	8.34499	-0.697652
10501	TFAM	0.063612	1	4.56958	1	8.34499	-0.401744
2717	DNAH7	0.0636671	1	4.56724	1	8.34499	0.976041
19302	AL731577.1	0.063737	1	4.56427	1	8.34499	4.01933
16354	TRIP10	0.0637913	1	4.56198	1	8.34499	-0.459153
4323	AC093677.2	0.063947	1	4.55539	1	8.34499	-0.585357
11835	ZCCHC8	0.0639613	1	4.55479	1	8.34499	-0.400712
1863	HPCAL1	0.064044	1	4.5513	1	8.34499	-0.539379
5799	TNF	0.0640961	1	4.54911	1	8.34499	3.37963
6362	PHACTR2	0.0641488	1	4.5469	1	8.34499	-0.446791
7599	FOXO4	0.0642042	1	4.54457	1	8.34499	-0.737069
13289	MORF4L1	0.0642843	1	4.54121	1	8.34499	-0.302105
5225	BRD8	0.064295	1	4.54076	1	8.34499	-0.366949
3768	PXYLP1	0.0645482	1	4.53018	1	8.34499	0.773011
5608	AL008729.2	0.0646248	1	4.52699	1	8.34499	1.4427e+08
1338	FAM78B	0.064895	1	4.51577	1	8.34499	3.10915
2642	AC079305.1	0.065004	1	4.51126	1	8.34499	-1.34814
6466	C6orf118	0.0650136	1	4.51086	1	8.34499	1.38183
14409	GLTPD2	0.0650766	1	4.50826	1	8.34499	-1.05807
17379	ZIK1	0.0654007	1	4.49493	1	8.34499	-1.00967
12682	ZC3H14	0.065556	1	4.48857	1	8.34499	-0.350657
7944	TUSC3	0.0656719	1	4.48384	1	8.34499	0.354293
6827	CLIP2	0.0657656	1	4.48002	1	8.34499	2.49181
14775	CCL5	0.0658097	1	4.47823	1	8.34499	1.53153
9065	SLC25A25-AS1	0.0662012	1	4.46236	1	8.34499	0.982451
3653	MYLK	0.0663272	1	4.45728	1	8.34499	3.3163
17385	ZNF154	0.0664485	1	4.4524	1	8.34499	-0.746375
8157	AC120042.3	0.0668192	1	4.43756	1	8.34499	1.4427e+08
13531	BRICD5	0.0668437	1	4.43658	1	8.34499	-1.18377
15794	AL035448.1	0.0669691	1	4.43158	1	8.34499	1.4427e+08
1418	TOR1AIP1	0.0670241	1	4.4294	1	8.34499	-0.370106
6864	MAGI2	0.0671159	1	4.42575	1	8.34499	0.840019
13963	FTO	0.0673482	1	4.41656	1	8.34499	0.395932
20469	AL445623.2	0.067367	1	4.41581	1	8.34499	1.4427e+08
9994	EED	0.0674152	1	4.41391	1	8.34499	-0.428143
2957	ARL4C	0.0674637	1	4.412	1	8.34499	0.652525
14574	CENPV	0.0677452	1	4.40093	1	8.34499	0.576165
15728	NSFL1C	0.0678067	1	4.39852	1	8.34499	-0.446755
3628	POLQ	0.0680256	1	4.38997	1	8.34499	2.61747
16598	KLF2	0.0680616	1	4.38856	1	8.34499	0.236287
10605	PLAU	0.0681307	1	4.38588	1	8.34499	3.77639
3666	ALG1L	0.0681509	1	4.38509	1	8.34499	0.959142
4874	GPX8	0.0686109	1	4.36727	1	8.34499	-0.35981
15657	VPS4B	0.0689607	1	4.35382	1	8.34499	-0.388597
8433	GSDMC	0.068979	1	4.35312	1	8.34499	-0.861172
9082	SPTAN1	0.0690312	1	4.35112	1	8.34499	-0.33956
16652	IQCN	0.0691274	1	4.34744	1	8.34499	1.22373
5021	TMEM161B	0.0691535	1	4.34644	1	8.34499	-0.476217
5389	CYFIP2	0.0691689	1	4.34586	1	8.34499	0.485641
16889	CAPN12	0.0694132	1	4.33655	1	8.34499	-0.676222
6378	UST	0.0694256	1	4.33608	1	8.34499	-0.804227
7946	FGF20	0.0694312	1	4.33587	1	8.34499	0.948811
17949	URB1-AS1	0.0694686	1	4.33445	1	8.34499	0.446325
3897	TMEM212	0.0696116	1	4.32902	1	8.34499	2.13588
9445	SAA1	0.0696209	1	4.32867	1	8.34499	-1.1834
3147	NEK10	0.0697099	1	4.3253	1	8.34499	1.02671
7941	TRMT9B	0.0697303	1	4.32453	1	8.34499	1.08227
709	ITGB3BP	0.0698419	1	4.32032	1	8.34499	-0.568058
9531	HSD17B12	0.0699024	1	4.31804	1	8.34499	-0.317583
11666	HCFC2	0.070151	1	4.3087	1	8.34499	-0.366115
15976	OSER1	0.0703053	1	4.30292	1	8.34499	-0.403945
8336	KLF10	0.0703793	1	4.30015	1	8.34499	0.744086
11743	RPL6	0.0704456	1	4.29768	1	8.34499	-0.319228
12042	CCDC122	0.0705268	1	4.29465	1	8.34499	-0.503203
16095	C20orf85	0.0708335	1	4.28326	1	8.34499	1.09258
3851	RARRES1	0.0708583	1	4.28235	1	8.34499	1.06699
17292	LENG8-AS1	0.07099	1	4.27748	1	8.34499	1.35083
3075	VHL	0.0712463	1	4.26803	1	8.34499	-0.523433
10520	NRBF2	0.0713111	1	4.26565	1	8.34499	-0.483435
615	PDZK1IP1	0.0714259	1	4.26144	1	8.34499	-0.403903
17217	KLK11	0.0714285	1	4.26135	1	8.34499	-0.449701
345	CD164L2	0.0715481	1	4.25697	1	8.34499	1.32476
15626	TCF4-AS2	0.071696	1	4.25157	1	8.34499	1.4427e+08
14539	SCO1	0.071698	1	4.2515	1	8.34499	-0.483795
17682	IL2RB	0.0717907	1	4.24812	1	8.34499	3.64976
14867	KRT15	0.071842	1	4.24625	1	8.34499	0.578441
3519	CRYBG3	0.0720319	1	4.23935	1	8.34499	-0.400914
10855	CCDC186	0.0720858	1	4.2374	1	8.34499	-0.386082
9932	POLD3	0.0721687	1	4.2344	1	8.34499	-0.466235
5678	AL031777.3	0.0725793	1	4.21961	1	8.34499	-0.993446
8620	IFNE	0.0726655	1	4.21651	1	8.34499	2.39589
10651	LDB3	0.0728214	1	4.21093	1	8.34499	1.3217
1151	AL162258.2	0.0728785	1	4.20889	1	8.34499	1.3937
5758	HCG18	0.0728818	1	4.20877	1	8.34499	-0.548416
5035	FAM172A	0.073029	1	4.20353	1	8.34499	-0.327352
10584	DNAJC9-AS1	0.0731763	1	4.19828	1	8.34499	1.4427e+08
10027	AMOTL1	0.0733149	1	4.19336	1	8.34499	-1.49944
11639	APAF1	0.0734711	1	4.18784	1	8.34499	-0.432978
3990	FGF12	0.0735442	1	4.18525	1	8.34499	1.45661
13266	UBE2Q2	0.073751	1	4.17797	1	8.34499	-0.362279
16388	CERS4	0.0737624	1	4.17757	1	8.34499	0.486344
10055	MMP10	0.0737799	1	4.17695	1	8.34499	-1.12672
19891	SPINK4	0.0740639	1	4.16699	1	8.34499	1.4427e+08
8828	AL606807.1	0.074214	1	4.16175	1	8.34499	1.4427e+08
10496	DKK1	0.0742175	1	4.16162	1	8.34499	1.60548
12226	GAS6-AS1	0.0742447	1	4.16068	1	8.34499	3.63416
14795	DUSP14	0.0742562	1	4.16028	1	8.34499	-0.470631
1137	SPRR2A	0.0744847	1	4.15232	1	8.34499	-2.32389
7012	AC105446.1	0.0745118	1	4.15138	1	8.34499	2.86946
15148	MAP3K3	0.0745864	1	4.14879	1	8.34499	-0.406491
3251	KIAA1143	0.0750035	1	4.13439	1	8.34499	-0.396057
15345	BAIAP2-DT	0.0752022	1	4.12756	1	8.34499	0.879707
11423	PA2G4	0.0752513	1	4.12587	1	8.34499	-0.314574
9936	NEU3	0.0753595	1	4.12217	1	8.34499	-0.821669
9477	CCDC34	0.0755381	1	4.11606	1	8.34499	0.672563
15535	AQP4	0.0756093	1	4.11364	1	8.34499	-0.749142
7152	NRF1	0.0757648	1	4.10835	1	8.34499	-0.703282
8741	ZNF658	0.0759942	1	4.10057	1	8.34499	-0.47011
15776	TRMT6	0.0761473	1	4.09539	1	8.34499	-0.416164
11392	HNRNPA1	0.0762414	1	4.09221	1	8.34499	-0.24337
15981	PKIG	0.0765578	1	4.08158	1	8.34499	0.717357
13418	TTC23	0.0765956	1	4.08031	1	8.34499	-0.503905
15662	SERPINB3	0.0767994	1	4.07349	1	8.34499	-0.550328
6893	GTPBP10	0.0768428	1	4.07204	1	8.34499	-0.420624
5112	AC034236.2	0.0769725	1	4.06772	1	8.34499	1.82961
12253	AL161668.3	0.0774738	1	4.05109	1	8.34499	1.4427e+08
9225	GRIN1	0.0776746	1	4.04447	1	8.34499	1.85957
5000	AC008771.1	0.0777899	1	4.04068	1	8.34499	-0.494411
6266	MAN1A1	0.0778614	1	4.03833	1	8.34499	-0.524801
6217	MICAL1	0.0780998	1	4.03053	1	8.34499	1.11672
8450	AC083843.3	0.0782879	1	4.02438	1	8.34499	-0.944494
17032	ZNF229	0.0782973	1	4.02408	1	8.34499	-0.9546
1139	S100A9	0.0789189	1	4.00393	1	8.34499	-0.91009
15427	COLEC12	0.0790544	1	3.99956	1	8.34499	-1.47773
17532	RSPH14	0.0790547	1	3.99955	1	8.34499	2.52164
14649	C17orf51	0.0790976	1	3.99817	1	8.34499	-0.783262
17687	CARD10	0.0794058	1	3.98829	1	8.34499	-1.05322
9438	KCNC1	0.0800707	1	3.96712	1	8.34499	2.40418
18030	RSPH1	0.0800932	1	3.96641	1	8.34499	0.874481
19220	AOC1	0.0806495	1	3.94888	1	8.34499	1.5674
15192	ARSG	0.0806748	1	3.94809	1	8.34499	-0.401743
9345	HBB	0.0807284	1	3.94641	1	8.34499	3.02114
96	GPR153	0.080796	1	3.94429	1	8.34499	-1.10758
7066	HBP1	0.0809669	1	3.93895	1	8.34499	-0.354006
7984	PDLIM2	0.0810268	1	3.93708	1	8.34499	-0.271375
16149	MHENCR	0.0816349	1	3.91821	1	8.34499	0.999918
11157	AC053513.1	0.0817237	1	3.91547	1	8.34499	1.4427e+08
13439	TARSL2	0.081783	1	3.91364	1	8.34499	-0.420656
10037	MAML2	0.0818032	1	3.91302	1	8.34499	0.372275
15069	UTP18	0.0822964	1	3.89788	1	8.34499	-0.437999
17229	SPACA6	0.0825027	1	3.89159	1	8.34499	1.26525
17914	CXADR	0.082594	1	3.88881	1	8.34499	-0.285235
1237	AL139412.1	0.0826991	1	3.88561	1	8.34499	-1.24542
2399	LIMS1	0.0827344	1	3.88454	1	8.34499	-0.365051
4284	IGFBP7	0.0829175	1	3.87899	1	8.34499	1.31406
10311	ITIH5	0.082931	1	3.87858	1	8.34499	1.4427e+08
11535	AC020656.2	0.0829977	1	3.87656	1	8.34499	2.14081
11131	WBP11	0.0830261	1	3.87571	1	8.34499	-0.30781
14754	CCL2	0.0830345	1	3.87545	1	8.34499	2.56039
4696	ANKRD37	0.0832308	1	3.86953	1	8.34499	-0.367984
14354	MIR22HG	0.083295	1	3.86759	1	8.34499	-0.470183
16776	ZNF302	0.0833891	1	3.86476	1	8.34499	-0.461144
9047	CFAP157	0.0835072	1	3.86122	1	8.34499	1.4537
829	GLMN	0.0838394	1	3.85128	1	8.34499	-0.603607
4342	SHROOM3	0.0838762	1	3.85018	1	8.34499	-0.32721
18736	LINC02315	0.0839283	1	3.84863	1	8.34499	1.4427e+08
1041	FMO5	0.0841597	1	3.84174	1	8.34499	0.457039
3105	SLC6A6	0.0842042	1	3.84042	1	8.34499	0.369091
3420	ACTR8	0.0842345	1	3.83952	1	8.34499	-0.486078
5383	GEMIN5	0.0842939	1	3.83776	1	8.34499	-0.482424
2078	MSH6	0.0843619	1	3.83574	1	8.34499	-0.343168
18550	AL359922.2	0.0844317	1	3.83368	1	8.34499	1.4427e+08
1692	ACBD3-AS1	0.0846203	1	3.82811	1	8.34499	1.61858
10093	C11orf88	0.0849357	1	3.81883	1	8.34499	1.00271
17321	UBE2S	0.0849726	1	3.81775	1	8.34499	-0.419313
13723	CCP110	0.0851001	1	3.81401	1	8.34499	-0.506124
6599	SCIN	0.0855209	1	3.80172	1	8.34499	-0.609704
17247	ZNF880	0.0855531	1	3.80079	1	8.34499	-0.784306
15824	CRNKL1	0.0856917	1	3.79676	1	8.34499	-0.383185
484	UTP11	0.0859793	1	3.78843	1	8.34499	-0.436034
937	PIFO	0.0859927	1	3.78805	1	8.34499	1.20818
15415	FN3KRP	0.0860864	1	3.78534	1	8.34499	-0.595877
5589	TFAP2A-AS1	0.0861119	1	3.7846	1	8.34499	-1.02983
10540	DDX21	0.0861953	1	3.7822	1	8.34499	-0.42558
3316	IMPDH2	0.0862126	1	3.7817	1	8.34499	-0.376031
11362	EIF4B	0.0865089	1	3.77319	1	8.34499	-0.333168
2160	PNO1	0.0866348	1	3.76958	1	8.34499	-0.422627
1299	PPOX	0.0866833	1	3.7682	1	8.34499	0.816872
14316	ZNF276	0.0867216	1	3.7671	1	8.34499	-0.492601
10835	RBM20	0.0867804	1	3.76542	1	8.34499	1.76747
10822	CFAP43	0.0868066	1	3.76467	1	8.34499	1.2531
5862	BRD2	0.0872844	1	3.75108	1	8.34499	-0.338321
1640	RRP15	0.0873736	1	3.74856	1	8.34499	-0.313752
1866	NOL10	0.0875446	1	3.74372	1	8.34499	-0.435912
8427	CASC8	0.0877962	1	3.73663	1	8.34499	-0.637639
17142	FUT2	0.088391	1	3.71997	1	8.34499	-0.361582
13109	GCNT3	0.0884584	1	3.71809	1	8.34499	-1.17467
1773	EDARADD	0.0884593	1	3.71807	1	8.34499	-0.334673
15676	FBXO15	0.0886133	1	3.71378	1	8.34499	1.24692
9792	AP006287.2	0.0890588	1	3.70144	1	8.34499	1.00295
15963	MAFB	0.0892043	1	3.69742	1	8.34499	-0.381567
10381	MSRB2	0.0893884	1	3.69236	1	8.34499	0.352509
11252	AC008014.1	0.0894873	1	3.68964	1	8.34499	1.16834
7195	TRIM24	0.0898537	1	3.67961	1	8.34499	-0.341266
14992	NSF	0.0899504	1	3.67697	1	8.34499	-0.501902
18691	AC025165.2	0.0900053	1	3.67548	1	8.34499	1.4427e+08
10398	ACBD5	0.0902228	1	3.66956	1	8.34499	-0.393395
7739	IL13RA1	0.0902401	1	3.66909	1	8.34499	-0.271316
1244	MRPL24	0.0902972	1	3.66754	1	8.34499	0.293923
617	CMPK1	0.0911638	1	3.64417	1	8.34499	-0.378213
13255	MAN2C1	0.0912586	1	3.64163	1	8.34499	0.611371
19939	VSTM5	0.0913203	1	3.63998	1	8.34499	1.4427e+08
6073	KIAA1586	0.0913588	1	3.63895	1	8.34499	-0.47514
6646	AC004520.1	0.0913993	1	3.63787	1	8.34499	-1.18208
1587	CD55	0.0915262	1	3.63448	1	8.34499	-0.477278
13140	SNX22	0.0916965	1	3.62995	1	8.34499	2.77274
6799	SBDS	0.0917807	1	3.62771	1	8.34499	-0.390804
14051	PDP2	0.0917947	1	3.62734	1	8.34499	0.606886
17568	AL022323.4	0.0918336	1	3.6263	1	8.34499	1.2029
11356	KRT6A	0.091853	1	3.62579	1	8.34499	1.16738
7982	AC037459.2	0.0918706	1	3.62532	1	8.34499	1.38236
1160	CRTC2	0.0919508	1	3.62319	1	8.34499	-0.640627
13909	TRIM72	0.0919849	1	3.62229	1	8.34499	-2.48437
574	TCTEX1D4	0.0920073	1	3.6217	1	8.34499	0.873402
7770	SMARCA1	0.0921776	1	3.61719	1	8.34499	-0.404899
4667	HPGD	0.0922482	1	3.61533	1	8.34499	-0.921033
7400	TXLNG	0.092389	1	3.61162	1	8.34499	-0.350685
13098	AQP9	0.0925062	1	3.60853	1	8.34499	2.56264
6214	AL359711.2	0.0925977	1	3.60613	1	8.34499	1.29328
11581	LRRIQ1	0.0928138	1	3.60046	1	8.34499	0.836573
6879	CROT	0.0928158	1	3.60041	1	8.34499	-0.484585
10704	TBC1D12	0.0929718	1	3.59632	1	8.34499	-0.538112
9716	GPR137	0.0929752	1	3.59624	1	8.34499	-0.484898
1665	TLR5	0.0930632	1	3.59394	1	8.34499	-0.261243
11188	MRPS35	0.0931667	1	3.59124	1	8.34499	-0.453458
9421	BTBD10	0.0932331	1	3.58951	1	8.34499	-0.468736
11632	CFAP54	0.0932583	1	3.58885	1	8.34499	1.27397
12437	ATL1	0.0932768	1	3.58837	1	8.34499	-0.385637
16566	DNAJB1	0.0935748	1	3.58063	1	8.34499	-0.358702
1120	RIIAD1	0.0935861	1	3.58034	1	8.34499	1.4459
17242	ZNF836	0.0936461	1	3.57879	1	8.34499	-0.536366
11679	NUAK1	0.0938307	1	3.57401	1	8.34499	0.609265
1049	NBPF14	0.0939032	1	3.57214	1	8.34499	-0.608362
9382	AKIP1	0.0939196	1	3.57172	1	8.34499	-0.420196
17641	PIK3IP1-AS1	0.0940103	1	3.56938	1	8.34499	2.12923
8822	S1PR3	0.0943851	1	3.55975	1	8.34499	-2.12695
2019	AC011247.1	0.0944113	1	3.55908	1	8.34499	1.4427e+08
7081	THAP5	0.0945607	1	3.55525	1	8.34499	-0.56569
4321	CXCL2	0.0946408	1	3.55321	1	8.34499	0.982973
6887	STEAP4	0.0946694	1	3.55248	1	8.34499	-0.601699
2783	ICOS	0.0948093	1	3.54891	1	8.34499	1.4427e+08
16269	GNA15	0.0948797	1	3.54712	1	8.34499	-0.389999
5269	TMCO6	0.0950961	1	3.54162	1	8.34499	0.5651
8175	ADHFE1	0.0951133	1	3.54118	1	8.34499	0.838906
11840	HCAR2	0.095299	1	3.53647	1	8.34499	0.366339
10183	CBL	0.0955316	1	3.5306	1	8.34499	-0.452208
5057	ERAP2	0.09561	1	3.52862	1	8.34499	2.11597
12032	NAA16	0.0958032	1	3.52376	1	8.34499	-0.510176
14534	CFAP52	0.0959475	1	3.52013	1	8.34499	1.20474
7321	AC009403.1	0.096266	1	3.51216	1	8.34499	0.587322
14828	PGAP3	0.0964288	1	3.50809	1	8.34499	-0.405883
12278	REM2	0.0966354	1	3.50295	1	8.34499	-2.77185
8132	TGS1	0.0968614	1	3.49734	1	8.34499	-0.395744
11682	TCP11L2	0.096889	1	3.49666	1	8.34499	0.383629
14470	ELP5	0.0969618	1	3.49485	1	8.34499	-0.741126
10001	AP001528.2	0.0971298	1	3.4907	1	8.34499	-0.802632
7730	AMOT	0.0972162	1	3.48857	1	8.34499	-0.379139
7936	FAM86B1	0.0973505	1	3.48526	1	8.34499	-0.896207
17236	ZNF615	0.0976845	1	3.47705	1	8.34499	-0.540714
16472	CCDC151	0.097878	1	3.47231	1	8.34499	3.64402
17912	MIR99AHG	0.0980502	1	3.46811	1	8.34499	0.266726
14323	DBNDD1	0.0982196	1	3.46398	1	8.34499	-1.00858
12156	DNAJC3-DT	0.0982811	1	3.46248	1	8.34499	-0.555661
3238	ABHD5	0.0982943	1	3.46216	1	8.34499	-0.382072
15039	DLX4	0.0983044	1	3.46191	1	8.34499	1.4427e+08
4609	RNF175	0.0983054	1	3.46189	1	8.34499	1.65333
2110	VRK2	0.0983969	1	3.45967	1	8.34499	-0.354932
9821	C11orf80	0.0985208	1	3.45666	1	8.34499	-0.693883
7278	RARRES2	0.0985392	1	3.45621	1	8.34499	1.08582
4685	IRF2	0.0986098	1	3.4545	1	8.34499	-0.342345
15664	SERPINB2	0.0986118	1	3.45445	1	8.34499	-0.516993
5155	SLC12A2	0.098669	1	3.45307	1	8.34499	-0.388666
14503	EFNB3	0.0986714	1	3.45301	1	8.34499	1.4427e+08
9896	LRTOMT	0.0986997	1	3.45233	1	8.34499	0.701496
17227	ZNF175	0.0989103	1	3.44724	1	8.34499	-0.608812
2401	CCDC138	0.0992927	1	3.43803	1	8.34499	-0.471293
12550	MPP5	0.0993563	1	3.43651	1	8.34499	-0.405715
9005	MORN5	0.0993616	1	3.43638	1	8.34499	1.49553
3211	RPL14	0.0995111	1	3.4328	1	8.34499	-0.273934
16042	ZFAS1	0.0995761	1	3.43124	1	8.34499	-0.459869
8352	LRP12	0.0996222	1	3.43014	1	8.34499	-0.581422
12065	NUDT15	0.0996308	1	3.42994	1	8.34499	-0.273263
12929	IVD	0.0997422	1	3.42728	1	8.34499	-0.470128
2224	AC005041.1	0.100018	1	3.42071	1	8.34499	-0.823009
12467	SAMD4A	0.100052	1	3.41989	1	8.34499	1.10866
3230	ACKR2	0.100058	1	3.41974	1	8.34499	-1.33488
10561	UNC5B	0.100344	1	3.41296	1	8.34499	-0.852772
2024	DHX57	0.100346	1	3.41292	1	8.34499	-0.598405
13177	IQCH	0.100709	1	3.40435	1	8.34499	2.16037
14378	ASPA	0.100812	1	3.40193	1	8.34499	1.4427e+08
6899	AKAP9	0.101115	1	3.3948	1	8.34499	-0.365932
11678	C12orf75	0.101208	1	3.39262	1	8.34499	1.00224
11890	RIMBP2	0.101387	1	3.38843	1	8.34499	1.4427e+08
11366	IGFBP6	0.101431	1	3.38741	1	8.34499	2.68909
1000	PHGDH	0.101472	1	3.38645	1	8.34499	-0.58634
8432	AC103718.1	0.101553	1	3.38455	1	8.34499	0.958243
7894	TDRP	0.101567	1	3.38424	1	8.34499	1.18317
6439	C6orf99	0.101653	1	3.38223	1	8.34499	-0.693242
12285	AL132780.2	0.102195	1	3.36965	1	8.34499	1.81334
11015	AC006064.2	0.102201	1	3.36952	1	8.34499	1.47894
14967	AC142472.1	0.102205	1	3.36943	1	8.34499	-0.778406
13144	TRIP4	0.102343	1	3.36622	1	8.34499	-0.385659
8812	GOLM1	0.102398	1	3.36496	1	8.34499	-0.259429
16252	GADD45B	0.102413	1	3.36461	1	8.34499	0.583459
19664	EPHA3	0.102489	1	3.36287	1	8.34499	1.4427e+08
197	FAM131C	0.102758	1	3.35668	1	8.34499	1.6924
10748	AL391684.1	0.102983	1	3.35152	1	8.34499	2.063
359	PTAFR	0.103178	1	3.34707	1	8.34499	-0.752163
3630	GOLGB1	0.103291	1	3.34449	1	8.34499	-0.456129
15156	PRR29-AS1	0.103454	1	3.34077	1	8.34499	1.4427e+08
13802	SULT1A2	0.10348	1	3.34018	1	8.34499	1.25933
6652	HOXA1	0.103546	1	3.33868	1	8.34499	1.18425
18167	AL355388.2	0.103611	1	3.3372	1	8.34499	1.4427e+08
9439	SERGEF	0.103775	1	3.33346	1	8.34499	-0.53166
16829	COX7A1	0.103837	1	3.33207	1	8.34499	-0.726616
3934	B3GNT5	0.103944	1	3.32964	1	8.34499	0.339321
4511	NDNF	0.104174	1	3.32446	1	8.34499	0.991644
2913	AGFG1	0.104377	1	3.31986	1	8.34499	-0.363118
4280	REST	0.104515	1	3.31676	1	8.34499	-0.276326
14064	KIAA0895L	0.104816	1	3.31001	1	8.34499	0.612891
18271	STAC	0.105168	1	3.30216	1	8.34499	2.7871
9895	AP002490.1	0.105173	1	3.30205	1	8.34499	1.9032
13097	ALDH1A2	0.105262	1	3.30007	1	8.34499	1.4427e+08
5593	PAK1IP1	0.105674	1	3.29092	1	8.34499	-0.428029
118	AL034417.2	0.105934	1	3.28516	1	8.34499	-0.546445
4518	BBS12	0.106056	1	3.28248	1	8.34499	-0.783189
2025	MORN2	0.106114	1	3.28121	1	8.34499	0.741875
8884	TSTD2	0.106138	1	3.28068	1	8.34499	-0.349514
7573	ZXDA	0.1062	1	3.27931	1	8.34499	-0.714195
15101	RNF43	0.106206	1	3.27918	1	8.34499	0.608039
7101	ST7-AS1	0.106225	1	3.27875	1	8.34499	1.0525
19129	CAMP	0.106312	1	3.27683	1	8.34499	1.4427e+08
9363	RRP8	0.106482	1	3.2731	1	8.34499	-0.306966
17780	AL021453.1	0.106694	1	3.26846	1	8.34499	0.857478
7909	AGPAT5	0.10679	1	3.26637	1	8.34499	0.570763
4532	LARP1B	0.106991	1	3.26198	1	8.34499	-0.564977
1680	LBR	0.107091	1	3.2598	1	8.34499	-0.352913
16427	ICAM1	0.107152	1	3.25847	1	8.34499	1.23942
11877	AC073592.1	0.107275	1	3.2558	1	8.34499	1.71177
7978	PHYHIP	0.107572	1	3.24937	1	8.34499	1.4427e+08
5227	CDC23	0.10758	1	3.2492	1	8.34499	-0.435574
2751	ORC2	0.107596	1	3.24885	1	8.34499	-0.395052
10778	DPCD	0.107604	1	3.24867	1	8.34499	0.574849
5597	MAK	0.107832	1	3.24374	1	8.34499	1.89257
1793	ADSS	0.108081	1	3.23837	1	8.34499	-0.245602
3965	ETV5	0.108102	1	3.23793	1	8.34499	1.30614
17233	ZNF649	0.108141	1	3.2371	1	8.34499	-0.639536
6821	ELN	0.10824	1	3.23497	1	8.34499	1.64062
10959	CCDC77	0.108251	1	3.23473	1	8.34499	-0.608135
10726	FRAT1	0.108589	1	3.2275	1	8.34499	-0.45155
11857	AC137767.1	0.108607	1	3.2271	1	8.34499	0.829575
7818	LDOC1	0.108749	1	3.22407	1	8.34499	-0.5168
8965	RGS3	0.108924	1	3.22034	1	8.34499	-0.572595
13171	RPL4	0.109069	1	3.21725	1	8.34499	-0.282396
10390	THNSL1	0.109191	1	3.21466	1	8.34499	-0.721112
7767	AL121601.1	0.109252	1	3.21337	1	8.34499	-1.04848
3955	AC107294.2	0.109455	1	3.20907	1	8.34499	-2.58043
10211	SPA17	0.109928	1	3.19909	1	8.34499	0.661158
16892	LGALS7B	0.110034	1	3.19686	1	8.34499	-1.25311
9389	DENND5A	0.1101	1	3.19548	1	8.34499	0.908728
4273	PPAT	0.110134	1	3.19476	1	8.34499	-0.560035
15663	SERPINB7	0.110187	1	3.19365	1	8.34499	-1.37122
4300	SULT1E1	0.110193	1	3.19352	1	8.34499	1.56397
14435	RABEP1	0.110302	1	3.19123	1	8.34499	-0.35391
7154	AC073320.1	0.110333	1	3.19058	1	8.34499	3.84608
9488	DCDC1	0.110427	1	3.18862	1	8.34499	1.66736
5816	SAPCD1-AS1	0.110457	1	3.18799	1	8.34499	1.5146
679	TMEM61	0.110556	1	3.18592	1	8.34499	0.707807
3025	AC024060.1	0.110644	1	3.18408	1	8.34499	1.13171
8693	AL133410.1	0.110691	1	3.1831	1	8.34499	1.45147
6398	RAET1L	0.110782	1	3.1812	1	8.34499	1.89798
17274	MYADM	0.110941	1	3.17791	1	8.34499	-0.460734
3582	BOC	0.11096	1	3.1775	1	8.34499	0.753988
9908	P2RY2	0.111241	1	3.17168	1	8.34499	-0.55218
16860	AC016590.3	0.111261	1	3.17126	1	8.34499	2.55539
17881	U62317.5	0.111344	1	3.16954	1	8.34499	1.51959
17003	ZNF576	0.111543	1	3.16543	1	8.34499	-0.392646
3182	GOLGA4	0.111573	1	3.16482	1	8.34499	-0.562102
4749	MIR4458HG	0.111606	1	3.16412	1	8.34499	0.647064
15120	TUBD1	0.111786	1	3.16042	1	8.34499	-0.353912
1311	HSPA6	0.111871	1	3.15866	1	8.34499	-1.26205
8075	AC069120.1	0.112121	1	3.15352	1	8.34499	1.4427e+08
15253	RECQL5	0.112187	1	3.15219	1	8.34499	-0.480534
15633	NARS	0.112284	1	3.15019	1	8.34499	-0.254865
11953	PABPC3	0.112542	1	3.14492	1	8.34499	-1.19993
10329	OPTN	0.112621	1	3.14331	1	8.34499	-0.529712
17784	CENPM	0.113093	1	3.1337	1	8.34499	1.07881
9816	RBM14-RBM4	0.113529	1	3.12489	1	8.34499	1.52339
2536	RIF1	0.113614	1	3.12317	1	8.34499	-0.394801
6294	TMEM200A	0.11373	1	3.12083	1	8.34499	1.28861
10913	CTBP2	0.113773	1	3.11997	1	8.34499	-0.397817
14652	WSB1	0.114086	1	3.11368	1	8.34499	-0.254823
7627	ZDHHC15	0.114214	1	3.11112	1	8.34499	-0.710329
7329	DNAJB6	0.114255	1	3.11029	1	8.34499	-0.32732
2678	NUP35	0.114302	1	3.10936	1	8.34499	-0.466139
2486	CCDC74B	0.114404	1	3.10732	1	8.34499	1.98792
729	SERBP1	0.114488	1	3.10564	1	8.34499	-0.272837
7570	SPIN2A	0.114525	1	3.1049	1	8.34499	1.38794
8500	ZNF707	0.114555	1	3.10431	1	8.34499	-1.04761
1621	FAM71A	0.114559	1	3.10422	1	8.34499	1.50202
17565	KIAA1671	0.114963	1	3.09618	1	8.34499	0.39003
4513	ANXA5	0.115031	1	3.09484	1	8.34499	-0.436348
5402	FABP6	0.115158	1	3.09232	1	8.34499	1.328
12375	AL121603.2	0.115388	1	3.08777	1	8.34499	0.713107
3317	AC137630.3	0.115552	1	3.08453	1	8.34499	1.8185
10285	AKR1C1	0.115554	1	3.0845	1	8.34499	0.54711
14543	TMEM238L	0.115762	1	3.08039	1	8.34499	1.48818
4725	TRIP13	0.115872	1	3.07823	1	8.34499	0.859748
932	CEPT1	0.115907	1	3.07754	1	8.34499	0.470633
324	ZNF683	0.11594	1	3.07689	1	8.34499	1.4427e+08
17245	ZNF480	0.116018	1	3.07537	1	8.34499	-0.384184
6793	AC008267.5	0.116193	1	3.07194	1	8.34499	0.651684
3397	SEMA3G	0.116292	1	3.07	1	8.34499	1.4427e+08
11204	TSPAN11	0.116314	1	3.06956	1	8.34499	2.88763
7811	VGLL1	0.116351	1	3.06885	1	8.34499	-2.71718
6215	PPIL6	0.11649	1	3.06614	1	8.34499	0.693856
3544	NXPE3	0.116618	1	3.06363	1	8.34499	1.01971
6376	STXBP5	0.116714	1	3.06176	1	8.34499	-0.52635
1424	XPR1	0.116745	1	3.06116	1	8.34499	-0.450839
9304	BRSK2	0.116864	1	3.05885	1	8.34499	1.4427e+08
6509	PRKAR1B	0.116936	1	3.05745	1	8.34499	-1.13506
9330	OSBPL5	0.116943	1	3.05731	1	8.34499	-0.559698
13727	IQCK	0.117247	1	3.05142	1	8.34499	0.491182
9339	STIM1	0.117742	1	3.04187	1	8.34499	-0.4302
4656	AADAT	0.117905	1	3.03873	1	8.34499	0.914738
18423	CRISP3	0.118501	1	3.02732	1	8.34499	-1.27883
9983	PCF11	0.118572	1	3.02597	1	8.34499	-0.353174
16326	CATSPERD	0.11884	1	3.02086	1	8.34499	1.7541
175	C1orf158	0.118932	1	3.01912	1	8.34499	1.38561
8773	ANXA1	0.119558	1	3.00726	1	8.34499	-0.466384
2138	AC012368.1	0.119612	1	3.00625	1	8.34499	0.984718
4895	ERCC8	0.119617	1	3.00614	1	8.34499	0.538864
8640	DNAJA1	0.119693	1	3.00473	1	8.34499	-0.292654
8199	RPL7	0.119847	1	3.00183	1	8.34499	-0.380077
12629	PGF	0.119973	1	2.99945	1	8.34499	-2.08537
11580	TSPAN19	0.120059	1	2.99784	1	8.34499	1.20579
7441	LANCL3	0.120141	1	2.9963	1	8.34499	-0.614313
14813	RPL23	0.12023	1	2.99464	1	8.34499	-0.413901
15957	ACTR5	0.120501	1	2.98956	1	8.34499	-0.570642
15753	AL109976.1	0.120672	1	2.98637	1	8.34499	-0.538605
3919	USP13	0.120875	1	2.98259	1	8.34499	0.980748
8567	PUM3	0.120907	1	2.98201	1	8.34499	-0.313837
9409	GALNT18	0.121028	1	2.97976	1	8.34499	-0.731571
4921	AC010280.1	0.121249	1	2.97565	1	8.34499	2.4557
447	AC004865.2	0.121513	1	2.97078	1	8.34499	1.4427e+08
477	MANEAL	0.121605	1	2.96907	1	8.34499	0.831704
5148	C5orf63	0.121753	1	2.96635	1	8.34499	0.598125
7429	PDK3	0.121816	1	2.96519	1	8.34499	0.562312
6032	SLC25A27	0.122032	1	2.96121	1	8.34499	1.37419
15624	TCF4	0.122073	1	2.96046	1	8.34499	0.676899
6486	SMOC2	0.122088	1	2.96019	1	8.34499	1.6758
12938	C15orf62	0.122464	1	2.9533	1	8.34499	-0.558562
10344	MEIG1	0.123005	1	2.94343	1	8.34499	1.46811
9001	AL359644.1	0.123008	1	2.94338	1	8.34499	-2.00822
5744	OR2I1P	0.12303	1	2.94297	1	8.34499	1.4427e+08
12792	CKB	0.123128	1	2.94119	1	8.34499	0.429295
11169	CASC1	0.123161	1	2.94059	1	8.34499	0.990223
5766	PPP1R10	0.123604	1	2.93257	1	8.34499	-0.401471
20190	AL118505.1	0.123687	1	2.93107	1	8.34499	1.4427e+08
18773	AC025040.1	0.123758	1	2.9298	1	8.34499	1.4427e+08
8815	GAS1	0.123758	1	2.92979	1	8.34499	1.86496
14658	LYRM9	0.124091	1	2.92379	1	8.34499	0.430839
6692	SEPT7-AS1	0.124236	1	2.92119	1	8.34499	2.23978
18357	AC026785.2	0.1243	1	2.92006	1	8.34499	1.4427e+08
10283	KLF6	0.124385	1	2.91852	1	8.34499	0.337261
8748	FAM122A	0.124409	1	2.91809	1	8.34499	-0.328164
19676	PQLC2L	0.124464	1	2.91712	1	8.34499	1.4427e+08
8763	CEMIP2	0.124518	1	2.91614	1	8.34499	-0.595297
18326	LNX1-AS1	0.124534	1	2.91586	1	8.34499	1.4427e+08
10834	SMC3	0.124552	1	2.91554	1	8.34499	-0.331949
5670	HIST1H4C	0.124677	1	2.9133	1	8.34499	-0.785916
2649	OSBPL6	0.124787	1	2.91134	1	8.34499	0.869546
208	AL137802.2	0.124935	1	2.90871	1	8.34499	1.64126
8462	DENND3	0.125044	1	2.90677	1	8.34499	0.617238
8659	C9orf24	0.125123	1	2.90536	1	8.34499	0.894004
12452	TXNDC16	0.125124	1	2.90533	1	8.34499	-0.476582
16812	PROSER3	0.125291	1	2.90237	1	8.34499	1.13725
7889	SPRY3	0.125379	1	2.90081	1	8.34499	1.16096
10206	SCN3B	0.125539	1	2.89797	1	8.34499	1.4427e+08
3861	TRIM59	0.125581	1	2.89722	1	8.34499	-0.748873
4384	ARHGAP24	0.125596	1	2.89696	1	8.34499	0.492364
13831	PAGR1	0.125718	1	2.8948	1	8.34499	-0.799207
4679	ING2	0.125762	1	2.89402	1	8.34499	-0.427594
9509	NAT10	0.125901	1	2.89157	1	8.34499	-0.36725
8406	FER1L6	0.126037	1	2.88919	1	8.34499	-0.4586
15339	AC124319.2	0.126368	1	2.88337	1	8.34499	1.52632
3535	ABI3BP	0.126514	1	2.88081	1	8.34499	-0.901933
11724	RAD9B	0.126822	1	2.87541	1	8.34499	-3.08966
17879	ODF3B	0.126923	1	2.87365	1	8.34499	0.582586
1106	VPS72	0.126924	1	2.87363	1	8.34499	-0.421602
161	MAD2L2	0.127058	1	2.87129	1	8.34499	-0.469902
13422	LYSMD4	0.127315	1	2.86682	1	8.34499	-0.97923
16358	ZNF557	0.127322	1	2.86671	1	8.34499	-0.5918
3213	ZNF620	0.127444	1	2.86458	1	8.34499	-0.508046
6989	PPP1R35	0.127607	1	2.86176	1	8.34499	0.423139
2231	MRPL53	0.127736	1	2.85953	1	8.34499	-0.679418
10162	PHLDB1	0.127769	1	2.85895	1	8.34499	1.26161
6343	ECT2L	0.12788	1	2.85704	1	8.34499	1.16557
14670	SLC13A2	0.12788	1	2.85704	1	8.34499	-0.926703
10011	CHORDC1	0.127985	1	2.85522	1	8.34499	-0.416152
7991	AC107959.1	0.128006	1	2.85487	1	8.34499	1.95005
14824	PPP1R1B	0.128006	1	2.85487	1	8.34499	-0.878315
11587	C12orf29	0.128304	1	2.84973	1	8.34499	-0.27443
8203	STAU2-AS1	0.128352	1	2.8489	1	8.34499	2.075
5853	HLA-DQA1	0.128549	1	2.84551	1	8.34499	1.62821
4675	WWC2	0.128557	1	2.84538	1	8.34499	-0.444974
11537	AC020656.1	0.128585	1	2.8449	1	8.34499	-0.988799
5730	ZKSCAN4	0.128729	1	2.84243	1	8.34499	-0.693254
12259	SUPT16H	0.128843	1	2.84048	1	8.34499	-0.252335
3812	GPR171	0.129011	1	2.83761	1	8.34499	1.4427e+08
10891	AL731566.1	0.129099	1	2.83611	1	8.34499	2.36174
18868	FAM171A2	0.129146	1	2.8353	1	8.34499	-2.28541
5091	EPB41L4A	0.129257	1	2.83342	1	8.34499	-0.557942
13364	WDR93	0.129298	1	2.83271	1	8.34499	2.33329
10678	KIF20B	0.129344	1	2.83192	1	8.34499	-0.510789
403	DCDC2B	0.129494	1	2.82938	1	8.34499	1.97261
15518	RIOK3	0.129526	1	2.82883	1	8.34499	-0.430328
18911	SIGLEC1	0.129554	1	2.82835	1	8.34499	1.4427e+08
2360	EIF5B	0.129798	1	2.82422	1	8.34499	-0.31795
12787	EXOC3L4	0.129868	1	2.82303	1	8.34499	2.07958
10903	CPXM2	0.130123	1	2.81873	1	8.34499	3.02306
11962	WASF3	0.130233	1	2.81687	1	8.34499	-0.920517
3518	ARL6	0.130345	1	2.81497	1	8.34499	-0.558214
18592	AC026894.1	0.130585	1	2.81093	1	8.34499	1.4427e+08
14504	DNAH2	0.130713	1	2.80878	1	8.34499	1.58592
15899	AHCY	0.130813	1	2.80711	1	8.34499	-0.310171
5188	VDAC1	0.130887	1	2.80586	1	8.34499	-0.261772
9188	CCDC187	0.131006	1	2.80387	1	8.34499	1.14632
4812	CPLANE1	0.131014	1	2.80374	1	8.34499	-0.34714
5285	PCDHB4	0.131441	1	2.79661	1	8.34499	-0.951914
18214	CYP1B1-AS1	0.131568	1	2.79449	1	8.34499	1.4427e+08
8173	RRS1-AS1	0.13161	1	2.79379	1	8.34499	0.928379
17105	C5AR2	0.131945	1	2.78823	1	8.34499	-1.14055
2961	ACKR3	0.132041	1	2.78663	1	8.34499	-0.708707
14968	HEXIM1	0.132152	1	2.78479	1	8.34499	-0.35783
18840	AC129507.4	0.132274	1	2.78277	1	8.34499	2.20885
11057	SLC2A3	0.132353	1	2.78147	1	8.34499	2.46291
7430	PCYT1B	0.132479	1	2.77939	1	8.34499	3.12231
15213	CDC42EP4	0.132542	1	2.77835	1	8.34499	0.303353
10016	CEP295	0.132679	1	2.7761	1	8.34499	-0.352306
14033	AC009118.3	0.132724	1	2.77535	1	8.34499	0.936215
4014	MUC20-OT1	0.132735	1	2.77518	1	8.34499	-0.366303
5048	ELL2	0.132941	1	2.77179	1	8.34499	-0.276064
14781	CCL3	0.132968	1	2.77134	1	8.34499	3.50629
4561	RNF150	0.13308	1	2.76951	1	8.34499	1.00936
17852	LINC01644	0.133311	1	2.76573	1	8.34499	-0.559677
4413	SMARCAD1	0.133339	1	2.76527	1	8.34499	-0.315674
8766	GDA	0.133371	1	2.76474	1	8.34499	-1.08626
5914	FKBP5	0.133411	1	2.76408	1	8.34499	0.931683
16877	C19orf33	0.133562	1	2.76162	1	8.34499	-0.427906
18683	KRT7-AS	0.133737	1	2.75877	1	8.34499	1.4427e+08
3457	FHIT	0.13394	1	2.75546	1	8.34499	0.576659
17946	MIS18A	0.134059	1	2.75353	1	8.34499	-0.437076
6614	HDAC9	0.134141	1	2.7522	1	8.34499	0.643379
17605	ASCC2	0.134157	1	2.75194	1	8.34499	-0.2434
14466	DVL2	0.134252	1	2.7504	1	8.34499	0.599869
6582	COL28A1	0.134565	1	2.74533	1	8.34499	2.21718
2114	PAPOLG	0.134657	1	2.74385	1	8.34499	-0.32802
15713	SOX12	0.134891	1	2.74006	1	8.34499	1.17058
4889	ACTBL2	0.134994	1	2.73842	1	8.34499	-1.72055
9038	GARNL3	0.135058	1	2.73738	1	8.34499	-0.88483
12460	FERMT2	0.135199	1	2.73512	1	8.34499	-0.374911
2143	LINC02579	0.135487	1	2.73049	1	8.34499	1.4427e+08
16048	SNAI1	0.135579	1	2.72902	1	8.34499	-1.06318
8752	FAM189A2	0.135695	1	2.72717	1	8.34499	0.713888
15968	LPIN3	0.13571	1	2.72692	1	8.34499	0.565274
18858	KCNJ12	0.135837	1	2.72491	1	8.34499	2.6641
5040	FAM81B	0.135865	1	2.72445	1	8.34499	0.957151
17346	ZNF667-AS1	0.136039	1	2.72169	1	8.34499	-0.613706
15418	ZNF750	0.13618	1	2.71943	1	8.34499	-0.30243
14884	C17orf113	0.136283	1	2.7178	1	8.34499	1.82875
444	ZMYM4	0.136552	1	2.71352	1	8.34499	-0.295935
4490	TIFA	0.136584	1	2.71301	1	8.34499	0.3735
14986	KANSL1-AS1	0.136675	1	2.71157	1	8.34499	-0.713093
5646	MRS2	0.136681	1	2.71148	1	8.34499	-0.36669
11530	MDM2	0.136884	1	2.70827	1	8.34499	-0.308006
792	AL136382.1	0.137162	1	2.70389	1	8.34499	2.74875
8984	TLR4	0.137211	1	2.7031	1	8.34499	0.647166
823	ZNF644	0.137238	1	2.70268	1	8.34499	-0.317961
16791	FXYD5	0.137454	1	2.69928	1	8.34499	-0.611298
17611	AC004264.1	0.137828	1	2.69342	1	8.34499	1.09327
6512	GET4	0.137917	1	2.69203	1	8.34499	-1.09469
5287	PCDHB16	0.138157	1	2.68827	1	8.34499	1.1939
11397	ITGA5	0.138248	1	2.68685	1	8.34499	2.04197
15529	IMPACT	0.138349	1	2.68527	1	8.34499	-0.264452
3678	PLXNA1	0.138375	1	2.68488	1	8.34499	0.436733
1740	EGLN1	0.138531	1	2.68244	1	8.34499	-0.39566
12734	DICER1-AS1	0.139036	1	2.6746	1	8.34499	0.720722
3451	KCTD6	0.139388	1	2.66917	1	8.34499	0.365675
18545	AF186192.3	0.13943	1	2.66852	1	8.34499	1.4427e+08
19615	AC010967.1	0.139601	1	2.66587	1	8.34499	1.4427e+08
8081	ADAM9	0.139778	1	2.66316	1	8.34499	-0.429992
18042	RRP1B	0.139862	1	2.66186	1	8.34499	-0.488977
1131	THEM4	0.139962	1	2.66033	1	8.34499	-0.431284
14911	RAMP2	0.139966	1	2.66027	1	8.34499	0.656056
4406	NAP1L5	0.140275	1	2.65553	1	8.34499	-0.59174
18457	LINC01372	0.140334	1	2.65463	1	8.34499	1.4427e+08
17606	MTMR3	0.140359	1	2.65425	1	8.34499	0.403638
2865	CYP27A1	0.14073	1	2.64859	1	8.34499	1.25318
2427	SLC20A1	0.140827	1	2.64711	1	8.34499	0.390795
8501	MAPK15	0.140864	1	2.64655	1	8.34499	1.2447
13717	CLEC19A	0.140874	1	2.64639	1	8.34499	1.4427e+08
13366	MESP2	0.140938	1	2.64542	1	8.34499	1.94808
12317	RNF31	0.140961	1	2.64506	1	8.34499	-1.2285
2713	CAVIN2	0.140967	1	2.64498	1	8.34499	-0.377253
966	DCLRE1B	0.141052	1	2.64368	1	8.34499	-0.815579
2880	TUBA4B	0.141118	1	2.64268	1	8.34499	1.72339
591	CCDC17	0.141234	1	2.64093	1	8.34499	0.631732
13184	CALML4	0.141238	1	2.64086	1	8.34499	0.817848
14784	CCL4L2	0.141373	1	2.63881	1	8.34499	2.03447
7339	LINC00685	0.141519	1	2.63661	1	8.34499	0.847003
6099	RIMS1	0.141578	1	2.63571	1	8.34499	-0.253477
10579	NUDT13	0.141605	1	2.63531	1	8.34499	1.17481
5228	FAM53C	0.141819	1	2.63207	1	8.34499	-0.401937
9140	MED27	0.141978	1	2.62967	1	8.34499	-0.474242
13750	VWA3A	0.141996	1	2.6294	1	8.34499	1.60509
10850	AL592546.1	0.142112	1	2.62766	1	8.34499	-0.546508
6188	PREP	0.142239	1	2.62576	1	8.34499	-0.354145
977	LINC01765	0.142602	1	2.62031	1	8.34499	1.74083
16950	RAB4B	0.142914	1	2.61564	1	8.34499	1.13276
16061	PARD6B	0.142992	1	2.61447	1	8.34499	-0.284195
886	SLC25A24	0.143042	1	2.61374	1	8.34499	-0.351321
11681	AC079174.2	0.143263	1	2.61044	1	8.34499	-0.676799
12749	LINC01550	0.143342	1	2.60926	1	8.34499	1.12371
12085	KCNRG	0.143439	1	2.60782	1	8.34499	1.47763
10811	TAF5	0.143456	1	2.60757	1	8.34499	-0.653062
3634	ILDR1	0.1435	1	2.60691	1	8.34499	-0.336593
952	AL603832.1	0.143515	1	2.60669	1	8.34499	1.4427e+08
5158	CHSY3	0.143769	1	2.60293	1	8.34499	-0.74942
13931	DNAJA2	0.143901	1	2.60097	1	8.34499	-0.405557
1285	ITLN1	0.144004	1	2.59944	1	8.34499	2.50865
10657	GLUD1	0.144204	1	2.5965	1	8.34499	-0.324675
13787	AC106739.2	0.144242	1	2.59593	1	8.34499	1.17182
11987	TEX26	0.144459	1	2.59273	1	8.34499	1.01248
13655	RMI2	0.144772	1	2.58813	1	8.34499	0.840029
18641	AC022540.1	0.144826	1	2.58734	1	8.34499	1.4427e+08
5027	LYSMD3	0.144994	1	2.58487	1	8.34499	-0.335128
12245	PNP	0.145088	1	2.5835	1	8.34499	-0.548574
1727	COG2	0.145111	1	2.58316	1	8.34499	-0.318617
15900	ITCH	0.145189	1	2.58203	1	8.34499	-0.421972
2548	NR4A2	0.145237	1	2.58132	1	8.34499	-0.284578
15821	AL121761.1	0.14529	1	2.58054	1	8.34499	-0.824668
3826	MME	0.14531	1	2.58026	1	8.34499	-1.71161
10006	CTSC	0.145579	1	2.57633	1	8.34499	0.559234
17149	PLEKHA4	0.145778	1	2.57343	1	8.34499	1.14928
6149	AL049697.1	0.146002	1	2.57018	1	8.34499	2.45437
12980	AC090510.1	0.146282	1	2.56612	1	8.34499	1.4427e+08
13417	SYNM	0.146322	1	2.56554	1	8.34499	-0.794851
4197	DTHD1	0.146347	1	2.56517	1	8.34499	1.37711
10721	TM9SF3	0.14647	1	2.5634	1	8.34499	-0.323453
5523	BTNL9	0.14657	1	2.56195	1	8.34499	1.44794
12642	FLVCR2	0.146768	1	2.5591	1	8.34499	2.33615
12016	STOML3	0.146808	1	2.55851	1	8.34499	1.27405
3337	CDHR4	0.147138	1	2.55377	1	8.34499	1.99485
2711	MYO1B	0.14715	1	2.5536	1	8.34499	-0.428586
9794	AP000759.1	0.147172	1	2.55328	1	8.34499	-2.05405
14547	DNAH9	0.147204	1	2.55281	1	8.34499	0.856067
18467	LRRN3	0.147237	1	2.55234	1	8.34499	3.12844
17103	INAFM1	0.147322	1	2.55113	1	8.34499	0.601921
8596	MPDZ	0.147358	1	2.55061	1	8.34499	0.867743
4207	KLHL5	0.147382	1	2.55026	1	8.34499	-0.540486
10874	FAM45A	0.147383	1	2.55025	1	8.34499	-0.314081
6174	MMS22L	0.147527	1	2.54819	1	8.34499	0.701893
6689	DPY19L1	0.147649	1	2.54645	1	8.34499	-0.54859
17007	PLAUR	0.147706	1	2.54563	1	8.34499	1.14381
17804	ARFGAP3	0.147929	1	2.54244	1	8.34499	-0.48511
5681	HIST1H2BG	0.147991	1	2.54155	1	8.34499	-0.627846
14285	CYBA	0.148029	1	2.54102	1	8.34499	0.395058
1548	AL512306.3	0.148154	1	2.53923	1	8.34499	1.4427e+08
962	PTPN22	0.148392	1	2.53585	1	8.34499	2.19404
5592	C6orf52	0.148438	1	2.5352	1	8.34499	0.819353
1382	SUCO	0.148439	1	2.53518	1	8.34499	-0.434394
12651	IRF2BPL	0.14844	1	2.53517	1	8.34499	0.356666
15112	SMG8	0.148673	1	2.53186	1	8.34499	-0.784589
10105	NKAPD1	0.148999	1	2.52725	1	8.34499	-0.302187
13073	RSL24D1	0.149112	1	2.52565	1	8.34499	-0.219986
11689	BTBD11	0.149428	1	2.52119	1	8.34499	1.93082
2975	HES6	0.149446	1	2.52095	1	8.34499	0.753716
13465	WFIKKN1	0.149449	1	2.52091	1	8.34499	1.34496
1879	DDX1	0.149538	1	2.51965	1	8.34499	-0.330621
16936	SERTAD1	0.149906	1	2.51449	1	8.34499	-0.254084
2079	FBXO11	0.149952	1	2.51384	1	8.34499	-0.30377
7775	BCORL1	0.150014	1	2.51297	1	8.34499	-0.618359
14453	TEKT1	0.150164	1	2.51087	1	8.34499	1.51667
13560	PRSS21	0.150359	1	2.50814	1	8.34499	1.42267
7037	LRRC17	0.150373	1	2.50795	1	8.34499	1.22649
15931	EPB41L1	0.150463	1	2.50669	1	8.34499	-0.334414
7133	HILPDA	0.150465	1	2.50666	1	8.34499	-0.624446
5473	PRR7	0.150465	1	2.50666	1	8.34499	0.758321
9067	LCN2	0.150527	1	2.5058	1	8.34499	-0.468181
16728	ZNF91	0.150588	1	2.50494	1	8.34499	-0.268681
12381	NFKBIA	0.15069	1	2.50353	1	8.34499	0.915541
11842	HCAR1	0.150755	1	2.50262	1	8.34499	0.617692
13714	ITPRIPL2	0.150877	1	2.50092	1	8.34499	-0.410128
9217	ABCA2	0.151072	1	2.49821	1	8.34499	-0.690716
19252	CTHRC1	0.151199	1	2.49646	1	8.34499	2.50792
17853	Z97192.1	0.15129	1	2.4952	1	8.34499	-0.968108
20199	AL109930.1	0.151295	1	2.49513	1	8.34499	1.4427e+08
17832	ATXN10	0.151532	1	2.49184	1	8.34499	-0.260489
19369	GP2	0.151617	1	2.49067	1	8.34499	1.4427e+08
6715	INHBA	0.151637	1	2.49039	1	8.34499	1.06918
13586	TIGD7	0.151859	1	2.48733	1	8.34499	-0.516342
15001	AC025682.1	0.1521	1	2.48401	1	8.34499	1.72144
9000	STOM	0.15211	1	2.48388	1	8.34499	-0.250143
13511	HS3ST6	0.152114	1	2.48382	1	8.34499	1.04803
13601	ADCY9	0.152249	1	2.48197	1	8.34499	0.552621
19823	AC005482.1	0.152274	1	2.48163	1	8.34499	1.4427e+08
2337	AC092683.1	0.152283	1	2.4815	1	8.34499	-0.74669
4945	MAP1B	0.152291	1	2.4814	1	8.34499	1.41252
3853	AC080013.1	0.152339	1	2.48073	1	8.34499	1.16187
10076	NPAT	0.152372	1	2.48028	1	8.34499	-0.364502
20526	KRT6C	0.15257	1	2.47757	1	8.34499	1.4427e+08
11561	PHLDA1	0.152634	1	2.47669	1	8.34499	0.79289
4090	POLN	0.152665	1	2.47627	1	8.34499	-0.774341
6566	USP42	0.152696	1	2.47584	1	8.34499	-0.44869
7248	AC074386.1	0.152701	1	2.47577	1	8.34499	-1.09326
3660	SLC12A8	0.152764	1	2.47492	1	8.34499	0.431906
3482	TMF1	0.152865	1	2.47353	1	8.34499	-0.443916
6922	CASD1	0.153011	1	2.47153	1	8.34499	-0.289102
9535	C11orf96	0.153225	1	2.46863	1	8.34499	2.79528
11135	ARHGDIB	0.153258	1	2.46817	1	8.34499	-0.245825
6053	GSTA2	0.153442	1	2.46566	1	8.34499	0.46258
12479	KTN1	0.153466	1	2.46534	1	8.34499	-0.242485
15218	DNAI2	0.153537	1	2.46437	1	8.34499	2.79421
18021	ZBTB21	0.153544	1	2.46428	1	8.34499	-0.321317
744	NEGR1	0.1539	1	2.45946	1	8.34499	1.80125
633	OSBPL9	0.153945	1	2.45884	1	8.34499	-0.172706
8613	RPS6	0.153947	1	2.45882	1	8.34499	-0.288711
15964	TOP1	0.153989	1	2.45825	1	8.34499	-0.29752
4599	AC092611.1	0.15399	1	2.45823	1	8.34499	-1.41131
11553	RAB21	0.154126	1	2.45639	1	8.34499	-0.287705
6780	ZNF680	0.154154	1	2.45601	1	8.34499	-0.282875
4728	LPCAT1	0.154157	1	2.45597	1	8.34499	-0.764719
6412	FBXO5	0.15432	1	2.45378	1	8.34499	-0.509457
3369	CISH	0.154406	1	2.45261	1	8.34499	1.19901
9085	SET	0.154459	1	2.4519	1	8.34499	-0.259059
12166	STK24-AS1	0.154684	1	2.44888	1	8.34499	1.40916
5967	AL512274.1	0.154775	1	2.44765	1	8.34499	-0.76286
798	SH3GLB1	0.154802	1	2.44729	1	8.34499	-0.296423
8040	AC026979.3	0.154845	1	2.44671	1	8.34499	-2.17214
15650	TNFRSF11A	0.154849	1	2.44666	1	8.34499	-1.07563
10434	ZNF33A	0.1549	1	2.44597	1	8.34499	-0.345534
1125	TDRKH	0.155092	1	2.44339	1	8.34499	-0.575609
862	FRRS1	0.155228	1	2.44157	1	8.34499	0.900602
16284	ZFR2	0.155292	1	2.44071	1	8.34499	1.4427e+08
9874	ANO1	0.155308	1	2.4405	1	8.34499	-0.943445
18775	AC025917.1	0.155338	1	2.4401	1	8.34499	3.20725
4980	AGGF1	0.155385	1	2.43947	1	8.34499	-0.361069
2600	PHOSPHO2	0.155425	1	2.43894	1	8.34499	0.539652
4875	MCIDAS	0.155777	1	2.43425	1	8.34499	0.534207
17930	LTN1	0.155863	1	2.43309	1	8.34499	-0.415229
17948	URB1	0.155898	1	2.43262	1	8.34499	-0.392512
9984	PCF11-AS1	0.155983	1	2.4315	1	8.34499	1.84617
14805	AC006449.6	0.156021	1	2.431	1	8.34499	0.821083
6856	FGL2	0.156266	1	2.42774	1	8.34499	-1.19492
13579	ZNF213-AS1	0.156277	1	2.42759	1	8.34499	0.782426
16688	PBX4	0.156316	1	2.42708	1	8.34499	2.08322
12998	SERINC4	0.156462	1	2.42515	1	8.34499	1.32354
3600	LSAMP	0.156638	1	2.42281	1	8.34499	2.69121
11564	BBS10	0.156653	1	2.42261	1	8.34499	-0.538143
7227	TAS2R4	0.156838	1	2.42017	1	8.34499	1.28994
14247	DNAAF1	0.156933	1	2.41891	1	8.34499	1.24869
8765	C9orf85	0.156936	1	2.41887	1	8.34499	-0.2897
3883	LRRC34	0.15694	1	2.41883	1	8.34499	1.44174
3962	SENP2	0.157017	1	2.4178	1	8.34499	-0.389143
5251	TMEM173	0.157128	1	2.41634	1	8.34499	-0.420025
5045	GLRX	0.157396	1	2.41282	1	8.34499	-0.390305
16319	TINCR	0.157411	1	2.41262	1	8.34499	-0.694042
16486	ZNF439	0.157417	1	2.41253	1	8.34499	-0.701845
13606	GLIS2-AS1	0.157456	1	2.41202	1	8.34499	-1.03696
16501	AC008758.4	0.157625	1	2.4098	1	8.34499	-2.6752
8710	POLR1E	0.157637	1	2.40966	1	8.34499	-0.513345
1939	MAPRE3	0.157763	1	2.408	1	8.34499	0.679339
10920	FANK1	0.157824	1	2.40719	1	8.34499	0.618743
3577	CD200R1L	0.157912	1	2.40605	1	8.34499	2.7161
5823	C6orf48	0.158136	1	2.40312	1	8.34499	-0.326318
8735	LINC01410	0.158167	1	2.40271	1	8.34499	-0.963719
5742	ZNF311	0.158269	1	2.40138	1	8.34499	-1.08835
11471	DTX3	0.158312	1	2.40082	1	8.34499	0.78246
14296	GALNS	0.158368	1	2.4001	1	8.34499	0.490956
3790	HLTF	0.158428	1	2.3993	1	8.34499	-0.414083
11938	MICU2	0.158474	1	2.39872	1	8.34499	-0.308757
12871	KLF13	0.15849	1	2.39851	1	8.34499	-0.312385
11468	MBD6	0.158523	1	2.39807	1	8.34499	0.347918
1420	CEP350	0.158545	1	2.39778	1	8.34499	-0.335229
4827	RPL37	0.158645	1	2.39649	1	8.34499	-0.433406
5510	MRNIP	0.158703	1	2.39573	1	8.34499	0.696368
4777	CDH12	0.158719	1	2.39553	1	8.34499	-0.308732
4315	CXCL8	0.158796	1	2.39453	1	8.34499	0.468865
19881	FER1L6-AS1	0.158806	1	2.39439	1	8.34499	1.4427e+08
1227	SEMA4A	0.15882	1	2.39422	1	8.34499	-0.454637
1318	NOS1AP	0.158922	1	2.39289	1	8.34499	-0.435037
5808	GPANK1	0.158978	1	2.39216	1	8.34499	-0.392921
5955	TREM1	0.159077	1	2.39088	1	8.34499	2.68473
10695	CYP26A1	0.15929	1	2.38812	1	8.34499	1.73119
7213	RAB19	0.159444	1	2.38613	1	8.34499	-1.02004
14134	NOB1	0.159561	1	2.38462	1	8.34499	-0.275663
18114	SRARP	0.159588	1	2.38427	1	8.34499	-1.1452
11186	ARNTL2	0.159648	1	2.38349	1	8.34499	-0.383017
731	GNG12	0.159803	1	2.3815	1	8.34499	-0.330303
6884	SRI	0.159854	1	2.38084	1	8.34499	-0.315652
782	MCOLN3	0.159881	1	2.3805	1	8.34499	2.74801
11033	LRRC23	0.159978	1	2.37925	1	8.34499	0.570086
6192	RTN4IP1	0.159989	1	2.3791	1	8.34499	0.56968
812	GBP7	0.160064	1	2.37814	1	8.34499	1.4427e+08
825	TGFBR3	0.160235	1	2.37595	1	8.34499	1.14735
6967	AZGP1	0.160259	1	2.37563	1	8.34499	-0.922464
6125	ELOVL4	0.160269	1	2.37551	1	8.34499	3.25073
2094	SPTBN1	0.16029	1	2.37523	1	8.34499	-0.401952
2583	AC009495.3	0.160324	1	2.3748	1	8.34499	-0.611591
16071	ZFP64	0.160365	1	2.37427	1	8.34499	0.50587
1099	C1orf56	0.160426	1	2.3735	1	8.34499	-0.404801
12677	GALC	0.160498	1	2.37257	1	8.34499	-0.349335
14988	LRRC37A	0.160609	1	2.37115	1	8.34499	-2.5016
13138	FAM96A	0.160694	1	2.37006	1	8.34499	-0.400097
9966	INTS4	0.160708	1	2.36988	1	8.34499	-0.375321
9943	AP001922.5	0.160777	1	2.36901	1	8.34499	-1.3289
9607	DTX4	0.160801	1	2.3687	1	8.34499	-0.32064
12222	ADPRHL1	0.160866	1	2.36786	1	8.34499	-0.714521
10775	SFXN3	0.160934	1	2.367	1	8.34499	0.817808
6340	AL590617.2	0.161012	1	2.36601	1	8.34499	0.860921
1390	CENPL	0.161083	1	2.36509	1	8.34499	-0.679302
3042	LMCD1	0.161132	1	2.36448	1	8.34499	-0.583873
10187	USP2-AS1	0.161342	1	2.3618	1	8.34499	1.4427e+08
5848	NOTCH4	0.161369	1	2.36146	1	8.34499	-1.1961
1659	MIA3	0.161437	1	2.36059	1	8.34499	-0.553313
16162	SAMD10	0.161761	1	2.35648	1	8.34499	-0.487607
7465	KDM6A	0.161855	1	2.35528	1	8.34499	-0.43189
15266	MRPL38	0.162225	1	2.35061	1	8.34499	-0.736207
17996	KCNJ15	0.162287	1	2.34983	1	8.34499	-1.1601
5637	AL022068.1	0.162355	1	2.34896	1	8.34499	1.80678
2193	AC007881.3	0.162434	1	2.34798	1	8.34499	-1.15095
18937	HAR1B	0.162448	1	2.3478	1	8.34499	1.4427e+08
542	CFAP57	0.162467	1	2.34756	1	8.34499	1.50578
9476	BBOX1-AS1	0.16261	1	2.34576	1	8.34499	1.81704
10969	ADIPOR2	0.162645	1	2.34532	1	8.34499	-0.304077
4357	ANTXR2	0.162663	1	2.3451	1	8.34499	-0.600043
8002	NKX3-1	0.162717	1	2.34441	1	8.34499	-1.05295
1357	NME7	0.162766	1	2.34379	1	8.34499	0.505931
17827	FAM118A	0.16317	1	2.33873	1	8.34499	0.741847
2990	CAPN10-DT	0.163331	1	2.33671	1	8.34499	-1.18906
2891	AC009502.1	0.16335	1	2.33647	1	8.34499	2.84395
6113	AL080250.1	0.163565	1	2.33378	1	8.34499	-1.09233
4474	RPL34-AS1	0.163687	1	2.33226	1	8.34499	1.75252
2572	TANK	0.163721	1	2.33183	1	8.34499	-0.223249
12499	GPR135	0.16379	1	2.33098	1	8.34499	0.94953
2756	CFLAR-AS1	0.163832	1	2.33045	1	8.34499	1.64872
15611	CFAP53	0.163863	1	2.33007	1	8.34499	1.19843
15137	METTL2A	0.16393	1	2.32923	1	8.34499	-0.278966
1795	DESI2	0.163998	1	2.32839	1	8.34499	-0.269971
7385	GPM6B	0.164034	1	2.32794	1	8.34499	0.673395
14229	GAN	0.164053	1	2.3277	1	8.34499	-0.484469
14941	LSM12	0.164141	1	2.3266	1	8.34499	-0.304842
1722	NUP133	0.164267	1	2.32505	1	8.34499	-0.270839
2836	RPL37A	0.164288	1	2.32478	1	8.34499	-0.430705
7393	CLTRN	0.164337	1	2.32418	1	8.34499	-0.704808
2242	SEMA4F	0.164425	1	2.32309	1	8.34499	1.22029
17370	ZNF749	0.164472	1	2.3225	1	8.34499	-0.800435
8405	FAM91A1	0.164522	1	2.32188	1	8.34499	-0.359457
4226	UCHL1	0.164602	1	2.32089	1	8.34499	1.81744
5553	RIPK1	0.164661	1	2.32016	1	8.34499	-0.354496
12229	C13orf46	0.164954	1	2.31654	1	8.34499	-0.911166
14430	USP6	0.165051	1	2.31533	1	8.34499	-1.06423
15690	LINC00683	0.165083	1	2.31494	1	8.34499	0.865227
4978	F2R	0.16515	1	2.31412	1	8.34499	-0.448581
2646	TTC30A	0.165212	1	2.31335	1	8.34499	0.502211
696	CYP2J2	0.165234	1	2.31308	1	8.34499	-0.300056
8660	FAM219A	0.165289	1	2.31241	1	8.34499	-0.911921
18322	LINC01258	0.165335	1	2.31184	1	8.34499	1.4427e+08
8577	CDC37L1	0.165346	1	2.3117	1	8.34499	-0.279605
15687	AC018413.1	0.165437	1	2.31059	1	8.34499	-0.801598
15206	LINC00511	0.165537	1	2.30935	1	8.34499	-0.401324
7901	MYOM2	0.16555	1	2.30919	1	8.34499	0.782394
2607	AC007405.3	0.165586	1	2.30875	1	8.34499	0.87854
1871	PQLC3	0.165593	1	2.30866	1	8.34499	-0.326624
17860	PANX2	0.165633	1	2.30818	1	8.34499	0.536459
7463	EFHC2	0.165761	1	2.3066	1	8.34499	0.585633
18387	PCDHA9	0.165893	1	2.30499	1	8.34499	2.74769
8482	GLI4	0.165995	1	2.30373	1	8.34499	0.398453
14407	TM4SF5	0.166061	1	2.30293	1	8.34499	1.4427e+08
4542	SLC7A11	0.166119	1	2.30222	1	8.34499	-1.13837
10380	ARMC3	0.166301	1	2.29999	1	8.34499	1.16457
1704	WNT9A	0.166425	1	2.29848	1	8.34499	0.920796
8316	RGS22	0.166605	1	2.29628	1	8.34499	1.76378
8720	FAM95C	0.166728	1	2.29478	1	8.34499	0.832876
6262	MCM9	0.16689	1	2.29281	1	8.34499	-0.362831
19140	P3H2	0.166919	1	2.29246	1	8.34499	1.4427e+08
2350	AC109826.1	0.167057	1	2.29079	1	8.34499	-0.923567
1522	KDM5B	0.167199	1	2.28906	1	8.34499	-0.384151
9327	PHLDA2	0.167234	1	2.28864	1	8.34499	0.348887
1542	KISS1	0.167379	1	2.28689	1	8.34499	0.58182
11544	AC025159.1	0.167427	1	2.2863	1	8.34499	0.535688
13718	AC130456.2	0.167487	1	2.28558	1	8.34499	-0.798431
2608	ERICH2	0.167524	1	2.28513	1	8.34499	1.00592
2537	NEB	0.167642	1	2.2837	1	8.34499	1.49158
1687	SDE2	0.167696	1	2.28304	1	8.34499	-0.352209
871	DBT	0.167742	1	2.28249	1	8.34499	-0.315035
14087	C16orf86	0.167788	1	2.28193	1	8.34499	1.19848
2365	NPAS2	0.167802	1	2.28177	1	8.34499	0.741909
142	PGD	0.16787	1	2.28094	1	8.34499	-0.316496
15097	TSPOAP1	0.167917	1	2.28038	1	8.34499	1.08978
11914	AC073911.1	0.167984	1	2.27957	1	8.34499	1.4427e+08
272	TCEA3	0.167987	1	2.27954	1	8.34499	-0.340287
10358	HACD1	0.168147	1	2.27761	1	8.34499	1.59558
18096	AC145212.1	0.16861	1	2.27205	1	8.34499	1.4427e+08
17083	CCDC8	0.168617	1	2.27197	1	8.34499	1.4427e+08
2260	TCF7L1	0.168731	1	2.27059	1	8.34499	0.374191
4824	TTC33	0.168757	1	2.27028	1	8.34499	-0.381359
8368	EIF3H	0.168766	1	2.27017	1	8.34499	-0.267059
1442	LAMC2	0.168866	1	2.26898	1	8.34499	0.5892
9741	NAALADL1	0.168891	1	2.26868	1	8.34499	1.63082
14491	SENP3	0.168917	1	2.26837	1	8.34499	-0.726436
6393	AL355312.3	0.169018	1	2.26717	1	8.34499	1.46767
8007	GNRH1	0.169126	1	2.26587	1	8.34499	2.00996
10260	ADAMTS15	0.169175	1	2.26529	1	8.34499	1.4427e+08
1409	RALGPS2	0.169232	1	2.26461	1	8.34499	-0.490504
2610	TLK1	0.169268	1	2.26418	1	8.34499	-0.219585
15848	PYGB	0.169298	1	2.26381	1	8.34499	0.492889
11960	AL138966.2	0.169311	1	2.26366	1	8.34499	-1.02672
14756	ZNF830	0.169355	1	2.26313	1	8.34499	-0.353867
754	ST6GALNAC5	0.169538	1	2.26096	1	8.34499	1.4427e+08
9308	IFITM10	0.169555	1	2.26076	1	8.34499	4.24819
5603	HIVEP1	0.169845	1	2.25731	1	8.34499	-0.384942
10849	CASP7	0.169852	1	2.25723	1	8.34499	-0.445067
13122	C2CD4B	0.169858	1	2.25715	1	8.34499	1.08523
16359	INSR	0.169863	1	2.2571	1	8.34499	-0.303515
12189	EFNB2	0.169881	1	2.25688	1	8.34499	-0.380125
20823	AC007673.1	0.170146	1	2.25374	1	8.34499	1.4427e+08
2915	DAW1	0.170366	1	2.25113	1	8.34499	1.40351
15205	SOX9	0.170637	1	2.24793	1	8.34499	0.756227
19878	PKHD1L1	0.170835	1	2.2456	1	8.34499	1.4427e+08
12101	NEK5	0.170837	1	2.24557	1	8.34499	0.425285
15520	NPC1	0.170899	1	2.24484	1	8.34499	0.316053
13738	TMEM159	0.170973	1	2.24397	1	8.34499	-0.299886
1602	UTP25	0.170987	1	2.2438	1	8.34499	-0.378482
15224	RAB37	0.171028	1	2.24332	1	8.34499	0.537298
12976	STARD9	0.171045	1	2.24312	1	8.34499	4.79713
3253	TMEM42	0.171143	1	2.24196	1	8.34499	0.344228
16740	PLEKHF1	0.171197	1	2.24134	1	8.34499	-0.453033
12344	GZMH	0.171215	1	2.24112	1	8.34499	1.4427e+08
830	RPAP2	0.171322	1	2.23987	1	8.34499	-0.306446
6014	SLC29A1	0.171333	1	2.23974	1	8.34499	-0.521922
11604	C12orf74	0.171339	1	2.23967	1	8.34499	0.623508
14245	AC040169.1	0.171351	1	2.23952	1	8.34499	0.647942
10988	DYRK4	0.171413	1	2.2388	1	8.34499	-0.625069
4155	CPEB2	0.171612	1	2.23647	1	8.34499	-0.385303
9132	AL157938.3	0.171695	1	2.2355	1	8.34499	1.52916
13029	MYEF2	0.171738	1	2.23498	1	8.34499	1.12706
20094	AL133297.2	0.171881	1	2.23331	1	8.34499	1.4427e+08
16303	PLIN5	0.171889	1	2.23323	1	8.34499	0.480468
1006	FCGR1B	0.172075	1	2.23105	1	8.34499	1.4427e+08
6982	STAG3	0.172107	1	2.23068	1	8.34499	1.0088
7776	ELF4	0.172118	1	2.23055	1	8.34499	-0.624106
9214	LCN12	0.172124	1	2.23047	1	8.34499	0.898867
14760	NLE1	0.172184	1	2.22978	1	8.34499	-0.49676
12611	AC005520.1	0.17256	1	2.2254	1	8.34499	1.4427e+08
15499	FAM210A	0.172697	1	2.22381	1	8.34499	-0.426105
10463	MSMB	0.172747	1	2.22323	1	8.34499	-0.958134
1374	AL021026.1	0.17275	1	2.2232	1	8.34499	-1.21335
15935	MYL9	0.172894	1	2.22152	1	8.34499	-0.62768
20795	AC126175.1	0.172927	1	2.22115	1	8.34499	1.4427e+08
15604	C18orf32	0.172969	1	2.22066	1	8.34499	-0.429415
16408	ZNF426	0.173165	1	2.21838	1	8.34499	-0.308457
20481	KCNJ11	0.173241	1	2.21751	1	8.34499	1.4427e+08
6865	GNAI1	0.173257	1	2.21732	1	8.34499	-0.2668
182	AL031283.1	0.173269	1	2.21718	1	8.34499	1.4427e+08
8846	ZNF484	0.173303	1	2.21679	1	8.34499	-0.374885
1469	RGS1	0.173304	1	2.21678	1	8.34499	2.32593
18654	AL158163.2	0.173305	1	2.21676	1	8.34499	1.4427e+08
3174	AC112220.4	0.173416	1	2.21548	1	8.34499	0.61692
5024	CETN3	0.17367	1	2.21255	1	8.34499	0.397588
10947	FUOM	0.173865	1	2.21031	1	8.34499	-0.694043
20511	ARHGAP19-SLIT1	0.173881	1	2.21013	1	8.34499	1.4427e+08
15876	NOL4L	0.173939	1	2.20945	1	8.34499	-0.394507
12050	GPALPP1	0.17398	1	2.20899	1	8.34499	-0.296413
9431	PLEKHA7	0.174077	1	2.20787	1	8.34499	0.320114
17862	AL022328.4	0.174092	1	2.20769	1	8.34499	-0.66471
10270	B3GAT1	0.17426	1	2.20577	1	8.34499	1.4427e+08
3659	HEG1	0.174358	1	2.20464	1	8.34499	-0.465976
6160	RRAGD	0.174378	1	2.20441	1	8.34499	-0.27285
567	RNF220	0.174478	1	2.20326	1	8.34499	0.284092
4811	NIPBL	0.174625	1	2.20158	1	8.34499	-0.314008
240	UBXN10	0.174635	1	2.20146	1	8.34499	0.815613
6148	CFAP206	0.17475	1	2.20015	1	8.34499	1.72981
6167	EPHA7	0.174771	1	2.19991	1	8.34499	1.09254
15247	GRB2	0.174777	1	2.19984	1	8.34499	-0.325377
17047	CLASRP	0.174836	1	2.19917	1	8.34499	-0.31605
9062	FAM102A	0.174889	1	2.19856	1	8.34499	0.615886
19266	AL353608.2	0.174904	1	2.19839	1	8.34499	1.4427e+08
19755	PCDHB9	0.175132	1	2.19579	1	8.34499	1.4427e+08
16335	CAPS	0.175194	1	2.19509	1	8.34499	0.282285
15898	EIF2S2	0.175247	1	2.19448	1	8.34499	-0.239719
8684	CCDC107	0.175364	1	2.19315	1	8.34499	0.388072
11513	MSRB3	0.175432	1	2.19238	1	8.34499	2.13102
19419	MMP9	0.175463	1	2.19203	1	8.34499	1.4427e+08
9903	ARAP1	0.17553	1	2.19126	1	8.34499	-0.411049
3361	ZMYND10	0.175588	1	2.1906	1	8.34499	1.03704
920	AL160006.1	0.175599	1	2.19048	1	8.34499	-0.956465
6479	AL353747.2	0.175682	1	2.18953	1	8.34499	1.4427e+08
20421	AC002066.1	0.175736	1	2.18893	1	8.34499	1.4427e+08
15958	PPP1R16B	0.175785	1	2.18837	1	8.34499	0.824557
4073	AC092535.4	0.175874	1	2.18736	1	8.34499	1.4427e+08
4672	AGA	0.175897	1	2.1871	1	8.34499	0.33061
11239	PRICKLE1	0.176272	1	2.18285	1	8.34499	2.22795
13479	HAGHL	0.176485	1	2.18045	1	8.34499	1.39551
8180	C8orf44	0.176604	1	2.1791	1	8.34499	0.771433
4467	PAPSS1	0.176631	1	2.1788	1	8.34499	-0.208794
1936	DRC1	0.176729	1	2.1777	1	8.34499	1.21032
10792	PSD	0.176772	1	2.17721	1	8.34499	1.61326
1527	ADIPOR1	0.177138	1	2.1731	1	8.34499	-0.249391
7303	SMARCD3	0.17727	1	2.17162	1	8.34499	-0.569728
18253	LINC01878	0.177275	1	2.17156	1	8.34499	1.4427e+08
8388	MTBP	0.177389	1	2.17028	1	8.34499	1.17211
4642	MSMO1	0.177409	1	2.17006	1	8.34499	0.620866
751	SLC44A5	0.177545	1	2.16853	1	8.34499	-1.49457
4135	AFAP1	0.177655	1	2.16731	1	8.34499	-0.372684
17539	C22orf15	0.17799	1	2.16356	1	8.34499	1.25096
7918	PPP1R3B	0.178599	1	2.15679	1	8.34499	-0.255676
10962	AC021054.1	0.178649	1	2.15623	1	8.34499	0.415582
12864	AC091057.3	0.178789	1	2.15468	1	8.34499	-1.18715
488	MYCBP	0.178875	1	2.15373	1	8.34499	-0.308021
12834	TMEM121	0.178912	1	2.15331	1	8.34499	1.21121
3663	OSBPL11	0.179067	1	2.1516	1	8.34499	-0.321718
6852	UPK3B	0.179088	1	2.15137	1	8.34499	3.89394
11246	ANO6	0.179089	1	2.15135	1	8.34499	-0.399077
10592	AC073389.1	0.179132	1	2.15088	1	8.34499	1.09628
3172	CLASP2	0.179458	1	2.14728	1	8.34499	-0.271062
12119	DIS3	0.179682	1	2.14482	1	8.34499	-0.277328
4032	PAK2	0.179686	1	2.14476	1	8.34499	-0.257197
15738	NOP56	0.179803	1	2.14348	1	8.34499	-0.375523
6939	LMTK2	0.179806	1	2.14345	1	8.34499	-0.388391
13477	FAM173A	0.17985	1	2.14296	1	8.34499	0.274647
5675	AL353759.1	0.179896	1	2.14246	1	8.34499	-2.7938
1288	USF1	0.179943	1	2.14193	1	8.34499	-0.718664
19525	Z98884.1	0.179954	1	2.14182	1	8.34499	1.4427e+08
16746	AC007773.1	0.180017	1	2.14113	1	8.34499	0.757092
14423	AC004771.3	0.180174	1	2.1394	1	8.34499	-0.991603
4914	NLN	0.180233	1	2.13876	1	8.34499	-0.439602
18115	PLA2G2A	0.180235	1	2.13874	1	8.34499	-2.16078
13131	LINC02568	0.180348	1	2.13749	1	8.34499	0.932784
9022	WDR38	0.180431	1	2.13658	1	8.34499	0.958294
1015	NBPF15	0.180441	1	2.13647	1	8.34499	-0.654181
11093	KLRC1	0.180675	1	2.13391	1	8.34499	1.89024
6485	DACT2	0.180709	1	2.13354	1	8.34499	1.4427e+08
3958	EHHADH	0.180752	1	2.13307	1	8.34499	-0.489808
16310	AC005523.1	0.180765	1	2.13294	1	8.34499	2.00829
5778	IER3	0.180781	1	2.13276	1	8.34499	0.5038
17039	BCAM	0.180944	1	2.13097	1	8.34499	1.03289
86	DFFB	0.180977	1	2.13062	1	8.34499	-0.600586
11702	UNG	0.180979	1	2.1306	1	8.34499	-0.38855
6975	AC073842.2	0.181002	1	2.13034	1	8.34499	1.4427e+08
16129	AL357033.4	0.181087	1	2.12942	1	8.34499	1.18126
19342	RDH12	0.181129	1	2.12896	1	8.34499	1.4427e+08
7075	AC002467.1	0.181231	1	2.12784	1	8.34499	0.814004
13047	GABPB1-AS1	0.181272	1	2.1274	1	8.34499	0.673854
13869	ITGAL	0.181397	1	2.12604	1	8.34499	-1.35288
6663	AC007255.1	0.181564	1	2.12423	1	8.34499	0.639076
13396	LINC00930	0.181588	1	2.12397	1	8.34499	1.77027
14546	AC005725.1	0.181709	1	2.12266	1	8.34499	1.06918
3818	AADAC	0.181751	1	2.1222	1	8.34499	1.16189
5190	TCF7	0.181751	1	2.1222	1	8.34499	0.953453
18099	AL592183.1	0.181777	1	2.12192	1	8.34499	1.13374
16925	PSMC4	0.181915	1	2.12042	1	8.34499	-0.311069
11825	WDR66	0.18216	1	2.11777	1	8.34499	0.687604
9457	AC009652.2	0.182259	1	2.1167	1	8.34499	1.4427e+08
3905	LINC01209	0.182286	1	2.11641	1	8.34499	-1.66196
3507	CHMP2B	0.182459	1	2.11453	1	8.34499	-0.278746
9538	CD82	0.182468	1	2.11444	1	8.34499	-0.271203
2514	CXCR4	0.182562	1	2.11343	1	8.34499	1.33877
15457	ARHGAP28	0.182646	1	2.11252	1	8.34499	-0.542491
6513	AC073957.3	0.182646	1	2.11252	1	8.34499	2.1946
16193	CFD	0.182708	1	2.11185	1	8.34499	-0.985774
9668	C11orf98	0.182754	1	2.11136	1	8.34499	-0.791487
8777	CARNMT1	0.182781	1	2.11107	1	8.34499	-0.413673
19259	ADAMTSL1	0.182791	1	2.11096	1	8.34499	-3.40482
8139	PENK	0.182942	1	2.10934	1	8.34499	1.4427e+08
373	GMEB1	0.182947	1	2.10928	1	8.34499	-0.465187
5354	NDST1-AS1	0.183106	1	2.10757	1	8.34499	1.4427e+08
10538	STOX1	0.183134	1	2.10727	1	8.34499	0.477753
1200	AC234582.1	0.183194	1	2.10663	1	8.34499	0.963532
8685	ARHGEF39	0.183277	1	2.10574	1	8.34499	2.52034
13792	XPO6	0.183295	1	2.10554	1	8.34499	-0.294393
14383	TAX1BP3	0.18342	1	2.10421	1	8.34499	-0.4388
2156	LINC01829	0.183424	1	2.10416	1	8.34499	-1.25693
17661	RASD2	0.183477	1	2.1036	1	8.34499	1.4427e+08
82	TP73	0.183625	1	2.10201	1	8.34499	1.26481
5173	RAD50	0.183708	1	2.10113	1	8.34499	-0.33598
5529	RACK1	0.183867	1	2.09942	1	8.34499	-0.219
10031	ENDOD1	0.1839	1	2.09908	1	8.34499	-0.330368
7543	RIBC1	0.183951	1	2.09853	1	8.34499	0.992671
3012	NEU4	0.184057	1	2.0974	1	8.34499	-0.701307
13049	USP8	0.184072	1	2.09724	1	8.34499	-0.283274
10261	AP003486.1	0.184128	1	2.09664	1	8.34499	-0.491445
18747	AL049780.1	0.18418	1	2.09608	1	8.34499	1.4427e+08
10928	AL157832.3	0.184368	1	2.09409	1	8.34499	1.4427e+08
1253	KIRREL1	0.184586	1	2.09176	1	8.34499	1.4427e+08
15106	RAD51C	0.184747	1	2.09006	1	8.34499	0.38089
19073	HLX	0.184792	1	2.08958	1	8.34499	1.4427e+08
11635	TMPO-AS1	0.184846	1	2.08901	1	8.34499	0.934887
8805	AL354733.3	0.184872	1	2.08873	1	8.34499	1.15741
2995	SNED1	0.184875	1	2.0887	1	8.34499	0.708631
8057	ZNF703	0.185192	1	2.08534	1	8.34499	0.449119
4643	CPE	0.185231	1	2.08493	1	8.34499	0.815572
20082	KIAA1024	0.185275	1	2.08447	1	8.34499	2.56496
4845	CCL28	0.185296	1	2.08425	1	8.34499	-0.675895
12971	ZNF106	0.185351	1	2.08366	1	8.34499	-0.286485
16859	HKR1	0.185369	1	2.08347	1	8.34499	0.380604
17133	SULT2B1	0.185444	1	2.08269	1	8.34499	0.425822
9587	SLC43A3	0.185448	1	2.08264	1	8.34499	0.867363
15151	CCDC47	0.185458	1	2.08253	1	8.34499	-0.22345
4853	MRPS30	0.185491	1	2.08219	1	8.34499	-0.233223
18772	AC025580.1	0.185567	1	2.08139	1	8.34499	1.4427e+08
5554	AL031963.3	0.185613	1	2.0809	1	8.34499	0.984166
15522	LAMA3	0.185631	1	2.08071	1	8.34499	1.03267
16239	MOB3A	0.18586	1	2.0783	1	8.34499	0.543429
1059	HIST2H3D	0.186059	1	2.0762	1	8.34499	1.4427e+08
14239	MLYCD	0.186118	1	2.07559	1	8.34499	-0.50988
8771	LINC01474	0.186144	1	2.07532	1	8.34499	-1.27928
14454	ALOX12-AS1	0.186321	1	2.07346	1	8.34499	0.546797
16452	C19orf38	0.186357	1	2.07308	1	8.34499	-1.08366
2581	CSRNP3	0.186357	1	2.07308	1	8.34499	-0.689373
4325	AREG	0.186543	1	2.07113	1	8.34499	0.563911
12798	AL049840.1	0.186648	1	2.07003	1	8.34499	0.810578
7697	RAB9B	0.186817	1	2.06827	1	8.34499	-1.2646
9336	PGAP2	0.186838	1	2.06804	1	8.34499	-0.243806
5687	HIST1H2BH	0.187018	1	2.06617	1	8.34499	-0.960585
2451	STEAP3	0.187044	1	2.06589	1	8.34499	0.399401
9119	C9orf78	0.18714	1	2.06489	1	8.34499	-0.290634
2674	PDE1A	0.187164	1	2.06464	1	8.34499	0.470089
18615	RAB39A	0.18721	1	2.06416	1	8.34499	1.4427e+08
6612	AC019117.1	0.18724	1	2.06385	1	8.34499	0.923614
6824	EIF4H	0.187464	1	2.06151	1	8.34499	-0.256165
270	ZNF436-AS1	0.187529	1	2.06084	1	8.34499	0.720037
9044	STXBP1	0.187608	1	2.06001	1	8.34499	0.409599
17899	SMIM11B	0.187822	1	2.0578	1	8.34499	3.25252
18909	AL136531.1	0.187923	1	2.05675	1	8.34499	1.4427e+08
16344	KHSRP	0.188138	1	2.05452	1	8.34499	-0.279393
5644	CASC15	0.188146	1	2.05444	1	8.34499	2.66802
2367	RPL31	0.18827	1	2.05316	1	8.34499	-0.332695
2241	M1AP	0.188374	1	2.05208	1	8.34499	1.4427e+08
2691	WDR75	0.18839	1	2.05192	1	8.34499	-0.384172
17693	LGALS1	0.18873	1	2.04841	1	8.34499	1.48013
9640	SYT7	0.188732	1	2.04839	1	8.34499	-0.740681
13314	SAXO2	0.188759	1	2.04811	1	8.34499	0.653783
5156	FBN2	0.188775	1	2.04794	1	8.34499	1.4427e+08
12157	DNAJC3	0.188807	1	2.04761	1	8.34499	-0.377411
18054	C21orf2	0.188925	1	2.0464	1	8.34499	0.283913
11714	AC084876.1	0.189092	1	2.04468	1	8.34499	1.4427e+08
6314	ALDH8A1	0.189222	1	2.04334	1	8.34499	1.4427e+08
19398	AC037487.1	0.189404	1	2.04147	1	8.34499	1.4427e+08
6678	AQP1	0.189418	1	2.04133	1	8.34499	1.4427e+08
20144	KCNJ18	0.18964	1	2.03905	1	8.34499	1.4427e+08
6311	SLC2A12	0.189681	1	2.03864	1	8.34499	1.47537
6085	PHF3	0.189823	1	2.03718	1	8.34499	-0.3094
12878	ARHGAP11A	0.189831	1	2.0371	1	8.34499	-0.959282
12625	FCF1	0.18986	1	2.0368	1	8.34499	0.260786
11325	ATF1	0.189956	1	2.03582	1	8.34499	-0.342995
274	E2F2	0.190083	1	2.03452	1	8.34499	1.4427e+08
5522	BTNL8	0.190142	1	2.03392	1	8.34499	1.4427e+08
3458	PTPRG	0.190152	1	2.03382	1	8.34499	0.894238
13958	AC007342.4	0.190197	1	2.03336	1	8.34499	-1.14223
12633	ZC2HC1C	0.190339	1	2.03191	1	8.34499	0.601929
9410	CSNK2A3	0.190461	1	2.03067	1	8.34499	-1.03622
12096	AL162377.1	0.190669	1	2.02855	1	8.34499	0.528083
3598	ZBTB20-AS2	0.190787	1	2.02735	1	8.34499	1.06796
13163	SLC24A1	0.190802	1	2.0272	1	8.34499	-0.478354
12045	SMIM2-AS1	0.19081	1	2.02712	1	8.34499	0.814483
8358	EIF3E	0.190823	1	2.02698	1	8.34499	-0.252375
8045	UBXN8	0.190865	1	2.02657	1	8.34499	-0.453525
17654	TIMP3	0.190871	1	2.0265	1	8.34499	1.18706
15350	NDUFAF8	0.191031	1	2.02488	1	8.34499	0.285159
14796	SYNRG	0.191034	1	2.02485	1	8.34499	-0.240993
9759	NEAT1	0.191312	1	2.02203	1	8.34499	0.595703
8187	PREX2	0.191353	1	2.02162	1	8.34499	1.4427e+08
6359	ADAT2	0.191363	1	2.02152	1	8.34499	-0.623036
11329	SLC11A2	0.191506	1	2.02007	1	8.34499	-0.300216
15582	PIK3C3	0.191517	1	2.01995	1	8.34499	-0.284386
13938	SIAH1	0.191554	1	2.01958	1	8.34499	-0.301618
5295	PCDHGA6	0.19172	1	2.01791	1	8.34499	1.67249
7374	ARHGAP6	0.191776	1	2.01734	1	8.34499	-0.583819
10606	VCL	0.1918	1	2.0171	1	8.34499	-0.234499
11889	PIWIL1	0.191938	1	2.01571	1	8.34499	1.4427e+08
12159	OXGR1	0.191966	1	2.01543	1	8.34499	-1.49104
4625	TMEM144	0.192069	1	2.01439	1	8.34499	-0.257353
20321	ANKRD30BL	0.192113	1	2.01394	1	8.34499	1.4427e+08
19085	CGREF1	0.192147	1	2.0136	1	8.34499	-1.13097
11249	SCAF11	0.19216	1	2.01347	1	8.34499	-0.28413
10533	RUFY2	0.192179	1	2.01328	1	8.34499	-0.272697
1433	AL355482.1	0.19222	1	2.01287	1	8.34499	-1.39999
4414	HPGDS	0.192341	1	2.01166	1	8.34499	1.4427e+08
13347	AC021739.3	0.192401	1	2.01105	1	8.34499	1.4427e+08
7610	NHSL2	0.192414	1	2.01092	1	8.34499	-0.530326
15288	ST6GALNAC2	0.192449	1	2.01057	1	8.34499	1.94293
3849	LXN	0.192533	1	2.00973	1	8.34499	0.240778
7664	RPL36A	0.192599	1	2.00906	1	8.34499	-0.369411
19705	AC104785.1	0.192635	1	2.00871	1	8.34499	1.4427e+08
15214	SDK2	0.192677	1	2.00828	1	8.34499	2.03805
8095	PLAT	0.192752	1	2.00753	1	8.34499	1.11739
5479	AC139795.3	0.192783	1	2.00722	1	8.34499	1.26624
18320	AFAP1-AS1	0.192841	1	2.00664	1	8.34499	1.4427e+08
7951	VPS37A	0.192902	1	2.00602	1	8.34499	-0.308744
6075	ZNF451-AS1	0.192996	1	2.00508	1	8.34499	1.4427e+08
17733	APOBEC3D	0.193366	1	2.00139	1	8.34499	-1.03415
5507	LTC4S	0.193375	1	2.0013	1	8.34499	0.274476
5727	ZSCAN16	0.193412	1	2.00093	1	8.34499	-0.384626
14545	SHISA6	0.193455	1	2.00051	1	8.34499	0.649848
16286	EEF2	0.193481	1	2.00024	1	8.34499	-0.266405
4133	LINC02447	0.193547	1	1.99959	1	8.34499	-0.929146
843	GCLM	0.19358	1	1.99926	1	8.34499	-0.215799
531	YBX1	0.193607	1	1.99898	1	8.34499	-0.290489
9026	SCAI	0.193655	1	1.99852	1	8.34499	0.350975
18068	COL18A1	0.193686	1	1.9982	1	8.34499	-1.00316
19603	AC092687.3	0.193706	1	1.998	1	8.34499	1.4427e+08
4251	USP46	0.193724	1	1.99782	1	8.34499	-0.207048
781	WDR63	0.19375	1	1.99757	1	8.34499	1.39842
8939	PTGR1	0.194032	1	1.99477	1	8.34499	-0.330409
3586	USF3	0.194111	1	1.99398	1	8.34499	-0.253089
15812	DZANK1	0.194137	1	1.99372	1	8.34499	0.705459
7432	ARX	0.194164	1	1.99345	1	8.34499	2.15444
2109	EFEMP1	0.194228	1	1.99282	1	8.34499	-0.388095
14602	DRG2	0.194311	1	1.992	1	8.34499	-0.384486
10139	AP000757.1	0.19432	1	1.99191	1	8.34499	1.4427e+08
8204	STAU2	0.194327	1	1.99183	1	8.34499	-0.313582
3950	FAM131A	0.194399	1	1.99112	1	8.34499	0.871065
19669	AC112503.1	0.194496	1	1.99016	1	8.34499	1.4427e+08
4194	AC106047.1	0.194514	1	1.98999	1	8.34499	0.732005
625	DMRTA2	0.194591	1	1.98922	1	8.34499	-0.466214
13021	SPATA5L1	0.194602	1	1.98911	1	8.34499	-0.543596
8307	ERICH5	0.194609	1	1.98904	1	8.34499	-0.218383
1733	TTC13	0.194622	1	1.98892	1	8.34499	-0.626812
5224	NME5	0.194643	1	1.98871	1	8.34499	0.621666
3783	SLC9A9	0.194752	1	1.98763	1	8.34499	0.686205
474	GNL2	0.194762	1	1.98753	1	8.34499	-0.352747
2189	AC007040.2	0.19487	1	1.98647	1	8.34499	1.4427e+08
4683	LINC02363	0.194978	1	1.9854	1	8.34499	0.657468
6158	PM20D2	0.195107	1	1.98413	1	8.34499	0.721601
2883	AC053503.2	0.195161	1	1.98359	1	8.34499	1.4427e+08
3563	PHLDB2	0.195518	1	1.98008	1	8.34499	1.02942
6069	AL033384.1	0.195522	1	1.98004	1	8.34499	-0.737687
8535	KIFC2	0.195606	1	1.97922	1	8.34499	-0.713545
18117	AL031728.1	0.195671	1	1.97858	1	8.34499	1.4427e+08
5680	HIST1H4E	0.195786	1	1.97745	1	8.34499	-0.716358
6944	TMEM130	0.195789	1	1.97742	1	8.34499	1.4427e+08
10029	KDM4D	0.196018	1	1.97518	1	8.34499	-0.63805
9294	AP006623.1	0.196331	1	1.97211	1	8.34499	1.06116
13647	AC027277.1	0.196514	1	1.97032	1	8.34499	0.920813
19869	AC120036.4	0.196515	1	1.97032	1	8.34499	1.4427e+08
3860	SMC4	0.196517	1	1.9703	1	8.34499	-0.407603
839	FNBP1L	0.196657	1	1.96893	1	8.34499	-0.427429
15822	RIN2	0.19674	1	1.96812	1	8.34499	-0.239711
17425	SLC27A5	0.197193	1	1.96372	1	8.34499	-0.368474
8148	CA8	0.19729	1	1.96278	1	8.34499	-0.359928
7837	CETN2	0.197292	1	1.96275	1	8.34499	0.33368
73	TTC34	0.19741	1	1.96161	1	8.34499	-1.12936
5345	PPARGC1B	0.197447	1	1.96125	1	8.34499	0.535683
4494	CAMK2D	0.197539	1	1.96036	1	8.34499	-0.282349
9837	TBC1D10C	0.197798	1	1.95785	1	8.34499	1.92547
5834	STK19	0.197938	1	1.95649	1	8.34499	0.488728
11674	ALDH1L2	0.197949	1	1.95639	1	8.34499	-0.892554
17534	RAB36	0.198055	1	1.95536	1	8.34499	1.47233
15536	CHST9	0.19809	1	1.95503	1	8.34499	-0.292073
9791	SF3B2	0.198105	1	1.95488	1	8.34499	-0.365459
19946	AP001999.1	0.198301	1	1.95299	1	8.34499	1.4427e+08
19406	L3MBTL4-AS1	0.198359	1	1.95243	1	8.34499	1.4427e+08
16321	SAFB	0.198371	1	1.95232	1	8.34499	-0.309444
17293	LENG8	0.19846	1	1.95146	1	8.34499	0.53293
19320	CYP27B1	0.198471	1	1.95135	1	8.34499	-0.921622
988	TTF2	0.198564	1	1.95046	1	8.34499	-0.444134
5732	ZSCAN26	0.198681	1	1.94933	1	8.34499	-0.403013
17098	TMEM160	0.198827	1	1.94793	1	8.34499	0.258179
1170	C1orf189	0.198829	1	1.94791	1	8.34499	1.4427e+08
1772	ERO1B	0.198974	1	1.94651	1	8.34499	-0.481062
8718	SHB	0.199003	1	1.94624	1	8.34499	-0.493188
11783	CIT	0.199023	1	1.94605	1	8.34499	1.18708
12128	LMO7DN	0.199027	1	1.94601	1	8.34499	-0.803643
14493	CD68	0.199213	1	1.94423	1	8.34499	1.07133
16664	CRLF1	0.199335	1	1.94306	1	8.34499	2.23072
8554	C8orf33	0.199523	1	1.94126	1	8.34499	-0.289229
5393	CLINT1	0.199709	1	1.93948	1	8.34499	-0.220573
19147	SULT1B1	0.199845	1	1.93818	1	8.34499	1.4427e+08
14641	AC107926.1	0.199932	1	1.93735	1	8.34499	1.46874
6430	SYNJ2	0.200027	1	1.93645	1	8.34499	0.503106
9434	NUCB2	0.200235	1	1.93446	1	8.34499	0.468228
12430	SOS2	0.200416	1	1.93275	1	8.34499	-0.283545
8963	POLE3	0.200546	1	1.93151	1	8.34499	-0.244684
131	PIK3CD	0.200896	1	1.92819	1	8.34499	1.34569
15289	ST6GALNAC1	0.200954	1	1.92764	1	8.34499	-0.320793
16082	AURKA	0.20096	1	1.92759	1	8.34499	-0.651159
16350	TNFSF9	0.20102	1	1.92702	1	8.34499	-0.950275
12706	TRIP11	0.201032	1	1.9269	1	8.34499	-0.434742
10539	DDX50	0.201225	1	1.92508	1	8.34499	-0.238924
2919	FBXO36	0.201229	1	1.92504	1	8.34499	0.662779
165	CLCN6	0.201277	1	1.92459	1	8.34499	-0.402457
8185	ARFGEF1	0.201341	1	1.92399	1	8.34499	-0.275676
14753	TMEM98	0.201666	1	1.92091	1	8.34499	-0.212918
9098	SH3GLB2	0.201877	1	1.91893	1	8.34499	0.465626
15646	AC105094.2	0.201901	1	1.91871	1	8.34499	1.4427e+08
15185	AC005332.4	0.202056	1	1.91725	1	8.34499	-0.606455
10623	POLR3A	0.202192	1	1.91597	1	8.34499	-0.390403
7388	MOSPD2	0.202212	1	1.91578	1	8.34499	-0.509546
11465	ARHGAP9	0.202288	1	1.91507	1	8.34499	1.4427e+08
3784	C3orf58	0.202512	1	1.91297	1	8.34499	-0.345534
5543	LINC01600	0.202545	1	1.91265	1	8.34499	1.4427e+08
3107	CCDC174	0.202566	1	1.91246	1	8.34499	-0.2442
3712	ALG1L2	0.202652	1	1.91166	1	8.34499	1.19899
14735	SUZ12	0.202736	1	1.91087	1	8.34499	-0.251251
15720	SLC52A3	0.202738	1	1.91085	1	8.34499	-0.901853
11267	TMEM106C	0.202923	1	1.90912	1	8.34499	-0.689201
9362	DNHD1	0.203156	1	1.90695	1	8.34499	0.894074
20290	LINC00626	0.20325	1	1.90607	1	8.34499	-4.34687
17300	AC011476.3	0.203313	1	1.90548	1	8.34499	1.4427e+08
4438	DDIT4L	0.203465	1	1.90407	1	8.34499	-0.797885
7096	TES	0.203587	1	1.90293	1	8.34499	-0.311578
8980	ASTN2	0.203618	1	1.90264	1	8.34499	0.632256
8074	FGFR1	0.203674	1	1.90212	1	8.34499	1.0882
13917	SLC5A2	0.203817	1	1.90079	1	8.34499	-2.88353
7130	LRRC4	0.203929	1	1.89976	1	8.34499	0.548209
10151	CD3D	0.204004	1	1.89906	1	8.34499	0.9264
14003	CCL22	0.204159	1	1.89762	1	8.34499	1.4427e+08
3106	GRIP2	0.204435	1	1.89506	1	8.34499	1.4427e+08
17403	ZNF544	0.204609	1	1.89345	1	8.34499	-0.343705
3428	SPATA12	0.204638	1	1.89319	1	8.34499	1.10664
9703	STIP1	0.204653	1	1.89305	1	8.34499	-0.490043
12974	LRRC57	0.204797	1	1.89172	1	8.34499	-0.282033
17146	FUT1	0.204827	1	1.89144	1	8.34499	-0.717285
5475	PDLIM7	0.204875	1	1.891	1	8.34499	1.09271
4371	THAP9-AS1	0.204888	1	1.89088	1	8.34499	-0.300025
15278	RNF157	0.205005	1	1.88981	1	8.34499	2.15758
11144	PIK3C2G	0.205138	1	1.88858	1	8.34499	0.954127
6929	PON2	0.205143	1	1.88853	1	8.34499	-0.206792
7879	F8A1	0.205155	1	1.88842	1	8.34499	-0.85349
19802	AL133406.3	0.20519	1	1.8881	1	8.34499	1.4427e+08
15384	MAFG-DT	0.205246	1	1.88758	1	8.34499	-0.936687
3889	AC008040.5	0.205267	1	1.88739	1	8.34499	0.781074
7949	ZDHHC2	0.205335	1	1.88676	1	8.34499	-0.277643
13956	AC007906.2	0.205364	1	1.8865	1	8.34499	0.589552
5255	MALINC1	0.20537	1	1.88644	1	8.34499	-0.577289
2655	TTN-AS1	0.205398	1	1.88619	1	8.34499	0.389662
2523	ACVR2A	0.205457	1	1.88564	1	8.34499	-0.408043
3508	HTR1F	0.205473	1	1.88549	1	8.34499	1.59136
842	DNTTIP2	0.205513	1	1.88513	1	8.34499	-0.302554
2712	NABP1	0.205526	1	1.88501	1	8.34499	-0.401784
13695	AC026401.3	0.205681	1	1.88358	1	8.34499	0.673291
1407	C1orf220	0.205684	1	1.88356	1	8.34499	1.4427e+08
18804	AC002550.1	0.205781	1	1.88267	1	8.34499	1.4427e+08
10832	SMNDC1	0.205855	1	1.88199	1	8.34499	-0.257196
11437	AC073896.2	0.205858	1	1.88197	1	8.34499	0.359608
4881	SLC38A9	0.205884	1	1.88172	1	8.34499	0.369214
17046	RELB	0.205915	1	1.88144	1	8.34499	0.634073
18302	SUCNR1	0.206239	1	1.87848	1	8.34499	1.4427e+08
5865	HLA-DPB1	0.206281	1	1.87809	1	8.34499	1.09373
12615	COQ6	0.206391	1	1.87709	1	8.34499	0.341534
8627	CAAP1	0.206456	1	1.87649	1	8.34499	-0.261139
11005	TAPBPL	0.206484	1	1.87623	1	8.34499	-0.40191
10992	KCNA1	0.206619	1	1.875	1	8.34499	1.4427e+08
5947	KIF6	0.206756	1	1.87376	1	8.34499	1.36819
15838	GZF1	0.206824	1	1.87314	1	8.34499	-0.409732
1454	FAM129A	0.207049	1	1.87109	1	8.34499	-0.191625
4243	SLAIN2	0.207079	1	1.87082	1	8.34499	-0.33566
2120	USP34	0.207171	1	1.86999	1	8.34499	-0.267513
15203	KCNJ2-AS1	0.207208	1	1.86965	1	8.34499	0.682758
9323	KCNQ1OT1	0.20723	1	1.86945	1	8.34499	-0.417542
7134	METTL2B	0.207317	1	1.86866	1	8.34499	-0.397167
7838	NSDHL	0.207347	1	1.86838	1	8.34499	0.649159
6097	OGFRL1	0.207372	1	1.86816	1	8.34499	-0.284393
10655	SNCG	0.207388	1	1.86801	1	8.34499	1.4583
11232	LRRK2	0.207401	1	1.86789	1	8.34499	-0.338564
15138	TLK2	0.207464	1	1.86733	1	8.34499	-0.318673
334	GPATCH3	0.207509	1	1.86692	1	8.34499	-0.500775
18649	PKD2L1	0.207526	1	1.86676	1	8.34499	1.4427e+08
9804	AP001107.9	0.207535	1	1.86668	1	8.34499	-0.731319
16825	WDR62	0.207624	1	1.86588	1	8.34499	1.4427e+08
19889	PTPRD-AS1	0.20765	1	1.86564	1	8.34499	1.4427e+08
1043	LINC00624	0.207753	1	1.86471	1	8.34499	2.13956
4862	PELO	0.207842	1	1.8639	1	8.34499	-0.423816
4230	SLC30A9	0.207855	1	1.86379	1	8.34499	-0.330152
3632	EAF2	0.207918	1	1.86321	1	8.34499	-0.565919
4395	NUDT9	0.207927	1	1.86313	1	8.34499	-0.261417
1011	AC239800.3	0.207941	1	1.86301	1	8.34499	-0.615745
4946	MRPS27	0.208124	1	1.86135	1	8.34499	0.244247
4689	CENPU	0.208166	1	1.86097	1	8.34499	-0.426077
18930	ARHGAP40	0.208287	1	1.85988	1	8.34499	4.05717
18526	AC100800.1	0.208399	1	1.85887	1	8.34499	1.4427e+08
14123	VPS4A	0.208455	1	1.85837	1	8.34499	-0.282892
3864	AC069224.1	0.208673	1	1.85641	1	8.34499	-0.582401
2725	PGAP1	0.208713	1	1.85604	1	8.34499	0.514332
11391	CBX5	0.208741	1	1.85579	1	8.34499	-0.209472
1656	AL513314.2	0.208761	1	1.85562	1	8.34499	-0.999454
5800	LTB	0.20902	1	1.85329	1	8.34499	-1.54278
15424	USP14	0.209028	1	1.85321	1	8.34499	-0.330381
6293	SAMD3	0.209067	1	1.85287	1	8.34499	1.87618
15495	AP002449.1	0.209157	1	1.85206	1	8.34499	1.34551
16994	CXCL17	0.209159	1	1.85204	1	8.34499	0.378488
11082	CD69	0.209175	1	1.85189	1	8.34499	1.52307
17561	LRRC75B	0.209216	1	1.85154	1	8.34499	0.961786
11115	CDKN1B	0.209258	1	1.85115	1	8.34499	-0.249427
17299	NLRP2	0.209267	1	1.85108	1	8.34499	1.05166
10513	CABCOCO1	0.209279	1	1.85097	1	8.34499	1.1158
294	SRRM1	0.20943	1	1.84961	1	8.34499	-0.184689
17358	ZNF805	0.209444	1	1.84949	1	8.34499	-0.446982
15670	DSEL	0.209538	1	1.84865	1	8.34499	-0.495318
2980	ASB1	0.209546	1	1.84857	1	8.34499	0.429842
3415	DCP1A	0.209903	1	1.84539	1	8.34499	-0.382191
4698	C4orf47	0.209914	1	1.84529	1	8.34499	0.929746
14270	MTHFSD	0.20993	1	1.84514	1	8.34499	-0.460374
4167	TAPT1-AS1	0.209973	1	1.84476	1	8.34499	0.877694
12923	PAK6	0.210203	1	1.84271	1	8.34499	0.33468
12662	AHSA1	0.210212	1	1.84263	1	8.34499	-0.293247
10034	FAM76B	0.210344	1	1.84146	1	8.34499	-0.40187
18086	MT-ATP6	0.21044	1	1.84061	1	8.34499	0.412944
2788	NDUFS1	0.210556	1	1.83957	1	8.34499	-0.273583
13232	STRA6	0.210584	1	1.83932	1	8.34499	0.70945
11490	USP15	0.210626	1	1.83895	1	8.34499	-0.298466
9583	PTPRJ	0.210847	1	1.83699	1	8.34499	-0.290617
2471	GYPC	0.210856	1	1.83691	1	8.34499	0.657761
14066	E2F4	0.210954	1	1.83604	1	8.34499	-0.28089
16126	RPS21	0.210991	1	1.83571	1	8.34499	-0.446128
12714	MOAP1	0.211017	1	1.83548	1	8.34499	-0.271717
12049	NUFIP1	0.211055	1	1.83514	1	8.34499	-0.367276
18455	EGFR-AS1	0.211059	1	1.83511	1	8.34499	1.4427e+08
174	AC254633.1	0.211084	1	1.83489	1	8.34499	-0.935519
11357	KRT5	0.211146	1	1.83434	1	8.34499	0.936909
15891	E2F1	0.211185	1	1.83399	1	8.34499	1.31109
18098	AC011043.1	0.211398	1	1.83212	1	8.34499	-2.30389
6962	TMEM225B	0.21147	1	1.83148	1	8.34499	1.30562
3319	QARS	0.211473	1	1.83145	1	8.34499	-0.27307
4967	GCNT4	0.211479	1	1.83139	1	8.34499	-0.895049
15067	NME2	0.211599	1	1.83034	1	8.34499	0.583637
17496	RTN4R	0.211621	1	1.83014	1	8.34499	2.75138
33	ANKRD65	0.211629	1	1.83007	1	8.34499	0.371513
9284	AP006621.3	0.211654	1	1.82985	1	8.34499	0.718688
16524	GCDH	0.211845	1	1.82817	1	8.34499	0.252603
10035	CEP57	0.211848	1	1.82814	1	8.34499	-0.348607
9523	COMMD9	0.211869	1	1.82796	1	8.34499	-0.380686
287	IFNLR1	0.211975	1	1.82702	1	8.34499	0.835558
7264	ZNF783	0.212017	1	1.82665	1	8.34499	0.553394
17970	LINC00649	0.212069	1	1.8262	1	8.34499	-0.324799
115	AL034417.4	0.212103	1	1.8259	1	8.34499	0.67532
2289	CD8B	0.212177	1	1.82524	1	8.34499	1.4427e+08
8661	DNAI1	0.212321	1	1.82398	1	8.34499	1.49286
7479	RBM10	0.212427	1	1.82305	1	8.34499	-0.378848
5811	LY6G5C	0.212514	1	1.82229	1	8.34499	-0.412608
6367	UTRN	0.212637	1	1.8212	1	8.34499	-0.323378
2440	ACTR3	0.21279	1	1.81986	1	8.34499	-0.275522
3792	CP	0.21283	1	1.81952	1	8.34499	-0.320534
374	YTHDF2	0.212856	1	1.81929	1	8.34499	-0.288572
15084	AC007114.1	0.212888	1	1.819	1	8.34499	-0.456466
10955	AC026369.3	0.212917	1	1.81876	1	8.34499	1.71907
15080	TRIM25	0.213006	1	1.81797	1	8.34499	-0.333248
87	C1orf174	0.213203	1	1.81625	1	8.34499	-0.229942
14526	RPL26	0.21325	1	1.81584	1	8.34499	-0.272819
19027	B3GALT5	0.213279	1	1.81559	1	8.34499	-1.33013
8211	GDAP1	0.213317	1	1.81526	1	8.34499	0.456636
9398	SBF2	0.213429	1	1.81428	1	8.34499	-0.238781
17381	ZNF134	0.213487	1	1.81377	1	8.34499	-0.354706
3135	UBE2E2	0.213492	1	1.81373	1	8.34499	-0.313573
16909	GMFG	0.213498	1	1.81368	1	8.34499	2.24604
11634	LINC02453	0.213534	1	1.81336	1	8.34499	-0.710894
17982	CBR1	0.213578	1	1.81298	1	8.34499	-0.333067
15952	RPRD1B	0.213597	1	1.81282	1	8.34499	-0.305322
12848	GABRB3	0.213731	1	1.81165	1	8.34499	-1.00721
19987	AC073610.3	0.213761	1	1.81139	1	8.34499	1.81586
1190	DCST1-AS1	0.213813	1	1.81094	1	8.34499	0.879424
12053	AL138963.3	0.213836	1	1.81073	1	8.34499	1.18563
524	FOXJ3	0.213968	1	1.80959	1	8.34499	-0.310649
7594	KIF4A	0.213995	1	1.80935	1	8.34499	1.4427e+08
13800	AC020765.2	0.214023	1	1.80911	1	8.34499	-0.677637
5324	SH3RF2	0.21403	1	1.80905	1	8.34499	0.637038
2014	QPCT	0.214108	1	1.80837	1	8.34499	-0.76686
18162	TNFAIP8L2	0.214221	1	1.80739	1	8.34499	1.4427e+08
12966	PLA2G4F	0.214228	1	1.80733	1	8.34499	1.44541
7165	LINC00513	0.214229	1	1.80732	1	8.34499	1.1328
12564	ACTN1	0.214334	1	1.80641	1	8.34499	0.328733
16058	PTPN1	0.214357	1	1.80621	1	8.34499	-0.236872
8992	PHF19	0.214405	1	1.8058	1	8.34499	1.78511
1001	HMGCS2	0.214462	1	1.8053	1	8.34499	-1.01649
5059	RIOK2	0.214683	1	1.80339	1	8.34499	-0.342618
8672	FANCG	0.214708	1	1.80317	1	8.34499	-0.783347
11470	PIP4K2C	0.214759	1	1.80273	1	8.34499	-0.408804
14710	NSRP1	0.214783	1	1.80252	1	8.34499	-0.24041
14516	VAMP2	0.214826	1	1.80215	1	8.34499	0.308814
14768	LINC02001	0.21486	1	1.80186	1	8.34499	0.313767
12973	AC018362.1	0.214921	1	1.80133	1	8.34499	0.654067
7735	SLC6A14	0.214948	1	1.80109	1	8.34499	-0.451407
9611	OSBP	0.214973	1	1.80088	1	8.34499	-0.316561
15006	MRPL10	0.215218	1	1.79877	1	8.34499	-0.37066
519	SCMH1	0.215332	1	1.79778	1	8.34499	-0.251477
11454	MYO1A	0.21543	1	1.79694	1	8.34499	1.93955
10452	DEPP1	0.215481	1	1.7965	1	8.34499	-0.398074
10788	NOLC1	0.215529	1	1.79609	1	8.34499	-0.336974
6326	MAP7	0.215685	1	1.79475	1	8.34499	-0.278939
13060	LEO1	0.215793	1	1.79382	1	8.34499	-0.240789
4536	JADE1	0.215812	1	1.79365	1	8.34499	-0.250206
535	ERMAP	0.215874	1	1.79312	1	8.34499	-0.288098
10568	CHST3	0.216017	1	1.79189	1	8.34499	-0.512419
702	PATJ	0.216072	1	1.79142	1	8.34499	-0.260617
1264	CFAP45	0.216089	1	1.79127	1	8.34499	0.92626
4799	BRIX1	0.216127	1	1.79095	1	8.34499	-0.225783
9660	EEF1G	0.216224	1	1.79012	1	8.34499	-0.531248
2832	LINC01963	0.216271	1	1.78971	1	8.34499	0.992192
15068	MBTD1	0.216327	1	1.78924	1	8.34499	-0.362597
9003	TTLL11	0.216608	1	1.78683	1	8.34499	-0.578266
3177	TRANK1	0.216683	1	1.78619	1	8.34499	-0.467393
6781	ZNF107	0.216706	1	1.786	1	8.34499	-0.252087
18055	AP001062.1	0.216855	1	1.78472	1	8.34499	1.18089
6035	ANKRD66	0.216908	1	1.78427	1	8.34499	1.3903
1337	AL358115.1	0.216966	1	1.78378	1	8.34499	1.48888
10069	AP000766.1	0.21697	1	1.78374	1	8.34499	0.828733
9295	CHID1	0.217214	1	1.78167	1	8.34499	0.229909
13645	LINC01290	0.217326	1	1.78071	1	8.34499	0.690133
769	ADGRL2	0.217406	1	1.78003	1	8.34499	0.752187
1830	PXDN	0.217433	1	1.7798	1	8.34499	-0.972058
3726	NPHP3	0.217552	1	1.77879	1	8.34499	-0.38249
16016	ZNF335	0.217586	1	1.7785	1	8.34499	-0.42777
6076	BAG2	0.21762	1	1.77821	1	8.34499	-0.563511
8565	VLDLR-AS1	0.217678	1	1.77772	1	8.34499	-0.91129
16662	AC005253.1	0.217708	1	1.77746	1	8.34499	1.90873
1304	NR1I3	0.217719	1	1.77737	1	8.34499	1.4427e+08
15929	AL035420.3	0.217762	1	1.77701	1	8.34499	1.55481
5851	HLA-DRB5	0.217781	1	1.77685	1	8.34499	2.30106
7215	ADCK2	0.217785	1	1.77681	1	8.34499	0.359245
11374	AC073611.1	0.217831	1	1.77642	1	8.34499	-0.982654
2660	AC010680.2	0.217852	1	1.77624	1	8.34499	1.36334
13188	CORO2B	0.218009	1	1.77491	1	8.34499	1.19359
15335	SGSH	0.218047	1	1.77459	1	8.34499	0.627063
16001	WFDC6	0.21811	1	1.77405	1	8.34499	0.60388
8170	DNAJC5B	0.218305	1	1.7724	1	8.34499	1.4427e+08
6241	LAMA4	0.218522	1	1.77057	1	8.34499	-0.985674
2739	FTCDNL1	0.21857	1	1.77017	1	8.34499	-0.842269
6254	RWDD1	0.218704	1	1.76904	1	8.34499	-0.230514
17357	AURKC	0.218728	1	1.76883	1	8.34499	-0.947754
20212	RTBDN	0.218794	1	1.76827	1	8.34499	1.4427e+08
211	CROCC	0.218848	1	1.76782	1	8.34499	0.950263
8322	SNX31	0.218952	1	1.76695	1	8.34499	1.03452
9974	GAB2	0.218993	1	1.7666	1	8.34499	-0.51243
15445	TGIF1	0.219042	1	1.76619	1	8.34499	-0.208675
14214	MAFTRR	0.219065	1	1.76599	1	8.34499	1.62571
10089	COLCA2	0.219138	1	1.76538	1	8.34499	0.442463
15868	TTLL9	0.219217	1	1.76471	1	8.34499	2.11456
10436	AL117339.5	0.219268	1	1.76429	1	8.34499	0.709273
9517	CD44-AS1	0.219351	1	1.76359	1	8.34499	1.4427e+08
17275	AC008440.2	0.219359	1	1.76352	1	8.34499	2.23856
4126	BLOC1S4	0.219401	1	1.76317	1	8.34499	0.255116
17935	MAP3K7CL	0.219491	1	1.76241	1	8.34499	0.700602
7606	TAF1	0.219538	1	1.76202	1	8.34499	-0.23796
395	KHDRBS1	0.219567	1	1.76178	1	8.34499	-0.259595
921	KCNC4	0.219726	1	1.76044	1	8.34499	1.256
6567	CYTH3	0.21973	1	1.76041	1	8.34499	-0.512575
8236	FABP4	0.219752	1	1.76023	1	8.34499	1.41015
14521	CTC1	0.219763	1	1.76013	1	8.34499	0.590529
7422	ACOT9	0.219885	1	1.75911	1	8.34499	-0.453995
13182	PIAS1	0.220078	1	1.75749	1	8.34499	-0.27965
4289	STAP1	0.220083	1	1.75745	1	8.34499	1.84398
7729	LHFPL1	0.220292	1	1.7557	1	8.34499	-0.715498
15689	LINC00908	0.220374	1	1.75502	1	8.34499	0.808824
11699	USP30	0.220615	1	1.75301	1	8.34499	0.536741
17920	MRPL39	0.220661	1	1.75263	1	8.34499	-0.286446
4507	PDE5A	0.220787	1	1.75158	1	8.34499	-0.751577
8867	AL161729.1	0.220836	1	1.75117	1	8.34499	2.09722
4553	SCOC	0.22088	1	1.7508	1	8.34499	-0.245748
8947	HSDL2	0.221292	1	1.74738	1	8.34499	-0.195613
6467	PDE10A	0.221563	1	1.74513	1	8.34499	-1.06309
16466	CCDC159	0.221629	1	1.74459	1	8.34499	0.337515
9639	LRRC10B	0.221876	1	1.74254	1	8.34499	1.04172
2349	MGAT4A	0.222206	1	1.73981	1	8.34499	-0.438959
16904	FBXO27	0.222241	1	1.73953	1	8.34499	0.615025
1497	PKP1	0.222265	1	1.73933	1	8.34499	1.19137
992	MAN1A2	0.222464	1	1.73769	1	8.34499	-0.257834
3152	ZCWPW2	0.222555	1	1.73694	1	8.34499	-0.592702
7815	FGF13	0.222582	1	1.73672	1	8.34499	-0.377181
9147	AK8	0.222795	1	1.73497	1	8.34499	1.06688
13217	ARIH1	0.222854	1	1.73448	1	8.34499	-0.289891
13408	NR2F2-AS1	0.222964	1	1.73358	1	8.34499	0.92207
1873	E2F6	0.223016	1	1.73315	1	8.34499	-0.267706
2628	OLA1	0.223061	1	1.73278	1	8.34499	-0.383669
2993	C2orf54	0.223307	1	1.73076	1	8.34499	0.902807
10099	C11orf1	0.22346	1	1.7295	1	8.34499	-0.262866
14342	YWHAE	0.223616	1	1.72824	1	8.34499	-0.203145
9370	ZNF214	0.223744	1	1.72718	1	8.34499	0.70654
9653	SCGB1D2	0.223747	1	1.72716	1	8.34499	1.4427e+08
12896	ZNF770	0.223806	1	1.72668	1	8.34499	-0.258238
9939	RPS3	0.223952	1	1.72549	1	8.34499	-0.241542
12426	AL627171.1	0.223957	1	1.72544	1	8.34499	-0.591861
9400	AMPD3	0.223965	1	1.72538	1	8.34499	-0.415374
2877	GLB1L	0.223981	1	1.72525	1	8.34499	-0.469386
11928	AL161772.1	0.223996	1	1.72513	1	8.34499	0.793606
8154	ASPH	0.224064	1	1.72457	1	8.34499	-0.297128
10059	DCUN1D5	0.2241	1	1.72428	1	8.34499	-0.311165
6802	AUTS2	0.224192	1	1.72353	1	8.34499	0.288564
2565	2007-03-01	0.224278	1	1.72282	1	8.34499	-0.274132
5085	TSLP	0.224386	1	1.72195	1	8.34499	0.908683
2304	ZNF2	0.224392	1	1.7219	1	8.34499	0.684964
3039	AC068313.1	0.224443	1	1.72148	1	8.34499	1.95173
14650	MTRNR2L1	0.22449	1	1.7211	1	8.34499	1.84394
4861	ITGA1	0.224518	1	1.72087	1	8.34499	0.613403
1462	TPR	0.224607	1	1.72015	1	8.34499	-0.268844
11478	METTL1	0.22469	1	1.71947	1	8.34499	-0.532394
146	PEX14	0.224757	1	1.71893	1	8.34499	-0.517677
12719	UNC79	0.224792	1	1.71864	1	8.34499	1.60536
308	AL031280.1	0.224794	1	1.71863	1	8.34499	1.24876
10402	MPP7	0.224866	1	1.71805	1	8.34499	-0.304364
17777	C22orf46	0.224915	1	1.71764	1	8.34499	-0.429831
5231	REEP2	0.22495	1	1.71736	1	8.34499	1.4427e+08
439	TMEM35B	0.225043	1	1.71661	1	8.34499	1.4427e+08
16468	AC024575.1	0.225072	1	1.71637	1	8.34499	-2.45843
12707	ATXN3	0.225292	1	1.71459	1	8.34499	-0.294675
8888	TRMO	0.225363	1	1.71402	1	8.34499	-0.433752
1328	RGS5.1	0.22546	1	1.71323	1	8.34499	-0.630759
12542	RAB15	0.225468	1	1.71317	1	8.34499	-0.438577
10708	CYP2C9	0.225511	1	1.71282	1	8.34499	1.12761
14866	KRT13	0.225535	1	1.71262	1	8.34499	-1.06687
11006	VAMP1	0.225639	1	1.71178	1	8.34499	0.77619
13059	TMOD3	0.225683	1	1.71142	1	8.34499	-0.244577
12295	PABPN1	0.22572	1	1.71113	1	8.34499	0.218635
9164	ADAMTS13	0.225724	1	1.71109	1	8.34499	-0.56299
684	PLPP3	0.225742	1	1.71095	1	8.34499	-0.310148
12484	AL391152.1	0.225808	1	1.71042	1	8.34499	-0.884247
9199	NOTCH1	0.225886	1	1.70979	1	8.34499	0.567648
2901	SCG2	0.225907	1	1.70962	1	8.34499	1.4427e+08
7325	RNF32	0.225945	1	1.70931	1	8.34499	0.736953
17637	PLA2G3	0.225947	1	1.7093	1	8.34499	-0.804681
12394	MIPOL1	0.226024	1	1.70867	1	8.34499	-0.333893
2206	FBXO41	0.226025	1	1.70867	1	8.34499	-0.967262
19756	PCDHB12	0.226069	1	1.70831	1	8.34499	1.4427e+08
2770	NOP58	0.226085	1	1.70818	1	8.34499	-0.285503
6873	SEMA3D	0.226104	1	1.70803	1	8.34499	-1.0054
20152	AC006441.3	0.226128	1	1.70784	1	8.34499	1.4427e+08
15892	PXMP4	0.226213	1	1.70715	1	8.34499	0.326206
4208	WDR19	0.226421	1	1.70548	1	8.34499	0.57809
2497	MZT2A	0.226515	1	1.70472	1	8.34499	0.3663
12061	LRCH1	0.226602	1	1.70403	1	8.34499	-0.597487
15306	TK1	0.226674	1	1.70344	1	8.34499	-0.794442
14484	FGF11	0.226855	1	1.702	1	8.34499	-0.993756
2579	COBLL1	0.227013	1	1.70073	1	8.34499	-0.196177
9091	ENDOG	0.227058	1	1.70037	1	8.34499	0.285229
12743	GSKIP	0.22706	1	1.70035	1	8.34499	-0.27881
12666	SNW1	0.22708	1	1.70019	1	8.34499	-0.189223
13825	C16orf54	0.227163	1	1.69953	1	8.34499	1.6061
1436	GLUL	0.227551	1	1.69642	1	8.34499	-0.360252
15340	ENDOV	0.227668	1	1.69549	1	8.34499	0.407281
974	CSDE1	0.227766	1	1.69471	1	8.34499	-0.278811
17755	MKL1	0.227805	1	1.6944	1	8.34499	-0.447244
7217	NDUFB2-AS1	0.227883	1	1.69378	1	8.34499	-0.772774
3777	PLS1	0.227897	1	1.69366	1	8.34499	-0.295455
8855	PHF2	0.22799	1	1.69292	1	8.34499	-0.277017
7992	RHOBTB2	0.227994	1	1.69289	1	8.34499	-0.659573
2949	DGKD	0.228066	1	1.69232	1	8.34499	-0.248417
13663	ZC3H7A	0.228112	1	1.69195	1	8.34499	-0.274357
15904	NCOA6	0.228136	1	1.69176	1	8.34499	-0.25984
11991	FRY-AS1	0.228156	1	1.6916	1	8.34499	1.46377
12033	RGCC	0.228237	1	1.69095	1	8.34499	-0.338264
5127	AC010255.3	0.228245	1	1.69089	1	8.34499	1.4427e+08
16507	ZNF791	0.228277	1	1.69064	1	8.34499	-0.338501
9707	AP001453.1	0.228305	1	1.69041	1	8.34499	1.56639
8814	TUT7	0.228313	1	1.69036	1	8.34499	-0.271304
4565	AC104596.1	0.228485	1	1.68898	1	8.34499	1.20318
11026	GPR162	0.228491	1	1.68894	1	8.34499	1.41054
14706	ANKRD13B	0.228616	1	1.68795	1	8.34499	1.6014
5716	HIST1H2BN	0.228706	1	1.68723	1	8.34499	-0.796264
13522	SLC9A3R2	0.228712	1	1.68718	1	8.34499	-0.314203
16152	ZGPAT	0.228869	1	1.68594	1	8.34499	-0.927276
4267	NMU	0.228911	1	1.6856	1	8.34499	1.4427e+08
4269	CEP135	0.228928	1	1.68547	1	8.34499	-0.418769
5133	SNX24	0.228941	1	1.68537	1	8.34499	-0.42945
2767	KIAA2012	0.229105	1	1.68407	1	8.34499	1.22002
909	AMIGO1	0.229154	1	1.68369	1	8.34499	0.580345
13704	XYLT1	0.229378	1	1.68191	1	8.34499	-0.440553
16249	SPPL2B	0.229453	1	1.68132	1	8.34499	0.472031
12761	YY1	0.229525	1	1.68075	1	8.34499	-0.227555
8184	CSPP1	0.229597	1	1.68018	1	8.34499	-0.360216
13370	ZNF710	0.229687	1	1.67947	1	8.34499	0.439221
11285	CCDC65	0.229734	1	1.67911	1	8.34499	1.32364
10873	EIF3A	0.22976	1	1.6789	1	8.34499	-0.321539
13058	TMOD2	0.229839	1	1.67828	1	8.34499	-0.426481
16591	TPM4	0.229878	1	1.67797	1	8.34499	-0.32043
1368	KIFAP3	0.229923	1	1.67762	1	8.34499	-0.211722
20050	SERPINA3	0.230068	1	1.67647	1	8.34499	1.4427e+08
2679	FSIP2	0.230168	1	1.67569	1	8.34499	0.84364
5098	DCP2	0.230217	1	1.67531	1	8.34499	-0.30917
6184	ASCC3	0.230242	1	1.67511	1	8.34499	-0.335365
4984	WDR41	0.23027	1	1.67489	1	8.34499	-0.381577
8073	LETM2	0.23031	1	1.67457	1	8.34499	-0.705323
13424	SPATA41	0.230319	1	1.6745	1	8.34499	1.22873
255	HSPG2	0.230663	1	1.6718	1	8.34499	-0.451094
12066	MED4	0.230711	1	1.67143	1	8.34499	-0.196764
5093	AC104126.1	0.230727	1	1.6713	1	8.34499	-0.735978
19679	NAALADL2-AS2	0.230737	1	1.67122	1	8.34499	1.4427e+08
11995	PDS5B	0.230752	1	1.6711	1	8.34499	-0.273273
18084	MT-CO2	0.23076	1	1.67104	1	8.34499	0.361953
122	ENO1-AS1	0.230806	1	1.67068	1	8.34499	1.10737
13706	NOMO2	0.230816	1	1.6706	1	8.34499	0.763445
9192	CARD9	0.230865	1	1.67022	1	8.34499	-1.17153
16653	JUND	0.230942	1	1.66962	1	8.34499	0.400792
290	NIPAL3	0.230951	1	1.66955	1	8.34499	-0.282757
7080	PNPLA8	0.230996	1	1.66919	1	8.34499	-0.309536
19119	LINC00852	0.231042	1	1.66884	1	8.34499	1.93074
7058	CDHR3	0.231151	1	1.66799	1	8.34499	0.810469
3985	CLDN1	0.231213	1	1.6675	1	8.34499	0.542963
5850	HLA-DRA	0.231236	1	1.66732	1	8.34499	0.582185
9482	BDNF	0.231528	1	1.66504	1	8.34499	1.29847
4870	SNX18	0.231547	1	1.66489	1	8.34499	-0.301411
8518	MAF1	0.231668	1	1.66395	1	8.34499	-0.292115
734	WLS	0.231685	1	1.66382	1	8.34499	0.38346
10310	SFMBT2	0.231843	1	1.66258	1	8.34499	-0.775632
1310	FCGR2A	0.231917	1	1.66201	1	8.34499	1.4691
15160	SNHG25	0.232036	1	1.66109	1	8.34499	1.2285
12939	ZFYVE19	0.232068	1	1.66084	1	8.34499	0.361097
14481	TMEM256	0.232155	1	1.66016	1	8.34499	-0.37085
16916	RPS16	0.232158	1	1.66014	1	8.34499	-0.331169
2517	SPOPL	0.232208	1	1.65975	1	8.34499	-0.336644
14333	VPS53	0.232303	1	1.65901	1	8.34499	-0.351641
1839	RPS7	0.232353	1	1.65863	1	8.34499	-0.297787
5336	FBXO38	0.232459	1	1.6578	1	8.34499	-0.357553
1729	AL512328.1	0.232498	1	1.6575	1	8.34499	2.29934
350	IFI6	0.23263	1	1.65647	1	8.34499	0.869289
16999	ZNF575	0.232669	1	1.65617	1	8.34499	0.829521
5903	TAF11	0.232698	1	1.65595	1	8.34499	-0.29459
10618	AC010997.4	0.232836	1	1.65488	1	8.34499	1.4427e+08
2001	FAM98A	0.232918	1	1.65425	1	8.34499	-0.44917
8257	NBN	0.233019	1	1.65347	1	8.34499	-0.263215
15046	TMEM92	0.233141	1	1.65252	1	8.34499	-0.230813
8486	TOP1MT	0.233191	1	1.65214	1	8.34499	-0.460536
6581	C1GALT1	0.233246	1	1.65172	1	8.34499	-0.31715
6303	VNN1	0.233327	1	1.65108	1	8.34499	-1.0316
16528	RAD23A	0.233329	1	1.65107	1	8.34499	-0.260272
12902	AC078909.2	0.233431	1	1.65028	1	8.34499	-3.2685
3444	ABHD6	0.233516	1	1.64963	1	8.34499	0.671482
4012	APOD	0.233584	1	1.6491	1	8.34499	-0.689427
1862	RRM2	0.233613	1	1.64889	1	8.34499	1.46045
1666	AL359979.2	0.233662	1	1.6485	1	8.34499	-0.825147
2988	DUSP28	0.233705	1	1.64818	1	8.34499	-0.361183
9222	MAN1B1-DT	0.233775	1	1.64763	1	8.34499	-0.600106
5446	CPEB4	0.233886	1	1.64678	1	8.34499	-0.220041
10573	DDIT4-AS1	0.233918	1	1.64654	1	8.34499	1.24188
16449	QTRT1	0.233979	1	1.64607	1	8.34499	0.293655
[truncated: 19,062 more rows]

## Sheet: smokers.Multiciliated
	name	pval	adj_pval	f_statistic	df1	df2	lfc
13856	AC130456.2	1.50452e-05	0.336968	83.9808	1	8.09244	-0.956475
12163	CCDC122	4.9009e-05	0.548828	60.8943	1	8.09244	-0.601383
17149	CEACAM6	0.000148618	0.749359	44.5655	1	8.09244	1.33309
14931	CCL3	0.000176566	0.749359	42.4079	1	8.09244	6.87217
14932	CCL4	0.000271488	0.749359	37.4067	1	8.09244	2.60127
15139	LRRC37A	0.000541414	0.749359	30.4182	1	8.09244	-1.36639
4357	CXCL3	0.000595698	0.749359	29.5418	1	8.09244	2.9704
17020	AC020928.2	0.00060733	0.749359	29.3669	1	8.09244	-2.65464
6243	ASCC3	0.000711266	0.749359	27.9694	1	8.09244	-0.430682
12171	GPALPP1	0.000740699	0.749359	27.6195	1	8.09244	-0.405381
3175	NEK10	0.000769655	0.749359	27.2918	1	8.09244	-0.458136
5731	HIST1H2BE	0.000852132	0.749359	26.4368	1	8.09244	-1.0856
4608	AC104596.1	0.000878983	0.749359	26.1805	1	8.09244	-0.850154
8211	TGS1	0.00106534	0.749359	24.6355	1	8.09244	-0.340701
7216	TSPAN33	0.00108837	0.749359	24.4682	1	8.09244	0.971672
7201	RBM28	0.00115132	0.749359	24.0325	1	8.09244	-0.499217
4533	ALPK1	0.00127318	0.749359	23.268	1	8.09244	-0.534513
17555	ZNF773	0.00132542	0.749359	22.9677	1	8.09244	-0.897762
12279	UGGT2	0.00142779	0.749359	22.4201	1	8.09244	-0.536539
10665	UNC5B	0.00145893	0.749359	22.2632	1	8.09244	-0.73162
3051	TRNT1	0.00146521	0.749359	22.2321	1	8.09244	-0.528146
4223	ZCCHC4	0.00149091	0.749359	22.1063	1	8.09244	-0.569871
17962	C22orf46	0.00160319	0.749359	21.5872	1	8.09244	-0.546679
2264	HK2	0.00160342	0.749359	21.5862	1	8.09244	1.4064
8548	DENND3	0.00160377	0.749359	21.5847	1	8.09244	0.772887
17424	ZNF480	0.00166906	0.749359	21.3033	1	8.09244	-0.43141
20856	LINC01982	0.00167875	0.749359	21.2628	1	8.09244	1.4427e+08
2794	NOP58	0.00177497	0.749359	20.8751	1	8.09244	-0.358355
11216	LINC01252	0.00180381	0.749359	20.764	1	8.09244	-1.011
16751	EPHX3	0.00180425	0.749359	20.7623	1	8.09244	-1.1294
16091	RBM39	0.00181513	0.749359	20.721	1	8.09244	-0.372415
9543	GTF2H1	0.00195201	0.749359	20.2261	1	8.09244	-0.514003
910	KIAA1324	0.00201261	0.749359	20.0207	1	8.09244	0.729867
4810	DNAH5	0.00205109	0.749359	19.8942	1	8.09244	-0.447481
393	TINAGL1	0.00205737	0.749359	19.8738	1	8.09244	2.49974
14672	KRBA2	0.00210918	0.749359	19.7087	1	8.09244	-0.717374
2382	REV1	0.00214756	0.749359	19.5897	1	8.09244	-0.326303
20191	IGFBP7-AS1	0.00218624	0.749359	19.4724	1	8.09244	1.4427e+08
11959	HCAR2	0.00219856	0.749359	19.4356	1	8.09244	0.897234
13857	TMC5	0.00223256	0.749359	19.3353	1	8.09244	-0.498273
8901	TUT7	0.00226766	0.749359	19.2337	1	8.09244	-0.363221
4352	CXCL8	0.00229393	0.749359	19.159	1	8.09244	2.19091
11498	TARBP2	0.0023179	0.749359	19.0917	1	8.09244	-0.67873
2357	ANKRD36	0.00251675	0.749359	18.5653	1	8.09244	-0.835813
14190	NAE1	0.00261309	0.749359	18.3286	1	8.09244	-0.309849
12668	FUT8	0.0026609	0.749359	18.2151	1	8.09244	-0.35434
12661	PPP1R36	0.00274128	0.749359	18.03	1	8.09244	-0.437242
11024	EDRF1	0.00275962	0.749359	17.9887	1	8.09244	-0.453166
20889	AC022031.2	0.00276129	0.749359	17.985	1	8.09244	1.4427e+08
10631	DNAJC12	0.0027754	0.749359	17.9535	1	8.09244	1.49705
657	ECHDC2	0.00283058	0.749359	17.8322	1	8.09244	-0.36533
3565	SENP7	0.00284588	0.749359	17.7991	1	8.09244	-0.372544
14748	DRG2	0.00286253	0.749359	17.7633	1	8.09244	-0.332583
3746	NEK11	0.00289985	0.749359	17.684	1	8.09244	-0.34677
19792	AC023983.2	0.00290193	0.749359	17.6796	1	8.09244	1.4427e+08
3124	NUP210	0.00294308	0.749359	17.5938	1	8.09244	-0.799488
1653	GPATCH2	0.00300447	0.749359	17.4684	1	8.09244	-0.53839
17582	ZNF274	0.00305982	0.749359	17.3581	1	8.09244	-0.569594
6179	HMGN3-AS1	0.00306941	0.749359	17.3392	1	8.09244	-0.585099
4121	FGFR3	0.00308224	0.749359	17.3142	1	8.09244	1.75706
8825	AL512625.1	0.00312039	0.749359	17.2402	1	8.09244	-1.06359
1157	S100A2	0.00315133	0.749359	17.1811	1	8.09244	1.19218
11287	RASSF8-AS1	0.00316245	0.749359	17.1601	1	8.09244	-0.487554
8266	AC021321.1	0.00318624	0.749359	17.1153	1	8.09244	-0.97569
8965	ZNF510	0.00321813	0.749359	17.0559	1	8.09244	-0.380644
10204	NKAPD1	0.00325317	0.749359	16.9916	1	8.09244	-0.367158
2990	AC105760.1	0.00326482	0.749359	16.9703	1	8.09244	-1.85286
17561	ZNF134	0.00328502	0.749359	16.9338	1	8.09244	-0.584787
11724	EEA1	0.00335137	0.749359	16.8157	1	8.09244	-0.501481
1072	AC239868.3	0.00336681	0.749359	16.7886	1	8.09244	-0.547124
8401	SPAG1	0.00340854	0.749359	16.7162	1	8.09244	-0.327949
12602	KTN1	0.00342229	0.749359	16.6926	1	8.09244	-0.408385
16919	ZNF507	0.00343848	0.749359	16.665	1	8.09244	-0.372454
15881	CSNK2A1	0.00349585	0.749359	16.5683	1	8.09244	-0.233809
13726	AC025283.2	0.00350739	0.749359	16.5491	1	8.09244	-0.843295
3078	AC026191.1	0.00352102	0.749359	16.5265	1	8.09244	-0.908997
14375	AC009148.1	0.00352625	0.749359	16.5178	1	8.09244	-1.06797
2029	CEBPZ	0.00353875	0.749359	16.4973	1	8.09244	-0.364379
5855	TNF	0.00354838	0.749359	16.4815	1	8.09244	4.62947
11555	AC073896.3	0.00357679	0.749359	16.4352	1	8.09244	-1.40883
18346	LINC02586	0.00359311	0.749359	16.4088	1	8.09244	1.4427e+08
10982	FAM45A	0.00362972	0.749359	16.3502	1	8.09244	-0.313468
10866	ERLIN1	0.0036419	0.749359	16.3309	1	8.09244	-0.471534
10179	EXPH5	0.00365995	0.749359	16.3023	1	8.09244	-0.341669
12219	ATP7B	0.00366813	0.749359	16.2895	1	8.09244	-0.645469
2016	TTC27	0.00367346	0.749359	16.2811	1	8.09244	-0.349922
6181	LCA5	0.00367597	0.749359	16.2772	1	8.09244	-0.4323
14267	COG8.1	0.0037187	0.749359	16.2107	1	8.09244	-0.633778
4358	CXCL2	0.0037227	0.749359	16.2046	1	8.09244	2.59817
4355	CXCL1	0.00373607	0.749359	16.184	1	8.09244	2.27508
16659	ZNF439	0.00376974	0.749359	16.1326	1	8.09244	-0.558066
8188	SPIDR	0.00384368	0.749359	16.0218	1	8.09244	-0.268939
21	C1QTNF12	0.00390444	0.749359	15.9326	1	8.09244	1.4427e+08
12320	MYO16	0.00397499	0.749359	15.8313	1	8.09244	1.4427e+08
17629	AP000542.2	0.00398483	0.749359	15.8174	1	8.09244	1.4427e+08
14398	ATP2C2	0.00410817	0.749359	15.646	1	8.09244	-0.50495
9	AL645608.8	0.00412219	0.749359	15.627	1	8.09244	2.28046
838	GLMN	0.00414811	0.749359	15.5919	1	8.09244	-0.483033
3547	CRYBG3	0.00417787	0.749359	15.552	1	8.09244	-0.347424
3777	AC096992.2	0.00423851	0.749359	15.4718	1	8.09244	-0.759272
14594	KIAA0753	0.00425378	0.749359	15.4519	1	8.09244	-0.551124
10094	CCDC81	0.00430065	0.749359	15.3911	1	8.09244	-0.58761
3678	PDIA5	0.00436845	0.749359	15.3047	1	8.09244	0.666847
16245	BCAS1	0.00442909	0.749359	15.2289	1	8.09244	-0.588286
20798	AC025287.3	0.00448451	0.749359	15.1606	1	8.09244	1.4427e+08
12827	CCDC88C	0.00449507	0.749359	15.1478	1	8.09244	-0.371806
3887	IQCJ-SCHIP1	0.00449567	0.749359	15.147	1	8.09244	-1.48088
1627	AC096637.2	0.0044979	0.749359	15.1443	1	8.09244	-0.36013
18145	IFNAR2	0.00451267	0.749359	15.1264	1	8.09244	-0.356461
12341	PCID2	0.00451542	0.749359	15.1231	1	8.09244	-0.395392
18758	AC107959.4	0.00453392	0.749359	15.1007	1	8.09244	1.4427e+08
12595	LGALS3	0.00462578	0.749359	14.9914	1	8.09244	-0.37309
11831	TCHP	0.00464482	0.749359	14.9691	1	8.09244	-0.371324
15693	AQP4-AS1	0.00470239	0.749359	14.9024	1	8.09244	-0.55769
4468	AP002026.1	0.0047039	0.749359	14.9006	1	8.09244	-0.768513
3031	STK25	0.00471289	0.749359	14.8903	1	8.09244	-0.381004
12593	SOCS4	0.00472611	0.749359	14.8751	1	8.09244	-0.287895
14653	TMEM88	0.00474224	0.749359	14.8567	1	8.09244	1.32891
10912	CYP17A1	0.00475903	0.749359	14.8376	1	8.09244	-1.70072
294	NIPAL3	0.00483366	0.749359	14.7539	1	8.09244	-0.291666
6778	AC072061.1	0.00486749	0.749359	14.7164	1	8.09244	-0.730224
4768	ZDHHC11	0.00492802	0.749359	14.6502	1	8.09244	-1.10145
11668	ZFC3H1	0.00497405	0.749359	14.6005	1	8.09244	-0.356899
19041	AC025580.1	0.00500497	0.749359	14.5675	1	8.09244	1.4427e+08
956	CTTNBP2NL	0.00505856	0.749359	14.5108	1	8.09244	-0.278921
19311	AL096701.3	0.00512963	0.749359	14.4368	1	8.09244	1.4427e+08
18169	SETD4	0.00513044	0.749359	14.436	1	8.09244	-0.450248
7678	GJB1	0.00514272	0.749359	14.4233	1	8.09244	1.89695
19802	HNF4A	0.00514383	0.749359	14.4222	1	8.09244	1.4427e+08
814	PKN2	0.00524856	0.749359	14.3158	1	8.09244	-0.323811
10081	PCF11	0.00525537	0.749359	14.309	1	8.09244	-0.335126
5723	HIST1H1C	0.00527532	0.749359	14.2891	1	8.09244	-0.71466
15641	MPPE1	0.00533682	0.749359	14.2282	1	8.09244	-0.351243
1491	B3GALT2	0.00537008	0.749359	14.1957	1	8.09244	0.888925
5574	LINC00847	0.00537047	0.749359	14.1953	1	8.09244	-0.487656
18502	CFAP44-AS1	0.00539029	0.749359	14.176	1	8.09244	1.4427e+08
6379	MYB	0.00557862	0.749359	13.9972	1	8.09244	-0.337008
11175	LINC00937	0.00562331	0.749359	13.9559	1	8.09244	-0.585579
2179	WDR92	0.00563192	0.749359	13.948	1	8.09244	-0.412054
20273	PCDHB12	0.00564026	0.749359	13.9403	1	8.09244	1.4427e+08
3896	AC069224.1	0.00565655	0.749359	13.9254	1	8.09244	-0.665997
6774	POU6F2	0.00567364	0.749359	13.9098	1	8.09244	1.43194
1685	CAPN2	0.00571577	0.749359	13.8717	1	8.09244	-0.421705
20500	AC068733.3	0.00572856	0.749359	13.8602	1	8.09244	1.4427e+08
12095	SLC46A3	0.00573509	0.749359	13.8543	1	8.09244	-0.26401
12791	ADCK1	0.00575871	0.749359	13.8332	1	8.09244	-0.697462
6906	TRIM73	0.00582929	0.749359	13.7706	1	8.09244	-0.685021
17333	FTL	0.00583081	0.749359	13.7693	1	8.09244	0.480039
14903	CCL2	0.00588342	0.749359	13.7233	1	8.09244	3.98479
3770	PPP2R3A	0.00593157	0.749359	13.6816	1	8.09244	-0.528764
19784	AC127496.5	0.00594328	0.749359	13.6716	1	8.09244	1.4427e+08
4461	RAP1GDS1	0.0059843	0.749359	13.6365	1	8.09244	-0.422249
8655	RFX3-AS1	0.00603145	0.749359	13.5966	1	8.09244	-0.66105
8495	RNF139-AS1	0.00606371	0.749359	13.5695	1	8.09244	-0.789096
5669	RNF182	0.00606792	0.749359	13.566	1	8.09244	-1.55844
18529	TM4SF19-TCTEX1D2	0.00609969	0.749359	13.5395	1	8.09244	1.4427e+08
19760	LINC01996	0.00611182	0.749359	13.5294	1	8.09244	3.01972
5192	ZNF608	0.0061382	0.749359	13.5076	1	8.09244	-0.467055
13905	PALB2	0.00615083	0.749359	13.4972	1	8.09244	-0.407915
20465	AL159169.3	0.00617398	0.749359	13.4782	1	8.09244	1.4427e+08
7363	TMEM176A	0.00618129	0.749359	13.4722	1	8.09244	2.50786
81	AL513320.1	0.00620005	0.749359	13.4569	1	8.09244	-1.11589
13025	DPH6	0.0062329	0.749359	13.4303	1	8.09244	-0.449456
7935	AC245140.2	0.00624056	0.749359	13.4241	1	8.09244	-0.809895
8847	SMC5	0.00628865	0.749359	13.3854	1	8.09244	-0.347081
2139	USP34	0.00630207	0.749359	13.3747	1	8.09244	-0.261238
1442	KIAA1614-AS1	0.00631156	0.749359	13.3671	1	8.09244	-2.72007
1842	TPO	0.00637025	0.749359	13.3207	1	8.09244	-2.44851
1060	NBPF14	0.00645452	0.749359	13.2549	1	8.09244	-0.861045
17839	HMGXB4	0.00654326	0.749359	13.1868	1	8.09244	-0.266896
14617	ELP5	0.00655533	0.749359	13.1776	1	8.09244	-0.687062
10117	TAF1D	0.00656454	0.749359	13.1706	1	8.09244	-0.547469
19515	AL138831.1	0.00657497	0.749359	13.1627	1	8.09244	1.4427e+08
11115	TAPBPL	0.00661786	0.749359	13.1304	1	8.09244	-0.712767
8848	KLF9	0.00661955	0.749359	13.1292	1	8.09244	0.716258
2172	LINC01873	0.00664951	0.749359	13.1067	1	8.09244	-0.981177
11453	GALNT6	0.00666246	0.749359	13.0971	1	8.09244	1.28227
17915	APOBEC3B	0.00666337	0.749359	13.0964	1	8.09244	2.33931
9337	NOXA1	0.00667544	0.749359	13.0875	1	8.09244	-0.553746
17788	ASCC2	0.0066793	0.749359	13.0846	1	8.09244	-0.310193
18634	ATP6V1G2	0.00673976	0.749359	13.04	1	8.09244	-2.45494
9458	RRP8	0.00675	0.749359	13.0325	1	8.09244	-0.487797
20280	AC114939.1	0.00680055	0.749359	12.9957	1	8.09244	1.4427e+08
8454	UTP23	0.00688146	0.749359	12.9374	1	8.09244	-0.289371
10097	PRSS23	0.00688546	0.749359	12.9346	1	8.09244	0.894241
7936	DNASE1L1	0.00693019	0.749359	12.9028	1	8.09244	-0.334757
12445	TM9SF1	0.00702365	0.749359	12.8371	1	8.09244	-0.41722
9588	ELP4	0.00705628	0.749359	12.8145	1	8.09244	-0.3638
20527	AP000769.3	0.00707363	0.749359	12.8025	1	8.09244	1.4427e+08
16928	CEP89	0.00715889	0.749359	12.7441	1	8.09244	-0.401109
20051	C2orf71	0.00719773	0.749359	12.7178	1	8.09244	1.4427e+08
12334	TUBGCP3	0.00725533	0.749359	12.6791	1	8.09244	-0.351228
5046	CMYA5	0.0072583	0.749359	12.6771	1	8.09244	-0.431485
10918	PCGF6	0.0072901	0.749359	12.6559	1	8.09244	-0.403854
12979	HERC2	0.00746061	0.749359	12.5442	1	8.09244	-0.350448
17024	ZNF345	0.00751091	0.749359	12.5119	1	8.09244	-0.535541
4502	ARHGEF38	0.00753945	0.749359	12.4936	1	8.09244	-0.403011
9407	SYT8	0.00758218	0.749359	12.4665	1	8.09244	-1.00101
11128	ING4	0.00759977	0.749359	12.4554	1	8.09244	-0.303187
6961	CFAP69	0.00760507	0.749359	12.452	1	8.09244	-0.561212
7463	PIGA	0.0076453	0.749359	12.4268	1	8.09244	0.426495
19095	AHSP	0.00766886	0.749359	12.412	1	8.09244	1.4427e+08
4088	ZNF141	0.0077029	0.749359	12.3909	1	8.09244	-0.575718
5076	MBLAC2	0.00770433	0.749359	12.39	1	8.09244	-0.508721
5955	SPDEF	0.00770504	0.749359	12.3895	1	8.09244	1.25188
7643	AL022157.1	0.00770579	0.749359	12.3891	1	8.09244	-1.09694
7803	ALG13	0.00773981	0.749359	12.368	1	8.09244	-0.322808
1505	DDX59	0.00776829	0.749359	12.3505	1	8.09244	-0.289796
17570	ZNF587B	0.00780026	0.749359	12.3309	1	8.09244	-0.507479
19600	CA1	0.00780777	0.749359	12.3264	1	8.09244	1.4427e+08
2317	EIF2AK3	0.00782522	0.749359	12.3157	1	8.09244	0.418824
10940	SMNDC1	0.00788237	0.749359	12.2811	1	8.09244	-0.349054
8735	NOL6	0.00792552	0.749359	12.2552	1	8.09244	0.538121
12035	ZNF140	0.00793111	0.749359	12.2519	1	8.09244	-0.323288
768	MIGA1	0.00794121	0.749359	12.2458	1	8.09244	-0.276048
10758	AC067750.1	0.00795171	0.749359	12.2396	1	8.09244	-0.781857
2364	TMEM131	0.00798167	0.749359	12.2218	1	8.09244	-0.256158
3194	CNOT10	0.00804472	0.749359	12.1845	1	8.09244	-0.305989
14607	SLC16A13	0.00806086	0.749359	12.1751	1	8.09244	-0.761242
14397	WFDC1	0.00806211	0.749359	12.1743	1	8.09244	1.95883
9627	TTC17	0.00808475	0.749359	12.1611	1	8.09244	-0.322255
10643	DDX50	0.0080919	0.749359	12.1569	1	8.09244	-0.48046
16124	ACTR5	0.00809568	0.749359	12.1547	1	8.09244	-0.521949
13882	NPIPB4	0.00816541	0.749359	12.1143	1	8.09244	-0.841858
1954	DPYSL5	0.00816869	0.749359	12.1124	1	8.09244	-4.58766
5726	HIST1H2BC	0.00818465	0.749359	12.1032	1	8.09244	-0.546138
20660	LINC00348	0.00821879	0.749359	12.0836	1	8.09244	1.4427e+08
14312	ZNF821	0.00823236	0.749359	12.0759	1	8.09244	-0.530032
8777	RGP1	0.00826777	0.749359	12.0557	1	8.09244	-0.331287
14471	FAM157C	0.00827867	0.749359	12.0496	1	8.09244	-0.787376
8752	GALT	0.0082999	0.749359	12.0375	1	8.09244	-0.545489
450	ZMYM4	0.00838241	0.749359	11.9912	1	8.09244	-0.312768
6064	VEGFA	0.00838852	0.749359	11.9878	1	8.09244	1.76578
18727	Z93403.1	0.00845229	0.749359	11.9524	1	8.09244	-2.66479
3883	RARRES1	0.0084798	0.749359	11.9373	1	8.09244	1.08986
16100	DLGAP4	0.00851208	0.749359	11.9196	1	8.09244	-0.40733
3361	MST1	0.00855608	0.749359	11.8956	1	8.09244	-0.84008
16882	ZNF714	0.0085598	0.749359	11.8935	1	8.09244	0.487437
16528	ZNF557	0.00866135	0.749359	11.8388	1	8.09244	-0.529467
5292	AC011405.1	0.00869211	0.749359	11.8223	1	8.09244	-0.816274
12153	NAA16	0.00878913	0.749359	11.771	1	8.09244	-0.443691
5392	AFAP1L1	0.00879399	0.749359	11.7684	1	8.09244	-0.82739
2527	CCNT2	0.00879537	0.749359	11.7677	1	8.09244	-0.358291
41	AL645728.1	0.00884896	0.749359	11.7396	1	8.09244	-0.503055
496	RHBDL2	0.00885908	0.749359	11.7344	1	8.09244	-0.581058
16029	ID1	0.00886284	0.749359	11.7324	1	8.09244	0.948028
1671	AL513314.2	0.00886511	0.749359	11.7312	1	8.09244	-0.834233
14523	OR1A1	0.00891291	0.749359	11.7064	1	8.09244	1.4427e+08
15299	ACE	0.00898115	0.749359	11.6714	1	8.09244	1.55911
10212	NCAM1	0.00906373	0.749359	11.6293	1	8.09244	1.73342
7195	GCC1	0.00911129	0.749359	11.6054	1	8.09244	-0.379765
8876	PSAT1	0.00913341	0.749359	11.5943	1	8.09244	1.1047
1742	COG2	0.00913722	0.749359	11.5924	1	8.09244	-0.309806
7362	TMEM176B	0.00914195	0.749359	11.59	1	8.09244	2.22146
413	HDAC1	0.00915082	0.749359	11.5856	1	8.09244	-0.302293
4856	RANBP3L	0.00926309	0.749359	11.5299	1	8.09244	2.07432
5834	IER3	0.00927442	0.749359	11.5243	1	8.09244	1.68614
1227	DAP3	0.0093093	0.749359	11.5072	1	8.09244	-0.224083
6245	GRIK2	0.0093147	0.749359	11.5045	1	8.09244	-0.844344
6900	GTF2IRD2	0.00933075	0.749359	11.4967	1	8.09244	-0.482552
11334	YARS2	0.00938536	0.749359	11.4702	1	8.09244	-0.397738
16661	ZNF700	0.00944317	0.749359	11.4423	1	8.09244	-0.614188
2782	CASP8	0.00944427	0.749359	11.4418	1	8.09244	-0.36486
15754	KATNAL2	0.0094573	0.749359	11.4355	1	8.09244	-0.556676
18118	LTN1	0.00953629	0.749359	11.3978	1	8.09244	-0.385002
1926	FAM228B	0.00961417	0.749359	11.361	1	8.09244	-0.319823
1903	LINC01376	0.00966653	0.749359	11.3365	1	8.09244	-0.889754
7335	ZNF212	0.00968292	0.749359	11.3289	1	8.09244	-0.530347
10555	RASSF4	0.00972926	0.749359	11.3074	1	8.09244	1.5657
13431	BCL2A1	0.00978959	0.749359	11.2796	1	8.09244	2.79343
14030	FBXL19-AS1	0.00980355	0.749359	11.2732	1	8.09244	-0.713173
10104	CTSC	0.00982168	0.749359	11.2649	1	8.09244	1.29596
1345	AL357568.1	0.00984935	0.749359	11.2522	1	8.09244	1.4427e+08
7425	DHRSX	0.00987153	0.749359	11.2421	1	8.09244	-0.335438
16903	ZNF675	0.00988977	0.749359	11.2338	1	8.09244	-0.566747
8467	TAF2	0.00989271	0.749359	11.2325	1	8.09244	-0.291512
3929	PLD1	0.00991255	0.749359	11.2235	1	8.09244	-0.321179
7331	ZNF786	0.00992397	0.749359	11.2184	1	8.09244	-0.682145
6824	ABCA13	0.00992903	0.749359	11.2161	1	8.09244	-0.621301
12195	CDADC1	0.0099485	0.749359	11.2073	1	8.09244	-0.433134
3173	NGLY1	0.00994855	0.749359	11.2073	1	8.09244	-0.297713
2127	PNPT1	0.00998363	0.749359	11.1915	1	8.09244	-0.374894
8878	TLE1	0.0100402	0.749359	11.1663	1	8.09244	1.30223
10963	CCDC186	0.0100435	0.749359	11.1648	1	8.09244	-0.283668
20201	AC104827.1	0.0100444	0.749359	11.1644	1	8.09244	1.4427e+08
16570	ZNF414	0.0100752	0.749359	11.1507	1	8.09244	-0.369073
12669	FUT8-AS1	0.0100882	0.749359	11.145	1	8.09244	-0.663287
10877	SLF2	0.0101401	0.749359	11.1221	1	8.09244	-0.441675
16805	AC010618.3	0.0101703	0.749359	11.1089	1	8.09244	-0.673018
3988	EPHB3	0.010172	0.749359	11.1081	1	8.09244	1.65624
6536	AL022069.1	0.0101768	0.749359	11.106	1	8.09244	-0.609794
14100	RBL2	0.010271	0.749359	11.0651	1	8.09244	-0.210775
2557	TNFAIP6	0.0102907	0.749359	11.0565	1	8.09244	4.49041
8041	SH2D4A	0.0103017	0.749359	11.0518	1	8.09244	-0.564388
12724	RIOX1	0.0104224	0.749359	11.0002	1	8.09244	-0.507452
10705	ZSWIM8	0.0104498	0.749359	10.9886	1	8.09244	0.310203
7251	CALD1	0.0104789	0.749359	10.9762	1	8.09244	0.870181
7313	AC093673.1	0.0105012	0.749359	10.9669	1	8.09244	1.57727
4670	TMEM144	0.0105274	0.749359	10.9559	1	8.09244	-0.454797
1788	EDARADD	0.0105534	0.749359	10.945	1	8.09244	-0.566878
10133	FAM76B	0.0105675	0.749359	10.9391	1	8.09244	-0.389595
2704	FSIP2-AS1	0.0106063	0.749359	10.9229	1	8.09244	-1.06028
16294	CABLES2	0.0106117	0.749359	10.9207	1	8.09244	1.0837
12128	SMAD9	0.0106435	0.749359	10.9075	1	8.09244	1.64212
20548	AP001893.1	0.0106966	0.749359	10.8857	1	8.09244	1.4427e+08
7977	AC246817.2	0.0106992	0.749359	10.8846	1	8.09244	1.4427e+08
8412	GRHL2	0.0107347	0.749359	10.87	1	8.09244	-0.231341
1767	TARBP1	0.0108581	0.749359	10.8199	1	8.09244	-0.536628
14048	PYCARD-AS1	0.010924	0.749359	10.7934	1	8.09244	-0.699326
12819	NRDE2	0.0109896	0.749359	10.7672	1	8.09244	-0.422294
12553	SOS2	0.0110147	0.749359	10.7573	1	8.09244	-0.286385
8871	VPS13A	0.01104	0.749359	10.7473	1	8.09244	-0.410339
2950	SP100	0.011082	0.749359	10.7307	1	8.09244	-0.325711
20002	CLEC20A	0.0111342	0.749359	10.7103	1	8.09244	1.4427e+08
7512	CFAP47	0.0111388	0.749359	10.7085	1	8.09244	-0.506243
16989	NFKBID	0.0111412	0.749359	10.7075	1	8.09244	1.33737
15394	SLC16A5	0.011165	0.749359	10.6983	1	8.09244	-0.370663
11801	TCP11L2	0.0111978	0.749359	10.6855	1	8.09244	-0.408737
6970	AKAP9	0.0112122	0.749359	10.6799	1	8.09244	-0.327239
2579	CCDC148	0.0112459	0.749359	10.6669	1	8.09244	-0.306102
9440	HBB	0.0113408	0.749359	10.6305	1	8.09244	-1.96595
4267	SLC30A9	0.0113488	0.749359	10.6274	1	8.09244	-0.318555
10	HES4	0.011404	0.749359	10.6064	1	8.09244	1.02159
11425	FAIM2	0.0114647	0.749359	10.5835	1	8.09244	2.12214
2614	DHRS9	0.0114866	0.749359	10.5753	1	8.09244	-0.433621
9392	AC139749.1	0.0115074	0.749359	10.5674	1	8.09244	2.28513
5313	HBEGF	0.011516	0.749359	10.5642	1	8.09244	1.3987
19780	AC005828.3	0.0116166	0.749359	10.5267	1	8.09244	1.4427e+08
17254	FOXA3	0.0116469	0.749359	10.5155	1	8.09244	1.37686
5710	ARMH2	0.0117022	0.749359	10.4952	1	8.09244	1.4427e+08
5772	HIST1H2BN	0.0117204	0.749359	10.4885	1	8.09244	-0.571704
10590	TIMM23B	0.0117275	0.749359	10.4859	1	8.09244	-0.407128
4896	AC114956.1	0.0117301	0.749359	10.485	1	8.09244	-1.22658
9648	CREB3L1	0.0117379	0.749359	10.4821	1	8.09244	1.5828
19009	AL391262.1	0.0117463	0.749359	10.479	1	8.09244	-1.45102
4948	LINC02057	0.0117466	0.749359	10.4789	1	8.09244	-0.454025
2451	IL1B	0.011747	0.749359	10.4788	1	8.09244	3.38587
4415	HELQ	0.0117631	0.749359	10.4729	1	8.09244	-0.393444
7106	FAM185A	0.0117682	0.749359	10.471	1	8.09244	-0.402612
2741	DNAH7	0.0118789	0.749359	10.4309	1	8.09244	-0.434306
12643	AL355916.1	0.0119515	0.749359	10.4049	1	8.09244	-2.18395
13820	NPIPA2	0.0119705	0.749359	10.398	1	8.09244	-1.11587
16126	FAM83D	0.0119919	0.749359	10.3904	1	8.09244	1.57012
10582	LRRC18	0.0120113	0.749359	10.3835	1	8.09244	-0.301804
7869	FAM122C	0.0120199	0.749359	10.3805	1	8.09244	-0.441057
19227	AL133230.1	0.0120456	0.749359	10.3714	1	8.09244	4.43192
15082	ARL4D	0.0120892	0.749359	10.356	1	8.09244	1.25472
7794	COL4A5	0.0120971	0.749359	10.3532	1	8.09244	-0.347524
9561	PRMT3	0.0121054	0.749359	10.3503	1	8.09244	-0.410036
9853	DPF2	0.0121392	0.749359	10.3384	1	8.09244	-0.278679
4275	NFXL1	0.0121807	0.749359	10.3239	1	8.09244	-0.400667
7205	AC090114.2	0.0121904	0.749359	10.3205	1	8.09244	-0.370925
837	BTBD8	0.0121978	0.749359	10.3179	1	8.09244	-0.311651
16656	ZNF441	0.0122002	0.749359	10.3171	1	8.09244	-0.455227
16220	CEBPB-AS1	0.0122113	0.749359	10.3132	1	8.09244	-1.06288
10850	R3HCC1L	0.0122145	0.749359	10.3121	1	8.09244	-0.236361
18247	SUMO3	0.01224	0.749359	10.3032	1	8.09244	0.275534
2666	AC079305.1	0.0123004	0.749359	10.2823	1	8.09244	-0.643963
4021	CLDN1	0.0123392	0.749359	10.269	1	8.09244	0.349319
6473	SYNE1	0.012348	0.749359	10.266	1	8.09244	-0.329425
9629	AC087521.2	0.0123983	0.749359	10.2487	1	8.09244	-0.656528
17183	PLAUR	0.0124092	0.749359	10.245	1	8.09244	1.86782
570	AL139220.2	0.0125629	0.749359	10.193	1	8.09244	-0.841988
32	CCNL2	0.0125925	0.749359	10.1831	1	8.09244	-0.421018
8503	LINC00964	0.0127046	0.749359	10.1458	1	8.09244	-0.865379
2485	GLI2	0.01274	0.749359	10.134	1	8.09244	1.88807
6938	CACNA2D1	0.0127572	0.749359	10.1284	1	8.09244	1.16207
233	AKR7A3	0.0128696	0.749359	10.0916	1	8.09244	-0.686904
4005	AC112907.3	0.0128719	0.749359	10.0908	1	8.09244	-0.917368
6223	CASP8AP2	0.0129007	0.749359	10.0815	1	8.09244	-0.309509
15425	FBF1	0.0129028	0.749359	10.0808	1	8.09244	-0.447384
7771	MORF4L2-AS1	0.012933	0.749359	10.071	1	8.09244	-0.631277
17170	CXCL17	0.0129576	0.749359	10.063	1	8.09244	0.550857
2721	AC013468.1	0.0129764	0.749359	10.057	1	8.09244	-1.68067
5421	FAT2	0.013048	0.749359	10.0339	1	8.09244	1.54285
17564	ZNF551	0.0130796	0.749359	10.0238	1	8.09244	-0.665508
13408	PEAK1	0.0131299	0.749359	10.0078	1	8.09244	-0.296443
12469	STXBP6	0.0131914	0.749359	9.98836	1	8.09244	1.12218
2270	MRPL19	0.0132526	0.749359	9.96907	1	8.09244	-0.329697
9166	TRUB2	0.0132588	0.749359	9.96711	1	8.09244	-0.275924
7883	MAP7D3	0.0132654	0.749359	9.96505	1	8.09244	-0.283803
9709	AP000442.2	0.0132762	0.749359	9.96166	1	8.09244	-0.748739
8152	LETM2	0.0132835	0.749359	9.95938	1	8.09244	-0.449251
4396	CFAP299	0.013325	0.749359	9.94642	1	8.09244	-0.565668
10987	TIAL1	0.013336	0.749359	9.943	1	8.09244	-0.261444
10334	SRPRA	0.0134421	0.749359	9.91009	1	8.09244	-0.398784
8264	CSPP1	0.0134864	0.749359	9.89645	1	8.09244	-0.344305
794	BCL10	0.013487	0.749359	9.89628	1	8.09244	-0.328715
5009	ARHGEF28	0.0135484	0.749359	9.87747	1	8.09244	-0.327659
6252	QRSL1	0.013567	0.749359	9.87179	1	8.09244	-0.292408
13266	USP3-AS1	0.0135901	0.749359	9.86474	1	8.09244	-0.632951
11977	KMT5A	0.0136672	0.749359	9.84139	1	8.09244	-0.392244
4499	TET2	0.0137411	0.749359	9.81913	1	8.09244	-0.290409
8165	ZMAT4	0.0137653	0.749359	9.81188	1	8.09244	1.4427e+08
10344	ETS1	0.0137948	0.749359	9.80307	1	8.09244	0.725859
10919	TAF5	0.0138574	0.749359	9.78442	1	8.09244	-0.502808
4580	SCLT1	0.0138617	0.749359	9.78313	1	8.09244	-0.402964
10528	AL392046.1	0.0138952	0.749359	9.77322	1	8.09244	-1.54391
11954	ZCCHC8	0.0139107	0.749359	9.76863	1	8.09244	-0.221455
9388	TSPAN4	0.0139517	0.749359	9.75655	1	8.09244	2.34385
20989	AP000962.1	0.0141627	0.749359	9.69501	1	8.09244	-1.79249
10637	RUFY2	0.0141826	0.749359	9.68926	1	8.09244	-0.368389
6244	AL133338.1	0.0141827	0.749359	9.68924	1	8.09244	-0.611319
16587	FBXL12	0.0142045	0.749359	9.68296	1	8.09244	-0.338563
681	PARS2	0.0142164	0.749359	9.67953	1	8.09244	-0.556325
3814	C3orf58	0.0142212	0.749359	9.67816	1	8.09244	-0.303781
12653	ESR2	0.014234	0.749359	9.67449	1	8.09244	-0.931717
5869	DDAH2	0.0142567	0.749359	9.66797	1	8.09244	-0.452741
2209	AC007040.2	0.0142579	0.749359	9.66762	1	8.09244	1.4427e+08
17747	TMEM211	0.0143514	0.749359	9.64095	1	8.09244	1.73626
3526	LINC02018	0.0143619	0.749359	9.63797	1	8.09244	-0.612497
14445	AC135782.1	0.0143725	0.749359	9.63498	1	8.09244	4.95818
1700	TMEM63A	0.0143728	0.749359	9.63487	1	8.09244	-0.344059
3595	C3orf52	0.0144248	0.749359	9.62016	1	8.09244	-0.48631
3472	ABHD6	0.0144311	0.749359	9.61839	1	8.09244	-0.435245
8112	LINC00589	0.0144705	0.749359	9.60729	1	8.09244	-0.656877
14138	FAM192A	0.0144729	0.749359	9.60662	1	8.09244	-0.183915
15097	ATXN7L3	0.0144857	0.749359	9.60303	1	8.09244	-0.267409
6101	MUT	0.0145434	0.749359	9.58686	1	8.09244	-0.359712
9281	TMEM250	0.0145788	0.749359	9.57698	1	8.09244	-0.291071
19673	AC022079.2	0.0146308	0.749359	9.56252	1	8.09244	1.25647
17680	AC007663.3	0.0146371	0.749359	9.5608	1	8.09244	-1.17322
7389	PAXIP1-AS2	0.0146893	0.749359	9.54634	1	8.09244	-0.404045
1672	TAF1A	0.0147059	0.749359	9.54176	1	8.09244	-0.40697
15819	VPS4B	0.0147242	0.749359	9.53673	1	8.09244	-0.332338
19233	AL096828.3	0.0147661	0.749359	9.52524	1	8.09244	-1.66688
20147	AC112503.1	0.0147912	0.749359	9.51835	1	8.09244	1.4427e+08
751	ZRANB2	0.0147966	0.749359	9.51689	1	8.09244	-0.307805
831	ZNF326	0.0149495	0.749359	9.47535	1	8.09244	-0.242396
3633	B4GALT4	0.0149838	0.749359	9.46609	1	8.09244	-0.380615
12215	AL162377.3	0.0150032	0.749359	9.46087	1	8.09244	-0.852335
9606	NAT10	0.0150471	0.749359	9.44912	1	8.09244	-0.321884
1228	GON4L	0.0150839	0.749359	9.43927	1	8.09244	-0.37227
890	RNPC3	0.0151292	0.749359	9.42722	1	8.09244	-0.720238
4560	KIAA1109	0.0151359	0.749359	9.42542	1	8.09244	-0.29687
8265	ARFGEF1	0.0151495	0.749359	9.4218	1	8.09244	-0.241508
3220	XYLB	0.0151741	0.749359	9.41528	1	8.09244	-0.840116
12017	DDX51	0.0151796	0.749359	9.41384	1	8.09244	-0.310376
2006	XDH	0.0152031	0.749359	9.40761	1	8.09244	1.25676
14538	CYB5D2	0.0153522	0.749359	9.36845	1	8.09244	-0.312699
586	ZSWIM5	0.015359	0.749359	9.36669	1	8.09244	-0.869768
9956	AP002992.1	0.0153641	0.749359	9.36535	1	8.09244	-1.08355
8353	AC120053.1	0.0154112	0.749359	9.35308	1	8.09244	-0.78429
13199	MYO5C	0.0154686	0.749359	9.33821	1	8.09244	-0.250505
11654	LYZ	0.0154692	0.749359	9.33807	1	8.09244	1.52238
6287	RPF2	0.0154727	0.749359	9.33715	1	8.09244	-0.35274
14416	MTHFSD	0.0155197	0.749359	9.32504	1	8.09244	-0.451598
1796	CHRM3	0.0155485	0.749359	9.31762	1	8.09244	2.35243
5151	YTHDC2	0.015583	0.749359	9.30878	1	8.09244	-0.329554
11734	CEP83	0.0156007	0.749359	9.30424	1	8.09244	-0.425843
20255	TSSK1B	0.0156345	0.749359	9.2956	1	8.09244	1.4427e+08
18954	AC073569.1	0.0156461	0.749359	9.29266	1	8.09244	1.4427e+08
162	FBXO6	0.0156472	0.749359	9.29239	1	8.09244	-0.256628
1339	CCDC190	0.0156546	0.749359	9.2905	1	8.09244	-0.355821
14905	ZNF830	0.0157913	0.749359	9.25585	1	8.09244	-0.495263
3151	OXNAD1	0.0158839	0.749359	9.2326	1	8.09244	-0.307155
3225	WDR48	0.0159097	0.749359	9.22616	1	8.09244	-0.203398
6952	DBF4	0.0159758	0.749359	9.20972	1	8.09244	-0.372325
3397	CISH	0.0160152	0.749359	9.19994	1	8.09244	1.89929
15231	DGKE	0.0161671	0.749359	9.16258	1	8.09244	-0.312931
7485	BCLAF3	0.0162588	0.749359	9.14024	1	8.09244	-0.426887
15213	LUC7L3	0.0162661	0.749359	9.13845	1	8.09244	-0.269273
8759	PIGO	0.0162693	0.749359	9.13767	1	8.09244	-0.264084
7095	SH2B2	0.0162741	0.749359	9.1365	1	8.09244	1.98327
4244	KLHL5	0.0162825	0.749359	9.13448	1	8.09244	-0.338933
12322	IRS2	0.0162894	0.749359	9.13281	1	8.09244	0.588921
11178	MFAP5	0.0164248	0.749359	9.10017	1	8.09244	1.4427e+08
13368	CYP11A1	0.0164301	0.749359	9.09889	1	8.09244	1.91325
1448	AL355482.1	0.016437	0.749359	9.09725	1	8.09244	-1.44238
16915	C19orf12	0.016458	0.749359	9.09221	1	8.09244	-0.328539
11622	TBK1	0.0165309	0.749359	9.07484	1	8.09244	-0.287458
15687	AC090772.3	0.0165329	0.749359	9.07436	1	8.09244	1.38444
17936	ADSL	0.0165611	0.749359	9.06766	1	8.09244	-0.42602
2418	GCC2	0.0165925	0.749359	9.06022	1	8.09244	-0.351672
15005	AC073508.3	0.0167324	0.749359	9.02728	1	8.09244	-0.465891
2718	ANKAR	0.0167336	0.749359	9.02698	1	8.09244	-0.501493
23	LINC01786	0.0168047	0.749359	9.01039	1	8.09244	1.4427e+08
16195	ZMYND8	0.0168506	0.749359	8.99971	1	8.09244	-0.282779
6864	RABGEF1	0.0168721	0.749359	8.99473	1	8.09244	-0.370401
2500	WDR33	0.016955	0.749359	8.97555	1	8.09244	-0.218366
87	CEP104	0.0169671	0.749359	8.97276	1	8.09244	-0.274044
14578	ZNF594	0.0171032	0.749359	8.9416	1	8.09244	-0.393734
7474	RBBP7	0.0171164	0.749359	8.9386	1	8.09244	-0.277879
9083	C5	0.0171295	0.749359	8.93561	1	8.09244	-0.710355
20457	AC011676.2	0.01715	0.749359	8.93095	1	8.09244	4.90909
15049	MLX	0.0171505	0.749359	8.93084	1	8.09244	-0.239921
9877	MUS81	0.0171641	0.749359	8.92776	1	8.09244	-0.341197
16680	ZNF791	0.01718	0.749359	8.92416	1	8.09244	-0.262053
13895	NPIPB5	0.0172024	0.749359	8.91908	1	8.09244	-0.72807
18061	ADM2	0.0172088	0.749359	8.91763	1	8.09244	2.62616
3326	COL7A1	0.0172862	0.749359	8.90018	1	8.09244	2.25939
12639	SLC38A6	0.0172946	0.749359	8.89829	1	8.09244	-0.327985
8303	HEY1	0.0173709	0.749359	8.8812	1	8.09244	0.411824
147	DFFA	0.0174884	0.749359	8.85504	1	8.09244	-0.231567
9940	AIP	0.0175172	0.749359	8.84867	1	8.09244	0.345854
15867	RBFA	0.0175506	0.749359	8.8413	1	8.09244	-0.326892
885	EXTL2	0.0175509	0.749359	8.84123	1	8.09244	-0.526322
385	MATN1-AS1	0.017551	0.749359	8.84121	1	8.09244	-0.862634
2358	AC092683.1	0.0175558	0.749359	8.84016	1	8.09244	-0.865331
2333	ANKRD36C	0.0175558	0.749359	8.84015	1	8.09244	-1.02407
13372	CLK3	0.017588	0.749359	8.83307	1	8.09244	-0.305163
10498	ANKRD26	0.0176864	0.749359	8.81148	1	8.09244	-0.532882
9649	DGKZ	0.0176944	0.749359	8.80975	1	8.09244	-0.304938
11750	CFAP54	0.0177016	0.749359	8.80817	1	8.09244	-0.548818
9914	RBM14-RBM4	0.0177082	0.749359	8.80672	1	8.09244	-1.00399
5729	HIST1H2BD	0.0177532	0.749359	8.79692	1	8.09244	-0.561093
14043	PRSS8	0.0177768	0.749359	8.79179	1	8.09244	1.33185
3211	ITGA9	0.0178074	0.749359	8.78516	1	8.09244	-0.85396
1886	ROCK2	0.0178326	0.749359	8.77971	1	8.09244	-0.463095
4814	AC010491.1	0.017845	0.749359	8.77703	1	8.09244	-0.929303
12922	TRMT61A	0.0178797	0.749359	8.76955	1	8.09244	-0.428743
13162	AC023355.1	0.0179742	0.749359	8.74924	1	8.09244	-1.02984
18349	AL157904.1	0.0179959	0.749359	8.7446	1	8.09244	1.4427e+08
4711	CEP44	0.0180051	0.749359	8.74264	1	8.09244	-0.413407
10577	AC245041.2	0.0180308	0.749359	8.73716	1	8.09244	-1.55362
4091	PDE6B	0.0180317	0.749359	8.73698	1	8.09244	-0.394732
8789	GNE	0.01805	0.749359	8.73307	1	8.09244	0.486265
8821	AL590399.1	0.0180642	0.749359	8.73003	1	8.09244	-0.807061
15978	POLR3F	0.0180708	0.749359	8.72864	1	8.09244	-0.373012
15866	AC090360.1	0.0180931	0.749359	8.7239	1	8.09244	-1.16894
10052	TSKU	0.0180955	0.749359	8.7234	1	8.09244	1.39163
10734	AL132656.2	0.0181324	0.749359	8.71558	1	8.09244	-0.806844
15953	SLX4IP	0.0181324	0.749359	8.71557	1	8.09244	-0.277593
672	TCEANC2	0.0181462	0.749359	8.71266	1	8.09244	-0.348445
1380	METTL18	0.0181499	0.749359	8.71187	1	8.09244	-0.42422
3350	CCDC71	0.018159	0.749359	8.70995	1	8.09244	-0.470409
7012	BRI3	0.0181774	0.749359	8.70607	1	8.09244	0.326047
15811	KIAA1468	0.0181991	0.749359	8.70149	1	8.09244	-0.264586
12804	SPATA7	0.0182358	0.749359	8.69375	1	8.09244	-0.408709
4865	LIFR-AS1	0.018387	0.749359	8.66214	1	8.09244	-0.372331
11608	MON2	0.0184317	0.749359	8.65285	1	8.09244	-0.299499
1636	FAM71A	0.0185156	0.749359	8.6355	1	8.09244	1.81953
2594	TANK	0.0185677	0.749359	8.62477	1	8.09244	-0.244046
11723	PLEKHG7	0.0186218	0.749359	8.61368	1	8.09244	-0.475249
3568	ZBTB11	0.018628	0.749359	8.6124	1	8.09244	-0.224022
16976	HAUS5	0.0186606	0.749359	8.60574	1	8.09244	-0.324649
273	AL109936.2	0.018733	0.749359	8.591	1	8.09244	2.44863
8253	RRS1	0.0187608	0.749359	8.58535	1	8.09244	-0.398469
288	SRSF10	0.0187759	0.749359	8.5823	1	8.09244	-0.322747
11075	ERC1	0.0187918	0.749359	8.57908	1	8.09244	-0.425376
19019	AL117192.1	0.0188101	0.749359	8.57538	1	8.09244	1.4427e+08
9241	GTF3C4	0.0188652	0.749359	8.56425	1	8.09244	-0.269795
17565	ZNF154	0.0189303	0.749359	8.55116	1	8.09244	-0.906482
9500	MRVI1	0.0189989	0.749359	8.53744	1	8.09244	1.46625
1447	ZNF648	0.0190423	0.749359	8.52879	1	8.09244	-1.29
4980	CCDC125	0.0190463	0.749359	8.528	1	8.09244	-0.258631
19983	AC239803.2	0.0190479	0.749359	8.52769	1	8.09244	1.4427e+08
6422	PEX3	0.0190939	0.749359	8.51854	1	8.09244	-0.309905
4520	SEC24B-AS1	0.0192202	0.749359	8.49359	1	8.09244	-0.480695
11194	CLEC2B	0.0192248	0.749359	8.49268	1	8.09244	1.00239
8779	AL133410.1	0.0192579	0.749359	8.48617	1	8.09244	-0.814162
4761	EXOC3-AS1	0.0192613	0.749359	8.48551	1	8.09244	-0.394625
337	SFN	0.0192698	0.749359	8.48384	1	8.09244	1.17689
1431	TOR1AIP2	0.0192743	0.749359	8.48297	1	8.09244	-0.28307
9013	KLF4	0.0193025	0.749359	8.47744	1	8.09244	0.506752
922	GSTM2	0.0193384	0.749359	8.47041	1	8.09244	-0.539865
8666	JAK2	0.0193906	0.749359	8.46025	1	8.09244	-0.373091
3544	NSUN3	0.0194202	0.749359	8.4545	1	8.09244	-0.429437
9730	CYB561A3	0.0194245	0.749359	8.45366	1	8.09244	-0.476149
5597	LINC01600	0.0194442	0.749359	8.44983	1	8.09244	1.4427e+08
9395	MUC5B	0.0194782	0.749359	8.44326	1	8.09244	2.37516
1048	AC239799.2	0.0195662	0.749359	8.42627	1	8.09244	-0.950072
1166	INTS3	0.0196532	0.749359	8.40958	1	8.09244	-0.341196
12713	DCAF4	0.0197064	0.749359	8.39943	1	8.09244	-0.646956
4588	ELF2	0.019711	0.749359	8.39855	1	8.09244	-0.272909
17208	ZNF229	0.0197205	0.749359	8.39673	1	8.09244	-1.12547
14882	UTP6	0.0197378	0.749359	8.39344	1	8.09244	-0.28633
2590	PLA2R1	0.0197379	0.749359	8.39343	1	8.09244	-0.653676
12384	CHD8	0.0197592	0.749359	8.38937	1	8.09244	-0.275597
20336	AC002464.1	0.0197601	0.749359	8.3892	1	8.09244	-3.27323
9064	TNC	0.0197665	0.749359	8.38799	1	8.09244	1.83487
12261	RBM26	0.019776	0.749359	8.38617	1	8.09244	-0.256757
9521	COPB1	0.019831	0.749359	8.37577	1	8.09244	-0.199479
7141	DUS4L	0.0198828	0.749359	8.36597	1	8.09244	-0.476
12737	FAM161B	0.0198937	0.749359	8.36392	1	8.09244	-0.390558
20719	AC025043.1	0.0199095	0.749359	8.36095	1	8.09244	1.4427e+08
4050	MUC20-OT1	0.0199294	0.749359	8.3572	1	8.09244	-0.79649
7029	ZNF394	0.0199516	0.749359	8.35304	1	8.09244	-0.359351
9555	AC009652.1	0.0199632	0.749359	8.35086	1	8.09244	-1.12883
2313	RGPD2	0.019976	0.749359	8.34846	1	8.09244	-2.20534
19149	AOC3	0.0200151	0.749359	8.34113	1	8.09244	2.6694
1748	TTC13	0.0200542	0.749359	8.33384	1	8.09244	-0.790145
3357	TCTA	0.0201021	0.749359	8.32492	1	8.09244	-0.315069
14953	SRCIN1	0.0201164	0.749359	8.32226	1	8.09244	0.414534
10612	ANK3	0.0201205	0.749359	8.3215	1	8.09244	-0.311334
10420	USP6NL	0.0201356	0.749359	8.31869	1	8.09244	-0.283821
16384	DAZAP1	0.020198	0.749359	8.30714	1	8.09244	-0.201596
11667	TSPAN8	0.0202307	0.749359	8.3011	1	8.09244	1.17806
7758	Z68871.1	0.020238	0.749359	8.29975	1	8.09244	-0.639613
5992	PIM1	0.0202614	0.749359	8.29544	1	8.09244	0.590741
10523	NRP1	0.0202713	0.749359	8.29362	1	8.09244	1.48812
2107	ERLEC1	0.020303	0.749359	8.28779	1	8.09244	-0.3274
6262	AL024507.2	0.0203044	0.749359	8.28755	1	8.09244	-0.966485
1374	SLC19A2	0.0203207	0.749359	8.28456	1	8.09244	0.244629
19042	AC025040.1	0.0203244	0.749359	8.28387	1	8.09244	1.4427e+08
13388	MAN2C1	0.0204	0.749359	8.27005	1	8.09244	-0.351089
2523	LYPD1	0.0204993	0.749359	8.25198	1	8.09244	2.23014
4661	GUCY1A1	0.0205177	0.749359	8.24864	1	8.09244	1.99389
12373	METTL17	0.0205506	0.749359	8.24269	1	8.09244	-0.309856
7602	USP27X-AS1	0.0206389	0.749359	8.22676	1	8.09244	-0.657875
14081	CNEP1R1	0.0206507	0.749359	8.22463	1	8.09244	-0.495765
18306	AL031728.1	0.0206598	0.749359	8.22299	1	8.09244	1.4427e+08
2861	AC098820.3	0.02069	0.749359	8.21757	1	8.09244	-0.77387
16717	AC020916.1	0.0207095	0.749359	8.21408	1	8.09244	0.740921
20521	AP001350.1	0.020713	0.749359	8.21346	1	8.09244	1.4427e+08
4336	UGT2A1	0.0208461	0.749359	8.18971	1	8.09244	1.5303
11050	CFAP46	0.0208943	0.749359	8.18116	1	8.09244	-0.386405
6006	MOCS1	0.0208982	0.749359	8.18048	1	8.09244	1.48286
16908	LINC00662	0.0208995	0.749359	8.18025	1	8.09244	-0.612054
16902	ZNF91	0.020912	0.749359	8.17804	1	8.09244	-0.332757
16779	AC008764.8	0.0209625	0.749359	8.16911	1	8.09244	-0.498589
12996	FAN1	0.0209883	0.749359	8.16456	1	8.09244	-0.285742
3694	AC092903.2	0.0209967	0.749359	8.16308	1	8.09244	-0.691423
15891	NSFL1C	0.0210234	0.749359	8.15839	1	8.09244	-0.175399
17695	SLC7A4	0.021025	0.749359	8.15812	1	8.09244	-0.441335
10138	JRKL	0.0210382	0.749359	8.15579	1	8.09244	-0.439776
614	EFCAB14-AS1	0.0210682	0.749359	8.15053	1	8.09244	1.4427e+08
11293	INTS13	0.0211095	0.749359	8.1433	1	8.09244	-0.305658
8824	AL512625.3	0.0211352	0.749359	8.13882	1	8.09244	-2.07588
2331	AC009237.15	0.0211488	0.749359	8.13644	1	8.09244	-0.868271
19482	SNHG27	0.0212015	0.749359	8.12726	1	8.09244	1.4427e+08
8501	AC090922.1	0.021244	0.749359	8.11989	1	8.09244	2.47124
9612	PDHX	0.0212509	0.749359	8.11869	1	8.09244	-0.231436
8642	AL928970.1	0.0212517	0.749359	8.11854	1	8.09244	-0.887224
4281	FRYL	0.0212645	0.749359	8.11634	1	8.09244	-0.331423
14074	ITFG1	0.021266	0.749359	8.11606	1	8.09244	-0.171305
741	DIRAS3	0.0212706	0.749359	8.11527	1	8.09244	1.14399
15585	AP000845.1	0.0212829	0.749359	8.11314	1	8.09244	-1.10272
11241	WBP11	0.0213095	0.749359	8.10854	1	8.09244	-0.26212
10398	ASB13	0.0213175	0.749359	8.10717	1	8.09244	-0.460781
9496	AMPD3	0.0213935	0.749359	8.09406	1	8.09244	-0.395208
651	TUT4	0.0214295	0.749359	8.08788	1	8.09244	-0.377097
18447	FIGN	0.0214488	0.749359	8.08458	1	8.09244	3.08326
16578	ZNF559-ZNF177	0.021453	0.749359	8.08386	1	8.09244	-1.52343
6695	NUPL2	0.0214964	0.749359	8.07643	1	8.09244	-0.31927
3614	USF3	0.0215294	0.749359	8.0708	1	8.09244	-0.220886
13723	ZNF75A	0.0215515	0.749359	8.06703	1	8.09244	-0.400095
1308	NIT1	0.0215735	0.749359	8.06329	1	8.09244	-0.318087
18571	AC116351.2	0.0216406	0.749359	8.0519	1	8.09244	1.4427e+08
1734	RHOU	0.0216777	0.749359	8.04562	1	8.09244	0.307306
15362	SOX9	0.0216942	0.749359	8.04283	1	8.09244	0.705186
15554	CCDC57	0.0217632	0.749359	8.03119	1	8.09244	-0.36031
15001	TNS4	0.0217658	0.749359	8.03077	1	8.09244	1.59721
3856	DHX36	0.0217774	0.749359	8.0288	1	8.09244	-0.251556
5820	PRR3	0.0218713	0.749359	8.01306	1	8.09244	-0.496392
11011	CPXM2	0.0219147	0.749359	8.00581	1	8.09244	2.60481
11652	CPSF6	0.0219321	0.749359	8.00292	1	8.09244	-0.26514
9288	SNAPC4	0.0219389	0.749359	8.00179	1	8.09244	-0.489214
778	ADGRL2	0.0220105	0.749359	7.98988	1	8.09244	1.09685
17258	HIF3A	0.0220121	0.749359	7.98963	1	8.09244	2.06038
13556	MEF2A	0.0220213	0.749359	7.98809	1	8.09244	-0.244435
2125	PPP4R3B	0.0220308	0.749359	7.98653	1	8.09244	-0.225214
17581	ZNF329	0.0220419	0.749359	7.98468	1	8.09244	-0.349209
771	FUBP1	0.0220478	0.749359	7.9837	1	8.09244	-0.334707
8543	AC107375.1	0.022053	0.749359	7.98285	1	8.09244	-0.706889
14658	KCNAB3	0.0220802	0.749359	7.97834	1	8.09244	-1.03292
3129	AC093495.1	0.0220946	0.749359	7.97597	1	8.09244	-0.706279
5609	BPHL	0.0221175	0.749359	7.9722	1	8.09244	-0.466612
9966	IGHMBP2	0.0221347	0.749359	7.96935	1	8.09244	-0.500447
7981	MCPH1	0.0221378	0.749359	7.96885	1	8.09244	-0.331514
15977	DZANK1	0.0221911	0.749359	7.96009	1	8.09244	-0.501043
16950	ZNF302	0.0222052	0.749359	7.95777	1	8.09244	-0.39542
10885	BTRC	0.0222066	0.749359	7.95754	1	8.09244	-0.407629
14884	LRRC37B	0.0222443	0.749359	7.95136	1	8.09244	-0.21606
491	POU3F1	0.0222496	0.749359	7.9505	1	8.09244	2.09383
11328	KIAA1551	0.0222988	0.749891	7.94245	1	8.09244	-0.310124
7649	ARHGEF9	0.0223571	0.749965	7.93297	1	8.09244	-0.236367
17327	PLEKHA4	0.0223906	0.749965	7.92752	1	8.09244	2.05009
4047	PPP1R2	0.0224049	0.749965	7.9252	1	8.09244	-0.234301
2359	ANKRD36B	0.0224881	0.749965	7.91174	1	8.09244	-0.805903
13871	ERI2	0.0225014	0.749965	7.90958	1	8.09244	-0.24055
710	PATJ	0.0225062	0.749965	7.90881	1	8.09244	-0.291498
11093	CCND2	0.0225625	0.749965	7.89976	1	8.09244	1.25545
609	NSUN4	0.0226263	0.749965	7.88952	1	8.09244	-0.357787
19915	AC027601.4	0.0226297	0.749965	7.88897	1	8.09244	1.4427e+08
5220	SLC22A4	0.0226865	0.749965	7.87989	1	8.09244	-0.310344
11607	USP15	0.0227667	0.749965	7.86711	1	8.09244	-0.357424
17045	ZNF607	0.0227773	0.749965	7.86543	1	8.09244	-0.364377
4917	ARL15	0.0227913	0.749965	7.8632	1	8.09244	0.479235
10635	PBLD	0.0228351	0.749965	7.85625	1	8.09244	-0.330542
3539	C3orf38	0.0228457	0.749965	7.85458	1	8.09244	-0.330451
5056	CKMT2-AS1	0.0228976	0.749965	7.84637	1	8.09244	-0.599434
4758	SDHA	0.022926	0.749965	7.84189	1	8.09244	-0.25076
6425	LTV1	0.022957	0.749965	7.83703	1	8.09244	-0.321713
6950	ABCB1	0.0231091	0.749965	7.81319	1	8.09244	-2.78984
10949	ADRA2A	0.0231247	0.749965	7.81077	1	8.09244	1.949
19467	AC092953.2	0.0232879	0.749965	7.78544	1	8.09244	-1.96194
13501	ANPEP	0.0233168	0.749965	7.78099	1	8.09244	1.8007
7404	AC005481.1	0.0233691	0.749965	7.77292	1	8.09244	3.04715
8742	KIF24	0.0234649	0.749965	7.75823	1	8.09244	-0.251094
2676	PJVK	0.0235014	0.749965	7.75265	1	8.09244	-0.825297
19706	TSSK4	0.0235145	0.749965	7.75065	1	8.09244	1.4427e+08
15726	ZNF396	0.0235628	0.749965	7.74328	1	8.09244	-0.326059
4188	RAB28	0.0235837	0.749965	7.74011	1	8.09244	-0.258296
1033	POLR3C	0.0236101	0.749965	7.7361	1	8.09244	-0.259612
13870	AC004381.1	0.0236456	0.749965	7.73072	1	8.09244	2.2109
5331	PCDHA12	0.0236787	0.749965	7.7257	1	8.09244	-0.807002
856	F3	0.0236857	0.749965	7.72465	1	8.09244	0.540351
11507	CBX5	0.0237882	0.749965	7.70919	1	8.09244	-0.188089
4229	TBC1D19	0.0237913	0.749965	7.70873	1	8.09244	-0.560392
20627	AC126178.1	0.0238534	0.749965	7.6994	1	8.09244	1.4427e+08
16177	ZSWIM3	0.0240086	0.749965	7.67623	1	8.09244	-0.669622
7013	BAIAP2L1	0.024039	0.749965	7.67172	1	8.09244	-0.375142
14941	AC243830.2	0.0241247	0.749965	7.65903	1	8.09244	-1.01906
14693	DNAH9	0.0241252	0.749965	7.65895	1	8.09244	-0.269694
9418	KCNQ1OT1	0.0241255	0.749965	7.65892	1	8.09244	-0.594265
1009	AL359915.2	0.0242447	0.749965	7.64136	1	8.09244	-0.480215
13919	AC008741.2	0.024298	0.749965	7.63354	1	8.09244	-0.655928
8975	FOXE1	0.0243077	0.749965	7.63213	1	8.09244	1.63326
13133	EIF3J-DT	0.0243353	0.749965	7.62809	1	8.09244	-0.369807
9562	ANO5	0.0243496	0.749965	7.626	1	8.09244	1.8769
10965	VWA2	0.024354	0.749965	7.62536	1	8.09244	-0.735506
9332	FAM166A	0.0243654	0.749965	7.62369	1	8.09244	1.68208
12725	ACOT1	0.0244025	0.749965	7.61829	1	8.09244	2.3326
2613	ABCB11	0.0244993	0.749965	7.60422	1	8.09244	-0.650507
2725	HIBCH	0.0245709	0.749965	7.59386	1	8.09244	-0.271711
8088	PPP2R2A	0.0246029	0.749965	7.58925	1	8.09244	-0.283634
1370	ATP1B1	0.0246272	0.749965	7.58575	1	8.09244	-0.330543
17126	RAB4B	0.0246311	0.749965	7.58518	1	8.09244	-0.509736
11275	SOX5	0.024638	0.749965	7.5842	1	8.09244	-0.504247
2798	ICA1L	0.024674	0.749965	7.57902	1	8.09244	-0.273265
10090	SYTL2	0.0247404	0.749965	7.56949	1	8.09244	-0.303414
11704	NTS	0.0247544	0.749965	7.56749	1	8.09244	1.40189
4855	NADK2	0.0248307	0.749965	7.55661	1	8.09244	-0.306979
7500	EIF2S3	0.0249306	0.749965	7.54242	1	8.09244	-0.241269
10556	DEPP1	0.0249881	0.749965	7.53427	1	8.09244	1.52218
15707	TRAPPC8	0.0250628	0.749965	7.52374	1	8.09244	-0.200078
19505	PCDHB10	0.0251014	0.749965	7.5183	1	8.09244	2.92448
10500	MASTL	0.0251989	0.749965	7.50463	1	8.09244	-0.386405
14286	COG4	0.0253188	0.749965	7.48792	1	8.09244	-0.428959
15787	TCF4-AS2	0.02535	0.749965	7.48359	1	8.09244	1.33706
20194	ALB	0.0254045	0.749965	7.47604	1	8.09244	1.34566
6034	AL035587.1	0.0254891	0.749965	7.46435	1	8.09244	-0.91795
2266	TACR1	0.0255161	0.749965	7.46063	1	8.09244	5.58683
9535	SERGEF	0.0255164	0.749965	7.46059	1	8.09244	-0.371572
7394	AC009403.1	0.0255299	0.749965	7.45873	1	8.09244	-0.268522
18967	AC083806.2	0.0255875	0.749965	7.45082	1	8.09244	1.4427e+08
4959	PPWD1	0.0256087	0.749965	7.44791	1	8.09244	-0.489292
10735	NUTM2B-AS1	0.0256232	0.749965	7.44592	1	8.09244	-0.339995
293	STPG1	0.0256435	0.749965	7.44314	1	8.09244	-0.355923
2888	RNF25	0.0256518	0.749965	7.44201	1	8.09244	-0.432755
8708	CDKN2A	0.0256859	0.749965	7.43735	1	8.09244	0.763676
20415	CPXCR1	0.0257403	0.749965	7.42994	1	8.09244	1.4427e+08
16289	AL354836.1	0.0258463	0.749965	7.41554	1	8.09244	-0.864634
1860	ID2	0.0259331	0.749965	7.40381	1	8.09244	0.338269
10852	PYROXD2	0.0259357	0.749965	7.40346	1	8.09244	-0.487837
16260	PMEPA1	0.0259372	0.749965	7.40326	1	8.09244	1.23549
4983	RAD17	0.0259471	0.749965	7.40192	1	8.09244	-0.208942
18439	LINC02572	0.0259512	0.749965	7.40137	1	8.09244	-1.99919
3560	LNP1	0.0260257	0.749965	7.39135	1	8.09244	-0.621912
1142	THEM4	0.0260713	0.749965	7.38523	1	8.09244	-0.498052
9632	C11orf96	0.0260916	0.749965	7.38252	1	8.09244	4.42043
1799	KMO	0.0261992	0.749965	7.36815	1	8.09244	2.52367
2370	MGAT4A	0.0262112	0.749965	7.36656	1	8.09244	0.941607
6789	COA1	0.0262597	0.749965	7.36011	1	8.09244	-0.25165
12205	TRIM13	0.0262605	0.749965	7.36001	1	8.09244	-0.2612
16924	RGS9BP	0.0262629	0.749965	7.35969	1	8.09244	-1.86265
15957	BTBD3	0.02628	0.749965	7.35741	1	8.09244	-0.270344
11114	CD27	0.0262827	0.749965	7.35706	1	8.09244	3.48987
7408	WDR60	0.0263196	0.749965	7.35217	1	8.09244	-0.602945
20162	KLHL6-AS1	0.0263348	0.749965	7.35016	1	8.09244	1.4427e+08
10446	DCLRE1C	0.0263653	0.749965	7.34613	1	8.09244	-0.352289
11311	ERGIC2	0.0264254	0.749965	7.3382	1	8.09244	-0.221898
5090	MCTP1	0.0264728	0.749965	7.33196	1	8.09244	0.863321
10449	RPP38	0.0265188	0.749965	7.32592	1	8.09244	-0.365117
9731	TMEM138	0.0265354	0.749965	7.32375	1	8.09244	-0.40459
9215	AL136141.1	0.0265885	0.749965	7.31681	1	8.09244	2.46415
1309	DEDD	0.0266428	0.749965	7.30971	1	8.09244	-0.311222
14704	CDRT4	0.0266773	0.749965	7.30522	1	8.09244	-0.790485
16870	ZNF253	0.0266902	0.749965	7.30354	1	8.09244	-0.306611
12919	MARK3	0.0266936	0.749965	7.30311	1	8.09244	-0.240137
20136	MAGI1-AS1	0.0267087	0.749965	7.30114	1	8.09244	2.08936
10803	CYP26A1	0.0267257	0.749965	7.29893	1	8.09244	1.35427
2271	GCFC2	0.0267649	0.749965	7.29385	1	8.09244	-0.343792
19942	ZMYM4-AS1	0.0267789	0.749965	7.29204	1	8.09244	3.26662
1232	ARHGEF2	0.026811	0.749965	7.28787	1	8.09244	-0.520797
15089	NAGS	0.0268307	0.749965	7.28533	1	8.09244	-0.941449
4361	EREG	0.0268636	0.749965	7.28109	1	8.09244	2.05913
12560	ATL1	0.0268731	0.749965	7.27986	1	8.09244	-0.310472
5124	PPIP5K2	0.0269133	0.749965	7.27468	1	8.09244	-0.349454
1995	WDR43	0.026988	0.749965	7.26508	1	8.09244	-0.357327
13114	ADAL	0.026992	0.749965	7.26458	1	8.09244	-0.376989
1543	CYB5R1	0.0270215	0.749965	7.26079	1	8.09244	-0.195724
14077	LONP2	0.0270363	0.749965	7.25889	1	8.09244	-0.320937
5687	TPMT	0.0270431	0.749965	7.25803	1	8.09244	-0.265257
17569	ZNF552	0.0270467	0.749965	7.25757	1	8.09244	-0.613083
1128	CGN	0.0271482	0.749965	7.24462	1	8.09244	-0.252637
6115	GSTA3	0.0272023	0.749965	7.23774	1	8.09244	-0.671627
17750	AL022323.2	0.0272241	0.749965	7.23497	1	8.09244	1.80914
17557	ZNF550	0.0272813	0.749965	7.22772	1	8.09244	-0.458399
15321	CEP95	0.0273127	0.749965	7.22375	1	8.09244	-0.234094
10890	OGA	0.027321	0.749965	7.2227	1	8.09244	-0.229164
12677	TMEM229B	0.0273252	0.749965	7.22218	1	8.09244	0.487451
6687	DNAH11	0.0273576	0.749965	7.21809	1	8.09244	-0.343448
13984	FAM57B	0.0273823	0.749965	7.21498	1	8.09244	-1.82584
18904	HABP2	0.0273912	0.749965	7.21386	1	8.09244	1.4427e+08
9355	IFITM2	0.0274248	0.749965	7.20964	1	8.09244	-1.42446
16657	ZNF491	0.0274472	0.749965	7.20682	1	8.09244	-0.693118
12031	ZNF605	0.0274694	0.749965	7.20403	1	8.09244	-0.340107
12480	HECTD1	0.0275352	0.749965	7.19579	1	8.09244	-0.239005
6628	PMS2	0.0276323	0.749965	7.18368	1	8.09244	-0.205887
21158	AC107214.2	0.0277458	0.749965	7.16959	1	8.09244	1.4427e+08
13629	AL031600.3	0.0277902	0.749965	7.1641	1	8.09244	1.4427e+08
1364	GPR161	0.0278055	0.749965	7.16221	1	8.09244	0.906831
6133	ZNF451	0.0278135	0.749965	7.16122	1	8.09244	-0.32171
17477	LILRB4	0.0278536	0.749965	7.15627	1	8.09244	5.25987
14842	AC024267.4	0.0278546	0.749965	7.15614	1	8.09244	1.4427e+08
4688	CPE	0.0278633	0.749965	7.15507	1	8.09244	1.11263
1674	MIA3	0.0278745	0.749965	7.1537	1	8.09244	-0.287844
4562	NUDT6	0.0279921	0.749965	7.13926	1	8.09244	-0.314013
5736	HIST1H2BG	0.0280046	0.749965	7.13773	1	8.09244	-0.723653
17546	ZNF547	0.0280588	0.749965	7.1311	1	8.09244	-0.694114
15469	SOCS3	0.0280661	0.749965	7.13021	1	8.09244	0.946121
15096	TMUB2	0.0280708	0.749965	7.12964	1	8.09244	-0.273143
4742	UFSP2	0.0280862	0.749965	7.12776	1	8.09244	-0.354228
1711	ITPKB	0.0281669	0.749965	7.11794	1	8.09244	-0.3863
15651	CEP76	0.0281827	0.749965	7.11601	1	8.09244	-0.305997
8719	AL360014.1	0.028212	0.749965	7.11246	1	8.09244	2.13995
17397	KLK12	0.0282998	0.749965	7.10183	1	8.09244	2.43062
4113	MAEA	0.0283015	0.749965	7.10163	1	8.09244	-0.265254
15148	CDC27	0.0283269	0.749965	7.09856	1	8.09244	-0.224334
11399	RND1	0.0283339	0.749965	7.09772	1	8.09244	1.2382
1000	TRIM45	0.0284615	0.749965	7.08237	1	8.09244	-0.507447
9580	METTL15	0.0284996	0.749965	7.0778	1	8.09244	-0.292442
10534	ZNF248	0.0285969	0.749965	7.06619	1	8.09244	-0.41783
17373	IL4I1	0.0286508	0.749965	7.05976	1	8.09244	-1.73011
1007	SPAG17	0.0286711	0.749965	7.05735	1	8.09244	-0.431582
5279	KIF20A	0.0287123	0.749965	7.05247	1	8.09244	-0.93558
1855	RSAD2	0.0287141	0.749965	7.05225	1	8.09244	0.261256
10928	COL17A1	0.0288401	0.749965	7.03735	1	8.09244	1.01001
10682	AL731563.3	0.0289224	0.749965	7.02766	1	8.09244	-0.688979
2461	AC110769.2	0.0289349	0.749965	7.02619	1	8.09244	-0.503393
3024	MTERF4	0.0289902	0.749965	7.0197	1	8.09244	-0.223754
17837	TIMP3	0.0289941	0.749965	7.01925	1	8.09244	0.992288
7093	CUX1	0.0290127	0.749965	7.01707	1	8.09244	-0.202246
3354	C3orf62	0.0290877	0.749965	7.00831	1	8.09244	-0.338727
19725	AC022929.2	0.0292013	0.749965	6.99509	1	8.09244	3.72478
13490	MFGE8	0.0292273	0.749965	6.99207	1	8.09244	-1.86727
16665	ZNF844	0.0292398	0.749965	6.99063	1	8.09244	-0.421902
7453	EGFL6	0.0292947	0.749965	6.98426	1	8.09244	-0.843969
11129	ZNF384	0.0293503	0.749965	6.97785	1	8.09244	-0.350185
13583	HBA2	0.0293599	0.749965	6.97674	1	8.09244	-2.74039
4341	RUFY3	0.029413	0.749965	6.97062	1	8.09244	-0.369876
6500	EZR	0.0294488	0.749965	6.96651	1	8.09244	-0.326616
2262	SEMA4F	0.0294518	0.749965	6.96616	1	8.09244	-0.686549
20955	AC245052.4	0.0294677	0.749965	6.96434	1	8.09244	1.4427e+08
18479	STAC	0.029484	0.749965	6.96246	1	8.09244	3.67925
11706	CEP290	0.0295086	0.749965	6.95965	1	8.09244	-0.34084
1777	ARID4B	0.0295157	0.749965	6.95883	1	8.09244	-0.317108
17946	EP300	0.0295766	0.749965	6.95187	1	8.09244	-0.200763
1255	CRABP2	0.0296127	0.749965	6.94774	1	8.09244	1.68921
12904	MOK	0.0296524	0.749965	6.94322	1	8.09244	-0.467128
12833	ATXN3	0.0296642	0.749965	6.94188	1	8.09244	-0.286379
5647	PAK1IP1	0.0296713	0.749965	6.94108	1	8.09244	-0.299622
3384	HYAL1	0.0297446	0.749965	6.93275	1	8.09244	1.47244
18107	MRPL39	0.0297925	0.749965	6.92732	1	8.09244	-0.340295
17455	CACNG8	0.0298264	0.749965	6.92348	1	8.09244	-0.654603
1076	HIST2H2BE	0.0298572	0.749965	6.92001	1	8.09244	-0.391601
17427	ZNF528	0.0298879	0.749965	6.91654	1	8.09244	-0.585231
18289	AC007325.2	0.029972	0.749965	6.90708	1	8.09244	1.79481
13144	DUOXA1	0.0299913	0.749965	6.90491	1	8.09244	-0.354821
14336	LDHD	0.0300049	0.749965	6.90338	1	8.09244	-0.310429
5032	ZBED3-AS1	0.0300851	0.749965	6.8944	1	8.09244	-0.72022
18163	KCNE1	0.0301468	0.749965	6.88752	1	8.09244	-0.551465
3080	THUMPD3	0.0301737	0.749965	6.88452	1	8.09244	-0.218292
10027	AP001372.1	0.0302051	0.749965	6.88102	1	8.09244	1.31218
15501	AC127496.1	0.0302424	0.749965	6.87688	1	8.09244	1.4427e+08
15611	ZBTB14	0.0302519	0.749965	6.87582	1	8.09244	-0.262723
4507	TBCK	0.0302874	0.749965	6.87189	1	8.09244	-0.451235
18155	CRYZL1	0.0302944	0.749965	6.87111	1	8.09244	-0.316672
13318	CLN6	0.0303261	0.749965	6.86759	1	8.09244	-0.607332
8035	PCM1	0.0303398	0.749965	6.86608	1	8.09244	-0.274182
18686	RUNDC3B	0.0303464	0.749965	6.86536	1	8.09244	-1.087
8840	APBA1	0.0304096	0.749965	6.85838	1	8.09244	2.17388
15594	METTL4	0.0304363	0.749965	6.85543	1	8.09244	-0.46851
3804	GK5	0.0304657	0.749965	6.85219	1	8.09244	-0.347386
4251	UGDH-AS1	0.0305018	0.749965	6.84822	1	8.09244	-0.462892
9318	MAN1B1	0.0305115	0.749965	6.84716	1	8.09244	-0.328568
2051	THUMPD2	0.0305286	0.749965	6.84528	1	8.09244	-0.478739
20459	AL354977.1	0.0305366	0.749965	6.84441	1	8.09244	1.4427e+08
9980	DHCR7	0.0306132	0.749965	6.83601	1	8.09244	0.996031
4577	AC108062.1	0.0306546	0.749965	6.83149	1	8.09244	-0.607524
12193	AL161421.1	0.0307812	0.749965	6.8177	1	8.09244	-0.530918
16868	LINC00663	0.03088	0.749965	6.80699	1	8.09244	-0.546813
5085	NR2F1	0.0308927	0.749965	6.80562	1	8.09244	1.89284
2723	PMS1	0.0309015	0.749965	6.80466	1	8.09244	-0.45378
1501	MIR181A1HG	0.0309576	0.749965	6.79861	1	8.09244	1.75381
13541	AC024337.1	0.0309576	0.749965	6.79861	1	8.09244	-0.830478
9622	TRAF6	0.0309646	0.749965	6.79786	1	8.09244	-0.312915
5171	DMXL1	0.0310445	0.749965	6.78926	1	8.09244	-0.198949
1585	IKBKE	0.0310952	0.749965	6.78381	1	8.09244	-0.950934
11332	DNM1L	0.0311067	0.749965	6.78259	1	8.09244	-0.279814
14261	HAS3	0.0311307	0.749965	6.78001	1	8.09244	1.39297
17266	DACT3	0.0311315	0.749965	6.77993	1	8.09244	-1.27825
11646	NUP107	0.0311397	0.749965	6.77905	1	8.09244	-0.386993
19853	AP001439.1	0.0311621	0.749965	6.77665	1	8.09244	1.4427e+08
410	TMEM234	0.0311786	0.749965	6.77489	1	8.09244	-0.361101
15695	AQP4	0.0312819	0.749965	6.76387	1	8.09244	-0.296542
2763	FTCDNL1	0.0312857	0.749965	6.76347	1	8.09244	-0.63841
14433	SNAI3-AS1	0.0312966	0.749965	6.7623	1	8.09244	0.743164
13295	SLC24A1	0.0313299	0.749965	6.75877	1	8.09244	-0.321153
3103	VHL	0.0313325	0.749965	6.75849	1	8.09244	-0.242168
16194	AL354766.2	0.0313561	0.749965	6.75599	1	8.09244	1.16365
2964	DIS3L2	0.031377	0.749965	6.75377	1	8.09244	-0.358093
20078	AC017002.1	0.0313837	0.749965	6.75306	1	8.09244	1.4427e+08
11365	SLC38A2	0.0313885	0.749965	6.75256	1	8.09244	0.449675
17052	YIF1B	0.031479	0.749965	6.74298	1	8.09244	-0.269076
17923	PDGFB	0.0315131	0.749965	6.73939	1	8.09244	1.4427e+08
19660	AL731577.1	0.0315473	0.749965	6.73578	1	8.09244	4.60852
12087	MTIF3	0.0316799	0.749965	6.72186	1	8.09244	-0.296433
18105	MIR155HG	0.0316977	0.749965	6.71999	1	8.09244	2.00574
20974	Z83844.2	0.0317062	0.749965	6.7191	1	8.09244	1.4427e+08
17957	POLR3H	0.0317069	0.749965	6.71903	1	8.09244	-0.235329
587	LINC01144	0.0317788	0.749965	6.71152	1	8.09244	-1.29783
1512	PKP1	0.0318116	0.749965	6.7081	1	8.09244	1.60281
11956	RSRC2	0.0318141	0.749965	6.70784	1	8.09244	-0.180348
4089	ZNF721	0.0319048	0.749965	6.69841	1	8.09244	-0.278282
5664	SIRT5	0.0319283	0.749965	6.69597	1	8.09244	-0.201679
8362	VIRMA	0.0319356	0.749965	6.69522	1	8.09244	-0.209871
4299	KDR	0.0319892	0.749965	6.68966	1	8.09244	1.95081
3274	ZNF197	0.0320694	0.749965	6.68138	1	8.09244	-0.239977
7673	SNX12	0.0321034	0.749965	6.67788	1	8.09244	0.350279
3903	ZBBX	0.0321271	0.749965	6.67544	1	8.09244	-0.394591
10541	ZNF33B	0.0321824	0.749965	6.66975	1	8.09244	-0.352739
11122	IFFO1	0.0321905	0.749965	6.66892	1	8.09244	1.52801
1278	CFAP45	0.0321942	0.749965	6.66854	1	8.09244	-0.388285
12575	TXNDC16	0.0322401	0.749965	6.66384	1	8.09244	-0.48562
13142	DUOX2	0.0322479	0.749965	6.66304	1	8.09244	-2.30787
5051	AC008771.1	0.0323198	0.749965	6.65568	1	8.09244	-0.414175
9957	KMT5B	0.0323253	0.749965	6.65512	1	8.09244	-0.191751
8060	AC037459.2	0.0323311	0.749965	6.65453	1	8.09244	-0.911844
4090	PIGG	0.0323512	0.749965	6.65248	1	8.09244	-0.306637
17913	CBX6	0.0323679	0.749965	6.65078	1	8.09244	-0.281413
14021	AC106886.5	0.0323738	0.749965	6.65018	1	8.09244	0.544537
2373	TSGA10	0.0324295	0.749965	6.64451	1	8.09244	-0.428246
289	AL591178.1	0.0324608	0.749965	6.64132	1	8.09244	1.4427e+08
16286	MTG2	0.0324632	0.749965	6.64109	1	8.09244	-0.41732
13615	NARFL	0.0324738	0.749965	6.64	1	8.09244	-0.413315
13125	ELL3	0.0325073	0.749965	6.63661	1	8.09244	-0.710874
15004	SMARCE1	0.0325334	0.749965	6.63397	1	8.09244	-0.419363
7367	ABCB8	0.0325622	0.749965	6.63105	1	8.09244	-0.338307
20048	AC011239.1	0.032569	0.749965	6.63036	1	8.09244	1.4427e+08
1814	BX323046.1	0.0326311	0.749965	6.62409	1	8.09244	1.79969
6095	ADGRF1	0.0326759	0.749965	6.61958	1	8.09244	-0.614925
4151	EVC2	0.0327642	0.749965	6.6107	1	8.09244	-0.772688
8284	STAU2-AS1	0.0327763	0.749965	6.60948	1	8.09244	-0.732753
1904	OSR1	0.032795	0.749965	6.60761	1	8.09244	1.86674
10839	ZDHHC16	0.0328232	0.749965	6.60478	1	8.09244	-0.266933
10350	ARHGAP32	0.0329218	0.749965	6.59493	1	8.09244	-0.187095
20066	AC018462.1	0.0329329	0.749965	6.59382	1	8.09244	1.4427e+08
13181	USP8	0.0329655	0.749965	6.59057	1	8.09244	-0.261633
3647	NR1I2	0.0330133	0.749965	6.58581	1	8.09244	-1.01541
1701	PYCR2	0.0330295	0.749965	6.58421	1	8.09244	-0.240698
11898	CCDC60	0.033058	0.749965	6.58137	1	8.09244	-0.319168
7227	AC087071.1	0.0330815	0.749965	6.57905	1	8.09244	-0.615008
10486	AL606469.1	0.0330943	0.749965	6.57778	1	8.09244	0.736053
14200	B3GNT9	0.0331059	0.749965	6.57663	1	8.09244	-0.303877
19701	ATP4B	0.0331285	0.749965	6.57439	1	8.09244	1.4427e+08
5826	DHX16	0.0331921	0.749965	6.5681	1	8.09244	-0.350757
11277	AC023796.1	0.0332025	0.749965	6.56708	1	8.09244	-1.02524
13235	RNF111	0.0332102	0.749965	6.56631	1	8.09244	-0.234713
3977	EIF2B5	0.0332438	0.749965	6.563	1	8.09244	-0.201405
13515	CRTC3-AS1	0.0332501	0.749965	6.56238	1	8.09244	-0.907646
9152	AL157935.1	0.0333431	0.749965	6.55324	1	8.09244	1.4427e+08
20202	AC104785.1	0.0333564	0.749965	6.55193	1	8.09244	1.4427e+08
7523	AC092198.1	0.0333873	0.749965	6.54891	1	8.09244	-0.957509
12197	SETDB2	0.0334146	0.749965	6.54623	1	8.09244	-0.268139
9059	WHRN	0.0334685	0.749965	6.54096	1	8.09244	-0.523859
17004	ZNF565	0.0334856	0.749965	6.53929	1	8.09244	-0.504376
118	AL034417.3	0.0334958	0.749965	6.5383	1	8.09244	0.638763
9465	ZNF214	0.0335471	0.749965	6.53329	1	8.09244	-0.453102
16973	TMEM147-AS1	0.0335576	0.749965	6.53227	1	8.09244	-0.416747
2023	FEZ2	0.0335708	0.749965	6.53098	1	8.09244	-0.369931
20951	PTOV1-AS2	0.0336064	0.749965	6.52752	1	8.09244	1.4427e+08
12858	SERPINA1	0.0336584	0.749965	6.52247	1	8.09244	1.18904
13861	CCP110	0.033668	0.749965	6.52154	1	8.09244	-0.357755
10616	RHOBTB1	0.0336896	0.749965	6.51945	1	8.09244	-0.217924
7892	LDOC1	0.0337046	0.749965	6.518	1	8.09244	-0.667734
19337	AP001046.1	0.0337517	0.749965	6.51344	1	8.09244	1.4427e+08
20027	AL732292.2	0.0337618	0.749965	6.51246	1	8.09244	1.4427e+08
15166	COPZ2	0.0337649	0.749965	6.51217	1	8.09244	1.13789
9085	RAB14	0.0338016	0.749965	6.50862	1	8.09244	-0.193541
5226	RAD50	0.0338124	0.749965	6.50758	1	8.09244	-0.435936
21028	LINC01361	0.0338516	0.749965	6.5038	1	8.09244	-7.47084
18931	PDZRN4	0.0338579	0.749965	6.50319	1	8.09244	-1.32012
7398	RNF32	0.0338693	0.749965	6.50209	1	8.09244	-0.243021
17842	HMOX1	0.0338993	0.749965	6.49921	1	8.09244	0.83335
10624	NRBF2	0.0339326	0.749965	6.49601	1	8.09244	-0.328838
6553	AL009176.1	0.0339497	0.749965	6.49437	1	8.09244	-0.96952
10953	ZDHHC6	0.0339583	0.749965	6.49354	1	8.09244	-0.216602
6999	PON3	0.0339753	0.749965	6.49191	1	8.09244	1.32917
14189	AC044802.1	0.0340187	0.749965	6.48776	1	8.09244	-1.09352
3143	METTL6	0.0340474	0.749965	6.48501	1	8.09244	-0.21957
6705	GSDME	0.0340625	0.749965	6.48357	1	8.09244	0.964851
3140	CAPN7	0.0341269	0.749965	6.47742	1	8.09244	-0.327232
6424	PHACTR2	0.034143	0.749965	6.47589	1	8.09244	-0.387274
16655	ZNF823	0.0341439	0.749965	6.47581	1	8.09244	-0.528762
4960	TRIM23	0.0341745	0.749965	6.47289	1	8.09244	-0.266484
4635	SH3D19	0.0341902	0.749965	6.4714	1	8.09244	-0.497286
15074	VAT1	0.0341989	0.749965	6.47057	1	8.09244	0.433867
1065	AC245297.2	0.0342274	0.749965	6.46786	1	8.09244	-1.16329
14914	SLFN12	0.0342662	0.749965	6.46418	1	8.09244	-0.292778
8276	EYA1	0.0343323	0.749965	6.45792	1	8.09244	-0.181911
7028	ZNF789	0.0344289	0.749965	6.4488	1	8.09244	-0.372943
14632	CHRNB1	0.034498	0.749965	6.4423	1	8.09244	-0.415794
10648	SUPV3L1	0.0345707	0.749965	6.43547	1	8.09244	-0.239581
17547	TRAPPC2B	0.0346745	0.749965	6.42576	1	8.09244	-0.301234
2323	MRPS5	0.0346933	0.749965	6.424	1	8.09244	-0.284552
16927	SLC7A9	0.0347179	0.749965	6.4217	1	8.09244	-1.84344
1960	ABHD1	0.0347826	0.749965	6.41568	1	8.09244	-1.44762
10410	PRKCQ	0.0348432	0.749965	6.41004	1	8.09244	2.84196
9699	GLYATL2	0.0348971	0.749965	6.40504	1	8.09244	2.26685
18506	GATA2	0.0349149	0.749965	6.40339	1	8.09244	1.4427e+08
6933	AC004990.1	0.0349544	0.749965	6.39973	1	8.09244	-0.335497
10230	TAGLN	0.0350433	0.749965	6.39154	1	8.09244	-0.807024
8889	KIF27	0.0350715	0.749965	6.38893	1	8.09244	-0.325178
4345	SLC4A4	0.0350954	0.749965	6.38674	1	8.09244	1.45723
3293	CCR1	0.0351219	0.749965	6.38429	1	8.09244	2.96512
15207	MYCBPAP	0.0351351	0.749965	6.38309	1	8.09244	-0.432904
7445	AC073529.1	0.0351415	0.749965	6.38249	1	8.09244	-0.91957
20125	CCDC13-AS1	0.0351903	0.749965	6.37802	1	8.09244	1.4427e+08
7108	LRRC17	0.0352802	0.749965	6.36979	1	8.09244	2.43027
6226	EPHA7	0.0352839	0.749965	6.36945	1	8.09244	3.03655
2750	ANKRD44	0.0352928	0.749965	6.36864	1	8.09244	-0.45285
11429	AQP6	0.0353791	0.749965	6.36077	1	8.09244	-1.20042
230	AL035413.1	0.0353908	0.749965	6.3597	1	8.09244	-0.583084
3187	OSBPL10-AS1	0.0353943	0.749965	6.35938	1	8.09244	2.35476
14537	ZZEF1	0.0354015	0.749965	6.35873	1	8.09244	-0.353613
18894	AL359198.1	0.0354065	0.749965	6.35828	1	8.09244	-2.2351
11374	AC004241.1	0.0354532	0.749965	6.35403	1	8.09244	-0.598459
1369	XCL1	0.0355171	0.749965	6.34823	1	8.09244	-3.43216
4621	ZNF827	0.035576	0.749965	6.3429	1	8.09244	-0.404938
7701	UPRT	0.0356027	0.749965	6.34049	1	8.09244	-0.320344
239	TMCO4	0.0356409	0.749965	6.33704	1	8.09244	-0.310268
14710	TRIM16	0.0356554	0.749965	6.33573	1	8.09244	-0.29076
1127	POGZ	0.035677	0.749965	6.33379	1	8.09244	-0.294763
7174	CFTR	0.0358007	0.749965	6.32266	1	8.09244	1.4117
17696	LRRC74B	0.0358481	0.749965	6.31841	1	8.09244	-0.897663
6382	LINC00271	0.0358711	0.749965	6.31636	1	8.09244	-0.389034
12422	ZFHX2	0.0358826	0.749965	6.31532	1	8.09244	-0.447907
9117	GOLGA1	0.0359303	0.749965	6.31106	1	8.09244	-0.290058
10693	MSS51	0.0359357	0.749965	6.31058	1	8.09244	-1.11518
16682	WDR83	0.0359584	0.749965	6.30856	1	8.09244	-0.2759
906	AL356488.3	0.0359698	0.749965	6.30754	1	8.09244	-0.559728
7674	FOXO4	0.0359832	0.749965	6.30634	1	8.09244	0.583345
9646	PHF21A	0.0359883	0.749965	6.30589	1	8.09244	-0.198603
3128	TMEM43	0.0359957	0.749965	6.30523	1	8.09244	-0.326598
15062	VPS25	0.0361579	0.749965	6.29081	1	8.09244	-0.187429
16328	ZNF512B	0.0361947	0.749965	6.28756	1	8.09244	-0.404034
21141	PTTG2	0.0362322	0.749965	6.28424	1	8.09244	1.4427e+08
3659	GOLGB1	0.0362743	0.749965	6.28052	1	8.09244	-0.300327
8786	RECK	0.0363112	0.749965	6.27728	1	8.09244	0.59908
12310	ERCC5	0.036336	0.749965	6.27509	1	8.09244	-0.488396
20111	KCNJ13	0.0363629	0.749965	6.27272	1	8.09244	1.4427e+08
8516	MYC	0.0363933	0.749965	6.27005	1	8.09244	1.29962
3152	RFTN1	0.036395	0.749965	6.2699	1	8.09244	-0.53493
11418	PRPF40B	0.0364411	0.749965	6.26586	1	8.09244	-0.301865
6875	NSUN5	0.0364473	0.749965	6.26531	1	8.09244	-0.314025
7397	LINC01006	0.0364782	0.749965	6.2626	1	8.09244	-0.484551
10210	AP002884.4	0.0364913	0.749965	6.26145	1	8.09244	-0.707402
7132	AC007032.1	0.0364923	0.749965	6.26137	1	8.09244	0.581113
5097	AC008592.5	0.0365371	0.749965	6.25745	1	8.09244	3.52095
11669	THAP2	0.0365404	0.749965	6.25716	1	8.09244	-0.225179
2052	SLC8A1	0.036576	0.749965	6.25405	1	8.09244	2.84639
1622	TRAF5	0.0365789	0.749965	6.25379	1	8.09244	-0.450412
9294	NOTCH1	0.0366116	0.749965	6.25095	1	8.09244	1.28458
212	NBPF1	0.0366213	0.749965	6.2501	1	8.09244	-0.492987
8026	AC079193.2	0.0366337	0.749965	6.24902	1	8.09244	1.4427e+08
15445	AC015802.6	0.0366396	0.749965	6.24851	1	8.09244	-0.508743
10507	WAC-AS1	0.0366832	0.749965	6.24471	1	8.09244	-0.510563
12967	TUBGCP5	0.0367379	0.749965	6.23996	1	8.09244	-0.405552
2528	MAP3K19	0.0368059	0.749965	6.23405	1	8.09244	-0.287619
5166	SEMA6A-AS1	0.0368199	0.749965	6.23285	1	8.09244	-0.774357
14012	AC002310.1	0.0368207	0.749965	6.23277	1	8.09244	-0.567627
3569	ZBTB11-AS1	0.0368321	0.749965	6.23179	1	8.09244	-0.447662
18572	AC122710.3	0.0368601	0.749965	6.22937	1	8.09244	1.4427e+08
17444	ZNF665	0.0369215	0.749965	6.22406	1	8.09244	-0.424549
8144	ASH2L	0.0369226	0.749965	6.22397	1	8.09244	-0.240255
1729	TRIM11	0.0369682	0.749965	6.22004	1	8.09244	-0.365722
13924	AC106739.1	0.0369769	0.749965	6.21929	1	8.09244	-0.797725
8032	PDGFRL	0.037006	0.749965	6.21678	1	8.09244	1.23786
8367	INTS8	0.037044	0.749965	6.21352	1	8.09244	-0.288639
3918	LRRC31	0.0370866	0.749965	6.20986	1	8.09244	1.83246
17449	ZNF761	0.0370904	0.749965	6.20953	1	8.09244	-0.366439
19295	AC010327.3	0.0371109	0.749965	6.20778	1	8.09244	1.96224
13827	NPIPA5	0.0371745	0.749965	6.20233	1	8.09244	0.974647
3308	AC099778.1	0.0372158	0.749965	6.1988	1	8.09244	-0.631494
7344	ATP6V0E2-AS1	0.0372468	0.749965	6.19615	1	8.09244	-0.805262
10573	PTPN20	0.0372681	0.749965	6.19434	1	8.09244	-0.567371
14512	TSR1	0.0372817	0.749965	6.19318	1	8.09244	-0.258601
3797	SLC25A36	0.0373023	0.749965	6.19142	1	8.09244	-0.271256
6946	DMTF1	0.037355	0.749965	6.18694	1	8.09244	-0.382664
283	LYPLA2	0.037371	0.749965	6.18558	1	8.09244	-0.229114
15883	SLC52A3	0.0373889	0.749965	6.18406	1	8.09244	-1.20118
10766	MINPP1	0.0374081	0.749965	6.18243	1	8.09244	-0.307695
5681	CAP2	0.0374764	0.749965	6.17664	1	8.09244	-0.269468
8963	AAED1	0.0375034	0.749965	6.17435	1	8.09244	-0.171532
17231	AC005779.1	0.0375244	0.749965	6.17258	1	8.09244	1.4427e+08
4660	MAP9	0.0375928	0.749965	6.16681	1	8.09244	-0.294104
8040	AC009884.1	0.0376092	0.749965	6.16542	1	8.09244	1.4427e+08
12075	NUP58	0.0376166	0.749965	6.1648	1	8.09244	-0.255979
6363	STX7	0.0376954	0.749965	6.15817	1	8.09244	-0.268286
13766	METTL22	0.0377173	0.749965	6.15634	1	8.09244	-0.489195
3058	EGOT	0.0377274	0.749965	6.15548	1	8.09244	1.46494
802	ODF2L	0.0377704	0.749965	6.15187	1	8.09244	-0.403586
14169	LINC02137	0.0378674	0.749965	6.14376	1	8.09244	1.35761
12364	TEP1	0.0378851	0.749965	6.14228	1	8.09244	-0.32548
4406	SCD5	0.0378944	0.749965	6.14151	1	8.09244	0.4393
16574	MUC16	0.0379638	0.749965	6.13572	1	8.09244	-0.360183
4191	CPEB2-DT	0.0379958	0.749965	6.13306	1	8.09244	-0.953968
6283	SLC22A16	0.0380901	0.749965	6.12522	1	8.09244	-2.2049
6949	CROT	0.038169	0.749965	6.11868	1	8.09244	-0.332702
2521	AC097532.2	0.0382151	0.749965	6.11488	1	8.09244	-1.29315
3494	PSMD6-AS2	0.0382259	0.749965	6.11399	1	8.09244	0.631915
1159	S100A14	0.0382479	0.749965	6.11217	1	8.09244	0.884358
1391	PRRC2C	0.0382507	0.749965	6.11194	1	8.09244	-0.251696
5567	RNF130	0.0382857	0.749965	6.10905	1	8.09244	-0.307793
2882	USP37	0.0383014	0.749965	6.10776	1	8.09244	-0.246655
14786	CCDC144NL	0.0383059	0.749965	6.10739	1	8.09244	-1.43328
11859	NAA25	0.038417	0.749965	6.09826	1	8.09244	-0.305703
16672	ZNF563	0.0384252	0.749965	6.09758	1	8.09244	-0.477909
717	ITGB3BP	0.0384533	0.749965	6.09528	1	8.09244	-0.654638
15121	HEXIM2	0.0384598	0.749965	6.09475	1	8.09244	-0.372298
14789	USP22	0.0385099	0.749965	6.09065	1	8.09244	0.225237
13364	ISLR	0.0385418	0.749965	6.08804	1	8.09244	1.51472
7992	MFHAS1	0.0385926	0.749965	6.08389	1	8.09244	0.680034
8138	ERLIN2	0.038622	0.749965	6.08149	1	8.09244	-0.211028
12547	NEMF	0.0386314	0.749965	6.08073	1	8.09244	-0.235028
3251	NKTR	0.0387164	0.749965	6.07382	1	8.09244	-0.413177
15987	RIN2	0.0387287	0.749965	6.07282	1	8.09244	-0.275619
8420	KLF10	0.0387362	0.749965	6.07221	1	8.09244	0.586976
12424	AP1G2	0.0387784	0.749965	6.06878	1	8.09244	-0.361425
14053	AC026471.4	0.038792	0.749965	6.06768	1	8.09244	-0.767339
13245	ANXA2	0.0388112	0.749965	6.06613	1	8.09244	-0.204746
18131	SCAF4	0.0388378	0.749965	6.06397	1	8.09244	-0.246081
18153	SON	0.0389213	0.749965	6.05723	1	8.09244	-0.251677
18140	CFAP298	0.038952	0.749965	6.05476	1	8.09244	-0.191128
3851	MBNL1-AS1	0.0389942	0.749965	6.05135	1	8.09244	-0.58966
9393	MUC2	0.0389952	0.749965	6.05127	1	8.09244	2.26463
7509	TAB3	0.0391035	0.749965	6.04257	1	8.09244	-0.328616
5584	TRIM52	0.0391108	0.749965	6.04198	1	8.09244	-0.364631
3336	ARIH2	0.0391214	0.749965	6.04113	1	8.09244	-0.222505
5155	CCDC112	0.0391333	0.749965	6.04018	1	8.09244	-0.361554
1803	SDCCAG8	0.0391506	0.749965	6.03879	1	8.09244	-0.39313
15014	KRTAP3-1	0.0392283	0.749965	6.03258	1	8.09244	2.09902
3774	STAG1	0.0393869	0.749965	6.01994	1	8.09244	-0.288215
20109	NYAP2	0.0393872	0.749965	6.01991	1	8.09244	1.4427e+08
8721	DDX58	0.039437	0.749965	6.01596	1	8.09244	-0.220941
9336	EXD3	0.0394989	0.749965	6.01105	1	8.09244	-0.308354
7169	CAV1	0.0395764	0.749965	6.00493	1	8.09244	1.6456
11690	PPP1R12A	0.0395772	0.749965	6.00486	1	8.09244	-0.271773
13993	AC012645.4	0.0396618	0.749965	5.99819	1	8.09244	1.4427e+08
16249	AURKA	0.0396931	0.749965	5.99572	1	8.09244	-0.529196
8866	OSTF1	0.0397323	0.749965	5.99264	1	8.09244	-0.243213
14230	GFOD2	0.0397408	0.749965	5.99197	1	8.09244	-0.243483
89	C1orf174	0.0397588	0.749965	5.99056	1	8.09244	-0.389104
14744	TOM1L2	0.0398264	0.749965	5.98525	1	8.09244	-0.424654
213	CROCC	0.0398501	0.749965	5.9834	1	8.09244	-0.42976
19719	SLC24A4	0.0398695	0.749965	5.98188	1	8.09244	3.09568
7695	JPX	0.0398758	0.749965	5.98138	1	8.09244	-0.347106
7321	OR2A7	0.0399077	0.749965	5.97889	1	8.09244	-1.19901
11233	EMP1	0.0399353	0.749965	5.97673	1	8.09244	1.73853
3061	BHLHE40	0.0399566	0.749965	5.97507	1	8.09244	0.80226
8450	CSMD3	0.039982	0.749965	5.97309	1	8.09244	-1.76306
584	HECTD3	0.0399885	0.749965	5.97258	1	8.09244	0.369902
4337	SULT1E1	0.0399942	0.749965	5.97214	1	8.09244	2.57042
15439	PRPSAP1	0.0400262	0.749965	5.96964	1	8.09244	-0.319364
13512	ZNF774	0.0400307	0.749965	5.96929	1	8.09244	-0.7851
10088	CREBZF	0.0400354	0.749965	5.96893	1	8.09244	-0.311474
4582	AC096711.2	0.0400426	0.749965	5.96837	1	8.09244	-0.833364
3270	ZNF852	0.0400428	0.749965	5.96835	1	8.09244	-0.548076
6397	TNFAIP3	0.0400958	0.749965	5.96423	1	8.09244	0.662762
20011	CFHR3	0.0401061	0.749965	5.96343	1	8.09244	1.4427e+08
11710	DUSP6	0.0401208	0.749965	5.96229	1	8.09244	0.667729
3514	FRMD4B	0.0401852	0.749965	5.95729	1	8.09244	0.670359
19981	FAM72C	0.0401963	0.749965	5.95643	1	8.09244	1.4427e+08
14358	MAF	0.0402004	0.749965	5.95611	1	8.09244	1.06509
7257	CNOT4	0.0402529	0.749965	5.95205	1	8.09244	-0.331548
18477	SUSD5	0.0402856	0.749965	5.94952	1	8.09244	1.73724
17006	LINC00665	0.0402936	0.749965	5.94891	1	8.09244	-0.419033
12790	SNW1	0.0403238	0.749965	5.94657	1	8.09244	-0.222643
12860	DICER1	0.0403984	0.749965	5.94083	1	8.09244	-0.237923
18284	AC145212.1	0.0404164	0.749965	5.93944	1	8.09244	1.4427e+08
13097	GANC	0.0404297	0.749965	5.93842	1	8.09244	-0.336681
16423	SGTA	0.0405594	0.749965	5.92847	1	8.09244	0.203263
7784	NUP62CL	0.0405796	0.749965	5.92692	1	8.09244	-0.253242
10992	WDR11-AS1	0.0405976	0.749965	5.92554	1	8.09244	-0.809679
4891	AC114947.2	0.0406167	0.749965	5.92408	1	8.09244	1.4427e+08
12303	AL160153.1	0.0406249	0.749965	5.92346	1	8.09244	1.4427e+08
14787	CCDC144NL-AS1	0.0406275	0.749965	5.92326	1	8.09244	1.3624
3808	TRPC1	0.040752	0.749965	5.91376	1	8.09244	-0.375251
458	AGO4	0.0407528	0.749965	5.9137	1	8.09244	-0.271663
14457	CDK10	0.0407612	0.749965	5.91306	1	8.09244	-0.412852
4684	TMEM192	0.040764	0.749965	5.91285	1	8.09244	-0.200702
786	CTBS	0.0407867	0.749965	5.91113	1	8.09244	-0.309934
13392	SNUPN	0.0408545	0.749965	5.90597	1	8.09244	-0.270767
5766	ZNF184	0.040864	0.749965	5.90525	1	8.09244	-0.334445
4844	TTC23L	0.0408904	0.749965	5.90325	1	8.09244	-0.404874
2991	AC105760.2	0.0409382	0.749965	5.89963	1	8.09244	-0.732127
7526	CXorf38	0.0409844	0.749965	5.89614	1	8.09244	-0.205382
5370	SPRY4	0.0410552	0.749965	5.89079	1	8.09244	2.38015
6271	CEP57L1	0.0410937	0.749965	5.88789	1	8.09244	-0.327269
4801	AC012640.4	0.0411485	0.749965	5.88377	1	8.09244	-1.78581
12580	STYX	0.0411513	0.749965	5.88355	1	8.09244	-0.203755
12743	ABCD4	0.0411597	0.749965	5.88292	1	8.09244	-0.269313
11748	ELK3	0.0411749	0.749965	5.88178	1	8.09244	-0.238963
7811	WDR44	0.0411918	0.749965	5.88051	1	8.09244	-0.307412
10481	SPAG6	0.0411931	0.749965	5.88041	1	8.09244	-0.309652
17194	ZNF230	0.041229	0.749965	5.87772	1	8.09244	-0.434544
19079	AC002550.1	0.0412776	0.749965	5.87407	1	8.09244	1.4427e+08
5361	RELL2	0.0412843	0.749965	5.87357	1	8.09244	-0.872574
504	TRIT1	0.0412894	0.749965	5.8732	1	8.09244	-0.325654
766	AC118549.1	0.0413195	0.749965	5.87094	1	8.09244	-0.213585
11991	DNAH10OS	0.0413627	0.749965	5.86771	1	8.09244	-0.823301
4098	AC139887.2	0.0413844	0.749965	5.8661	1	8.09244	-0.409804
13071	RHOV	0.0413885	0.749965	5.86579	1	8.09244	0.819988
716	ALG6	0.0414057	0.749965	5.8645	1	8.09244	-0.268763
16340	MIER2	0.0414577	0.749965	5.86063	1	8.09244	-1.65294
18861	CLDN25	0.041492	0.749965	5.85807	1	8.09244	1.51409
20626	PTPRQ	0.0414945	0.749965	5.85789	1	8.09244	2.25439
2159	LGALSL	0.0415229	0.749965	5.85578	1	8.09244	0.738167
5286	ETF1	0.0415249	0.749965	5.85563	1	8.09244	-0.179397
20865	AC087289.4	0.0415486	0.749965	5.85386	1	8.09244	1.4427e+08
15331	HELZ	0.0415816	0.749965	5.85142	1	8.09244	-0.22299
11984	EIF2B1	0.0416251	0.749965	5.84819	1	8.09244	-0.345972
13207	PIGBOS1	0.0416369	0.749965	5.84732	1	8.09244	-0.261589
11177	CLEC4E	0.0416896	0.749965	5.84342	1	8.09244	2.7681
408	IQCC	0.0417203	0.749965	5.84114	1	8.09244	-0.385114
5960	TAF11	0.0417316	0.749965	5.84032	1	8.09244	-0.281507
11424	BCDIN3D	0.0418073	0.749965	5.83473	1	8.09244	-0.411785
5764	PRSS16	0.0418565	0.749965	5.8311	1	8.09244	1.90732
18431	AC012360.2	0.041872	0.749965	5.82996	1	8.09244	1.30785
5340	PCDHB16	0.0419411	0.749965	5.82489	1	8.09244	1.62451
17556	ZNF549	0.0419447	0.749965	5.82462	1	8.09244	-0.489645
21494	TXNDC2	0.0419484	0.749965	5.82435	1	8.09244	1.4427e+08
12517	MIPOL1	0.0419549	0.749965	5.82388	1	8.09244	-0.392102
1793	MTR	0.0419768	0.749965	5.82227	1	8.09244	-0.253996
19964	AL357078.3	0.0420393	0.749965	5.81769	1	8.09244	1.4427e+08
3461	ASB14	0.0420437	0.749965	5.81737	1	8.09244	-0.532969
4505	NPNT	0.0420564	0.749965	5.81644	1	8.09244	1.83444
11119	NCAPD2	0.0420658	0.749965	5.81575	1	8.09244	-0.312894
17474	CDC42EP5	0.0420728	0.749965	5.81524	1	8.09244	1.11505
6415	ADGRG6	0.0420797	0.749965	5.81474	1	8.09244	1.91158
12503	PSMA6	0.0421218	0.749965	5.81166	1	8.09244	-0.311806
17677	LINC00896	0.0421624	0.749965	5.8087	1	8.09244	-1.24446
16326	UCKL1	0.042163	0.749965	5.80865	1	8.09244	-0.351028
2347	FER1L5	0.0422026	0.749965	5.80577	1	8.09244	-0.702157
5984	SRSF3	0.0422705	0.749965	5.80083	1	8.09244	-0.319973
6046	PTK7	0.0422891	0.749965	5.79948	1	8.09244	-0.264266
5013	GFM2	0.0423148	0.749965	5.79761	1	8.09244	-0.237081
3782	DZIP1L	0.0423231	0.749965	5.79701	1	8.09244	-0.46657
5870	CLIC1	0.0423522	0.749965	5.7949	1	8.09244	-0.252074
1424	RALGPS2	0.0423619	0.749965	5.7942	1	8.09244	-0.340724
13220	ZNF280D	0.0423683	0.749965	5.79374	1	8.09244	-0.308164
4065	LINC01063	0.0423721	0.749965	5.79346	1	8.09244	-1.25159
1778	GGPS1	0.0423858	0.749965	5.79247	1	8.09244	-0.23815
7692	NAP1L2	0.0424351	0.749965	5.7889	1	8.09244	1.29998
883	CDC14A	0.0424362	0.749965	5.78882	1	8.09244	-0.260072
695	OMA1	0.0424507	0.749965	5.78777	1	8.09244	-0.215197
10911	WBP1L	0.0425342	0.749965	5.78174	1	8.09244	0.244703
6802	CAMK2B	0.0425932	0.749965	5.77749	1	8.09244	1.76175
8344	OTUD6B-AS1	0.0426115	0.749965	5.77618	1	8.09244	-0.226569
17239	RTN2	0.0426531	0.749965	5.77319	1	8.09244	1.02432
17601	ZNF324B	0.0426961	0.749965	5.7701	1	8.09244	-0.498764
6636	KDELR2	0.0426969	0.749965	5.77004	1	8.09244	0.175768
5568	MAPK9	0.0428022	0.749965	5.7625	1	8.09244	-0.195317
7217	SMO	0.0428248	0.749965	5.76089	1	8.09244	1.4573
7143	BCAP29	0.0428359	0.749965	5.76009	1	8.09244	-0.276067
14638	SENP3	0.0428933	0.749965	5.75599	1	8.09244	-0.475256
13735	TRAP1	0.0429038	0.749965	5.75524	1	8.09244	-0.227184
19161	AC015813.2	0.0429255	0.749965	5.7537	1	8.09244	-0.945305
7206	AC018638.7	0.0430696	0.749965	5.74345	1	8.09244	-0.87232
8316	FABP5	0.0430722	0.749965	5.74327	1	8.09244	1.02895
8765	FAM166B	0.0430856	0.749965	5.74232	1	8.09244	-0.323743
13073	VPS18	0.0430947	0.749965	5.74167	1	8.09244	0.306615
10796	BTAF1	0.0430953	0.749965	5.74163	1	8.09244	-0.400382
8830	CBWD3	0.0431166	0.749965	5.74012	1	8.09244	-0.578115
16051	BPIFB1	0.0431231	0.749965	5.73966	1	8.09244	1.17098
3372	RBM6	0.0431548	0.749965	5.73741	1	8.09244	-0.337783
1484	RGS1	0.0432035	0.749965	5.73397	1	8.09244	0.736798
15426	ACOX1	0.0432071	0.749965	5.73371	1	8.09244	0.217471
6299	TUBE1	0.0432079	0.749965	5.73366	1	8.09244	-0.251545
8369	NDUFAF6	0.0432824	0.749965	5.7284	1	8.09244	-0.244596
13497	PEX11A	0.0432847	0.749965	5.72824	1	8.09244	-0.557837
6779	CDK13	0.0433117	0.749965	5.72633	1	8.09244	-0.322173
2858	LINC01963	0.0434427	0.749965	5.71713	1	8.09244	0.743237
14468	CENPBD1	0.0434825	0.749965	5.71433	1	8.09244	-0.377883
15448	AC005837.1	0.0435655	0.749965	5.70852	1	8.09244	-0.59047
2670	TTC30A	0.0436217	0.749965	5.70459	1	8.09244	0.355503
13439	AC068870.2	0.0436241	0.749965	5.70443	1	8.09244	-0.701895
17451	ZNF331	0.0436473	0.749965	5.70281	1	8.09244	-0.261304
5308	MALINC1	0.0436493	0.749965	5.70267	1	8.09244	-0.529284
7610	FAM156A	0.0436562	0.749965	5.70219	1	8.09244	3.02967
16391	ADAMTSL5	0.0437045	0.749965	5.69882	1	8.09244	2.1211
12872	AL163051.1	0.0437985	0.749965	5.69228	1	8.09244	-0.335608
1979	CCDC121	0.0438084	0.749965	5.69159	1	8.09244	-0.387239
14575	ZFP3	0.0438467	0.749965	5.68894	1	8.09244	-0.325706
7124	PUS7	0.0438926	0.749965	5.68575	1	8.09244	-0.492112
3795	NMNAT3	0.0440276	0.749965	5.67642	1	8.09244	-0.518698
11261	GYS2	0.0440942	0.749965	5.67183	1	8.09244	1.34131
13605	RHOT2	0.0441722	0.749965	5.66647	1	8.09244	-0.349592
10404	IL15RA	0.0442172	0.749965	5.66337	1	8.09244	-0.433099
7385	KMT2C	0.044234	0.749965	5.66222	1	8.09244	-0.237157
19584	AC130352.1	0.0442394	0.749965	5.66185	1	8.09244	1.4427e+08
12889	SLC25A29	0.0442881	0.749965	5.65851	1	8.09244	-0.514119
9702	FAM111A-DT	0.0443126	0.749965	5.65684	1	8.09244	-0.529296
7748	TCEAL2	0.0443551	0.749965	5.65393	1	8.09244	1.58552
11861	HECTD4	0.0443692	0.749965	5.65296	1	8.09244	-0.280107
12652	SYNE2	0.0443982	0.749965	5.65099	1	8.09244	-0.290374
912	CELSR2	0.0444094	0.749965	5.65022	1	8.09244	-0.63733
2102	PPP1R21	0.0444445	0.749965	5.64782	1	8.09244	-0.224079
6085	AL035701.1	0.044448	0.749965	5.64759	1	8.09244	-0.417763
18565	DCHS2	0.0444558	0.749965	5.64705	1	8.09244	1.4427e+08
19510	AC008676.1	0.0444653	0.749965	5.64641	1	8.09244	3.64696
8927	NOL8	0.0444899	0.749965	5.64473	1	8.09244	-0.293309
20787	AC009133.2	0.0445363	0.749965	5.64158	1	8.09244	1.4427e+08
12305	TPP2	0.0445672	0.749965	5.63947	1	8.09244	-0.216415
14465	TCF25	0.0445788	0.749965	5.63869	1	8.09244	-0.358992
1717	SNAP47	0.0445888	0.749965	5.638	1	8.09244	-0.207949
15229	ANKFN1	0.0446464	0.749965	5.6341	1	8.09244	-0.289228
14044	PRSS36	0.044813	0.749965	5.62283	1	8.09244	1.02439
407	AL049795.1	0.0448485	0.749965	5.62044	1	8.09244	-0.768889
15690	SS18	0.0448898	0.749965	5.61766	1	8.09244	-0.17867
8091	DPYSL2	0.0448968	0.749965	5.61718	1	8.09244	0.889124
4625	EDNRA	0.0449169	0.749965	5.61583	1	8.09244	2.36207
8897	AL353743.2	0.0449314	0.749965	5.61486	1	8.09244	1.4427e+08
16327	UCKL1-AS1	0.0449927	0.749965	5.61074	1	8.09244	-0.316907
16921	DPY19L3	0.0450105	0.749965	5.60955	1	8.09244	-0.267931
21010	AL031281.2	0.0450152	0.749965	5.60923	1	8.09244	1.4427e+08
20282	CARMN	0.0450407	0.749965	5.60752	1	8.09244	1.4427e+08
1242	PAQR6	0.0450637	0.749965	5.60598	1	8.09244	-0.992842
6448	KATNA1	0.0451039	0.749965	5.60329	1	8.09244	-0.264643
9735	SDHAF2	0.0451792	0.749965	5.59825	1	8.09244	-0.221517
5831	AL662797.1	0.0452107	0.749965	5.59615	1	8.09244	2.29006
19989	AC234582.2	0.0452235	0.749965	5.5953	1	8.09244	1.4427e+08
11190	CLEC2D	0.0452244	0.749965	5.59523	1	8.09244	-0.517627
6485	TFB1M	0.0452419	0.749965	5.59407	1	8.09244	-0.399648
4575	LARP1B	0.0452819	0.749965	5.5914	1	8.09244	-0.230028
18225	PKNOX1	0.0453419	0.749965	5.58741	1	8.09244	-0.222338
16847	HOMER3	0.0454186	0.749965	5.58232	1	8.09244	1.00122
12657	ZBTB25	0.0454385	0.749965	5.581	1	8.09244	-0.282568
12905	ZNF839	0.0454389	0.749965	5.58098	1	8.09244	-0.266273
8042	CSGALNACT1	0.0454396	0.749965	5.58093	1	8.09244	1.14198
5995	RNF8	0.0454452	0.749965	5.58056	1	8.09244	-0.256267
3739	TMCC1-AS1	0.0454702	0.749965	5.5789	1	8.09244	-0.682751
3651	LRRC58	0.0454875	0.749965	5.57775	1	8.09244	-0.294014
5636	SNRNP48	0.0455047	0.749965	5.57661	1	8.09244	-0.240775
10132	SESN3	0.0455511	0.749965	5.57355	1	8.09244	0.478128
1900	KCNS3	0.045575	0.749965	5.57197	1	8.09244	0.908185
4910	PELO	0.0455872	0.749965	5.57116	1	8.09244	-0.202528
17635	CECR3	0.0456177	0.749965	5.56915	1	8.09244	-1.00014
6797	DBNL	0.0456567	0.749965	5.56658	1	8.09244	-0.220008
10726	DLG5	0.0456816	0.749965	5.56494	1	8.09244	-0.304331
2137	KIAA1841	0.0457161	0.749965	5.56267	1	8.09244	-0.364452
9784	AP001160.1	0.0457497	0.749965	5.56046	1	8.09244	-0.630546
8230	CHD7	0.0457583	0.749965	5.55989	1	8.09244	-0.310259
8674	RANBP6	0.0458297	0.749965	5.55521	1	8.09244	-0.339173
10589	PARG	0.0458356	0.749965	5.55482	1	8.09244	-0.356592
16579	ZNF266	0.0458462	0.749965	5.55413	1	8.09244	-0.530903
5303	SMIM33	0.0459033	0.749965	5.55039	1	8.09244	1.30766
14727	CCDC144A	0.0459056	0.749965	5.55024	1	8.09244	-1.25281
13450	GOLGA6L9	0.0459106	0.749965	5.54991	1	8.09244	-0.53689
7895	AC244197.2	0.0459203	0.749965	5.54927	1	8.09244	-1.06578
18978	AC131009.2	0.0459625	0.749965	5.54652	1	8.09244	1.4427e+08
3908	GOLIM4	0.0459654	0.749965	5.54633	1	8.09244	-0.274159
19477	SULT1B1	0.0460058	0.749965	5.54369	1	8.09244	1.4427e+08
16367	TMEM259	0.0460449	0.749965	5.54114	1	8.09244	-0.215293
17617	LINC00278	0.0460543	0.749965	5.54053	1	8.09244	-0.655018
16417	SPPL2B	0.0460817	0.749965	5.53874	1	8.09244	-0.403353
10330	CDON	0.046138	0.749965	5.53508	1	8.09244	-0.334067
18436	AC108463.3	0.0461598	0.749965	5.53366	1	8.09244	-1.88351
12044	GJB2	0.0462291	0.749965	5.52916	1	8.09244	1.45319
8835	FAM122A	0.0462365	0.749965	5.52869	1	8.09244	-0.326348
4305	EXOC1	0.0462643	0.749965	5.52688	1	8.09244	-0.20782
12832	TRIP11	0.0462893	0.749965	5.52526	1	8.09244	-0.306342
13023	AQR	0.0462915	0.749965	5.52512	1	8.09244	-0.154028
5745	HIST1H4H	0.046302	0.749965	5.52444	1	8.09244	-0.412709
2217	ZNF638	0.0463313	0.749965	5.52255	1	8.09244	-0.275095
7298	MGAM	0.0463645	0.749965	5.5204	1	8.09244	-1.4814
2015	BIRC6	0.0463885	0.749965	5.51885	1	8.09244	-0.245726
1478	ODR4	0.0464842	0.749965	5.51268	1	8.09244	-0.253471
8767	CD72	0.0465392	0.749965	5.50914	1	8.09244	-0.845238
9248	RALGDS	0.0465557	0.749965	5.50808	1	8.09244	-0.259647
17688	LINC01637	0.0466019	0.749965	5.50511	1	8.09244	-0.473187
10144	CEP126	0.0466103	0.749965	5.50457	1	8.09244	-0.352002
15043	CAVIN1	0.0466227	0.749965	5.50378	1	8.09244	1.39491
6421	ADAT2	0.0466614	0.749965	5.50129	1	8.09244	-0.540817
6479	AL590867.1	0.0466777	0.749965	5.50025	1	8.09244	-1.32706
9647	LINC02489	0.0467482	0.749965	5.49574	1	8.09244	1.56682
6364	VNN1	0.0468361	0.749965	5.49012	1	8.09244	-0.798319
17022	AC020928.1	0.0468857	0.749965	5.48696	1	8.09244	-0.432132
597	CCDC17	0.0469354	0.749965	5.4838	1	8.09244	-0.35016
20009	AL096803.3	0.0470325	0.749965	5.47763	1	8.09244	1.4427e+08
17659	AC000068.1	0.04706	0.749965	5.47589	1	8.09244	-0.48753
2450	IL1A	0.0470759	0.749965	5.47488	1	8.09244	2.61472
6810	LINC01952	0.0471117	0.749965	5.47261	1	8.09244	-0.980967
8720	ACO1	0.0471191	0.749965	5.47214	1	8.09244	0.272138
14733	FLCN	0.0471657	0.749965	5.46919	1	8.09244	-0.417672
811	AC099062.1	0.0471923	0.749965	5.46752	1	8.09244	-1.07836
16577	ZNF559	0.0472545	0.749965	5.46358	1	8.09244	-0.369134
10265	BCL9L	0.0472563	0.749965	5.46347	1	8.09244	-0.320273
1102	CTSK	0.0472597	0.749965	5.46326	1	8.09244	0.83425
17089	PLEKHG2	0.0472777	0.749965	5.46213	1	8.09244	1.17049
20172	AC069213.1	0.047312	0.749965	5.45997	1	8.09244	1.4427e+08
1408	RC3H1	0.0473491	0.749965	5.45763	1	8.09244	-0.224172
10152	AP001830.1	0.0473812	0.749965	5.45561	1	8.09244	-0.2476
14145	CCL17	0.047382	0.749965	5.45556	1	8.09244	-0.991938
17770	XBP1	0.0473875	0.749965	5.45522	1	8.09244	0.409567
11255	PLEKHA5	0.0473937	0.749965	5.45483	1	8.09244	-0.290384
17619	TTTY15	0.0474116	0.749965	5.4537	1	8.09244	-0.285973
15824	SERPINB3	0.0474438	0.749965	5.45168	1	8.09244	1.16291
534	CCDC30	0.0474659	0.749965	5.45029	1	8.09244	-0.420898
7113	PSMC2	0.0474888	0.749965	5.44886	1	8.09244	-0.172699
6053	DLK2	0.0476642	0.749965	5.43789	1	8.09244	2.21464
18000	Z97055.2	0.0476957	0.749965	5.43593	1	8.09244	-0.68657
17291	EHD2	0.0477031	0.749965	5.43547	1	8.09244	1.12128
17566	ZNF671	0.0477159	0.749965	5.43467	1	8.09244	-0.484727
11674	ATXN7L3B	0.0477424	0.749965	5.43302	1	8.09244	-0.356801
18630	HCG17	0.0477504	0.749965	5.43252	1	8.09244	2.34086
11633	LLPH	0.0477682	0.749965	5.43141	1	8.09244	-0.301919
1092	PRPF3	0.0477906	0.749965	5.43002	1	8.09244	-0.316079
1969	AC074117.1	0.0478179	0.749965	5.42832	1	8.09244	-0.628275
19070	MTRNR2L4	0.0478402	0.749965	5.42693	1	8.09244	1.4427e+08
20160	NAALADL2-AS2	0.0478585	0.749965	5.4258	1	8.09244	1.4427e+08
2468	CCDC93	0.0478731	0.749965	5.42489	1	8.09244	-0.310291
18695	DOCK4-AS1	0.0479106	0.749965	5.42257	1	8.09244	1.61467
4889	ZNF131	0.0479455	0.749965	5.42041	1	8.09244	-0.27714
3880	GFM1	0.0479756	0.749965	5.41854	1	8.09244	-0.199084
6927	GSAP	0.0479958	0.749965	5.41729	1	8.09244	-0.262044
4730	IRF2	0.0479975	0.749965	5.41719	1	8.09244	-0.269391
12718	PAPLN	0.048007	0.749965	5.41661	1	8.09244	-0.500722
2605	AC009495.3	0.0480304	0.749965	5.41516	1	8.09244	-0.626144
15976	ZNF133	0.0480309	0.749965	5.41512	1	8.09244	-0.363755
1240	SLC25A44	0.0481722	0.749965	5.40641	1	8.09244	0.372088
7620	PHF8	0.0481754	0.749965	5.40621	1	8.09244	0.285266
6662	VWDE	0.0481942	0.749965	5.40506	1	8.09244	-1.37246
10355	LINC00167	0.0482009	0.749965	5.40465	1	8.09244	-0.439585
8056	PHYHIP	0.0482063	0.749965	5.40431	1	8.09244	1.81626
8183	RNF170	0.0482094	0.749965	5.40412	1	8.09244	-0.243241
11870	RITA1	0.0482221	0.749965	5.40334	1	8.09244	-0.274628
7224	AC073320.1	0.048252	0.749965	5.40151	1	8.09244	-0.644019
17559	ZIK1	0.0483193	0.75017	5.39738	1	8.09244	-0.726541
5213	LYRM7	0.0484233	0.75017	5.39101	1	8.09244	-0.200547
11699	LRRIQ1	0.0485224	0.75017	5.38496	1	8.09244	-0.276517
15944	BMP2	0.0485622	0.75017	5.38254	1	8.09244	1.52501
307	RHCE	0.0485848	0.75017	5.38116	1	8.09244	-0.696415
9825	AP001462.1	0.0487273	0.75017	5.3725	1	8.09244	-0.387309
7245	AC008154.2	0.0487405	0.75017	5.3717	1	8.09244	-1.30303
14013	ZNF764	0.0487439	0.75017	5.37149	1	8.09244	-0.318149
1934	AC012073.1	0.0487588	0.75017	5.37059	1	8.09244	1.21435
20331	AL096678.1	0.0487602	0.75017	5.37051	1	8.09244	1.4427e+08
10674	ASCC1	0.0487986	0.75017	5.36818	1	8.09244	-0.309536
5883	EHMT2-AS1	0.0488013	0.75017	5.36802	1	8.09244	-1.12573
10887	POLL	0.0488072	0.75017	5.36766	1	8.09244	-0.365588
20768	AC007221.1	0.048876	0.75017	5.3635	1	8.09244	1.4427e+08
3457	AC097358.2	0.0489308	0.75017	5.36019	1	8.09244	1.39735
18800	AL807761.4	0.048994	0.75017	5.35638	1	8.09244	1.4427e+08
14626	TNK1	0.0490066	0.75017	5.35562	1	8.09244	-0.382101
19211	AL121583.1	0.0490647	0.75017	5.35213	1	8.09244	-0.954474
4662	GUCY1B1	0.0490777	0.75017	5.35135	1	8.09244	1.16628
17711	AC245060.5	0.0490919	0.75017	5.35049	1	8.09244	-0.833037
9488	AC132192.2	0.0491509	0.75017	5.34695	1	8.09244	-0.584831
8190	PRKDC	0.049209	0.75017	5.34347	1	8.09244	-0.221273
1319	PCP4L1	0.0492737	0.75017	5.3396	1	8.09244	1.16622
13251	VPS13C	0.0492841	0.75017	5.33897	1	8.09244	-0.252514
8660	SPATA6L	0.0493576	0.75017	5.33458	1	8.09244	-0.429823
10754	WAPL	0.0493698	0.75017	5.33386	1	8.09244	-0.243436
18101	CXADR	0.0493825	0.75017	5.3331	1	8.09244	-0.241264
16020	ZNF337	0.0494332	0.75017	5.33007	1	8.09244	-0.397077
20307	HCG15	0.0494454	0.75017	5.32935	1	8.09244	1.4427e+08
12042	AL355001.2	0.0495266	0.75017	5.32452	1	8.09244	-0.255345
10714	DUSP13	0.0495714	0.75017	5.32186	1	8.09244	1.4124
15916	AL109976.1	0.0496299	0.75017	5.31839	1	8.09244	-0.391351
17480	AC011476.3	0.049652	0.75017	5.31708	1	8.09244	1.29317
2212	NAGK	0.049661	0.75017	5.31655	1	8.09244	-0.187406
1870	TAF1B	0.0497794	0.75017	5.30955	1	8.09244	-0.275332
9375	EPS8L2	0.0498051	0.75017	5.30803	1	8.09244	-0.219037
17414	ZNF350	0.0498295	0.75017	5.3066	1	8.09244	-0.301334
376	RAB42	0.0498323	0.75017	5.30643	1	8.09244	2.63781
16120	TGM2	0.0498905	0.75017	5.303	1	8.09244	1.02159
4484	SLC39A8	0.0499232	0.75017	5.30108	1	8.09244	1.26608
9084	CNTRL	0.049928	0.75017	5.3008	1	8.09244	-0.30194
5872	SAPCD1	0.0499375	0.75017	5.30024	1	8.09244	1.4427e+08
12562	NIN	0.0499482	0.75017	5.29961	1	8.09244	-0.278516
20103	AC068051.1	0.0499607	0.75017	5.29887	1	8.09244	1.4427e+08
15463	SYNGR2	0.0499741	0.75017	5.29809	1	8.09244	0.252088
17935	TNRC6B	0.0500998	0.75017	5.29071	1	8.09244	-0.18282
16052	CDK5RAP1	0.0501009	0.75017	5.29065	1	8.09244	-0.291956
20651	LINC00539	0.0501476	0.75017	5.28792	1	8.09244	1.4427e+08
3660	IQCB1	0.0501611	0.75017	5.28713	1	8.09244	-0.355856
4118	AC016773.1	0.0502354	0.75017	5.28279	1	8.09244	-0.890988
9238	TTF1	0.0502412	0.75017	5.28245	1	8.09244	-0.40927
16620	ILF3-DT	0.0502477	0.75017	5.28208	1	8.09244	-0.337441
11812	FICD	0.0502563	0.75017	5.28157	1	8.09244	-0.317204
878	TRMT13	0.0503179	0.75017	5.27798	1	8.09244	-0.316379
3162	UBE2E2-AS1	0.050318	0.75017	5.27798	1	8.09244	-2.58112
7430	ARSE	0.0503301	0.75017	5.27727	1	8.09244	-0.755985
17525	ZNF667	0.050353	0.75017	5.27594	1	8.09244	-0.996192
19878	AC008972.1	0.0503699	0.75017	5.27496	1	8.09244	-1.56617
2420	LIMS1	0.0505391	0.75017	5.26514	1	8.09244	-0.261262
2398	IL1RL1	0.0505578	0.75017	5.26406	1	8.09244	4.9924
18968	TESC-AS1	0.0506189	0.75017	5.26052	1	8.09244	1.4427e+08
18498	AC063944.3	0.0506253	0.75017	5.26016	1	8.09244	1.4427e+08
20337	Z99289.1	0.0506474	0.75017	5.25888	1	8.09244	1.4427e+08
4669	FAM198B-AS1	0.0507222	0.75017	5.25456	1	8.09244	-1.97643
2408	C2orf49	0.0507365	0.75017	5.25374	1	8.09244	-0.350571
15822	SERPINB4	0.050751	0.75017	5.25291	1	8.09244	2.14409
6237	PNISR	0.0507549	0.75017	5.25268	1	8.09244	-0.268229
10520	CCDC7	0.0508021	0.75017	5.24996	1	8.09244	-0.354012
14839	AC024267.6	0.0508133	0.75017	5.24932	1	8.09244	1.45442
19199	AL136531.2	0.0508254	0.75017	5.24862	1	8.09244	2.57569
16797	DDA1	0.050854	0.75017	5.24698	1	8.09244	-0.168908
9679	NUP160	0.0509398	0.75017	5.24206	1	8.09244	-0.222465
15544	ASPSCR1	0.0509905	0.75017	5.23915	1	8.09244	-0.195357
18371	FCGR3B	0.0510198	0.75017	5.23748	1	8.09244	1.4427e+08
7152	THAP5	0.0511028	0.75017	5.23273	1	8.09244	-0.319609
5446	CLINT1	0.0511064	0.75017	5.23253	1	8.09244	-0.238653
17550	ZNF749	0.0511268	0.75017	5.23136	1	8.09244	-0.419371
5050	ZFYVE16	0.0511443	0.75017	5.23037	1	8.09244	-0.302397
10134	CEP57	0.0511817	0.75017	5.22824	1	8.09244	-0.319548
4284	CWH43	0.0511841	0.75017	5.2281	1	8.09244	1.32297
5342	PCDHB13	0.0511991	0.75017	5.22724	1	8.09244	1.059
3448	ACTR8	0.0512146	0.75017	5.22636	1	8.09244	-0.257039
15487	CCDC40	0.0512584	0.75017	5.22387	1	8.09244	-0.344222
2550	LYPD6B	0.0512946	0.75017	5.22181	1	8.09244	-0.38748
2390	TBC1D8-AS1	0.0513347	0.75017	5.21954	1	8.09244	-0.511902
18803	AL139041.1	0.0513714	0.75017	5.21745	1	8.09244	3.19929
3702	CFAP100	0.0514074	0.75017	5.21541	1	8.09244	-0.363633
13716	ZNF205	0.0515315	0.75017	5.20839	1	8.09244	-0.360691
10457	TRDMT1	0.0515451	0.75017	5.20763	1	8.09244	-0.289683
9451	SMPD1	0.0515569	0.75017	5.20696	1	8.09244	0.518066
15110	GJC1	0.0515747	0.75017	5.20595	1	8.09244	1.4427e+08
8860	ANXA1	0.0515862	0.75017	5.20531	1	8.09244	-0.294188
4196	FBXL5	0.0515863	0.75017	5.2053	1	8.09244	-0.157978
1144	AL450992.1	0.0515864	0.75017	5.20529	1	8.09244	-0.675759
4815	OTULIN	0.0516431	0.75017	5.2021	1	8.09244	-0.324409
6175	MYO6	0.0516973	0.75017	5.19904	1	8.09244	-0.171188
857	SLC44A3	0.0517155	0.75017	5.19803	1	8.09244	0.425072
4707	AC097534.2	0.0517497	0.75017	5.1961	1	8.09244	-0.34051
5491	AC008429.1	0.0517516	0.75017	5.19599	1	8.09244	-1.11313
4879	C5orf51	0.0517521	0.75017	5.19597	1	8.09244	-0.250995
12312	AL138689.2	0.0517828	0.75017	5.19424	1	8.09244	1.20283
598	GPBP1L1	0.0519219	0.75017	5.18645	1	8.09244	-0.168585
5693	MBOAT1	0.0519338	0.75017	5.18578	1	8.09244	-0.473159
15717	ASXL3	0.0519371	0.75017	5.1856	1	8.09244	-0.813171
8163	TCIM	0.051958	0.75017	5.18443	1	8.09244	1.68005
18829	LMO1	0.0519784	0.75017	5.18329	1	8.09244	-4.63115
16573	ZNF558	0.0519868	0.75017	5.18282	1	8.09244	-0.370253
15339	AC145343.1	0.0519955	0.75017	5.18233	1	8.09244	-0.512158
5548	ZNF354B	0.0520382	0.75017	5.17995	1	8.09244	-0.44914
20473	PGM5-AS1	0.052065	0.75017	5.17846	1	8.09244	1.4427e+08
523	CTPS1	0.0521008	0.75017	5.17647	1	8.09244	-0.351273
17843	MCM5	0.0521073	0.75017	5.1761	1	8.09244	0.550398
10583	VSTM4	0.0521093	0.75017	5.17599	1	8.09244	-1.00277
15234	COIL	0.0521425	0.75017	5.17414	1	8.09244	-0.237087
11808	BTBD11	0.0521678	0.75017	5.17273	1	8.09244	2.34901
5322	TMCO6	0.0522186	0.75017	5.16991	1	8.09244	-0.322717
11303	PTHLH	0.0522398	0.75017	5.16873	1	8.09244	1.20749
641	NRDC	0.0523099	0.75017	5.16485	1	8.09244	-0.21604
14962	CWC25	0.0523246	0.75017	5.16403	1	8.09244	-0.316859
5545	PHYKPL	0.0523417	0.75017	5.16309	1	8.09244	-0.370956
11412	AC125611.4	0.0523433	0.75017	5.163	1	8.09244	-0.337639
1109	BNIPL	0.0523515	0.75017	5.16254	1	8.09244	-0.455911
4559	BBS7	0.0524728	0.750278	5.15584	1	8.09244	-0.429832
13812	LINC02185	0.052507	0.750278	5.15395	1	8.09244	1.77791
20392	TAS2R5	0.0526009	0.750278	5.14878	1	8.09244	1.4427e+08
11471	KRT6A	0.0526529	0.750278	5.14592	1	8.09244	1.28067
12795	CEP128	0.0526705	0.750278	5.14495	1	8.09244	-0.407546
6198	CEP162	0.0527094	0.750278	5.14281	1	8.09244	-0.298382
11905	AC004812.2	0.0527944	0.750278	5.13816	1	8.09244	-0.343669
1430	AXDND1	0.0528015	0.750278	5.13777	1	8.09244	-0.705804
5750	BTN2A1	0.0528426	0.750278	5.13552	1	8.09244	-0.294472
810	LINC01140	0.0528616	0.750278	5.13448	1	8.09244	-0.785843
1365	TIPRL	0.0528692	0.750278	5.13407	1	8.09244	-0.179129
2944	TRIP12	0.0529564	0.750278	5.1293	1	8.09244	-0.176423
5396	CSNK1A1	0.0529584	0.750278	5.12919	1	8.09244	-0.203337
17922	AL031846.2	0.0530252	0.750278	5.12555	1	8.09244	0.801718
14279	PDPR	0.0530339	0.750278	5.12508	1	8.09244	-0.516406
15897	AL121899.1	0.0531005	0.750278	5.12146	1	8.09244	0.433323
9346	EHMT1	0.0531423	0.750278	5.11918	1	8.09244	-0.27957
15113	GFAP	0.0531475	0.750278	5.1189	1	8.09244	1.70448
3176	SLC4A7	0.0531804	0.750278	5.11712	1	8.09244	-0.26694
12241	PIBF1	0.0531861	0.750278	5.11681	1	8.09244	-0.309874
20281	IL17B	0.0531972	0.750278	5.1162	1	8.09244	1.4427e+08
8461	SAMD12-AS1	0.0532349	0.750278	5.11416	1	8.09244	-0.837408
20272	PCDHB9	0.0532936	0.750278	5.11098	1	8.09244	3.50946
7273	UBN2	0.0533175	0.750278	5.10969	1	8.09244	-0.288304
2215	MPHOSPH10	0.053355	0.750278	5.10766	1	8.09244	-0.288149
19700	SLC15A1	0.0533552	0.750278	5.10765	1	8.09244	-1.57844
20562	AL590730.1	0.0534186	0.750278	5.10423	1	8.09244	1.99491
4967	SREK1	0.0534377	0.750278	5.1032	1	8.09244	-0.259961
1549	FMOD	0.0534544	0.750278	5.1023	1	8.09244	2.26385
17673	DGCR8	0.0535783	0.750278	5.09563	1	8.09244	-0.325187
2994	MLPH	0.0535794	0.750278	5.09557	1	8.09244	-0.445995
15412	SMIM5	0.0536553	0.750278	5.09149	1	8.09244	-0.342591
9198	AL158151.3	0.0536886	0.750278	5.08971	1	8.09244	-2.57249
16207	DDX27	0.0537249	0.750278	5.08777	1	8.09244	-0.244165
4447	FAM13A-AS1	0.0537352	0.750278	5.08721	1	8.09244	-0.619827
11985	GTF2H3	0.0537649	0.750278	5.08562	1	8.09244	-0.232206
18196	DSCAM-AS1	0.0537792	0.750278	5.08486	1	8.09244	-1.88963
17396	KLK11	0.0537932	0.750278	5.08411	1	8.09244	1.11491
10501	ACBD5	0.053813	0.750278	5.08305	1	8.09244	-0.168423
6501	AL627422.2	0.0538187	0.750278	5.08275	1	8.09244	-0.592644
13727	ZNF174	0.0538571	0.750278	5.08069	1	8.09244	-0.356288
767	USP33	0.0538573	0.750278	5.08068	1	8.09244	-0.156586
13202	FAM214A	0.0539266	0.750278	5.07699	1	8.09244	-0.225064
9552	ZDHHC13	0.0539799	0.750278	5.07415	1	8.09244	-0.201925
7410	PLCXD1	0.0540368	0.750278	5.07112	1	8.09244	0.520115
14571	INCA1	0.0540752	0.750278	5.06908	1	8.09244	-0.508964
680	TTC4	0.0540969	0.750278	5.06793	1	8.09244	-0.870307
3416	ALAS1	0.0541231	0.750278	5.06654	1	8.09244	-0.305015
7466	CLTRN	0.0542258	0.750278	5.0611	1	8.09244	-0.434375
3617	ATP6V1A	0.0542558	0.750278	5.05951	1	8.09244	0.195348
3649	AC092910.3	0.054282	0.750278	5.05812	1	8.09244	-0.400028
8388	AP003352.1	0.054465	0.750278	5.04847	1	8.09244	-1.26302
8333	RMDN1	0.0545002	0.750278	5.04662	1	8.09244	-0.227626
5457	CCNJL	0.0545059	0.750278	5.04632	1	8.09244	1.54835
4907	AC010478.1	0.0545149	0.750278	5.04585	1	8.09244	-0.65778
3019	CAPN10	0.0546172	0.750278	5.04047	1	8.09244	-0.322296
15105	GPATCH8	0.0546828	0.750278	5.03704	1	8.09244	-0.260199
7751	AC235565.2	0.0546942	0.750278	5.03644	1	8.09244	-0.398944
7031	FAM200A	0.054744	0.750278	5.03384	1	8.09244	-0.19325
3936	NLGN1	0.0547996	0.750278	5.03093	1	8.09244	-2.07162
2374	C2orf15	0.0548076	0.750278	5.03051	1	8.09244	-0.445747
8293	AC011632.1	0.0548268	0.750278	5.02951	1	8.09244	-1.44007
3074	RAD18	0.0548476	0.750278	5.02842	1	8.09244	-0.242298
356	FAM76A	0.0548957	0.750278	5.02591	1	8.09244	-0.297474
6342	TRMT11	0.0549148	0.750278	5.02492	1	8.09244	-0.462119
16263	RAB22A	0.0549178	0.750278	5.02477	1	8.09244	-0.14762
2057	MTA3	0.0549208	0.750278	5.02461	1	8.09244	-0.198257
11393	KANSL2	0.0549448	0.750278	5.02336	1	8.09244	-0.306643
2753	SF3B1	0.0549859	0.750278	5.02122	1	8.09244	-0.193911
13070	SPINT1	0.0550353	0.750278	5.01865	1	8.09244	0.285545
1584	SRGAP2	0.0550597	0.750278	5.01739	1	8.09244	-0.236238
1019	SRGAP2C	0.0551502	0.750278	5.01269	1	8.09244	-0.398447
7876	ZNF449	0.0551971	0.750278	5.01026	1	8.09244	-0.454645
8935	SUSD3	0.0552286	0.750278	5.00864	1	8.09244	1.23042
13111	CCNDBP1	0.0552885	0.750278	5.00554	1	8.09244	-0.224946
18049	SELENOO	0.0553151	0.750278	5.00417	1	8.09244	-0.228093
12521	TTC6	0.0553266	0.750278	5.00358	1	8.09244	-0.61133
15831	CDH7	0.0553335	0.750278	5.00322	1	8.09244	1.89245
15470	AC061992.1	0.0553431	0.750278	5.00273	1	8.09244	1.47293
8956	LINC00476	0.0554134	0.750278	4.9991	1	8.09244	-0.43155
10211	AP002884.1	0.0554314	0.750278	4.99818	1	8.09244	0.538454
11267	C2CD5	0.0554393	0.750278	4.99777	1	8.09244	-0.23064
15710	AC011825.4	0.0554516	0.750278	4.99714	1	8.09244	-0.563512
19235	AC005775.1	0.0555546	0.750278	4.99185	1	8.09244	1.85696
2942	PID1	0.0555925	0.750278	4.9899	1	8.09244	1.45687
1477	TPR	0.0556487	0.750278	4.98702	1	8.09244	-0.309304
7459	GEMIN8	0.0557084	0.750278	4.98396	1	8.09244	-0.418041
4590	NAA15	0.0557223	0.750278	4.98326	1	8.09244	-0.195128
11124	CHD4	0.0557792	0.750278	4.98035	1	8.09244	-0.246857
4081	LRCH3	0.0557965	0.750278	4.97947	1	8.09244	-0.242321
1231	KHDC4	0.0558167	0.750278	4.97843	1	8.09244	-0.381479
12558	MAP4K5	0.0558334	0.750278	4.97758	1	8.09244	-0.264168
13749	CDIP1	0.0558555	0.750278	4.97646	1	8.09244	1.0402
1738	ABCB10	0.0558866	0.750278	4.97487	1	8.09244	-0.230932
3316	CDC25A	0.055909	0.750278	4.97373	1	8.09244	-0.700296
17919	APOBEC3G	0.0559162	0.750278	4.97337	1	8.09244	-0.280144
18826	OLFML1	0.0559741	0.750278	4.97042	1	8.09244	1.4427e+08
10650	TACR2	0.0559885	0.750278	4.96969	1	8.09244	1.39647
146	CENPS	0.0560298	0.750278	4.96759	1	8.09244	-0.29348
9038	KIAA1958	0.0560352	0.750278	4.96732	1	8.09244	-0.280477
9549	SPTY2D1	0.0561848	0.750278	4.95974	1	8.09244	-0.178336
17411	ZNF577	0.0562006	0.750278	4.95894	1	8.09244	-0.610814
10462	STAM-AS1	0.0562379	0.750278	4.95705	1	8.09244	-0.803705
18078	RABL2B	0.0562779	0.750278	4.95503	1	8.09244	-0.347716
4979	CDK7	0.0563554	0.750278	4.95112	1	8.09244	-0.209851
13722	TIGD7	0.0564132	0.750278	4.94822	1	8.09244	-0.330729
4993	BDP1	0.056476	0.750278	4.94505	1	8.09244	-0.338963
14863	GOSR1	0.0564885	0.750278	4.94443	1	8.09244	-0.221443
467	SH3D21	0.0565045	0.750278	4.94363	1	8.09244	-0.593617
17428	ZNF578	0.0565202	0.750278	4.94283	1	8.09244	-0.964293
15889	SDCBP2-AS1	0.0565356	0.750278	4.94206	1	8.09244	-0.338939
11783	TDG	0.0565537	0.750278	4.94116	1	8.09244	-0.409002
11160	RBP5	0.0565588	0.750278	4.9409	1	8.09244	1.4427e+08
6939	PCLO	0.0566683	0.750278	4.93541	1	8.09244	-0.358745
10724	KCNMA1	0.056714	0.750278	4.93313	1	8.09244	2.07754
6268	ARMC2	0.0567168	0.750278	4.93299	1	8.09244	-0.295865
3489	SNTN	0.0567454	0.750278	4.93156	1	8.09244	-0.272911
1739	TAF5L	0.0567495	0.750278	4.93135	1	8.09244	-0.207865
9747	BEST1	0.0567795	0.750278	4.92986	1	8.09244	0.658933
10119	MED17	0.056833	0.750278	4.92719	1	8.09244	-0.479502
14427	BANP	0.056847	0.750278	4.92649	1	8.09244	-0.324716
14533	NCBP3	0.0569309	0.750278	4.92231	1	8.09244	-0.248755
6139	KHDRBS2	0.0570997	0.750278	4.91393	1	8.09244	3.78583
8898	NAA35	0.0571041	0.750278	4.91372	1	8.09244	-0.222571
4176	ACOX3	0.0571433	0.750278	4.91177	1	8.09244	-0.290332
17898	DDX17	0.0571433	0.750278	4.91177	1	8.09244	-0.237029
17931	RPS19BP1	0.0571579	0.750278	4.91105	1	8.09244	0.207316
3462	DNAH12	0.0572056	0.750278	4.90869	1	8.09244	-0.472183
1612	G0S2	0.057229	0.750278	4.90754	1	8.09244	1.79122
6959	STEAP1	0.057254	0.750278	4.9063	1	8.09244	-1.32949
20477	MIR4290HG	0.0572765	0.750278	4.90519	1	8.09244	-1.93907
3268	TCAIM	0.057311	0.750278	4.90349	1	8.09244	-0.168801
18482	AC104452.1	0.057351	0.750278	4.90152	1	8.09244	1.76888
9473	STK33	0.0573652	0.750278	4.90081	1	8.09244	-0.331651
9079	B3GNT10	0.0573797	0.750278	4.9001	1	8.09244	-0.432651
9096	RBM18	0.0573955	0.750278	4.89932	1	8.09244	-0.206265
18893	AL157400.4	0.057409	0.750278	4.89866	1	8.09244	-0.987398
6558	TCTE3	0.0574168	0.750278	4.89827	1	8.09244	-0.415995
5730	AL353759.1	0.0574371	0.750278	4.89728	1	8.09244	-1.07744
10484	MSRB2	0.0574406	0.750278	4.8971	1	8.09244	0.235222
12761	LINC01220	0.0575211	0.750278	4.89315	1	8.09244	0.958598
7340	ZNF467	0.057556	0.750278	4.89144	1	8.09244	1.58131
4428	AFF1	0.0576049	0.750278	4.88904	1	8.09244	-0.140332
7681	TAF1	0.0576077	0.750278	4.8889	1	8.09244	-0.271554
6429	UTRN	0.0576085	0.750278	4.88886	1	8.09244	-0.256045
2478	TMEM177	0.0576361	0.750278	4.88751	1	8.09244	-0.444661
13373	AC100835.2	0.0576664	0.750278	4.88603	1	8.09244	3.35279
15400	GGA3	0.0576778	0.750278	4.88547	1	8.09244	-0.312098
12628	AL157911.1	0.0577024	0.750278	4.88427	1	8.09244	-0.699919
7096	PRKRIP1	0.0577493	0.750278	4.88198	1	8.09244	-0.232313
13765	EEF2KMT	0.0577533	0.750278	4.88178	1	8.09244	-0.474075
17692	THAP7	0.0577704	0.750278	4.88095	1	8.09244	-0.219877
14447	AC009113.1	0.0577935	0.750278	4.87982	1	8.09244	-0.563983
9313	NPDC1	0.0578466	0.750278	4.87723	1	8.09244	1.09618
7140	GPR22	0.0578524	0.750278	4.87695	1	8.09244	1.14526
17870	MFNG	0.0578817	0.750278	4.87552	1	8.09244	2.02042
6711	NFE2L3	0.0578893	0.750278	4.87515	1	8.09244	-1.08792
6043	KLC4	0.0578949	0.750278	4.87488	1	8.09244	-0.205736
16648	ZNF653	0.0578988	0.750278	4.87469	1	8.09244	-0.356323
3446	IL17RB	0.0579089	0.750278	4.87419	1	8.09244	2.88786
9989	AP002495.2	0.0579255	0.750278	4.87339	1	8.09244	-0.43211
6377	HBS1L	0.0579303	0.750278	4.87315	1	8.09244	-0.23894
15241	CUEDC1	0.0579934	0.750278	4.87009	1	8.09244	-0.31179
2963	NPPC	0.0579953	0.750278	4.86999	1	8.09244	2.21079
11307	AC009318.4	0.0580503	0.750278	4.86732	1	8.09244	-0.873876
2486	TFCP2L1	0.0581478	0.750278	4.8626	1	8.09244	1.3539
18255	POFUT2	0.0581717	0.750278	4.86144	1	8.09244	-0.340324
16945	PDCD2L	0.0581889	0.750278	4.86061	1	8.09244	-0.300785
16377	MIDN	0.0582308	0.750278	4.85858	1	8.09244	0.387276
754	FPGT	0.058244	0.750278	4.85795	1	8.09244	-0.266695
8458	EXT1	0.0582718	0.750278	4.8566	1	8.09244	-0.251963
2283	ELMOD3	0.0582861	0.750278	4.85591	1	8.09244	-0.344428
7690	HDAC8	0.0583262	0.750278	4.85398	1	8.09244	-0.18695
663	AL606760.1	0.0583412	0.750278	4.85326	1	8.09244	-0.385862
2386	NPAS2	0.0583603	0.750278	4.85233	1	8.09244	-0.25395
16644	RGL3	0.0583824	0.750278	4.85127	1	8.09244	-0.920688
8739	UBAP2	0.0583853	0.750278	4.85113	1	8.09244	-0.244628
13437	CEMIP	0.0583986	0.750278	4.85049	1	8.09244	2.33858
4085	ZNF595	0.0584108	0.750278	4.8499	1	8.09244	-0.402402
15034	C17orf113	0.058483	0.750278	4.84643	1	8.09244	0.601042
2375	LIPT1	0.0585281	0.750278	4.84426	1	8.09244	-0.267882
13094	PLA2G4F	0.0585358	0.750278	4.84389	1	8.09244	1.4427e+08
20449	PKHD1L1	0.0585578	0.750278	4.84284	1	8.09244	1.4427e+08
965	SLC16A1	0.0586809	0.750278	4.83694	1	8.09244	1.02239
18983	LINC00544	0.058684	0.750278	4.83679	1	8.09244	-0.91451
1263	LRRC71	0.0588125	0.750278	4.83065	1	8.09244	-0.207563
19417	SFTPB	0.058815	0.750278	4.83053	1	8.09244	4.35361
12957	AL928654.1	0.0588461	0.750278	4.82905	1	8.09244	-0.449662
15624	ANKRD12	0.058882	0.750278	4.82734	1	8.09244	-0.228586
14072	AC018845.3	0.0589025	0.750278	4.82636	1	8.09244	-0.59447
6891	ELN-AS1	0.0589386	0.750278	4.82464	1	8.09244	-0.380175
18335	LRRC53	0.0589907	0.750278	4.82217	1	8.09244	1.4427e+08
194	AL450998.2	0.0590513	0.750278	4.81929	1	8.09244	-0.30305
8643	CBWD1	0.0590732	0.750278	4.81824	1	8.09244	-0.382343
2295	ST3GAL5	0.0590973	0.750278	4.8171	1	8.09244	-0.49516
16857	MAU2	0.0591225	0.750278	4.81591	1	8.09244	-0.22955
6629	AIMP2	0.0591451	0.750278	4.81484	1	8.09244	-0.309147
15750	RNF165	0.0591643	0.750278	4.81393	1	8.09244	1.41871
7752	ARMCX5	0.0591877	0.750278	4.81282	1	8.09244	-0.313774
1645	RPS6KC1	0.0591918	0.750278	4.81263	1	8.09244	-0.222355
10401	ANKRD16	0.059259	0.750278	4.80945	1	8.09244	-0.282542
12648	AL136038.3	0.0593987	0.750278	4.80285	1	8.09244	-0.884915
6973	KRIT1	0.0594301	0.750278	4.80138	1	8.09244	-0.268609
19109	AC027682.1	0.0595105	0.750278	4.7976	1	8.09244	-1.11526
8368	CCNE2	0.0595261	0.750278	4.79686	1	8.09244	-0.604404
7156	ZNF277	0.0596397	0.750278	4.79153	1	8.09244	-0.23278
7148	DLD	0.0596544	0.750278	4.79084	1	8.09244	-0.17349
5170	AC008629.1	0.0596643	0.750278	4.79038	1	8.09244	-0.712076
697	MYSM1	0.0596801	0.750278	4.78964	1	8.09244	-0.272463
15387	FDXR	0.0596958	0.750278	4.7889	1	8.09244	-0.20473
4895	C5orf34	0.0597206	0.750278	4.78774	1	8.09244	-0.536838
18497	COL8A1	0.0597305	0.750278	4.78728	1	8.09244	1.42858
15279	AC025048.4	0.0597562	0.750278	4.78608	1	8.09244	-0.624416
14778	SLC47A2	0.059849	0.750278	4.78174	1	8.09244	-0.731371
9902	AP001107.9	0.0598555	0.750278	4.78144	1	8.09244	-0.695525
5506	SIMC1	0.0598602	0.750278	4.78122	1	8.09244	-0.460036
13246	ICE2	0.0598694	0.750278	4.78079	1	8.09244	-0.255603
3288	SACM1L	0.0598732	0.750278	4.78062	1	8.09244	-0.182303
5402	HMGXB3	0.0598913	0.750278	4.77977	1	8.09244	-0.445524
11482	CSAD	0.0599374	0.750278	4.77762	1	8.09244	-0.40312
19119	AC240565.1	0.0599549	0.750278	4.77681	1	8.09244	-0.828857
3373	RBM5	0.0599944	0.750278	4.77497	1	8.09244	-0.338966
18312	AL354919.1	0.0600343	0.750278	4.77311	1	8.09244	1.7797
16167	AL031663.2	0.0600715	0.750278	4.77139	1	8.09244	1.4427e+08
13614	HAGHL	0.0601322	0.750278	4.76857	1	8.09244	-0.258846
3085	OGG1	0.0601391	0.750278	4.76825	1	8.09244	-0.270777
13563	AC015712.1	0.0601408	0.750278	4.76817	1	8.09244	-0.42411
6860	CRCP	0.0601496	0.750278	4.76776	1	8.09244	-0.351133
19496	AC112206.2	0.0601746	0.750278	4.7666	1	8.09244	1.4427e+08
5316	SRA1	0.0601858	0.750278	4.76608	1	8.09244	-0.248823
5702	ALDH5A1	0.0602118	0.750278	4.76488	1	8.09244	-0.303616
14875	AC138207.2	0.0603236	0.750278	4.75971	1	8.09244	-1.09312
14510	SMG6	0.0603655	0.750278	4.75777	1	8.09244	-0.263796
10632	AL133551.1	0.0603784	0.750278	4.75718	1	8.09244	-0.648328
7477	SCML1	0.060394	0.750278	4.75646	1	8.09244	-0.244694
9724	SLC15A3	0.0604699	0.750278	4.75296	1	8.09244	0.659354
17223	CLASRP	0.0604926	0.750278	4.75192	1	8.09244	-0.242176
15755	AC012254.3	0.0605182	0.750278	4.75074	1	8.09244	-0.944555
2558	RIF1	0.0605368	0.750278	4.74988	1	8.09244	-0.27544
6326	MAN1A1	0.0605514	0.750278	4.74921	1	8.09244	1.02731
1472	SWT1	0.060557	0.750278	4.74895	1	8.09244	-0.391211
18272	MT-CO2	0.0605606	0.750278	4.74879	1	8.09244	0.572259
18669	AC006042.1	0.0605941	0.750278	4.74725	1	8.09244	1.4427e+08
15664	ESCO1	0.0606055	0.750278	4.74672	1	8.09244	-0.325766
15997	AL035258.1	0.0606218	0.750278	4.74597	1	8.09244	2.5814
15119	HEXIM1	0.060626	0.750278	4.74578	1	8.09244	-0.185679
6210	RARS2	0.0606333	0.750278	4.74545	1	8.09244	-0.276669
1411	RABGAP1L	0.0607855	0.751516	4.73847	1	8.09244	-0.293115
19390	CHIT1	0.0608004	0.751516	4.73779	1	8.09244	4.55697
12776	LINC02288	0.0608418	0.751612	4.7359	1	8.09244	0.910123
17260	CCDC8	0.0609441	0.752244	4.73123	1	8.09244	0.595571
18438	STEAP3-AS1	0.0609601	0.752244	4.7305	1	8.09244	2.14711
14340	AC009163.7	0.0610166	0.752283	4.72793	1	8.09244	-0.600956
12973	AC124312.3	0.0610385	0.752283	4.72693	1	8.09244	3.1435
8524	LRRC6	0.0610758	0.752283	4.72523	1	8.09244	-0.244807
11838	ANAPC7	0.0610976	0.752283	4.72424	1	8.09244	-0.235064
8131	MAK16	0.0611377	0.752363	4.72242	1	8.09244	-0.218415
15600	AP005329.3	0.0611938	0.75264	4.71988	1	8.09244	-0.563636
11392	C12orf54	0.0612526	0.752807	4.71721	1	8.09244	1.07133
735	C1orf141	0.061296	0.752807	4.71525	1	8.09244	-0.728768
5	NOC2L	0.0613176	0.752807	4.71427	1	8.09244	-0.285877
1565	CNTN2	0.0613852	0.752807	4.71122	1	8.09244	-1.63608
5830	TUBB	0.0614567	0.752807	4.70799	1	8.09244	0.279671
1515	AC119427.1	0.0614635	0.752807	4.70768	1	8.09244	3.22495
7792	ATG4A	0.0614767	0.752807	4.70708	1	8.09244	-0.215556
1140	C2CD4D	0.0614895	0.752807	4.70651	1	8.09244	-0.675774
14220	AC009061.2	0.0615099	0.752807	4.70559	1	8.09244	-0.432018
15248	AC005962.1	0.0615706	0.753104	4.70286	1	8.09244	-0.63434
15278	HEATR6	0.0616041	0.753104	4.70135	1	8.09244	-0.334188
2986	SH3BP4	0.0617084	0.753104	4.69666	1	8.09244	0.443766
11377	HDAC7	0.0617119	0.753104	4.69651	1	8.09244	-0.246199
12626	RTN1	0.0617602	0.753104	4.69434	1	8.09244	0.85138
12447	CHMP4A	0.0618177	0.753104	4.69177	1	8.09244	-0.138231
16743	ZNF333	0.061826	0.753104	4.69139	1	8.09244	-0.329756
16420	GADD45B	0.0618618	0.753104	4.68979	1	8.09244	0.853481
2845	SPAG16	0.0619022	0.753104	4.68798	1	8.09244	-0.246853
13132	CTDSPL2	0.0619158	0.753104	4.68738	1	8.09244	-0.219523
4393	LINC01088	0.0619627	0.753104	4.68528	1	8.09244	1.02178
17410	FPR3	0.0619841	0.753104	4.68432	1	8.09244	3.01163
19559	AOC1	0.0620147	0.753104	4.68296	1	8.09244	1.83437
10080	RAB30-AS1	0.0620324	0.753104	4.68217	1	8.09244	-0.341745
16861	YJEFN3	0.0620385	0.753104	4.6819	1	8.09244	-0.729264
7244	LRGUK	0.0621016	0.753462	4.67909	1	8.09244	-0.359448
12382	SUPT16H	0.0621836	0.754048	4.67544	1	8.09244	-0.241387
8459	SAMD12	0.0623107	0.754956	4.6698	1	8.09244	-0.227493
13510	TTLL13P	0.0623259	0.754956	4.66913	1	8.09244	-1.06328
17799	CCDC157	0.0624175	0.755273	4.66508	1	8.09244	-0.172834
5142	EPB41L4A	0.0624613	0.755273	4.66314	1	8.09244	-0.237791
11757	APAF1	0.0624859	0.755273	4.66205	1	8.09244	-0.237529
11845	TCTN1	0.062487	0.755273	4.662	1	8.09244	-0.246843
13347	HEXA-AS1	0.0625848	0.755986	4.65769	1	8.09244	-0.49721
499	MACF1	0.0626135	0.755986	4.65642	1	8.09244	-0.27387
9538	SAA4	0.0626662	0.756111	4.6541	1	8.09244	-1.45116
5653	NEDD9	0.0626914	0.756111	4.653	1	8.09244	0.328787
15013	KRT40	0.0627374	0.756205	4.65097	1	8.09244	2.88506
8273	LACTB2-AS1	0.0627667	0.756205	4.64969	1	8.09244	-1.05867
11616	RXYLT1	0.0629248	0.756972	4.64276	1	8.09244	-0.176672
7347	ACTR3C	0.0629595	0.756972	4.64124	1	8.09244	-0.291736
568	CCDC24	0.0630419	0.756972	4.63764	1	8.09244	-0.242302
5281	FAM53C	0.0630497	0.756972	4.6373	1	8.09244	-0.268631
2135	PUS10	0.0631271	0.756972	4.63392	1	8.09244	-0.257074
2327	PROM2	0.0631417	0.756972	4.63328	1	8.09244	0.999031
3956	TTC14	0.063144	0.756972	4.63319	1	8.09244	-0.386504
6142	PTP4A1	0.0631808	0.756972	4.63158	1	8.09244	0.277029
15195	PDK2	0.0631998	0.756972	4.63075	1	8.09244	-0.346496
13024	ZNF770	0.0632033	0.756972	4.63061	1	8.09244	-0.179386
17562	ZNF211	0.0632094	0.756972	4.63034	1	8.09244	-0.651308
11902	CIT	0.0632359	0.756972	4.62918	1	8.09244	0.676777
14132	MT1X	0.0632731	0.757013	4.62757	1	8.09244	0.956378
11388	AC024257.3	0.0633313	0.757087	4.62504	1	8.09244	-0.656893
13164	FBN1	0.0633669	0.757087	4.6235	1	8.09244	0.758635
20350	AC073316.2	0.0634155	0.757087	4.62139	1	8.09244	1.4427e+08
8706	IFNE	0.0634533	0.757087	4.61975	1	8.09244	1.71007
6650	MIOS	0.0634722	0.757087	4.61893	1	8.09244	-0.200593
14936	MYO19	0.0635117	0.757087	4.61722	1	8.09244	-0.464475
6380	AHI1	0.0635159	0.757087	4.61704	1	8.09244	-0.493041
793	C1orf52	0.0635718	0.757338	4.61463	1	8.09244	-0.243256
12475	SCFD1	0.0636118	0.757338	4.6129	1	8.09244	-0.260452
17021	AC020928.3	0.0636901	0.757338	4.60952	1	8.09244	-3.51765
15020	KRT17	0.0637007	0.757338	4.60907	1	8.09244	1.16262
7856	ENOX2	0.0637154	0.757338	4.60843	1	8.09244	-0.338134
18	TNFRSF18	0.0637631	0.757338	4.60638	1	8.09244	1.23993
6777	LINC00265	0.063796	0.757338	4.60496	1	8.09244	-0.505528
18035	CERK	0.0638075	0.757338	4.60447	1	8.09244	0.795244
8259	C8orf44	0.063952	0.758066	4.59827	1	8.09244	-0.332739
13586	LUC7L	0.0639662	0.758066	4.59766	1	8.09244	-0.355993
2496	MAP3K2	0.0639704	0.758066	4.59748	1	8.09244	-0.245442
11256	AEBP2	0.0640173	0.758171	4.59547	1	8.09244	-0.180665
15084	ETV4	0.0640894	0.758171	4.59238	1	8.09244	3.63462
14925	CCL14	0.0641089	0.758171	4.59155	1	8.09244	-0.477524
10169	CWF19L2	0.0641147	0.758171	4.5913	1	8.09244	-0.398785
3056	SETMAR	0.0641836	0.758586	4.58836	1	8.09244	-0.284248
3823	TM4SF1	0.0642641	0.758923	4.58493	1	8.09244	1.23905
6587	AC102953.2	0.0642976	0.758923	4.5835	1	8.09244	-0.55462
24	SCNN1D	0.064385	0.758923	4.57979	1	8.09244	-0.880797
2912	CHPF	0.064393	0.758923	4.57944	1	8.09244	0.428925
1244	TMEM79	0.0644133	0.758923	4.57858	1	8.09244	0.38391
732	WDR78	0.0644154	0.758923	4.57849	1	8.09244	-0.218321
18532	AC092574.1	0.0645196	0.759696	4.57407	1	8.09244	-0.75551
3974	ABCC5	0.0645922	0.759696	4.571	1	8.09244	-0.288997
12959	CRIP2	0.0646734	0.759696	4.56756	1	8.09244	-0.204842
2291	USP39	0.0646799	0.759696	4.56729	1	8.09244	-0.18784
2030	NDUFAF7	0.0647121	0.759696	4.56593	1	8.09244	-0.262082
1420	RASAL2-AS1	0.064714	0.759696	4.56585	1	8.09244	0.717093
15564	HEXDC	0.0647185	0.759696	4.56566	1	8.09244	-0.243338
7116	ORC5	0.0647729	0.759936	4.56336	1	8.09244	-0.346432
10115	CEP295	0.0648671	0.760342	4.55939	1	8.09244	-0.333448
8912	SECISBP2	0.0649075	0.760342	4.55769	1	8.09244	-0.311274
3668	WDR5B	0.0649725	0.760342	4.55496	1	8.09244	-0.44813
16715	ZSWIM4	0.0650722	0.760342	4.55078	1	8.09244	0.430522
10168	AP000766.1	0.0651371	0.760342	4.54806	1	8.09244	-0.485114
3066	GRM7	0.0651647	0.760342	4.5469	1	8.09244	-0.460714
2791	KIAA2012	0.0651845	0.760342	4.54607	1	8.09244	-0.339199
14526	AC027796.3	0.065215	0.760342	4.5448	1	8.09244	-1.96853
3022	CROCC2	0.0652734	0.760342	4.54236	1	8.09244	-0.726874
15689	IMPACT	0.0652849	0.760342	4.54188	1	8.09244	-0.144646
2776	AC005037.1	0.065311	0.760342	4.54079	1	8.09244	-0.910476
17228	PPP1R37	0.0653121	0.760342	4.54074	1	8.09244	-0.279531
17225	GEMIN7-AS1	0.0653144	0.760342	4.54064	1	8.09244	-0.265985
2626	UBR3	0.0653345	0.760342	4.53981	1	8.09244	-0.169997
90	LINC01134	0.065386	0.760342	4.53766	1	8.09244	-0.591572
15734	ELP2	0.0653999	0.760342	4.53708	1	8.09244	-0.161167
17255	IRF2BP1	0.0654122	0.760342	4.53657	1	8.09244	-0.371461
13239	MYO1E	0.0654488	0.760342	4.53505	1	8.09244	-0.215542
5890	DXO	0.0654525	0.760342	4.53489	1	8.09244	-0.222878
11917	NRAV	0.0654879	0.760359	4.53342	1	8.09244	-0.224993
5366	DELE1	0.0655549	0.760427	4.53063	1	8.09244	-0.362862
16658	ZNF440	0.0655617	0.760427	4.53035	1	8.09244	-0.385135
1191	KCNN3	0.0656314	0.760452	4.52746	1	8.09244	1.00776
11592	TSPAN31	0.0656471	0.760452	4.52681	1	8.09244	-0.156383
14545	MYBBP1A	0.0656731	0.760452	4.52573	1	8.09244	-0.405304
7242	CHCHD3	0.0656997	0.760452	4.52463	1	8.09244	-0.197724
3075	SRGAP3	0.0658269	0.760928	4.51937	1	8.09244	-0.346321
17558	ZNF416	0.0658432	0.760928	4.5187	1	8.09244	-0.54911
1865	CPSF3	0.0658972	0.760928	4.51647	1	8.09244	-0.212209
12248	LMO7	0.0659491	0.760928	4.51433	1	8.09244	-0.182845
16160	SDC4	0.065984	0.760928	4.51289	1	8.09244	-0.23372
1313	PPOX	0.0660154	0.760928	4.5116	1	8.09244	-0.278238
16866	ZNF101	0.0660238	0.760928	4.51125	1	8.09244	-0.458001
13254	C2CD4B	0.0660549	0.760928	4.50997	1	8.09244	1.31338
1639	TATDN3	0.0660742	0.760928	4.50918	1	8.09244	-0.27048
11174	LINC02449	0.0661227	0.760928	4.50718	1	8.09244	1.24051
16757	RASAL3	0.0661411	0.760928	4.50643	1	8.09244	0.443464
12756	ZC2HC1C	0.0661648	0.760928	4.50546	1	8.09244	-0.308211
8338	NBN	0.0662688	0.760928	4.50119	1	8.09244	-0.223688
11431	ASIC1	0.0663469	0.760928	4.49799	1	8.09244	-0.293985
14386	MLYCD	0.0663654	0.760928	4.49724	1	8.09244	-0.341802
3459	HESX1	0.0663754	0.760928	4.49683	1	8.09244	-0.537841
4644	TMEM154	0.0664876	0.760928	4.49225	1	8.09244	-0.393843
6903	GTF2IRD2B	0.0664991	0.760928	4.49178	1	8.09244	-0.420422
15725	ZNF24	0.0665525	0.760928	4.4896	1	8.09244	-0.161491
3235	MYRIP	0.0665776	0.760928	4.48858	1	8.09244	0.488733
17793	LIF	0.066598	0.760928	4.48775	1	8.09244	0.93304
1223	ASH1L	0.066621	0.760928	4.48681	1	8.09244	-0.260979
2530	ZRANB3	0.0666402	0.760928	4.48604	1	8.09244	-0.379564
3331	IP6K2	0.0666604	0.760928	4.48521	1	8.09244	-0.207815
214	BX284668.5	0.0667375	0.760928	4.48208	1	8.09244	-0.979356
20251	AC012636.1	0.0667433	0.760928	4.48185	1	8.09244	1.4427e+08
1557	KISS1	0.0668181	0.760928	4.47881	1	8.09244	1.34485
14583	NUP88	0.0668185	0.760928	4.47879	1	8.09244	-0.200155
2082	EPAS1	0.0668195	0.760928	4.47875	1	8.09244	1.07695
16127	AL023803.2	0.0668678	0.760928	4.4768	1	8.09244	1.2894
15839	TIMM21	0.0669034	0.760928	4.47536	1	8.09244	-0.353116
15433	EXOC7	0.0669322	0.760928	4.4742	1	8.09244	-0.293142
13313	AC016355.1	0.0669473	0.760928	4.47358	1	8.09244	-0.508537
15668	GATA6-AS1	0.0669581	0.760928	4.47314	1	8.09244	0.975651
13630	TELO2	0.066959	0.760928	4.47311	1	8.09244	-0.464171
21525	ATCAY	0.066968	0.760928	4.47275	1	8.09244	-3.19759
20624	AC027288.3	0.0670014	0.760928	4.4714	1	8.09244	1.4427e+08
3377	U73166.1	0.0670327	0.760928	4.47014	1	8.09244	-0.640646
5259	PCBD2	0.0670658	0.760928	4.4688	1	8.09244	-0.239137
10516	ZEB1	0.0671017	0.76095	4.46735	1	8.09244	1.10555
4848	SPEF2	0.0671451	0.761058	4.4656	1	8.09244	-0.406939
14054	AC026471.1	0.0672313	0.761393	4.46213	1	8.09244	-0.358517
10549	ZNF487	0.0672427	0.761393	4.46167	1	8.09244	-0.20236
4508	AIMP1	0.0672822	0.761455	4.46009	1	8.09244	-0.225858
14981	GRB7	0.0673616	0.761969	4.4569	1	8.09244	0.611028
13898	SCNN1B	0.067465	0.762753	4.45276	1	8.09244	1.2181
3100	AC022007.1	0.0675436	0.763256	4.44961	1	8.09244	-0.243896
12386	TOX4	0.0677446	0.76473	4.44159	1	8.09244	-0.237508
13381	RPP25	0.0677539	0.76473	4.44122	1	8.09244	0.819855
1827	ZNF669	0.0677899	0.76473	4.43979	1	8.09244	-0.373069
6435	RAB32	0.0678824	0.76473	4.43612	1	8.09244	0.986198
1699	AL591895.1	0.0679264	0.76473	4.43437	1	8.09244	-0.476726
11955	AC127002.1	0.0679604	0.76473	4.43302	1	8.09244	-0.805178
1927	TP53I3	0.0680296	0.76473	4.43028	1	8.09244	-0.551667
5993	TMEM217	0.0680778	0.76473	4.42837	1	8.09244	-0.45928
7395	RBM33	0.0681018	0.76473	4.42742	1	8.09244	-0.170561
8713	CAAP1	0.0681195	0.76473	4.42672	1	8.09244	-0.303933
15678	RIOK3	0.0681468	0.76473	4.42564	1	8.09244	-0.161242
15291	METTL2A	0.068169	0.76473	4.42476	1	8.09244	-0.229164
19131	AURKB	0.0682071	0.76473	4.42326	1	8.09244	1.4427e+08
11059	MTG1	0.0682981	0.76473	4.41967	1	8.09244	-0.468574
15931	RASSF2	0.0683173	0.76473	4.41891	1	8.09244	2.03964
17132	CYP2A13	0.0683306	0.76473	4.41839	1	8.09244	1.11366
7469	ZRSR2	0.0684044	0.76473	4.41549	1	8.09244	-0.253947
[truncated: 20,398 more rows]

## Sheet: smokers.Deuterosomal
	name	pval	adj_pval	f_statistic	df1	df2	lfc
16749	TDRD12	0.000533453	0.434936	35.3279	1	7.13618	-1.4427e+08
11821	ATP8B4	0.00053692	0.434936	35.2525	1	7.13618	-1.4427e+08
1230	AL451050.2	0.000565043	0.434936	34.663	1	7.13618	-1.4427e+08
5209	SFTA2	0.000565043	0.434936	34.663	1	7.13618	-1.4427e+08
12662	GNAO1	0.000565043	0.434936	34.663	1	7.13618	-1.4427e+08
16387	AL929472.2	0.000565043	0.434936	34.663	1	7.13618	-1.4427e+08
16961	Z98884.1	0.000565043	0.434936	34.663	1	7.13618	-1.4427e+08
5444	ADGRF5	0.000748249	0.434936	31.5672	1	7.13618	-1.4427e+08
3478	ARL14	0.00168021	0.434936	23.9032	1	7.13618	-1.4427e+08
5971	AC019117.1	0.00168021	0.434936	23.9032	1	7.13618	-1.4427e+08
16900	AC012236.1	0.00168021	0.434936	23.9032	1	7.13618	-1.4427e+08
12916	CRISPLD2	0.0044753	0.434936	16.6842	1	7.13618	1.44269e+08
12080	TM6SF1	0.0045369	0.434936	16.597	1	7.13618	1.44269e+08
16864	DCSTAMP	0.0045369	0.434936	16.597	1	7.13618	1.44269e+08
6463	AC087071.1	0.00453855	0.434936	16.5947	1	7.13618	1.44269e+08
16883	CLEC4D	0.00453861	0.434936	16.5946	1	7.13618	1.44269e+08
3537	LINC01206	0.00453885	0.434936	16.5942	1	7.13618	1.44269e+08
5266	AGER	0.0045404	0.434936	16.5921	1	7.13618	1.44269e+08
7161	AC034111.1	0.004542	0.434936	16.5898	1	7.13618	1.44269e+08
2648	SP140	0.00454629	0.434936	16.5838	1	7.13618	1.44269e+08
4005	MTTP	0.00454841	0.434936	16.5808	1	7.13618	1.44269e+08
11802	AC025580.2	0.00454986	0.434936	16.5788	1	7.13618	1.44269e+08
10324	LINC02381	0.00455534	0.434936	16.5711	1	7.13618	1.44269e+08
17348	NKX6-2	0.0045699	0.434936	16.5509	1	7.13618	1.44269e+08
10707	P2RX7	0.00457218	0.434936	16.5477	1	7.13618	1.44269e+08
1590	MAP3K21	0.00459825	0.434936	16.5116	1	7.13618	1.44269e+08
16492	LINC01933	0.00460435	0.434936	16.5032	1	7.13618	1.44269e+08
16507	AL603910.1	0.00460443	0.434936	16.503	1	7.13618	1.44269e+08
14322	CD93	0.0046072	0.434936	16.4992	1	7.13618	1.44269e+08
8305	FCN1	0.00460976	0.434936	16.4957	1	7.13618	1.44269e+08
17096	LINC00867	0.00463731	0.434936	16.458	1	7.13618	1.44269e+08
16734	MYBL2	0.00464881	0.434936	16.4423	1	7.13618	1.44269e+08
17347	AL389885.1	0.00465388	0.434936	16.4354	1	7.13618	1.44269e+08
4932	DOK3	0.00465623	0.434936	16.4322	1	7.13618	1.44269e+08
17330	AL445430.1	0.00465922	0.434936	16.4281	1	7.13618	1.44269e+08
17373	SHISAL1	0.00474438	0.434936	16.3139	1	7.13618	1.44269e+08
14751	AC011498.4	0.00474484	0.434936	16.3133	1	7.13618	1.44269e+08
16718	TMEM74B	0.00474657	0.434936	16.311	1	7.13618	1.44269e+08
16494	HK3	0.00475015	0.434936	16.3063	1	7.13618	1.44269e+08
1609	GNG4	0.004757	0.434936	16.2972	1	7.13618	1.44269e+08
14352	HCK	0.00476083	0.434936	16.2922	1	7.13618	1.44269e+08
17355	SYT16	0.00476709	0.434936	16.2839	1	7.13618	1.44269e+08
5225	LTB	0.00476961	0.434936	16.2806	1	7.13618	1.44269e+08
12860	AC009163.7	0.00477305	0.434936	16.2761	1	7.13618	1.44269e+08
10668	HRK	0.0047779	0.434936	16.2697	1	7.13618	1.44269e+08
13492	CCR10	0.0047779	0.434936	16.2697	1	7.13618	1.44269e+08
16226	MAP3K7CL	0.00477815	0.434936	16.2694	1	7.13618	1.44269e+08
15527	SLC6A16	0.00477896	0.434936	16.2683	1	7.13618	1.44269e+08
10458	AC020656.1	0.00494503	0.434936	16.0549	1	7.13618	-2.30321
11183	RIPK3	0.00495217	0.434936	16.046	1	7.13618	1.44269e+08
11356	ESR2	0.00495239	0.434936	16.0457	1	7.13618	1.44269e+08
16596	WDFY4	0.00495266	0.434936	16.0454	1	7.13618	1.44269e+08
11122	AC243965.2	0.00495293	0.434936	16.045	1	7.13618	1.44269e+08
16978	GPR52	0.00495293	0.434936	16.045	1	7.13618	1.44269e+08
17007	MAGI1-AS1	0.00495293	0.434936	16.045	1	7.13618	1.44269e+08
17254	AL928654.2	0.00495293	0.434936	16.045	1	7.13618	1.44269e+08
17296	CLEC4M	0.00495293	0.434936	16.045	1	7.13618	1.44269e+08
17298	AC010834.3	0.00495293	0.434936	16.045	1	7.13618	1.44269e+08
9064	AP001528.1	0.00495296	0.434936	16.045	1	7.13618	1.44269e+08
16552	PIWIL2	0.00499892	0.434936	15.9877	1	7.13618	1.44269e+08
9806	COL17A1	0.00499955	0.434936	15.9869	1	7.13618	1.44269e+08
15234	AC074138.1	0.00499955	0.434936	15.9869	1	7.13618	1.44269e+08
15532	FLT3LG	0.00500771	0.434936	15.9768	1	7.13618	1.44269e+08
16648	LINC02315	0.00502166	0.434936	15.9596	1	7.13618	1.44269e+08
3086	AC012467.2	0.00502785	0.434936	15.9519	1	7.13618	1.44269e+08
8125	PAPPA-AS1	0.00503225	0.434936	15.9465	1	7.13618	1.44269e+08
14344	REM1	0.00504743	0.434936	15.9279	1	7.13618	1.44269e+08
16906	AC108134.3	0.00504743	0.434936	15.9279	1	7.13618	1.44269e+08
16934	AC020909.2	0.00504743	0.434936	15.9279	1	7.13618	1.44269e+08
8697	GLYATL1	0.00505191	0.434936	15.9224	1	7.13618	1.44269e+08
6941	AC235565.2	0.00505284	0.434936	15.9213	1	7.13618	1.44269e+08
10214	CCDC184	0.00505708	0.434936	15.9161	1	7.13618	1.44269e+08
7958	FRMD3	0.00505827	0.434936	15.9146	1	7.13618	1.44269e+08
6723	PRRG1	0.00506074	0.434936	15.9116	1	7.13618	1.44269e+08
4392	ESM1	0.00506576	0.434936	15.9055	1	7.13618	1.44269e+08
16300	LINC00479	0.00506726	0.434936	15.9037	1	7.13618	1.44269e+08
3242	ZBTB20-AS5	0.00510099	0.434936	15.8628	1	7.13618	1.44269e+08
4781	PCDHGA12	0.00510099	0.434936	15.8628	1	7.13618	1.44269e+08
12847	AC009053.2	0.00510099	0.434936	15.8628	1	7.13618	1.44269e+08
14348	ABALON	0.00510099	0.434936	15.8628	1	7.13618	1.44269e+08
17034	PCDHA3	0.00510099	0.434936	15.8628	1	7.13618	1.44269e+08
8499	TMEM9B-AS1	0.0051037	0.434936	15.8595	1	7.13618	1.44269e+08
16480	GAPT	0.00510407	0.434936	15.859	1	7.13618	1.44269e+08
15924	NEFH	0.00511153	0.434936	15.8501	1	7.13618	1.44269e+08
1532	AL512343.2	0.00511316	0.434936	15.8481	1	7.13618	1.44269e+08
7983	S1PR3	0.00512032	0.434936	15.8395	1	7.13618	1.44269e+08
13160	PIK3R5	0.00513276	0.434936	15.8246	1	7.13618	1.44269e+08
13824	GALR2	0.00513535	0.434936	15.8214	1	7.13618	1.44269e+08
14391	PROCR	0.0051433	0.434936	15.8119	1	7.13618	1.44269e+08
16964	LINC01778	0.00517061	0.434936	15.7794	1	7.13618	1.44269e+08
916	AL358072.1	0.00517453	0.434936	15.7748	1	7.13618	1.44269e+08
4561	AC008906.1	0.00517978	0.434936	15.7685	1	7.13618	1.44269e+08
4837	ANXA6	0.00518269	0.434936	15.7651	1	7.13618	1.44269e+08
2432	PPP1R1C	0.00518489	0.434936	15.7625	1	7.13618	1.44269e+08
10110	AC087258.1	0.0051927	0.434936	15.7533	1	7.13618	1.44269e+08
1862	LINC01126	0.00519551	0.434936	15.7499	1	7.13618	1.44269e+08
14068	ASXL3	0.00519594	0.434936	15.7494	1	7.13618	1.44269e+08
9246	CRTAM	0.00519783	0.434936	15.7472	1	7.13618	1.44269e+08
10860	LINC00426	0.00523743	0.434936	15.7007	1	7.13618	1.44269e+08
16814	SCN5A	0.00523743	0.434936	15.7007	1	7.13618	1.44269e+08
17273	ZNF350-AS1	0.00523743	0.434936	15.7007	1	7.13618	1.44269e+08
17282	AC244517.11	0.00523743	0.434936	15.7007	1	7.13618	1.44269e+08
14565	TUBB1	0.00524112	0.434936	15.6964	1	7.13618	1.44269e+08
1143	RHBG	0.00524147	0.434936	15.696	1	7.13618	1.44269e+08
12414	NOMO2	0.00524622	0.434936	15.6905	1	7.13618	1.44269e+08
930	FCGR1B	0.00524732	0.434936	15.6892	1	7.13618	1.44269e+08
9676	PPP1R3C	0.00525006	0.434936	15.686	1	7.13618	1.44269e+08
16262	SMIM11A	0.00525409	0.434936	15.6813	1	7.13618	1.44269e+08
13033	P2RX1	0.00525571	0.434936	15.6795	1	7.13618	1.44269e+08
6833	MTRNR2L10	0.00525616	0.434936	15.6789	1	7.13618	1.44269e+08
239	LDLRAD2	0.00525682	0.434936	15.6782	1	7.13618	1.44269e+08
13753	ABCA9	0.00525704	0.434936	15.6779	1	7.13618	1.44269e+08
698	ST6GALNAC5	0.00525802	0.434936	15.6768	1	7.13618	1.44269e+08
472	ZFP69	0.00525816	0.434936	15.6766	1	7.13618	1.44269e+08
9620	AL450306.1	0.00525817	0.434936	15.6766	1	7.13618	1.44269e+08
10094	AC007529.1	0.00525817	0.434936	15.6766	1	7.13618	1.44269e+08
16517	AC005014.2	0.00525817	0.434936	15.6766	1	7.13618	1.44269e+08
17357	AC084757.2	0.00525971	0.434936	15.6748	1	7.13618	1.44269e+08
16534	TLR8	0.0052624	0.434936	15.6717	1	7.13618	1.44269e+08
12842	AC116667.1	0.00526353	0.434936	15.6704	1	7.13618	1.44269e+08
11002	AC000403.1	0.00526455	0.434936	15.6692	1	7.13618	1.44269e+08
16956	VENTX	0.00527054	0.434936	15.6622	1	7.13618	1.44269e+08
407	DLGAP3	0.00527118	0.434936	15.6615	1	7.13618	1.44269e+08
1165	AL590560.2	0.00527118	0.434936	15.6615	1	7.13618	1.44269e+08
2326	AC013731.1	0.00527118	0.434936	15.6615	1	7.13618	1.44269e+08
3220	SLC9C1	0.00527118	0.434936	15.6615	1	7.13618	1.44269e+08
16540	Z93403.1	0.00527118	0.434936	15.6615	1	7.13618	1.44269e+08
16816	CAMP	0.00527118	0.434936	15.6615	1	7.13618	1.44269e+08
17290	AC023794.4	0.00527118	0.434936	15.6615	1	7.13618	1.44269e+08
16399	AL365361.1	0.00527122	0.434936	15.6615	1	7.13618	1.44269e+08
12564	ITGAL	0.00527322	0.434936	15.6591	1	7.13618	1.44269e+08
5848	AL353747.3	0.00527334	0.434936	15.659	1	7.13618	1.44269e+08
16582	CATSPER1	0.00527396	0.434936	15.6583	1	7.13618	1.44269e+08
16787	AL390066.1	0.00527794	0.434936	15.6537	1	7.13618	1.44269e+08
16944	PVALB	0.0052799	0.434936	15.6514	1	7.13618	1.44269e+08
16587	RAB39A	0.00528733	0.434936	15.6428	1	7.13618	1.44269e+08
16705	AC087289.2	0.00528919	0.434936	15.6407	1	7.13618	1.44269e+08
2873	ITGA9	0.00528999	0.434936	15.6398	1	7.13618	1.44269e+08
12719	AC010542.5	0.00529122	0.434936	15.6383	1	7.13618	1.44269e+08
2323	CYTIP	0.00529234	0.434936	15.6371	1	7.13618	1.44269e+08
14431	AL359555.1	0.00529287	0.434936	15.6364	1	7.13618	1.44269e+08
17316	AGXT	0.00529471	0.434936	15.6343	1	7.13618	1.44269e+08
11669	AC123768.3	0.00529473	0.434936	15.6343	1	7.13618	1.44269e+08
8383	IFITM1	0.0052968	0.434936	15.6319	1	7.13618	1.44269e+08
10165	AC084824.5	0.0053001	0.434936	15.6281	1	7.13618	1.44269e+08
16430	PKP4-AS1	0.00530104	0.434936	15.627	1	7.13618	1.44269e+08
14194	AC018529.2	0.00530124	0.434936	15.6268	1	7.13618	1.44269e+08
16398	AL390036.1	0.00530141	0.434936	15.6266	1	7.13618	1.44269e+08
2589	AC021016.3	0.00530316	0.434936	15.6246	1	7.13618	1.44269e+08
9068	GRM5-AS1	0.00530496	0.434936	15.6225	1	7.13618	1.44269e+08
9885	CPXM2	0.00530496	0.434936	15.6225	1	7.13618	1.44269e+08
12085	AC048382.5	0.00530496	0.434936	15.6225	1	7.13618	1.44269e+08
16462	HTR3E-AS1	0.00530496	0.434936	15.6225	1	7.13618	1.44269e+08
16471	AC093752.2	0.00530496	0.434936	15.6225	1	7.13618	1.44269e+08
16566	MIRLET7DHG	0.00530496	0.434936	15.6225	1	7.13618	1.44269e+08
16708	AC011825.2	0.00530496	0.434936	15.6225	1	7.13618	1.44269e+08
16423	NLRC4	0.00530738	0.434936	15.6198	1	7.13618	1.44269e+08
5590	LINC02526	0.00530756	0.434936	15.6196	1	7.13618	1.44269e+08
12290	CLDN9	0.00530898	0.434936	15.6179	1	7.13618	1.44269e+08
11597	AL138976.2	0.00530958	0.434936	15.6172	1	7.13618	1.44269e+08
7141	KBTBD11	0.0053115	0.434936	15.615	1	7.13618	1.44269e+08
5419	AL109615.3	0.00531171	0.434936	15.6148	1	7.13618	1.44269e+08
10960	DLEU7-AS1	0.00531205	0.434936	15.6144	1	7.13618	1.44269e+08
17073	SPINK4	0.00531205	0.434936	15.6144	1	7.13618	1.44269e+08
13961	AP005230.1	0.00531805	0.434936	15.6075	1	7.13618	1.44269e+08
2428	ITGA4	0.00531899	0.434936	15.6065	1	7.13618	1.44269e+08
12022	ODF3L1	0.00531939	0.434936	15.606	1	7.13618	1.44269e+08
6604	PRKAG2-AS1	0.00531942	0.434936	15.606	1	7.13618	1.44269e+08
6580	GIMAP4	0.00532043	0.434936	15.6048	1	7.13618	1.44269e+08
17274	DRICH1	0.00532414	0.434936	15.6006	1	7.13618	1.44269e+08
12613	AC026471.2	0.00532833	0.434936	15.5958	1	7.13618	1.44269e+08
4988	AL031768.1	0.00532876	0.434936	15.5953	1	7.13618	1.44269e+08
3914	CXCL10	0.0053288	0.434936	15.5952	1	7.13618	1.44269e+08
4301	ANKH	0.00533274	0.434936	15.5907	1	7.13618	1.44269e+08
15168	AC008747.1	0.0053366	0.434936	15.5863	1	7.13618	1.44269e+08
16685	AC010538.1	0.00533665	0.434936	15.5863	1	7.13618	1.44269e+08
8194	SH2D3C	0.00534583	0.434936	15.5758	1	7.13618	1.44269e+08
435	CSF3R	0.00534764	0.434936	15.5738	1	7.13618	1.44269e+08
17192	RIPPLY3	0.00535122	0.434936	15.5697	1	7.13618	1.44269e+08
13660	AC004687.1	0.00535236	0.434936	15.5684	1	7.13618	1.44269e+08
909	CD2	0.00535392	0.434936	15.5666	1	7.13618	1.44269e+08
16658	PIF1	0.00535558	0.434936	15.5648	1	7.13618	1.44269e+08
7607	LINC00964	0.00535679	0.434936	15.5634	1	7.13618	1.44269e+08
4519	CKMT2	0.00536371	0.434936	15.5555	1	7.13618	1.44269e+08
11070	AL442128.2	0.00536371	0.434936	15.5555	1	7.13618	1.44269e+08
15578	CLDND2	0.00536371	0.434936	15.5555	1	7.13618	1.44269e+08
16428	CFC1	0.00536371	0.434936	15.5555	1	7.13618	1.44269e+08
17360	RPL3L	0.00536371	0.434936	15.5555	1	7.13618	1.44269e+08
9929	SLC6A12	0.00537388	0.434936	15.544	1	7.13618	1.44269e+08
16635	SRRM4	0.00537732	0.434936	15.5401	1	7.13618	1.44269e+08
8863	CTSW	0.00537785	0.434936	15.5395	1	7.13618	1.44269e+08
5872	FAM20C	0.00538117	0.434936	15.5358	1	7.13618	1.44269e+08
15482	AC010331.1	0.00538988	0.434936	15.526	1	7.13618	1.44269e+08
15582	FPR3	0.0053948	0.434936	15.5205	1	7.13618	1.44269e+08
17323	SLC10A4	0.00539572	0.434936	15.5194	1	7.13618	1.44269e+08
16546	RPA4	0.00540079	0.434936	15.5137	1	7.13618	1.44269e+08
890	PTPN22	0.00540317	0.434936	15.5111	1	7.13618	1.44269e+08
911	CD101	0.00540317	0.434936	15.5111	1	7.13618	1.44269e+08
745	PKN2-AS1	0.00542095	0.434936	15.4912	1	7.13618	1.44269e+08
9928	AC026369.3	0.00542253	0.434936	15.4894	1	7.13618	1.44269e+08
425	COL8A2	0.00542357	0.434936	15.4882	1	7.13618	1.44269e+08
6663	TLR7	0.00542773	0.434936	15.4836	1	7.13618	1.44269e+08
17053	LAMB4	0.00542992	0.434936	15.4812	1	7.13618	1.44269e+08
14208	AC139100.1	0.00543189	0.434936	15.479	1	7.13618	1.44269e+08
1036	AL589765.7	0.00543604	0.434936	15.4743	1	7.13618	1.44269e+08
1822	LTBP1	0.00544578	0.434936	15.4635	1	7.13618	1.44269e+08
2197	MERTK	0.00545693	0.434936	15.4511	1	7.13618	1.44269e+08
9737	CNNM1	0.00546135	0.434936	15.4462	1	7.13618	1.44269e+08
15685	EDDM13	0.00546631	0.434936	15.4408	1	7.13618	1.44269e+08
16791	CD5L	0.00547267	0.434936	15.4337	1	7.13618	1.44269e+08
5884	GPR146	0.00547376	0.434936	15.4325	1	7.13618	1.44269e+08
12981	AC141424.1	0.00547435	0.434936	15.4319	1	7.13618	1.44269e+08
802	AC118553.1	0.00550258	0.434936	15.4008	1	7.13618	1.44269e+08
16940	LILRA6	0.0055131	0.434936	15.3893	1	7.13618	1.44269e+08
11164	AL136295.5	0.0055312	0.434936	15.3696	1	7.13618	1.44269e+08
7600	RNF139-AS1	0.00555057	0.434936	15.3485	1	7.13618	1.44269e+08
10042	CLECL1	0.00558152	0.434936	15.3151	1	7.13618	1.44269e+08
17215	NKD2	0.00558364	0.434936	15.3128	1	7.13618	1.44269e+08
14594	AL117379.1	0.00559386	0.434936	15.3019	1	7.13618	1.44269e+08
195	LINC01772	0.00560014	0.434936	15.2951	1	7.13618	1.44269e+08
16882	AL731577.1	0.00561176	0.434936	15.2827	1	7.13618	1.44269e+08
14867	ICAM5	0.00561561	0.434936	15.2786	1	7.13618	1.44269e+08
17343	PATE2	0.00563121	0.434936	15.262	1	7.13618	1.44269e+08
12530	AC120114.3	0.00563157	0.434936	15.2616	1	7.13618	1.44269e+08
16720	SIGLEC1	0.00563194	0.434936	15.2612	1	7.13618	1.44269e+08
16122	PARVB	0.00569527	0.435539	15.1943	1	7.13618	1.44269e+08
12810	ST3GAL2	0.00572725	0.435539	15.1609	1	7.13618	1.44269e+08
11184	NFATC4	0.00573781	0.435539	15.1499	1	7.13618	1.44269e+08
6584	TMEM176B	0.00576212	0.435539	15.1247	1	7.13618	1.44269e+08
6380	PIK3CG	0.00576507	0.435539	15.1217	1	7.13618	1.44269e+08
13202	TRPV2	0.00583805	0.437519	15.047	1	7.13618	1.44269e+08
6977	VSIG1	0.00584164	0.437519	15.0433	1	7.13618	1.44269e+08
6857	AL034397.3	0.00587826	0.438372	15.0063	1	7.13618	1.44269e+08
6598	SMARCD3	0.00590504	0.438487	14.9794	1	7.13618	1.44269e+08
17325	AC025244.1	0.00596946	0.441385	14.9154	1	7.13618	1.44269e+08
987	MTMR11	0.00610009	0.449132	14.7882	1	7.13618	1.44269e+08
15290	FBXO17	0.00627832	0.460304	14.6203	1	7.13618	1.44269e+08
16975	ADAMTS4	0.00636421	0.464641	14.5415	1	7.13618	1.44269e+08
8702	MPEG1	0.00641401	0.466317	14.4965	1	7.13618	1.44269e+08
12771	DPEP2	0.00646368	0.467239	14.452	1	7.13618	1.44269e+08
17304	LINC01389	0.00648046	0.467239	14.4371	1	7.13618	1.44269e+08
8270	AL358781.1	0.00670178	0.481199	14.2447	1	7.13618	1.44269e+08
8737	TMEM258	0.00734179	0.521685	13.7314	1	7.13618	-0.844603
10039	A2M	0.00734963	0.521685	13.7255	1	7.13618	1.44269e+08
1640	KIF26B-AS1	0.00737374	0.521685	13.7073	1	7.13618	1.44269e+08
9282	FLI1	0.00738574	0.521685	13.6983	1	7.13618	1.44269e+08
6227	STEAP2	0.00745215	0.524245	13.6487	1	7.13618	-2.45584
16413	CR1	0.0076316	0.534704	13.5175	1	7.13618	1.44269e+08
6539	PIP	0.00767525	0.535603	13.4862	1	7.13618	1.4427e+08
10004	C12orf57	0.007737	0.536557	13.4423	1	7.13618	-0.630147
8970	FOLR3	0.0077757	0.536557	13.415	1	7.13618	1.44269e+08
15646	LILRA2	0.00780018	0.536557	13.3979	1	7.13618	1.44269e+08
16123	PARVG	0.00781243	0.536557	13.3893	1	7.13618	1.44269e+08
3163	CHMP2B	0.00794629	0.543602	13.2968	1	7.13618	-1.16737
8285	CEL	0.00799029	0.544468	13.2668	1	7.13618	1.44269e+08
14040	AC090772.3	0.0080349	0.545369	13.2367	1	7.13618	1.44269e+08
16681	AGRP	0.00826965	0.559118	13.0814	1	7.13618	1.44269e+08
16912	CCL13	0.0085355	0.574856	12.9123	1	7.13618	1.44269e+08
6549	AC074386.1	0.00876463	0.587984	12.7719	1	7.13618	1.44269e+08
15201	PSENEN	0.00879811	0.587984	12.7517	1	7.13618	-0.395722
10029	AC092111.1	0.00905929	0.598878	12.5981	1	7.13618	1.44269e+08
17240	TREH	0.00905929	0.598878	12.5981	1	7.13618	1.44269e+08
11831	GLDN	0.00906451	0.598878	12.5951	1	7.13618	1.44269e+08
17372	GALR3	0.00911294	0.599797	12.5672	1	7.13618	1.44269e+08
17337	AC022568.1	0.00915677	0.600408	12.5422	1	7.13618	-1.4427e+08
15560	AC010624.3	0.00919985	0.600964	12.5177	1	7.13618	1.44269e+08
6583	GIMAP1	0.00955817	0.622033	12.3198	1	7.13618	1.44269e+08
2070	ATOH8	0.00961277	0.623252	12.2905	1	7.13618	1.44269e+08
1336	PLA2G4A	0.00980963	0.633651	12.1865	1	7.13618	1.44269e+08
16888	AC023794.7	0.0102432	0.657627	11.9667	1	7.13618	1.44269e+08
13227	ALKBH5	0.0102681	0.657627	11.9545	1	7.13618	-1.33057
9045	PCF11-AS1	0.0102943	0.657627	11.9416	1	7.13618	1.44269e+08
10287	KRT7	0.0105473	0.670243	11.8196	1	7.13618	0.934462
3990	HPGDS	0.010569	0.670243	11.8093	1	7.13618	1.44269e+08
11363	PPP1R36	0.0107831	0.681337	11.7092	1	7.13618	-1.61489
16268	LINC01436	0.0109015	0.684893	11.6549	1	7.13618	1.4427e+08
17344	AP000911.3	0.0109182	0.684893	11.6473	1	7.13618	1.44269e+08
2177	ST6GAL2	0.0109608	0.685088	11.6281	1	7.13618	1.44269e+08
4463	AC063979.2	0.0113956	0.709716	11.4364	1	7.13618	1.44269e+08
7152	DEFB1	0.011489	0.712972	11.3965	1	7.13618	1.4427e+08
8036	FOXE1	0.012814	0.792371	10.8714	1	7.13618	1.4427e+08
14209	C20orf96	0.0134316	0.827618	10.6499	1	7.13618	-0.984203
3264	NDUFB4	0.0148686	0.912919	10.1819	1	7.13618	-0.806432
5752	AL356599.1	0.0163452	1	9.75815	1	7.13618	1.4427e+08
9619	KCNMA1	0.0169429	1	9.60042	1	7.13618	1.44269e+08
10391	STAC3	0.01708	1	9.56525	1	7.13618	1.44269e+08
3014	CDHR4	0.0171334	1	9.55165	1	7.13618	1.27064
10025	C3AR1	0.0176782	1	9.41594	1	7.13618	1.44269e+08
10335	ITGA7	0.0180621	1	9.32349	1	7.13618	1.44269e+08
16823	LRRC66	0.0182026	1	9.29032	1	7.13618	1.44269e+08
10958	TRIM13	0.0183139	1	9.26424	1	7.13618	-1.34303
12445	CRYM	0.0189248	1	9.12475	1	7.13618	-1.47215
3510	LINC02068	0.0193167	1	9.03827	1	7.13618	1.4427e+08
6315	TSC22D4	0.0194509	1	9.00919	1	7.13618	-2.1955
9190	FXYD6	0.0195245	1	8.99333	1	7.13618	1.4427e+08
15123	ZNF208	0.0198788	1	8.91813	1	7.13618	1.4427e+08
5575	AL513550.1	0.0201139	1	8.86917	1	7.13618	1.44269e+08
11535	UNC79	0.0205309	1	8.78412	1	7.13618	1.4427e+08
1354	NEK7	0.0206177	1	8.7667	1	7.13618	-1.67921
6053	AOAH	0.0207301	1	8.74428	1	7.13618	1.4427e+08
5158	ZSCAN16-AS1	0.0222979	1	8.44703	1	7.13618	-1.65015
13496	RAMP2-AS1	0.0227231	1	8.37103	1	7.13618	1.4427e+08
7790	RPS6	0.02367	1	8.20824	1	7.13618	-0.354212
12185	Z69706.1	0.0242764	1	8.10831	1	7.13618	1.44269e+08
8082	TXN	0.0245053	1	8.07144	1	7.13618	-0.619188
2356	STK39	0.0247049	1	8.03965	1	7.13618	-0.939255
15667	ISOC2	0.0247054	1	8.03957	1	7.13618	-0.72985
9409	AL606469.1	0.0250035	1	7.99269	1	7.13618	1.44269e+08
17326	AC025244.2	0.025854	1	7.86284	1	7.13618	1.44269e+08
5359	GLO1	0.0262731	1	7.80087	1	7.13618	-0.983124
11126	MRPL52	0.0262739	1	7.80075	1	7.13618	-0.88634
4423	SREK1IP1	0.0272597	1	7.6599	1	7.13618	-1.4172
13574	AC025682.1	0.0282332	1	7.52712	1	7.13618	-1.4427e+08
270	IFNLR1	0.0287095	1	7.46431	1	7.13618	1.4427e+08
3137	AC109587.1	0.029019	1	7.4242	1	7.13618	1.4427e+08
844	GNAI3	0.029256	1	7.39386	1	7.13618	-1.27423
13912	PCYT2	0.0293497	1	7.38196	1	7.13618	-0.978131
2346	DPP4	0.0298892	1	7.31435	1	7.13618	-1.4427e+08
7089	SLC6A8	0.0302751	1	7.26696	1	7.13618	-2.08867
1713	RAD51AP2	0.0304349	1	7.24756	1	7.13618	1.44269e+08
8335	MAMDC4	0.0304349	1	7.24756	1	7.13618	1.44269e+08
14441	TOP1	0.0305766	1	7.23046	1	7.13618	-0.74032
15497	KCNJ14	0.032071	1	7.05625	1	7.13618	1.44269e+08
6105	IKZF1	0.0322947	1	7.03107	1	7.13618	1.44269e+08
9906	MKI67	0.0323816	1	7.02136	1	7.13618	2.78429
17021	PPBP	0.0328315	1	6.97158	1	7.13618	1.44269e+08
2044	HK2	0.0337597	1	6.87163	1	7.13618	1.44269e+08
11566	CCNK	0.0338555	1	6.86151	1	7.13618	-1.43365
7853	FAM166B	0.0338964	1	6.8572	1	7.13618	-1.31768
4824	CSF1R	0.0341195	1	6.83382	1	7.13618	1.44269e+08
411	AL590434.1	0.0341791	1	6.82762	1	7.13618	1.44269e+08
14894	LDLR	0.0348653	1	6.75711	1	7.13618	2.62922
11252	FKBP3	0.0350466	1	6.73878	1	7.13618	-1.1027
9802	CALHM2	0.0357106	1	6.67269	1	7.13618	1.44269e+08
13927	CCDC57	0.0358221	1	6.66175	1	7.13618	1.14897
17300	ARHGEF7-AS2	0.0363973	1	6.60599	1	7.13618	-1.4427e+08
12728	FAM96B	0.0366216	1	6.58456	1	7.13618	-0.821007
3383	DZIP1L	0.0367778	1	6.56973	1	7.13618	1.32719
2540	KLF7	0.0369023	1	6.55798	1	7.13618	-1.76516
15779	DDX3Y	0.0374402	1	6.50777	1	7.13618	1.39717
14433	RALGAPB	0.0375022	1	6.50204	1	7.13618	-1.52883
14232	ZNF343	0.0377851	1	6.47606	1	7.13618	1.44269e+08
11634	CRIP2	0.0378261	1	6.47232	1	7.13618	-0.922678
6988	AMOT	0.0379027	1	6.46534	1	7.13618	-1.31978
3248	ARHGAP31	0.0381251	1	6.44517	1	7.13618	1.44269e+08
8945	MYEOV	0.0384036	1	6.42013	1	7.13618	-1.4427e+08
8452	NUP98	0.0396903	1	6.30745	1	7.13618	-1.25504
3567	EHHADH	0.0402504	1	6.25987	1	7.13618	-2.63034
5459	TMEM14A	0.0405746	1	6.23272	1	7.13618	-1.68556
9465	AL450326.1	0.0406964	1	6.2226	1	7.13618	1.44269e+08
1525	ENAH	0.0422123	1	6.09976	1	7.13618	0.692996
7690	PARP10	0.0425117	1	6.07618	1	7.13618	-2.46672
5303	CUTA	0.0425241	1	6.07521	1	7.13618	0.517821
10915	DNAJC15	0.0435226	1	5.99813	1	7.13618	-1.0375
13600	ABI3	0.0437603	1	5.98011	1	7.13618	1.44269e+08
13539	CCDC103	0.0460847	1	5.81043	1	7.13618	1.4427e+08
179	DDI2	0.0472487	1	5.72959	1	7.13618	-1.29756
11928	HACD3	0.0472802	1	5.72744	1	7.13618	-0.691162
12218	UBE2I	0.0480792	1	5.67348	1	7.13618	-0.781324
1084	ATP8B2	0.048216	1	5.66436	1	7.13618	1.4427e+08
14962	NACC1	0.0495199	1	5.57908	1	7.13618	-1.80012
9404	SPAG6	0.0496127	1	5.57313	1	7.13618	-0.867481
6781	RBM3	0.0498117	1	5.5604	1	7.13618	-0.579822
11352	SNAPC1	0.050713	1	5.50358	1	7.13618	0.957632
6737	USP9X	0.0508694	1	5.49385	1	7.13618	-1.02456
9102	CFAP300	0.0519638	1	5.42686	1	7.13618	-0.886571
5510	COX7A2	0.0525054	1	5.3944	1	7.13618	-0.478523
5678	ARHGAP18	0.0528329	1	5.37497	1	7.13618	1.22278
2226	CCDC93	0.0540249	1	5.30558	1	7.13618	1.50563
156	AGTRAP	0.0545844	1	5.27369	1	7.13618	-0.60017
5324	SCUBE3	0.055018	1	5.24927	1	7.13618	1.44269e+08
10290	KRT6B	0.0550395	1	5.24807	1	7.13618	1.4427e+08
11708	SRP14	0.0552545	1	5.23606	1	7.13618	-0.308166
9392	ARL5B	0.0554426	1	5.2256	1	7.13618	-1.33875
3509	TNFSF10	0.0554963	1	5.22263	1	7.13618	-0.523984
13405	PSMB3	0.0557768	1	5.20714	1	7.13618	-0.441852
5673	CENPW	0.0559545	1	5.19738	1	7.13618	-0.534573
11493	SEL1L	0.0564433	1	5.17074	1	7.13618	1.37661
4172	TMEM144	0.056948	1	5.14355	1	7.13618	-1.80438
548	NASP	0.0573908	1	5.11996	1	7.13618	-0.499305
4153	TMEM154	0.0575866	1	5.1096	1	7.13618	-1.02558
1091	PBXIP1	0.0578366	1	5.09644	1	7.13618	-1.30338
7457	C8orf59	0.0582921	1	5.07266	1	7.13618	-0.594643
6883	PIN4	0.0586773	1	5.05273	1	7.13618	-0.770747
8108	BSPRY	0.059031	1	5.03458	1	7.13618	-0.943741
4692	SEC24A	0.0591857	1	5.02669	1	7.13618	-1.73493
637	TACSTD2	0.0592435	1	5.02375	1	7.13618	0.648472
4144	AC110813.1	0.0602736	1	4.97195	1	7.13618	1.44269e+08
3620	TFRC	0.0607602	1	4.94788	1	7.13618	1.09638
16115	TSPO	0.061374	1	4.91787	1	7.13618	0.726575
14663	NDUFS7	0.0620048	1	4.88744	1	7.13618	0.852612
12256	TRAF7	0.0626423	1	4.85709	1	7.13618	-1.53909
305	RPS6KA1	0.0633036	1	4.82604	1	7.13618	-1.79968
6686	RBBP7	0.0633523	1	4.82377	1	7.13618	-0.578557
14956	AC092069.1	0.063858	1	4.80034	1	7.13618	-4.76251
172	FHAD1	0.0639957	1	4.794	1	7.13618	-0.85227
11484	SNW1	0.0640448	1	4.79174	1	7.13618	-0.800048
2286	MCM6	0.0643763	1	4.77657	1	7.13618	1.4427e+08
6894	NEXMIF	0.0648038	1	4.75715	1	7.13618	-1.54506
9101	CEP126	0.0655172	1	4.72512	1	7.13618	-0.663825
8362	NELFB	0.0661133	1	4.6987	1	7.13618	-1.47529
3352	MRPL3	0.06621	1	4.69444	1	7.13618	-0.699482
826	STXBP3	0.0662536	1	4.69252	1	7.13618	-1.23311
10848	MTIF3	0.0664002	1	4.6861	1	7.13618	-0.67377
12346	EEF2KMT	0.0668535	1	4.66633	1	7.13618	-2.0649
7883	TOMM5	0.066946	1	4.66231	1	7.13618	-1.71022
10845	RPL21	0.0672067	1	4.65104	1	7.13618	-0.425892
6673	MOSPD2	0.0673914	1	4.6431	1	7.13618	-1.44307
11196	SCFD1	0.0674516	1	4.64051	1	7.13618	-0.962023
7297	NSD3	0.0678838	1	4.62204	1	7.13618	-0.665825
13671	PRR11	0.067917	1	4.62063	1	7.13618	1.4427e+08
9193	SMIM35	0.0679588	1	4.61885	1	7.13618	-1.6653
5567	GPR63	0.0683951	1	4.60039	1	7.13618	1.4427e+08
13776	CD300LF	0.069679	1	4.54695	1	7.13618	1.4427e+08
14891	YIPF2	0.0698939	1	4.53813	1	7.13618	-0.959435
11713	PLCB2	0.0699428	1	4.53613	1	7.13618	1.4427e+08
8435	TSPAN32	0.0700602	1	4.53133	1	7.13618	1.4427e+08
383	MARCKSL1	0.0701196	1	4.5289	1	7.13618	-0.547458
15786	LINC00266-4P	0.0701686	1	4.52691	1	7.13618	1.4427e+08
10805	MPHOSPH8	0.0702006	1	4.5256	1	7.13618	-1.20416
9196	JAML	0.070644	1	4.50762	1	7.13618	1.4427e+08
10198	AMIGO2	0.0711863	1	4.48583	1	7.13618	1.4427e+08
6475	MKLN1	0.0712344	1	4.48391	1	7.13618	-1.58259
8473	HPX	0.0714941	1	4.47356	1	7.13618	1.4427e+08
5038	TMEM14B	0.0715032	1	4.4732	1	7.13618	-0.724543
6558	GHET1	0.0716676	1	4.46667	1	7.13618	-6.75862
14064	GAREM1	0.0717022	1	4.4653	1	7.13618	-1.8927
385	BSDC1	0.0718251	1	4.46044	1	7.13618	-1.24688
4883	SPDL1	0.071895	1	4.45768	1	7.13618	-1.07246
5641	TSPYL4	0.0721109	1	4.44918	1	7.13618	-1.05529
17144	AC090825.1	0.072165	1	4.44705	1	7.13618	1.4427e+08
5213	POU5F1	0.072331	1	4.44054	1	7.13618	1.4427e+08
14833	ANGPTL4	0.072331	1	4.44054	1	7.13618	1.4427e+08
12173	SNRPA1	0.0723468	1	4.43992	1	7.13618	-0.640542
15807	LINC01311	0.0724223	1	4.43697	1	7.13618	1.4427e+08
8123	AL355601.1	0.0728299	1	4.42109	1	7.13618	1.4427e+08
13727	GNA13	0.0729235	1	4.41747	1	7.13618	1.4676
16458	CLSTN2	0.0730442	1	4.4128	1	7.13618	1.4427e+08
11495	GPR65	0.0731349	1	4.4093	1	7.13618	1.4427e+08
4874	AC113414.1	0.0731467	1	4.40884	1	7.13618	1.4427e+08
16496	KAAG1	0.0731467	1	4.40884	1	7.13618	1.4427e+08
805	MFSD14A	0.0734857	1	4.3958	1	7.13618	1.4427e+08
10273	BIN2	0.0735855	1	4.39198	1	7.13618	1.4427e+08
10760	ATP6V0A2	0.0737982	1	4.38385	1	7.13618	2.08993
12610	TGFB1I1	0.0739875	1	4.37664	1	7.13618	1.44269e+08
6407	TFEC	0.0740178	1	4.37549	1	7.13618	1.4427e+08
15694	ZFP28	0.0742108	1	4.36817	1	7.13618	1.4427e+08
9155	C11orf52	0.0742338	1	4.36731	1	7.13618	-4.64301
8621	FJX1	0.0743378	1	4.36337	1	7.13618	1.4427e+08
14186	AC018413.1	0.0747835	1	4.3466	1	7.13618	1.4427e+08
13551	FMNL1	0.0749117	1	4.3418	1	7.13618	1.4427e+08
297	ZNF593	0.0752375	1	4.32966	1	7.13618	-1.53453
14054	DSC2	0.0752835	1	4.32795	1	7.13618	1.4427e+08
4466	AC008972.2	0.075328	1	4.3263	1	7.13618	1.4427e+08
15658	TMEM86B	0.0753396	1	4.32587	1	7.13618	1.4427e+08
5368	TREM2	0.076006	1	4.30128	1	7.13618	1.4427e+08
17349	CLEC2A	0.0760331	1	4.30028	1	7.13618	1.4427e+08
17009	AC106712.1	0.0760563	1	4.29943	1	7.13618	1.4427e+08
2459	NEMP2	0.0760928	1	4.2981	1	7.13618	1.4427e+08
12604	ITGAM	0.0761321	1	4.29666	1	7.13618	1.4427e+08
704	NEXN	0.0763929	1	4.28713	1	7.13618	1.4427e+08
6660	ARHGAP6	0.076403	1	4.28677	1	7.13618	1.4427e+08
10539	SNRPF	0.0766759	1	4.27685	1	7.13618	-0.614496
14935	ZNF709	0.076795	1	4.27253	1	7.13618	1.4427e+08
6370	AC004884.2	0.0768214	1	4.27158	1	7.13618	1.4427e+08
17352	AC063926.1	0.0768214	1	4.27158	1	7.13618	1.4427e+08
16963	DISP3	0.0771326	1	4.26035	1	7.13618	1.4427e+08
16614	CLEC12A	0.0772201	1	4.25721	1	7.13618	1.4427e+08
7203	DOK2	0.0774054	1	4.25056	1	7.13618	1.4427e+08
2373	AC007405.3	0.0774737	1	4.24811	1	7.13618	-1.04653
3275	CD86	0.0775256	1	4.24626	1	7.13618	1.4427e+08
8826	NAALADL1	0.07754	1	4.24575	1	7.13618	1.4427e+08
2484	RFTN2	0.0775617	1	4.24497	1	7.13618	1.4427e+08
9869	AC010998.3	0.0775657	1	4.24483	1	7.13618	1.4427e+08
919	GDAP2	0.0777039	1	4.2399	1	7.13618	-1.91198
327	FGR	0.0777446	1	4.23845	1	7.13618	1.4427e+08
13331	EVI2B	0.0779118	1	4.2325	1	7.13618	1.4427e+08
14101	KATNAL2	0.0780202	1	4.22866	1	7.13618	-1.03307
13325	ADAP2	0.0783073	1	4.21851	1	7.13618	1.4427e+08
12053	BCL2A1	0.0785462	1	4.2101	1	7.13618	1.4427e+08
3235	ATP6V1A	0.0786437	1	4.20667	1	7.13618	1.87007
5687	CTGF	0.0786695	1	4.20577	1	7.13618	-1.17491
1222	MGST3	0.0788466	1	4.19957	1	7.13618	0.797626
14698	SPPL2B	0.0788615	1	4.19905	1	7.13618	0.732413
4817	CSNK1A1	0.0789236	1	4.19688	1	7.13618	-0.447336
10207	VDR	0.0790203	1	4.19351	1	7.13618	1.4427e+08
10337	RDH5	0.0796171	1	4.17281	1	7.13618	1.4427e+08
2912	LINC02158	0.0796434	1	4.1719	1	7.13618	1.4427e+08
6318	SAP25	0.0797025	1	4.16987	1	7.13618	1.4427e+08
4349	FYB1	0.0798069	1	4.16627	1	7.13618	1.4427e+08
9048	DLG2	0.079888	1	4.16349	1	7.13618	1.4427e+08
13183	PMP22	0.0799731	1	4.16056	1	7.13618	1.4427e+08
9690	FFAR4	0.0800942	1	4.15641	1	7.13618	1.4427e+08
11551	SYNE3	0.0802007	1	4.15277	1	7.13618	1.4427e+08
16960	CU638689.5	0.080242	1	4.15136	1	7.13618	1.4427e+08
1472	FAM71A	0.0807118	1	4.13538	1	7.13618	1.4427e+08
6965	MUM1L1	0.0807812	1	4.13302	1	7.13618	1.4427e+08
15445	SIX5	0.0809188	1	4.12837	1	7.13618	-2.54704
15191	TMEM147-AS1	0.0809207	1	4.12831	1	7.13618	1.4427e+08
9757	AL138762.1	0.0809283	1	4.12805	1	7.13618	1.4427e+08
6682	AP1S2	0.0810878	1	4.12267	1	7.13618	1.4427e+08
14053	DSC3	0.0817802	1	4.09948	1	7.13618	1.4427e+08
5224	TNF	0.0817925	1	4.09907	1	7.13618	1.4427e+08
13249	SLC47A1	0.0819038	1	4.09536	1	7.13618	1.4427e+08
17261	TICRR	0.0819179	1	4.09489	1	7.13618	1.4427e+08
6123	AC092634.3	0.082238	1	4.08428	1	7.13618	1.4427e+08
1651	AL390728.5	0.0823072	1	4.082	1	7.13618	1.4427e+08
860	CD53	0.0823359	1	4.08105	1	7.13618	1.4427e+08
6986	ALG13	0.0824114	1	4.07856	1	7.13618	-1.15097
13332	EVI2A	0.0827132	1	4.06863	1	7.13618	1.4427e+08
16271	CBR3	0.0830845	1	4.05648	1	7.13618	1.4427e+08
12325	CORO7	0.0835835	1	4.04027	1	7.13618	-1.19547
12448	IGSF6	0.0835839	1	4.04026	1	7.13618	1.4427e+08
8197	ENG	0.0836263	1	4.03888	1	7.13618	1.4427e+08
14051	AC068408.1	0.0839723	1	4.02772	1	7.13618	-4.64975
10524	SOCS2	0.0839994	1	4.02685	1	7.13618	1.4427e+08
4579	NUDT12	0.0841835	1	4.02094	1	7.13618	-1.12791
4331	IL7R	0.0841977	1	4.02049	1	7.13618	1.4427e+08
1000	ADAMTSL4	0.0843838	1	4.01453	1	7.13618	1.4427e+08
5582	GRIK2	0.0845057	1	4.01064	1	7.13618	1.4427e+08
15575	CD33	0.0846231	1	4.00689	1	7.13618	1.4427e+08
10457	LYZ	0.0850071	1	3.9947	1	7.13618	-0.64652
15164	LSM14A	0.0856544	1	3.97432	1	7.13618	-0.686663
8372	ZMYND19	0.0856556	1	3.97428	1	7.13618	-3.82464
5474	AL033384.1	0.0859096	1	3.96634	1	7.13618	1.4427e+08
6158	BUD23	0.0860548	1	3.96181	1	7.13618	-0.49304
11206	NUBPL	0.0860719	1	3.96128	1	7.13618	-1.66011
2453	ORMDL1	0.0866737	1	3.94263	1	7.13618	0.728946
15654	TNNT1	0.0869795	1	3.93321	1	7.13618	1.4427e+08
6068	GLI3	0.087119	1	3.92893	1	7.13618	-1.68445
94	GPR153	0.0871543	1	3.92785	1	7.13618	1.4427e+08
2632	SERPINE2	0.0871564	1	3.92779	1	7.13618	1.4427e+08
853	AL160006.1	0.0871937	1	3.92664	1	7.13618	1.4427e+08
1897	PPP1R21	0.0872387	1	3.92527	1	7.13618	-1.61538
7447	FABP5	0.0874685	1	3.91825	1	7.13618	0.804363
13499	COA3	0.0875231	1	3.91659	1	7.13618	-1.18712
6585	TMEM176A	0.087765	1	3.90923	1	7.13618	1.4427e+08
12272	AC093525.6	0.0878892	1	3.90547	1	7.13618	1.4427e+08
15798	AC008079.2	0.0884305	1	3.88914	1	7.13618	1.4427e+08
11705	AC023908.3	0.0884506	1	3.88854	1	7.13618	1.4427e+08
13506	RPL27	0.0885278	1	3.88622	1	7.13618	-0.466423
4782	PCDHGC3	0.08869	1	3.88136	1	7.13618	1.4427e+08
15352	PCAT19	0.0888163	1	3.87758	1	7.13618	1.4427e+08
12959	CPNE7	0.0888689	1	3.87601	1	7.13618	1.44269e+08
13379	CCL4	0.0890551	1	3.87046	1	7.13618	1.4427e+08
8308	PPP1R26	0.0892652	1	3.86422	1	7.13618	-2.10857
16192	FP565260.6	0.0892761	1	3.86389	1	7.13618	-3.87067
11834	TMOD2	0.0892987	1	3.86323	1	7.13618	-4.1678
9613	ZNF503-AS1	0.0893085	1	3.86294	1	7.13618	1.4427e+08
14543	PFDN4	0.0894232	1	3.85954	1	7.13618	-0.880113
2522	FAM117B	0.0894292	1	3.85936	1	7.13618	-2.10013
10847	GTF3A	0.089761	1	3.84956	1	7.13618	0.723124
4388	FST	0.0897833	1	3.8489	1	7.13618	1.4427e+08
3540	DCUN1D1	0.089885	1	3.84591	1	7.13618	-1.17011
17305	FOXE3	0.0899901	1	3.84282	1	7.13618	1.4427e+08
558	LURAP1	0.0901363	1	3.83854	1	7.13618	1.4427e+08
9216	RPS25	0.0902198	1	3.83609	1	7.13618	-0.379728
16698	CCL23	0.0902492	1	3.83523	1	7.13618	1.4427e+08
6639	AKAP17A	0.0906652	1	3.8231	1	7.13618	-1.12672
14021	SNRPD1	0.0906853	1	3.82252	1	7.13618	-0.376766
3902	EREG	0.0907827	1	3.81969	1	7.13618	1.4427e+08
1723	AC013400.1	0.0907882	1	3.81953	1	7.13618	1.4427e+08
9005	SLCO2B1	0.0907993	1	3.81921	1	7.13618	1.4427e+08
7188	MTMR7	0.090864	1	3.81733	1	7.13618	1.4427e+08
14821	TGFBR3L	0.0908983	1	3.81634	1	7.13618	1.4427e+08
9963	KCNA1	0.0910989	1	3.81054	1	7.13618	1.4427e+08
14569	SYCP2	0.0911701	1	3.80848	1	7.13618	-1.19276
17181	IGFL2-AS1	0.0912003	1	3.80761	1	7.13618	1.4427e+08
6093	MYO1G	0.0912279	1	3.80682	1	7.13618	1.4427e+08
12643	TOX3	0.0912348	1	3.80662	1	7.13618	1.78503
9862	TIAL1	0.0912448	1	3.80633	1	7.13618	-0.974527
4885	LCP2	0.0913401	1	3.80358	1	7.13618	1.4427e+08
16520	AMPH	0.0913429	1	3.8035	1	7.13618	1.4427e+08
10045	CLEC7A	0.0915731	1	3.79688	1	7.13618	1.4427e+08
2517	AC079354.1	0.0916929	1	3.79345	1	7.13618	1.4427e+08
4180	2001-03-01	0.091722	1	3.79262	1	7.13618	1.4427e+08
11059	TNFSF13B	0.0917512	1	3.79178	1	7.13618	1.4427e+08
12351	CARHSP1	0.0918221	1	3.78976	1	7.13618	-0.505497
1577	FAM89A	0.0918617	1	3.78862	1	7.13618	1.4427e+08
16041	APOBEC3A	0.091882	1	3.78804	1	7.13618	1.4427e+08
16722	PARAL1	0.0919614	1	3.78578	1	7.13618	1.4427e+08
332	THEMIS2	0.0919938	1	3.78485	1	7.13618	1.4427e+08
5016	LY86	0.0921576	1	3.78019	1	7.13618	1.4427e+08
9390	AL450384.2	0.0921986	1	3.77902	1	7.13618	1.4427e+08
16015	POLR2F	0.0922546	1	3.77743	1	7.13618	-0.703796
14572	CDH26	0.0922978	1	3.7762	1	7.13618	-1.0889
7422	LY96	0.09231	1	3.77586	1	7.13618	1.4427e+08
7640	AC107375.1	0.0926774	1	3.76546	1	7.13618	1.4427e+08
1934	XPO1	0.0928765	1	3.75984	1	7.13618	-0.601716
11952	CORO2B	0.0936099	1	3.7393	1	7.13618	1.4427e+08
531	RPS8	0.093725	1	3.7361	1	7.13618	-0.429643
8370	MRPL41	0.0938269	1	3.73327	1	7.13618	0.489806
17216	AC008780.2	0.0938859	1	3.73163	1	7.13618	1.4427e+08
17241	AP000842.3	0.0939037	1	3.73113	1	7.13618	1.4427e+08
4025	AC004069.1	0.0941084	1	3.72546	1	7.13618	1.4427e+08
15529	CD37	0.0942697	1	3.721	1	7.13618	1.4427e+08
9443	ITGB1	0.094463	1	3.71567	1	7.13618	-0.447544
4884	DOCK2	0.0944934	1	3.71484	1	7.13618	1.4427e+08
6836	USP51	0.0946254	1	3.71121	1	7.13618	-0.861787
9278	ST3GAL4	0.0946289	1	3.71111	1	7.13618	1.4427e+08
2213	PAX8	0.0946432	1	3.71072	1	7.13618	1.4427e+08
12783	AC099521.1	0.0946668	1	3.71007	1	7.13618	1.4427e+08
11479	VIPAS39	0.09499	1	3.70122	1	7.13618	-1.5643
11958	PAQR5	0.0950386	1	3.69989	1	7.13618	1.4427e+08
673	SERBP1	0.0951485	1	3.69689	1	7.13618	-0.277194
11462	FLVCR2	0.0954332	1	3.68914	1	7.13618	1.44269e+08
5636	HDAC2	0.0956306	1	3.68379	1	7.13618	-0.925354
618	TCEANC2	0.0957512	1	3.68053	1	7.13618	-0.799963
9075	CEP295	0.0960383	1	3.67278	1	7.13618	-0.699802
9763	PDZD7	0.0963214	1	3.66517	1	7.13618	1.4427e+08
15767	CHMP2A	0.0966183	1	3.65722	1	7.13618	0.634293
15208	HCST	0.0970241	1	3.6464	1	7.13618	1.4427e+08
9293	APLP2	0.0970471	1	3.64579	1	7.13618	0.431811
4709	HNRNPA0	0.0972534	1	3.64032	1	7.13618	-0.562648
15514	PPP1R15A	0.0972594	1	3.64016	1	7.13618	0.617989
15628	OSCAR	0.0972821	1	3.63956	1	7.13618	1.4427e+08
13681	RPS6KB1	0.0974011	1	3.63641	1	7.13618	-1.68002
9880	C10orf88	0.0977258	1	3.62785	1	7.13618	-4.00191
5941	RSPH10B2	0.0980288	1	3.61989	1	7.13618	-3.76379
12061	IL16	0.0981521	1	3.61666	1	7.13618	1.4427e+08
6527	AC004918.1	0.0981686	1	3.61623	1	7.13618	1.4427e+08
15309	FCGBP	0.0984492	1	3.6089	1	7.13618	-2.30944
15506	CA11	0.0986712	1	3.60312	1	7.13618	1.4427e+08
3905	PARM1	0.0987582	1	3.60087	1	7.13618	1.4427e+08
12219	BAIAP3	0.0989776	1	3.59518	1	7.13618	-1.35348
8073	ELP1	0.0993397	1	3.58583	1	7.13618	-1.79916
16206	NRIP1	0.0993618	1	3.58526	1	7.13618	1.28518
16495	PRR7-AS1	0.0995809	1	3.57963	1	7.13618	-3.81008
9042	RAB30	0.100066	1	3.56721	1	7.13618	1.44269e+08
14274	TMX4	0.10014	1	3.56532	1	7.13618	0.795577
13697	TLK2	0.10082	1	3.54809	1	7.13618	-0.958469
8118	WHRN	0.100918	1	3.54561	1	7.13618	-1.34254
7379	MTFR1	0.101064	1	3.54192	1	7.13618	-1.1468
1180	CD84	0.101192	1	3.53871	1	7.13618	1.4427e+08
2199	FBLN7	0.101298	1	3.53604	1	7.13618	1.4427e+08
6067	INHBA	0.101387	1	3.53381	1	7.13618	1.4427e+08
2534	AC007383.2	0.101425	1	3.53285	1	7.13618	1.4427e+08
2692	ILKAP	0.10157	1	3.52924	1	7.13618	-1.13035
13361	SLFN5	0.101913	1	3.52068	1	7.13618	0.624769
15751	ZNF497	0.102538	1	3.50519	1	7.13618	1.4427e+08
13086	PIMREG	0.102623	1	3.50309	1	7.13618	1.4427e+08
3147	GPR27	0.102943	1	3.49521	1	7.13618	1.44269e+08
6341	IFT22	0.103446	1	3.4829	1	7.13618	-0.511007
6022	WIPF3	0.103767	1	3.47508	1	7.13618	1.4427e+08
14687	MKNK2	0.104087	1	3.4673	1	7.13618	-1.24108
10886	SUPT20H	0.104403	1	3.45969	1	7.13618	0.641457
4848	MFAP3	0.104796	1	3.45023	1	7.13618	-3.64331
9300	SNX19	0.1048	1	3.45013	1	7.13618	-1.1783
7263	KIF13B	0.104903	1	3.44766	1	7.13618	1.04934
8767	TTC9C	0.105104	1	3.44285	1	7.13618	-1.5294
10168	SYT10	0.105121	1	3.44246	1	7.13618	1.4427e+08
8665	SPI1	0.105897	1	3.42399	1	7.13618	1.4427e+08
12497	APOBR	0.106248	1	3.41573	1	7.13618	1.4427e+08
12149	NR2F2-AS1	0.106413	1	3.41185	1	7.13618	1.4427e+08
1283	RASAL2	0.106954	1	3.39917	1	7.13618	1.14299
9785	MFSD13A	0.106992	1	3.39827	1	7.13618	-4.40503
16315	LINC01671	0.107008	1	3.39789	1	7.13618	-1.4427e+08
4651	FBN2	0.107137	1	3.3949	1	7.13618	-3.67511
4242	SORBS2	0.107137	1	3.39489	1	7.13618	0.763773
13529	AC004596.1	0.107675	1	3.38241	1	7.13618	1.4427e+08
3126	PSMD6	0.10769	1	3.38206	1	7.13618	-0.771107
215	MRTO4	0.107779	1	3.38	1	7.13618	-1.14462
12520	SPN	0.107945	1	3.37617	1	7.13618	1.4427e+08
12465	AC008915.2	0.108032	1	3.37417	1	7.13618	-1.04247
17225	ATP2B3	0.108057	1	3.37359	1	7.13618	1.4427e+08
5932	RAC1	0.108493	1	3.36357	1	7.13618	-0.488603
8326	AL590226.2	0.108556	1	3.36214	1	7.13618	1.4427e+08
10778	RAN	0.108905	1	3.35417	1	7.13618	-0.552942
13767	CDC42EP4	0.108945	1	3.35325	1	7.13618	-1.04217
15296	SAMD4B	0.10919	1	3.34769	1	7.13618	-0.748494
11676	AC010809.1	0.109222	1	3.34696	1	7.13618	1.4427e+08
2731	CNTN4	0.109446	1	3.34188	1	7.13618	1.4427e+08
3028	HYAL3	0.109467	1	3.3414	1	7.13618	1.4427e+08
9570	PSAP	0.109494	1	3.34079	1	7.13618	0.632017
1631	DESI2	0.110191	1	3.3251	1	7.13618	-0.846527
11293	PSMC6	0.110287	1	3.32293	1	7.13618	-0.661234
5369	TREM1	0.110417	1	3.32002	1	7.13618	1.4427e+08
10523	MRPL42	0.11062	1	3.31549	1	7.13618	-1.06934
10332	NCKAP1L	0.110742	1	3.31276	1	7.13618	1.4427e+08
14728	TJP3	0.110986	1	3.30733	1	7.13618	-1.01081
10442	GRIP1	0.111012	1	3.30676	1	7.13618	1.4427e+08
7912	PGM5	0.111034	1	3.30626	1	7.13618	1.4427e+08
1686	IAH1	0.111142	1	3.30387	1	7.13618	1.23715
10729	ZCCHC8	0.111199	1	3.30261	1	7.13618	-1.17081
12635	ADCY7	0.111741	1	3.29062	1	7.13618	1.44269e+08
12294	BICDL2	0.112005	1	3.28482	1	7.13618	-0.980844
9421	YME1L1	0.112306	1	3.27823	1	7.13618	-0.723552
4829	NDST1	0.112318	1	3.27798	1	7.13618	1.4427e+08
4876	NUDCD2	0.11267	1	3.2703	1	7.13618	-0.727671
11648	ATP10A	0.112753	1	3.26848	1	7.13618	1.4427e+08
2077	REEP1	0.112987	1	3.26339	1	7.13618	1.2927
12419	TMC7	0.113041	1	3.26223	1	7.13618	1.4427e+08
1079	TPM3	0.113321	1	3.25615	1	7.13618	-0.398263
12172	SELENOS	0.113356	1	3.2554	1	7.13618	-0.421927
17321	H1FOO	0.11336	1	3.25531	1	7.13618	1.4427e+08
13653	AC015813.1	0.113528	1	3.2517	1	7.13618	1.4427e+08
3475	SMC4	0.113683	1	3.24834	1	7.13618	-0.301359
5308	UQCC2	0.114181	1	3.23766	1	7.13618	-0.570293
14784	MLLT1	0.114498	1	3.23089	1	7.13618	-1.67707
9401	DNAJC1	0.114733	1	3.22591	1	7.13618	0.706127
2287	DARS	0.114819	1	3.22408	1	7.13618	-0.831713
5290	AL645940.1	0.115568	1	3.20823	1	7.13618	1.4427e+08
13096	C17orf49	0.115627	1	3.20699	1	7.13618	1.4427e+08
9759	MRPL43	0.115647	1	3.20657	1	7.13618	-0.433364
4094	LARP1B	0.115906	1	3.20112	1	7.13618	-1.31096
8585	LIN7C	0.116001	1	3.19913	1	7.13618	-0.858312
1238	TIPRL	0.116004	1	3.19907	1	7.13618	-0.802023
6579	GIMAP7	0.116247	1	3.19399	1	7.13618	1.4427e+08
11107	RNASE1	0.116315	1	3.19258	1	7.13618	-1.81304
6750	KRBOX4	0.116856	1	3.18131	1	7.13618	-3.14224
14113	LIPG	0.116912	1	3.18015	1	7.13618	1.4427e+08
7277	NRG1	0.11706	1	3.17709	1	7.13618	1.4427e+08
6509	FMC1	0.117182	1	3.17457	1	7.13618	-0.661792
15706	ZNF543	0.117239	1	3.17339	1	7.13618	1.4427e+08
12498	NUPR1	0.117555	1	3.16688	1	7.13618	2.35678
3629	FBXO45	0.117844	1	3.16093	1	7.13618	-1.45833
8882	RIN1	0.118003	1	3.15767	1	7.13618	1.4427e+08
7	PLEKHN1	0.118006	1	3.15762	1	7.13618	1.4427e+08
5724	GVQW2	0.1185	1	3.14753	1	7.13618	1.4427e+08
1017	GABPB2	0.118518	1	3.14717	1	7.13618	2.55391
1976	ARHGAP25	0.118534	1	3.14684	1	7.13618	1.4427e+08
12897	CDH13	0.118942	1	3.13855	1	7.13618	1.4427e+08
9553	TSPAN15	0.119157	1	3.13421	1	7.13618	-1.43756
5648	KPNA5	0.119215	1	3.13303	1	7.13618	-1.58636
9033	KCTD21-AS1	0.119267	1	3.13198	1	7.13618	1.4427e+08
11629	BTBD6	0.119282	1	3.13168	1	7.13618	-1.23327
4557	ELL2	0.119315	1	3.131	1	7.13618	-1.3098
6197	FGL2	0.119458	1	3.12814	1	7.13618	1.4427e+08
14321	THBD	0.119503	1	3.12723	1	7.13618	1.4427e+08
2945	CCR1	0.11995	1	3.11824	1	7.13618	1.4427e+08
3868	ADGRL3	0.119975	1	3.11775	1	7.13618	1.4427e+08
3824	AC107068.1	0.120131	1	3.11461	1	7.13618	1.4427e+08
5199	NRM	0.120299	1	3.11126	1	7.13618	1.4427e+08
2903	TRAK1	0.120342	1	3.11041	1	7.13618	1.38318
7191	MTUS1	0.12035	1	3.11025	1	7.13618	0.913659
7629	SLA	0.120748	1	3.10234	1	7.13618	1.4427e+08
2010	CCT7	0.120762	1	3.10206	1	7.13618	-0.668102
4420	IPO11	0.120926	1	3.09881	1	7.13618	1.70389
8620	PAMR1	0.12097	1	3.09793	1	7.13618	1.4427e+08
10223	RND1	0.120999	1	3.09735	1	7.13618	1.4427e+08
231	HP1BP3	0.121135	1	3.09466	1	7.13618	0.787191
13456	KRT15	0.121158	1	3.0942	1	7.13618	2.53459
9535	AL133551.1	0.121247	1	3.09246	1	7.13618	1.4427e+08
2039	HTRA2	0.121304	1	3.09134	1	7.13618	-1.62091
16843	RSPO3	0.121327	1	3.09087	1	7.13618	1.44269e+08
1949	AC012368.1	0.121398	1	3.08947	1	7.13618	1.4427e+08
619	AL357673.2	0.121609	1	3.08531	1	7.13618	1.4427e+08
17195	SLC30A2	0.121776	1	3.08204	1	7.13618	1.4427e+08
2993	IMPDH2	0.121833	1	3.08092	1	7.13618	1.1603
1973	PLEK	0.122135	1	3.07501	1	7.13618	1.44269e+08
6897	ZDHHC15	0.122433	1	3.06919	1	7.13618	1.4427e+08
10482	NAP1L1	0.12254	1	3.0671	1	7.13618	-0.300089
8765	GNG3	0.122678	1	3.06441	1	7.13618	1.4427e+08
10625	ARPC3	0.122773	1	3.06258	1	7.13618	-0.454533
4071	PDE5A	0.122968	1	3.05878	1	7.13618	1.4427e+08
6096	TBRG4	0.122979	1	3.05857	1	7.13618	-1.45043
10606	USP30-AS1	0.123123	1	3.05579	1	7.13618	1.4427e+08
9386	STAM-AS1	0.123243	1	3.05347	1	7.13618	1.4427e+08
6006	CBX3	0.123393	1	3.05057	1	7.13618	-0.529056
5215	HCG27	0.123433	1	3.04981	1	7.13618	1.4427e+08
1131	LAMTOR2	0.123735	1	3.044	1	7.13618	-0.493521
5180	ZNRD1	0.123807	1	3.0426	1	7.13618	-1.04781
3213	PHLDB2	0.124131	1	3.03639	1	7.13618	1.4427e+08
15712	ZNF749	0.124196	1	3.03516	1	7.13618	-4.03906
6211	SEMA3E	0.124268	1	3.03379	1	7.13618	1.4427e+08
12138	AC104035.1	0.124525	1	3.02888	1	7.13618	1.4427e+08
16719	SIRPB2	0.124729	1	3.025	1	7.13618	1.4427e+08
6710	CXorf58	0.124735	1	3.02488	1	7.13618	1.4427e+08
10150	TSPAN11	0.124856	1	3.02257	1	7.13618	1.4427e+08
14107	CTIF	0.124945	1	3.02089	1	7.13618	1.4427e+08
209	KLHDC7A	0.124961	1	3.02059	1	7.13618	1.4427e+08
14085	AC023043.1	0.125029	1	3.0193	1	7.13618	-4.39155
3387	MRAS	0.125081	1	3.01831	1	7.13618	1.4427e+08
12621	MYLK3	0.125344	1	3.01333	1	7.13618	1.4427e+08
8530	RASSF10	0.125597	1	3.00856	1	7.13618	1.4427e+08
12940	CYBA	0.125859	1	3.00364	1	7.13618	0.485802
1282	SEC16B	0.126097	1	2.99917	1	7.13618	1.4427e+08
12836	PMFBP1	0.126379	1	2.9939	1	7.13618	1.4427e+08
7627	PHF20L1	0.126422	1	2.99309	1	7.13618	1.20183
4295	DAP	0.126438	1	2.99281	1	7.13618	-0.886742
10070	GPRC5A	0.126527	1	2.99114	1	7.13618	1.35122
11162	PSME2	0.127065	1	2.98114	1	7.13618	-0.418079
7798	CDKN2A	0.127357	1	2.97572	1	7.13618	-0.919412
12095	KLHL25	0.127459	1	2.97385	1	7.13618	1.44269e+08
4669	CCNI2	0.127601	1	2.97122	1	7.13618	1.4427e+08
3479	AC069224.1	0.127704	1	2.96933	1	7.13618	1.4427e+08
14310	AL121761.2	0.128094	1	2.96216	1	7.13618	-0.985314
12580	ZNF629	0.128459	1	2.95548	1	7.13618	-1.81318
1210	ATF6	0.128669	1	2.95164	1	7.13618	-1.10448
5539	SYNCRIP	0.128891	1	2.94761	1	7.13618	-0.367546
11973	PKM	0.1289	1	2.94744	1	7.13618	-0.351469
5835	CAHM	0.128906	1	2.94732	1	7.13618	1.4427e+08
3470	RARRES1	0.128949	1	2.94654	1	7.13618	1.87712
601	ZYG11B	0.129167	1	2.94259	1	7.13618	-1.09682
2469	STK17B	0.12926	1	2.94091	1	7.13618	-0.99861
5540	AL139274.2	0.129307	1	2.94005	1	7.13618	1.4427e+08
2644	TRIP12	0.129603	1	2.9347	1	7.13618	-0.45939
6544	AC093673.1	0.129946	1	2.92851	1	7.13618	1.4427e+08
6405	MDFIC	0.130265	1	2.92278	1	7.13618	-1.01618
3414	PLOD2	0.130279	1	2.92253	1	7.13618	-0.984044
12933	JPH3	0.130305	1	2.92207	1	7.13618	1.4427e+08
6260	PDK4	0.130609	1	2.91663	1	7.13618	-0.955304
9790	ARL3	0.130703	1	2.91495	1	7.13618	-0.443464
14371	E2F1	0.130793	1	2.91334	1	7.13618	1.4427e+08
6884	ERCC6L	0.130869	1	2.91199	1	7.13618	-0.896647
3043	CISH	0.131389	1	2.90275	1	7.13618	1.44269e+08
16620	AC068987.5	0.131405	1	2.90245	1	7.13618	1.4427e+08
14078	GALNT1	0.131445	1	2.90176	1	7.13618	-0.467548
15480	NAPA-AS1	0.13208	1	2.89054	1	7.13618	1.4427e+08
2579	IGFBP5	0.132296	1	2.88674	1	7.13618	3.09066
6506	ZC3HAV1	0.132937	1	2.87551	1	7.13618	-1.28611
5738	AL023581.2	0.132988	1	2.87462	1	7.13618	1.4427e+08
3898	CXCL3	0.132996	1	2.87449	1	7.13618	2.37443
15332	SNRPA	0.133108	1	2.87253	1	7.13618	-1.01783
5366	OARD1	0.133328	1	2.8687	1	7.13618	-0.702775
9924	ECHS1	0.133405	1	2.86738	1	7.13618	-0.417624
4601	MCC	0.133408	1	2.86732	1	7.13618	-3.80152
13360	AC022916.1	0.133423	1	2.86706	1	7.13618	1.4427e+08
2204	POLR1B	0.133552	1	2.86482	1	7.13618	1.79029
15640	LAIR1	0.1337	1	2.86226	1	7.13618	1.4427e+08
14737	MAP2K2	0.133787	1	2.86074	1	7.13618	0.8902
16867	ANKRD20A2	0.133791	1	2.86068	1	7.13618	1.4427e+08
13826	FOXJ1	0.134308	1	2.85176	1	7.13618	-0.514915
4528	VCAN	0.134542	1	2.84774	1	7.13618	2.66639
7020	STAG2	0.134585	1	2.84699	1	7.13618	-0.580786
4753	CD14	0.134691	1	2.84518	1	7.13618	1.4427e+08
2425	UBE2E3	0.135481	1	2.83169	1	7.13618	0.89771
3975	ABCG2	0.136042	1	2.82217	1	7.13618	1.4427e+08
13812	WBP2	0.136156	1	2.82025	1	7.13618	-1.04505
11775	SERF2	0.136236	1	2.81889	1	7.13618	-0.370956
16605	HABP2	0.136244	1	2.81876	1	7.13618	1.4427e+08
2297	ZEB2	0.136434	1	2.81555	1	7.13618	1.4427e+08
4881	PANK3	0.136519	1	2.81413	1	7.13618	1.21138
14362	AL035071.1	0.136526	1	2.814	1	7.13618	-5.68892
7250	CLU	0.136595	1	2.81284	1	7.13618	1.9398
6910	HMGN5	0.136625	1	2.81233	1	7.13618	0.855152
2481	HSPD1	0.136685	1	2.81133	1	7.13618	-0.585665
230	KIF17	0.137237	1	2.80208	1	7.13618	1.4427e+08
3528	NDUFB5	0.137486	1	2.79792	1	7.13618	-0.546341
13649	MRPS23	0.137876	1	2.79143	1	7.13618	-0.769719
16374	AC145212.1	0.138852	1	2.77529	1	7.13618	1.4427e+08
14526	PARD6B	0.139332	1	2.76741	1	7.13618	-0.83201
9605	PLAU	0.13948	1	2.76499	1	7.13618	1.4427e+08
2267	IMP4	0.139621	1	2.76268	1	7.13618	-0.721483
8575	GAS2	0.139826	1	2.75934	1	7.13618	1.4427e+08
7919	FAM189A2	0.140888	1	2.74212	1	7.13618	1.4427e+08
2086	CYTOR	0.141061	1	2.73932	1	7.13618	1.4427e+08
7476	RUNX1T1	0.14118	1	2.73742	1	7.13618	1.4427e+08
6603	PRKAG2	0.141547	1	2.73151	1	7.13618	-1.4867
10551	ANKS1B	0.141625	1	2.73027	1	7.13618	-1.56527
6540	GSTK1	0.141648	1	2.72989	1	7.13618	0.57531
11229	NKX2-8	0.141866	1	2.7264	1	7.13618	1.4427e+08
14499	AL031666.2	0.142075	1	2.72307	1	7.13618	1.4427e+08
8684	TIMM10	0.142207	1	2.72096	1	7.13618	-1.15633
14182	ZNF407	0.142256	1	2.72018	1	7.13618	-1.17337
13251	ALDH3A1	0.142331	1	2.71899	1	7.13618	2.79217
9901	FANK1	0.142684	1	2.71339	1	7.13618	-0.539657
9414	ENKUR	0.142856	1	2.71066	1	7.13618	-0.456407
7198	SH2D4A	0.14299	1	2.70853	1	7.13618	-1.10176
4262	SLC12A7	0.143166	1	2.70575	1	7.13618	-0.898705
11948	PIAS1	0.143547	1	2.69976	1	7.13618	1.00641
1285	AL449106.1	0.143742	1	2.69669	1	7.13618	1.4427e+08
11481	SPTLC2	0.143745	1	2.69664	1	7.13618	0.874352
12903	SLC38A8	0.143882	1	2.69449	1	7.13618	1.4427e+08
13537	GJC1	0.143911	1	2.69403	1	7.13618	1.4427e+08
17287	IGFBPL1	0.143949	1	2.69344	1	7.13618	1.4427e+08
8894	CCS	0.144025	1	2.69224	1	7.13618	-0.868248
9163	BCO2	0.144354	1	2.6871	1	7.13618	1.02035
12305	ZNF75A	0.144671	1	2.68216	1	7.13618	-1.35321
1184	TSTD1	0.144762	1	2.68075	1	7.13618	0.33067
9397	NEBL-AS1	0.144956	1	2.67773	1	7.13618	1.4427e+08
15250	AC016590.3	0.145038	1	2.67645	1	7.13618	1.4427e+08
8074	FAM206A	0.145308	1	2.67227	1	7.13618	-0.893347
10911	DGKH	0.145393	1	2.67096	1	7.13618	0.718371
5205	IER3	0.14541	1	2.6707	1	7.13618	1.68087
15197	COX6B1	0.145518	1	2.66903	1	7.13618	-0.341785
16363	MT-CO2	0.145818	1	2.6644	1	7.13618	0.617853
6360	PSMC2	0.146235	1	2.65799	1	7.13618	-0.814099
8437	CD81	0.146549	1	2.65318	1	7.13618	0.251088
6452	IRF5	0.146573	1	2.65281	1	7.13618	-3.61325
16243	PAXBP1-AS1	0.146638	1	2.65181	1	7.13618	1.44269e+08
16052	MIEF1	0.147106	1	2.64468	1	7.13618	1.68619
5117	HIST1H2AE	0.14734	1	2.64112	1	7.13618	-1.68549
14448	L3MBTL1	0.147573	1	2.63759	1	7.13618	1.4427e+08
11223	NFKBIA	0.147599	1	2.63719	1	7.13618	1.75339
13751	FAM20A	0.147612	1	2.63699	1	7.13618	1.4427e+08
5132	ABT1	0.147654	1	2.63636	1	7.13618	-0.992743
4549	SLF1	0.147735	1	2.63513	1	7.13618	-1.05337
2088	KRCC1	0.147909	1	2.6325	1	7.13618	0.63835
6911	SH3BGRL	0.148077	1	2.62997	1	7.13618	0.511452
9892	EEF1AKMT2	0.148283	1	2.62687	1	7.13618	-0.781905
10648	PTPN11	0.148473	1	2.62401	1	7.13618	0.896209
10119	KRAS	0.1488	1	2.6191	1	7.13618	-0.738991
5172	TRIM27	0.148882	1	2.61786	1	7.13618	-1.25737
13121	ZBTB4	0.149316	1	2.61138	1	7.13618	-1.64174
731	AC092807.3	0.149361	1	2.61071	1	7.13618	1.4427e+08
9859	PRDX3	0.149625	1	2.60678	1	7.13618	-0.438676
3815	LIMCH1	0.149669	1	2.60613	1	7.13618	1.13355
6614	INSIG1	0.14969	1	2.60581	1	7.13618	1.21709
14755	DPP9	0.14982	1	2.60388	1	7.13618	-1.56673
3471	MFSD1	0.149908	1	2.60257	1	7.13618	-0.770845
15038	GTPBP3	0.14994	1	2.6021	1	7.13618	-2.57718
6188	SRRM3	0.15	1	2.60121	1	7.13618	1.4427e+08
16804	AC092683.2	0.150025	1	2.60084	1	7.13618	1.4427e+08
9918	CFAP46	0.150075	1	2.6001	1	7.13618	0.428818
2126	FAM178B	0.150222	1	2.59792	1	7.13618	1.4427e+08
9447	CUL2	0.15033	1	2.59632	1	7.13618	0.952587
6011	HOTAIRM1	0.150344	1	2.59612	1	7.13618	-2.52806
11869	AQP9	0.150426	1	2.5949	1	7.13618	1.4427e+08
6012	HIBADH	0.150532	1	2.59334	1	7.13618	-1.09982
4437	PIK3R1	0.150964	1	2.58698	1	7.13618	0.922552
5684	MED23	0.151047	1	2.58576	1	7.13618	-0.864768
14239	MRPS26	0.151475	1	2.5795	1	7.13618	0.997187
2183	SH3RF3	0.151485	1	2.57934	1	7.13618	1.4427e+08
3271	IQCB1	0.151543	1	2.57849	1	7.13618	-1.18993
5392	PEX6	0.151765	1	2.57525	1	7.13618	-2.61919
6335	SERPINE1	0.151787	1	2.57493	1	7.13618	1.58515
8691	SELENOH	0.151807	1	2.57465	1	7.13618	-0.511161
7876	MELK	0.151852	1	2.57398	1	7.13618	-0.782196
8934	CHKA	0.15204	1	2.57125	1	7.13618	-1.0804
12501	SULT1A2	0.152158	1	2.56953	1	7.13618	1.4427e+08
12709	CNOT1	0.152162	1	2.56947	1	7.13618	-0.575007
3906	LINC02562	0.152464	1	2.56509	1	7.13618	1.34414
10813	AL161772.1	0.152519	1	2.5643	1	7.13618	-5.45249
145	SRM	0.15278	1	2.56052	1	7.13618	-1.2849
4966	CNOT6	0.153177	1	2.55478	1	7.13618	-0.812651
5718	TNFAIP3	0.153472	1	2.55053	1	7.13618	1.37347
10127	INTS13	0.153706	1	2.54719	1	7.13618	-1.1788
5391	GNMT	0.153754	1	2.54649	1	7.13618	1.44269e+08
5813	SYTL3	0.154023	1	2.54265	1	7.13618	-1.13748
14823	SNAPC2	0.154272	1	2.53908	1	7.13618	-3.6443
10980	HNRNPA1L2	0.154337	1	2.53816	1	7.13618	-3.45148
512	PTPRF	0.154383	1	2.53751	1	7.13618	0.490454
3997	EIF4E	0.154723	1	2.53266	1	7.13618	0.587414
14555	PMEPA1	0.15477	1	2.53199	1	7.13618	1.4427e+08
464	MFSD2A	0.15479	1	2.5317	1	7.13618	-1.13305
9403	BMI1	0.155144	1	2.52668	1	7.13618	-1.15217
7749	GLIS3	0.155152	1	2.52657	1	7.13618	1.5973
5618	AMD1	0.155321	1	2.52419	1	7.13618	-0.706008
78	TPRG1L	0.155446	1	2.52242	1	7.13618	-1.02876
15636	TSEN34	0.156002	1	2.51458	1	7.13618	-0.682985
8203	DPM2	0.156036	1	2.51411	1	7.13618	1.44705
204	PADI2	0.156174	1	2.51216	1	7.13618	1.4427e+08
3645	LRCH3	0.156598	1	2.50623	1	7.13618	-1.53648
14820	MAP2K7	0.156608	1	2.50609	1	7.13618	-1.43965
1982	GMCL1	0.156662	1	2.50533	1	7.13618	-0.809841
13844	SEC14L1	0.15704	1	2.50006	1	7.13618	0.823346
9069	GRM5	0.157227	1	2.49746	1	7.13618	1.4427e+08
8661	DDB2	0.157406	1	2.49498	1	7.13618	1.4427e+08
2538	MDH1B	0.157493	1	2.49377	1	7.13618	1.56305
6701	CNKSR2	0.157661	1	2.49144	1	7.13618	1.4427e+08
13859	CYTH1	0.157926	1	2.48777	1	7.13618	-1.00266
1331	IVNS1ABP	0.158275	1	2.48296	1	7.13618	0.74189
9281	ETS1	0.158936	1	2.47387	1	7.13618	1.4427e+08
10865	HSPH1	0.158965	1	2.47347	1	7.13618	-0.651843
15596	ZNF480	0.159009	1	2.47287	1	7.13618	-1.25275
13790	SUMO2	0.159407	1	2.46742	1	7.13618	-0.282883
3548	PARL	0.159546	1	2.46554	1	7.13618	0.994184
8783	PLA2G16	0.159553	1	2.46544	1	7.13618	-1.00156
5707	PDE7B	0.159807	1	2.46198	1	7.13618	1.4427e+08
4065	PRSS12	0.160127	1	2.45763	1	7.13618	2.71413
12166	ASB7	0.160274	1	2.45564	1	7.13618	1.89826
16930	CD177	0.160349	1	2.45463	1	7.13618	1.4427e+08
1791	SLC4A1AP	0.160625	1	2.4509	1	7.13618	-0.844646
3962	MAPK10	0.160655	1	2.45048	1	7.13618	0.57276
16228	CLDN8	0.160661	1	2.45041	1	7.13618	3.45991
12601	PYCARD	0.160957	1	2.44642	1	7.13618	0.778042
9870	FGFR2	0.161041	1	2.44528	1	7.13618	1.12179
5780	PLEKHG1	0.16106	1	2.44502	1	7.13618	-3.5885
7623	EFR3A	0.161182	1	2.44338	1	7.13618	-0.948488
13177	ZNF18	0.161224	1	2.44282	1	7.13618	-3.04662
9480	MSMB	0.161507	1	2.43903	1	7.13618	-1.38501
5760	SUMO4	0.161871	1	2.43415	1	7.13618	1.4427e+08
1088	KCNN3	0.161922	1	2.43347	1	7.13618	1.4427e+08
13288	SPAG5	0.161944	1	2.43317	1	7.13618	-1.10797
8513	AMPD3	0.162305	1	2.42836	1	7.13618	-1.0924
2021	MOB1A	0.162413	1	2.42692	1	7.13618	0.451152
10131	AC092747.4	0.162627	1	2.42409	1	7.13618	-1.4169
11249	KLHL28	0.162958	1	2.41969	1	7.13618	-1.04963
11094	TTC5	0.163659	1	2.41043	1	7.13618	-0.956535
3402	ATP1B3	0.163696	1	2.40995	1	7.13618	1.02136
11476	GSTZ1	0.163916	1	2.40705	1	7.13618	0.862538
5532	RWDD2A	0.164106	1	2.40456	1	7.13618	1.4427e+08
5028	SLC35B3	0.164174	1	2.40367	1	7.13618	-0.91526
4662	AC116366.3	0.164234	1	2.40288	1	7.13618	1.4427e+08
14024	GATA6	0.164446	1	2.40011	1	7.13618	1.4427e+08
5915	TNRC18	0.164545	1	2.39881	1	7.13618	-1.15658
6762	USP11	0.164592	1	2.3982	1	7.13618	0.80477
6376	SYPL1	0.1647	1	2.39679	1	7.13618	-0.433727
14295	RRBP1	0.164849	1	2.39485	1	7.13618	0.704805
2106	GPAT2	0.165058	1	2.39212	1	7.13618	1.4427e+08
6623	DNAJB6	0.165665	1	2.38424	1	7.13618	-0.348692
13648	MSI2	0.166203	1	2.3773	1	7.13618	0.313973
7193	PCM1	0.166226	1	2.377	1	7.13618	-0.516848
3508	FNDC3B	0.166539	1	2.37297	1	7.13618	1.29833
11935	MAP2K1	0.166913	1	2.36816	1	7.13618	-3.33903
3630	PIGX	0.16697	1	2.36744	1	7.13618	-0.758125
11109	NDRG2	0.167368	1	2.36234	1	7.13618	-1.04883
5750	AL023806.1	0.16741	1	2.36181	1	7.13618	1.4427e+08
10832	ATP12A	0.167458	1	2.36119	1	7.13618	-1.13816
9743	CUTC	0.16747	1	2.36104	1	7.13618	-1.25009
13953	THOC1	0.167779	1	2.35711	1	7.13618	-0.804039
7967	HNRNPK	0.167985	1	2.35449	1	7.13618	-0.3154
12512	CD19	0.168106	1	2.35296	1	7.13618	-3.2853
6770	UXT	0.16831	1	2.35037	1	7.13618	-0.359821
3005	RHOA	0.168419	1	2.34898	1	7.13618	-0.487384
5715	IL20RA	0.169067	1	2.3408	1	7.13618	-1.39864
5841	MPC1	0.169079	1	2.34065	1	7.13618	-0.97524
1473	BATF3	0.169224	1	2.33883	1	7.13618	-3.10585
2986	AC137630.2	0.169246	1	2.33855	1	7.13618	1.4427e+08
6392	NRCAM	0.169246	1	2.33855	1	7.13618	1.4427e+08
10429	AC135279.3	0.169246	1	2.33855	1	7.13618	1.4427e+08
3445	MBNL1-AS1	0.16927	1	2.33825	1	7.13618	-5.10702
1452	IRF6	0.16969	1	2.33297	1	7.13618	-0.883183
4986	GMDS	0.169947	1	2.32976	1	7.13618	-1.07723
5230	APOM	0.16995	1	2.32973	1	7.13618	-1.2441
5360	SAYSD1	0.170187	1	2.32677	1	7.13618	-1.12982
1992	FAM136A	0.170315	1	2.32516	1	7.13618	-0.809724
14105	SMAD2	0.17078	1	2.31938	1	7.13618	-0.56336
13797	GRB2	0.170851	1	2.3185	1	7.13618	-0.646432
2175	C2orf40	0.170974	1	2.31697	1	7.13618	2.23612
6232	CLDN12	0.171133	1	2.31501	1	7.13618	-0.707515
2366	CCDC173	0.171142	1	2.31489	1	7.13618	-0.507481
4459	MCCC2	0.171318	1	2.3127	1	7.13618	-0.761471
3516	TBL1XR1	0.171342	1	2.31242	1	7.13618	0.665486
2003	AC007878.1	0.171548	1	2.30986	1	7.13618	1.4427e+08
8432	TNNT3	0.171914	1	2.30536	1	7.13618	1.4427e+08
8254	PTGES	0.172139	1	2.30259	1	7.13618	1.4427e+08
8785	RTN3	0.172322	1	2.30035	1	7.13618	-0.403545
13958	ENOSF1	0.17264	1	2.29645	1	7.13618	0.653396
7579	DEPTOR	0.172864	1	2.29371	1	7.13618	1.4427e+08
8357	BX255925.3	0.172971	1	2.2924	1	7.13618	-3.54734
16233	AP000254.1	0.17354	1	2.28547	1	7.13618	1.4427e+08
2834	NKIRAS1	0.173617	1	2.28454	1	7.13618	-1.38024
3121	SNTN	0.173722	1	2.28327	1	7.13618	0.45408
4676	ZCCHC10	0.173727	1	2.28321	1	7.13618	-0.804741
10133	ARNTL2	0.173744	1	2.28299	1	7.13618	-0.715759
1728	RHOB	0.173791	1	2.28242	1	7.13618	1.15069
4344	LIFR	0.173814	1	2.28214	1	7.13618	-1.03694
7533	RRM2B	0.174148	1	2.2781	1	7.13618	1.25815
3279	WDR5B	0.174226	1	2.27716	1	7.13618	-1.27071
13661	SUPT4H1	0.174242	1	2.27697	1	7.13618	-0.69735
3968	KLHL8	0.174319	1	2.27604	1	7.13618	1.27431
4165	MAP9	0.174376	1	2.27534	1	7.13618	-0.645242
4190	CPE	0.174476	1	2.27414	1	7.13618	1.4427e+08
11049	TPP2	0.174647	1	2.27208	1	7.13618	-0.43191
12749	ZDHHC1	0.174688	1	2.27159	1	7.13618	-1.00615
10137	PTHLH	0.174695	1	2.2715	1	7.13618	-3.31101
12187	FAM234A	0.174788	1	2.27038	1	7.13618	-1.05531
7491	INTS8	0.175035	1	2.26741	1	7.13618	-1.04447
10254	RACGAP1	0.175148	1	2.26605	1	7.13618	0.920675
13107	ELP5	0.17539	1	2.26316	1	7.13618	-0.82716
12543	PPP4C	0.175769	1	2.25862	1	7.13618	-0.456454
4963	RNF130	0.175897	1	2.2571	1	7.13618	-0.461833
2239	TMEM185B	0.175932	1	2.25668	1	7.13618	-3.1529
6136	CRCP	0.175982	1	2.25608	1	7.13618	1.41268
7387	RRS1	0.176101	1	2.25467	1	7.13618	1.99885
11878	FAM81A	0.176355	1	2.25164	1	7.13618	-1.16387
614	HSPB11	0.17664	1	2.24826	1	7.13618	-0.393557
7100	IRAK1	0.177289	1	2.24058	1	7.13618	-1.15499
16358	DIP2A	0.177578	1	2.23718	1	7.13618	-0.745001
1483	CENPF	0.177857	1	2.2339	1	7.13618	0.51643
16710	AC120049.1	0.177887	1	2.23354	1	7.13618	1.4427e+08
8355	TMEM203	0.177971	1	2.23256	1	7.13618	0.762932
13066	KIF1C	0.178161	1	2.23033	1	7.13618	-0.957353
12352	USP7	0.17828	1	2.22893	1	7.13618	1.02211
4350	DAB2	0.178461	1	2.22682	1	7.13618	1.4427e+08
15923	AP1B1	0.178728	1	2.2237	1	7.13618	1.27456
6510	LUC7L2	0.178911	1	2.22157	1	7.13618	-0.71881
10050	EIF2S3B	0.179089	1	2.21949	1	7.13618	1.4427e+08
674	GADD45A	0.179121	1	2.21912	1	7.13618	1.18762
1779	EIF2B4	0.179433	1	2.21549	1	7.13618	1.79431
7937	ANXA1	0.179499	1	2.21473	1	7.13618	-0.443121
10258	COX14	0.179563	1	2.21399	1	7.13618	-0.524555
9797	NT5C2	0.179652	1	2.21295	1	7.13618	0.860513
4197	NEK1	0.179707	1	2.21231	1	7.13618	0.548175
13242	FAM83G	0.179825	1	2.21095	1	7.13618	-4.71168
11885	RORA	0.179905	1	2.21003	1	7.13618	-0.962714
1788	CCDC121	0.180017	1	2.20873	1	7.13618	1.1888
6102	UPP1	0.180025	1	2.20864	1	7.13618	1.4427e+08
9688	MYOF	0.180425	1	2.20402	1	7.13618	-0.891196
16062	MKL1	0.180742	1	2.20038	1	7.13618	-3.46398
11559	AK7	0.180917	1	2.19837	1	7.13618	0.472522
2111	CIAO1	0.180938	1	2.19812	1	7.13618	-0.584521
11485	ADCK1	0.181686	1	2.18957	1	7.13618	1.4427e+08
13018	METTL16	0.181806	1	2.18819	1	7.13618	-1.42765
486	RIMKLA	0.182277	1	2.18285	1	7.13618	1.4427e+08
3699	MFSD10	0.182279	1	2.18282	1	7.13618	-0.693559
11909	PPIB	0.182568	1	2.17954	1	7.13618	0.32196
10180	PPHLN1	0.182671	1	2.17837	1	7.13618	0.715229
4686	UBE2B	0.18271	1	2.17793	1	7.13618	-0.696309
10501	NTS	0.183126	1	2.17323	1	7.13618	0.982186
3100	DNAH12	0.183266	1	2.17165	1	7.13618	-0.393681
12891	CMIP	0.183326	1	2.17097	1	7.13618	-0.724968
2844	CMC1	0.183504	1	2.16897	1	7.13618	-0.609824
9849	SHTN1	0.183915	1	2.16435	1	7.13618	-0.88443
15373	CXCL17	0.183977	1	2.16365	1	7.13618	0.999389
8427	CTSD	0.18415	1	2.16172	1	7.13618	0.557468
5764	KATNA1	0.184255	1	2.16055	1	7.13618	0.851323
3586	LPP	0.184404	1	2.15887	1	7.13618	0.617139
6832	FAM104B	0.184771	1	2.15478	1	7.13618	-0.697356
14117	CFAP53	0.184878	1	2.15359	1	7.13618	0.64441
14014	AP005131.1	0.185352	1	2.14832	1	7.13618	1.4427e+08
6418	ANKRD7	0.185358	1	2.14825	1	7.13618	1.4427e+08
4891	FBXW11	0.185824	1	2.14309	1	7.13618	-1.12264
7348	RP1	0.18586	1	2.14269	1	7.13618	1.18074
14038	TTC39C-AS1	0.185988	1	2.14127	1	7.13618	-3.24797
12605	ITGAX	0.18638	1	2.13696	1	7.13618	1.4427e+08
801	AGL	0.186537	1	2.13523	1	7.13618	-0.735333
13445	SMARCE1	0.186573	1	2.13483	1	7.13618	-0.798662
7404	SULF1	0.18668	1	2.13366	1	7.13618	-3.16175
15914	XBP1	0.186759	1	2.13279	1	7.13618	1.18535
552	IPP	0.186829	1	2.13202	1	7.13618	1.1166
12438	THUMPD1	0.186856	1	2.13172	1	7.13618	-0.520633
3891	RASSF6	0.186977	1	2.13039	1	7.13618	1.09242
2551	RPE	0.186991	1	2.13024	1	7.13618	-1.04159
3241	ZBTB20	0.187148	1	2.12852	1	7.13618	1.52507
15518	FTL	0.187427	1	2.12547	1	7.13618	0.910281
3013	IP6K1	0.187965	1	2.1196	1	7.13618	-0.843968
1545	SNAP47	0.187974	1	2.11949	1	7.13618	-1.24144
14312	RIN2	0.188319	1	2.11575	1	7.13618	-1.9631
7374	YTHDF3	0.188432	1	2.11453	1	7.13618	0.827994
3831	OCIAD1	0.188455	1	2.11427	1	7.13618	-0.360082
12854	ZNRF1	0.188589	1	2.11282	1	7.13618	-1.10687
12865	TMEM231	0.188995	1	2.10843	1	7.13618	0.340867
1892	MSH6	0.189074	1	2.10757	1	7.13618	-0.881487
10105	C2CD5	0.189135	1	2.10692	1	7.13618	-1.17292
1869	LRPPRC	0.189231	1	2.10588	1	7.13618	-0.589196
10351	IKZF4	0.18941	1	2.10395	1	7.13618	-1.58299
3209	CIP2A	0.189528	1	2.10268	1	7.13618	-1.14357
13708	LIMD2	0.189579	1	2.10213	1	7.13618	-4.91844
15289	ERVK9-11	0.189592	1	2.10199	1	7.13618	1.4427e+08
6900	ATRX	0.189593	1	2.10198	1	7.13618	0.463422
6952	TCEAL9	0.189723	1	2.10058	1	7.13618	1.97307
8890	BBS1	0.190157	1	2.09593	1	7.13618	1.4427e+08
16359	PRMT2	0.190319	1	2.09419	1	7.13618	0.666705
11744	SPTBN5	0.190346	1	2.09391	1	7.13618	1.4427e+08
898	DENND2C	0.19047	1	2.09258	1	7.13618	0.961347
6699	EIF1AX	0.190574	1	2.09146	1	7.13618	-0.495101
11753	LRRC57	0.190591	1	2.09129	1	7.13618	-0.782081
5352	TMEM217	0.190648	1	2.09067	1	7.13618	1.4427e+08
12938	ZFPM1	0.190711	1	2.09	1	7.13618	-1.1571
1167	TAGLN2	0.190922	1	2.08775	1	7.13618	-0.543307
10255	ASIC1	0.19101	1	2.08681	1	7.13618	1.4427e+08
8724	DDB1	0.19144	1	2.08225	1	7.13618	0.9234
12599	FUS	0.191536	1	2.08123	1	7.13618	0.314147
7400	AC021321.1	0.191555	1	2.08102	1	7.13618	1.4427e+08
5417	MRPS18A	0.191574	1	2.08083	1	7.13618	1.28786
7338	PCMTD1	0.191714	1	2.07934	1	7.13618	0.815421
13394	DDX52	0.192216	1	2.07403	1	7.13618	-0.641812
3166	ZNF654	0.192223	1	2.07396	1	7.13618	1.64753
8312	AL355574.1	0.192309	1	2.07305	1	7.13618	1.4427e+08
104	PHF13	0.192346	1	2.07266	1	7.13618	1.09397
6625	AC005481.1	0.192477	1	2.07128	1	7.13618	1.4427e+08
12925	COX4I1	0.192484	1	2.07121	1	7.13618	-0.277573
8835	AP003068.2	0.192608	1	2.0699	1	7.13618	1.4427e+08
15471	SAE1	0.192732	1	2.06859	1	7.13618	-0.719085
6547	TCAF1	0.192828	1	2.06759	1	7.13618	-1.10719
10296	KRT18	0.193545	1	2.06007	1	7.13618	0.328691
7536	AP002907.1	0.193619	1	2.0593	1	7.13618	-1.4427e+08
7844	AL162231.2	0.193619	1	2.0593	1	7.13618	-1.4427e+08
15703	ZNF460-AS1	0.193619	1	2.0593	1	7.13618	-1.4427e+08
14562	AL121917.1	0.1938	1	2.05741	1	7.13618	1.4427e+08
5913	WIPI2	0.193928	1	2.05607	1	7.13618	-0.518725
12674	MT1G	0.194083	1	2.05446	1	7.13618	-1.37009
15660	HSPBP1	0.19431	1	2.0521	1	7.13618	-0.672374
6470	AC016831.7	0.194385	1	2.05132	1	7.13618	1.4427e+08
14528	ADNP	0.194468	1	2.05046	1	7.13618	0.610543
16686	AC240565.1	0.194561	1	2.04949	1	7.13618	1.4427e+08
1701	PDIA6	0.194709	1	2.04796	1	7.13618	0.493886
5746	SF3B5	0.19485	1	2.0465	1	7.13618	-0.366608
10380	PTGES3	0.194882	1	2.04616	1	7.13618	-0.330412
6342	CUX1	0.195042	1	2.04451	1	7.13618	-0.696287
14863	S1PR2	0.195503	1	2.03975	1	7.13618	1.4427e+08
3632	PAK2	0.195504	1	2.03974	1	7.13618	-0.524513
13535	CCDC43	0.195564	1	2.03912	1	7.13618	-0.733085
6879	OGT	0.195927	1	2.03538	1	7.13618	-1.04189
4693	CAMLG	0.195957	1	2.03507	1	7.13618	1.11524
7469	NECAB1	0.196086	1	2.03375	1	7.13618	1.4427e+08
4899	RPL26L1	0.196127	1	2.03333	1	7.13618	-0.615576
12366	AC007014.1	0.196213	1	2.03244	1	7.13618	1.4427e+08
433	OSCP1	0.196271	1	2.03185	1	7.13618	-0.514078
7424	JPH1	0.196733	1	2.02713	1	7.13618	1.4427e+08
5236	DDAH2	0.196979	1	2.02461	1	7.13618	1.24903
8204	FAM102A	0.197063	1	2.02375	1	7.13618	-0.641546
1757	HADHA	0.197234	1	2.02201	1	7.13618	0.492514
13275	IFT20	0.19745	1	2.01982	1	7.13618	-0.449907
3590	CLDN1	0.197542	1	2.01888	1	7.13618	0.859265
728	BCL10	0.198128	1	2.01294	1	7.13618	-0.935537
6731	MID1IP1	0.198159	1	2.01262	1	7.13618	-0.778777
16716	LINC01909	0.198197	1	2.01223	1	7.13618	1.4427e+08
8378	RIC8A	0.198337	1	2.01082	1	7.13618	-1.26662
15692	ZNF471	0.198386	1	2.01033	1	7.13618	-3.57323
4638	ZNF608	0.198744	1	2.00671	1	7.13618	1.97284
10009	PHB2	0.199012	1	2.00402	1	7.13618	-0.471674
5298	TAPBP	0.199915	1	1.99496	1	7.13618	0.695162
1507	MIA3	0.200305	1	1.99107	1	7.13618	-0.635438
10959	KCNRG	0.200436	1	1.98977	1	7.13618	1.90703
8938	PPP6R3	0.200471	1	1.98942	1	7.13618	0.692773
17267	LINC00668	0.200865	1	1.9855	1	7.13618	1.4427e+08
636	OMA1	0.200883	1	1.98532	1	7.13618	1.1251
3616	MUC20	0.200993	1	1.98423	1	7.13618	-0.806975
8094	PTBP3	0.20104	1	1.98377	1	7.13618	-0.506247
2836	NR1D2	0.201191	1	1.98227	1	7.13618	-0.570413
8582	BBOX1-AS1	0.201242	1	1.98176	1	7.13618	1.4427e+08
1010	ANXA9	0.201284	1	1.98135	1	7.13618	1.4427e+08
3969	HSD17B13	0.201321	1	1.98098	1	7.13618	1.6533
14971	AC020916.1	0.201554	1	1.97868	1	7.13618	2.70307
5270	HLA-DRA	0.201642	1	1.97781	1	7.13618	1.01583
16236	MIS18A	0.20172	1	1.97703	1	7.13618	0.607295
14595	GID8	0.201785	1	1.9764	1	7.13618	0.952713
1391	TMEM183A	0.202176	1	1.97254	1	7.13618	-0.601085
3245	IGSF11	0.202205	1	1.97225	1	7.13618	1.4427e+08
7518	COX6C	0.202888	1	1.96555	1	7.13618	-0.408628
3272	EAF2	0.20323	1	1.96221	1	7.13618	1.4427e+08
114	AL034417.2	0.203278	1	1.96174	1	7.13618	1.4427e+08
1490	RRP15	0.203282	1	1.9617	1	7.13618	-0.901576
1213	UHMK1	0.203387	1	1.96068	1	7.13618	0.750407
9977	NCAPD2	0.203613	1	1.95847	1	7.13618	1.08931
9622	POLR3A	0.203639	1	1.95823	1	7.13618	1.65951
9430	BAMBI	0.203945	1	1.95524	1	7.13618	-0.844116
8598	EIF3M	0.204143	1	1.95332	1	7.13618	-0.496329
9160	TIMM8B	0.204203	1	1.95274	1	7.13618	-0.496957
4877	HMMR	0.204254	1	1.95224	1	7.13618	0.697152
4284	SEMA5A	0.204307	1	1.95173	1	7.13618	0.686554
2015	STAMBP	0.204328	1	1.95152	1	7.13618	-0.774423
14524	PTPN1	0.204536	1	1.94951	1	7.13618	-0.828817
14091	PIK3C3	0.204668	1	1.94823	1	7.13618	-0.829451
7821	NFX1	0.204706	1	1.94786	1	7.13618	0.845403
14643	CFD	0.205106	1	1.94401	1	7.13618	-1.16177
7711	VPS28	0.205432	1	1.94086	1	7.13618	0.44583
10468	TSPAN8	0.205513	1	1.94009	1	7.13618	1.144
6209	CACNA2D1	0.205527	1	1.93995	1	7.13618	1.4427e+08
8852	MAP3K11	0.2056	1	1.93924	1	7.13618	-3.09149
11673	FMN1	0.206358	1	1.93198	1	7.13618	-1.20679
1310	GLUL	0.206363	1	1.93193	1	7.13618	0.317409
12831	IST1	0.206731	1	1.92842	1	7.13618	-0.935822
5137	HIST1H2BJ	0.206747	1	1.92826	1	7.13618	-0.875819
13771	KIF19	0.206819	1	1.92758	1	7.13618	0.554856
10494	CCDC59	0.20682	1	1.92757	1	7.13618	-0.527143
4443	MRPS36	0.206976	1	1.92609	1	7.13618	0.746879
896	TRIM33	0.207244	1	1.92353	1	7.13618	0.546606
9320	AKR1C1	0.207257	1	1.92341	1	7.13618	2.49606
10623	ATP2A2	0.207388	1	1.92217	1	7.13618	0.745645
11520	TC2N	0.207395	1	1.9221	1	7.13618	-0.627113
6679	CA5B	0.207737	1	1.91885	1	7.13618	-0.689694
14554	RBM38	0.207747	1	1.91876	1	7.13618	0.895593
4446	AK6	0.20841	1	1.9125	1	7.13618	-0.440833
2401	MTX2	0.208756	1	1.90923	1	7.13618	-0.745062
15061	JUND	0.208959	1	1.90733	1	7.13618	0.347437
7796	KLHL9	0.209035	1	1.90661	1	7.13618	1.09992
15524	C19orf73	0.209094	1	1.90606	1	7.13618	1.4427e+08
410	ZMYM1	0.209177	1	1.90527	1	7.13618	0.851567
10023	SLC2A3	0.209532	1	1.90195	1	7.13618	1.44269e+08
15344	HNRNPUL1	0.209533	1	1.90194	1	7.13618	-0.441481
5001	PSMG4	0.209544	1	1.90184	1	7.13618	-0.834927
15079	COPE	0.20964	1	1.90094	1	7.13618	-0.424553
9789	AL391121.1	0.209641	1	1.90094	1	7.13618	1.4427e+08
16393	C8B	0.209718	1	1.90021	1	7.13618	1.44269e+08
458	NDUFS5	0.209955	1	1.89799	1	7.13618	-0.200845
388	RBBP4	0.210539	1	1.89256	1	7.13618	1.23423
4675	AFF4	0.210702	1	1.89104	1	7.13618	0.624518
4976	TRIM41	0.210704	1	1.89102	1	7.13618	-1.21512
9495	TMEM273	0.210882	1	1.88937	1	7.13618	1.44269e+08
15937	SF3A1	0.21098	1	1.88846	1	7.13618	0.702188
6202	TMEM60	0.210989	1	1.88837	1	7.13618	-0.916537
2498	PPIL3	0.211159	1	1.8868	1	7.13618	-1.30739
885	AL357055.3	0.211391	1	1.88465	1	7.13618	-1.4427e+08
16493	SOX30	0.211391	1	1.88465	1	7.13618	-1.4427e+08
16877	CARNS1	0.211391	1	1.88465	1	7.13618	-1.4427e+08
11553	GLRX5	0.211501	1	1.88364	1	7.13618	0.61519
3109	ABHD6	0.211526	1	1.88341	1	7.13618	1.78382
10361	MYL6	0.211532	1	1.88336	1	7.13618	0.574074
1885	SOCS5	0.211574	1	1.88297	1	7.13618	-2.26417
9	HES4	0.211641	1	1.88235	1	7.13618	0.961799
7652	LY6K	0.211662	1	1.88215	1	7.13618	1.4427e+08
977	AC239868.3	0.211811	1	1.88078	1	7.13618	1.4427e+08
16768	CCDC188	0.211818	1	1.88072	1	7.13618	-2.99921
5499	LINC00472	0.211962	1	1.87939	1	7.13618	1.4427e+08
4353	PRKAA1	0.212082	1	1.87828	1	7.13618	-0.679486
1726	SDC1	0.212096	1	1.87815	1	7.13618	-0.83638
11822	SLC27A2	0.212259	1	1.87666	1	7.13618	0.474158
2068	USP39	0.212309	1	1.8762	1	7.13618	-0.83751
7520	FBXO43	0.212368	1	1.87566	1	7.13618	-1.35982
16258	ATP5PO	0.212514	1	1.87431	1	7.13618	-0.295469
2754	SRGAP3	0.212646	1	1.8731	1	7.13618	0.938553
6992	SLC6A14	0.212843	1	1.8713	1	7.13618	-0.945736
8226	SET	0.212854	1	1.8712	1	7.13618	0.328135
6310	PILRA	0.213044	1	1.86946	1	7.13618	1.4427e+08
9884	BUB3	0.213231	1	1.86775	1	7.13618	0.557763
7522	SPAG1	0.213294	1	1.86718	1	7.13618	-0.277657
10895	COG6	0.213421	1	1.86601	1	7.13618	-1.1211
300	SH3BGRL3	0.213676	1	1.86369	1	7.13618	1.26717
14695	JSRP1	0.213838	1	1.86221	1	7.13618	1.4427e+08
9991	PTMS	0.214039	1	1.86039	1	7.13618	1.73804
12016	SIN3A	0.214044	1	1.86034	1	7.13618	-0.485881
6428	NDUFA5	0.21417	1	1.8592	1	7.13618	-0.382716
12875	MAF	0.214351	1	1.85756	1	7.13618	3.69124
5021	RIOK1	0.215052	1	1.85121	1	7.13618	-0.87145
4577	PPIP5K2	0.215328	1	1.84872	1	7.13618	-0.820175
8836	CAPN1	0.215406	1	1.84802	1	7.13618	-0.710419
8205	NAIF1	0.215711	1	1.84528	1	7.13618	1.4427e+08
718	GNG5	0.215826	1	1.84425	1	7.13618	-0.27269
11312	ATG14	0.216155	1	1.84129	1	7.13618	1.4798
1524	LBR	0.216188	1	1.841	1	7.13618	0.55658
10831	PARP4	0.216323	1	1.83979	1	7.13618	-0.730272
480	SLFNL1-AS1	0.216362	1	1.83944	1	7.13618	1.44269e+08
4203	HMGB2	0.216469	1	1.83848	1	7.13618	0.553608
5181	PPP1R11	0.21675	1	1.83598	1	7.13618	-1.03271
863	DRAM2	0.217076	1	1.83307	1	7.13618	-0.846572
4706	SMAD5	0.217265	1	1.83138	1	7.13618	-0.61005
13715	PRR29	0.217327	1	1.83083	1	7.13618	0.8887
4901	CREBRF	0.217415	1	1.83005	1	7.13618	0.975921
2446	GULP1	0.217625	1	1.82818	1	7.13618	1.80308
9478	TIMM23	0.217711	1	1.82742	1	7.13618	-1.16197
8284	GTF3C5	0.217786	1	1.82676	1	7.13618	-1.06774
3324	RAB7A	0.217995	1	1.82491	1	7.13618	-0.602523
4842	SPARC	0.21805	1	1.82442	1	7.13618	1.44269e+08
12271	PDPK1	0.218225	1	1.82287	1	7.13618	-0.725799
11720	CCDC32	0.219028	1	1.81579	1	7.13618	-1.0254
14480	ZSWIM3	0.219424	1	1.81231	1	7.13618	1.4427e+08
3465	RSRC1	0.219454	1	1.81205	1	7.13618	-0.413215
874	DDX20	0.219529	1	1.81139	1	7.13618	0.895274
2246	NIFK	0.219865	1	1.80845	1	7.13618	-0.824839
10566	NUP37	0.219879	1	1.80832	1	7.13618	-1.08727
3646	IQCG	0.21988	1	1.80831	1	7.13618	0.531567
12879	CMC2	0.220002	1	1.80725	1	7.13618	-0.846239
10363	RNF41	0.220018	1	1.80711	1	7.13618	-1.32364
8076	TMEM245	0.220038	1	1.80694	1	7.13618	0.590165
1660	ACP1	0.220163	1	1.80584	1	7.13618	-0.42486
2165	MFSD9	0.220189	1	1.80561	1	7.13618	-2.92519
12766	EDC4	0.220481	1	1.80307	1	7.13618	-2.4494
11914	OAZ2	0.221104	1	1.79764	1	7.13618	0.776003
4539	LYSMD3	0.221248	1	1.79639	1	7.13618	-0.951558
15943	AC004832.1	0.22128	1	1.79613	1	7.13618	-0.601707
15324	BLVRB	0.221346	1	1.79555	1	7.13618	0.820461
1395	ATP2B4	0.221356	1	1.79546	1	7.13618	0.78198
12660	CAPNS2	0.221738	1	1.79215	1	7.13618	1.4427e+08
2200	ZC3H8	0.221765	1	1.79193	1	7.13618	0.848706
1373	IPO9	0.221813	1	1.79151	1	7.13618	-1.04679
10861	HMGB1	0.221873	1	1.79099	1	7.13618	0.33589
14662	MUM1	0.221939	1	1.79042	1	7.13618	1.23792
14826	ELAVL1	0.222015	1	1.78977	1	7.13618	-0.614967
6193	UPK3B	0.223059	1	1.78078	1	7.13618	1.4427e+08
501	FAM183A	0.223242	1	1.77922	1	7.13618	-0.514377
8079	PTPN3	0.223457	1	1.77738	1	7.13618	-0.783806
7926	SMC5	0.223929	1	1.77334	1	7.13618	-0.529665
15469	TMEM160	0.223954	1	1.77313	1	7.13618	0.61948
10455	CPSF6	0.224025	1	1.77252	1	7.13618	0.623413
6961	TMSB15B	0.224744	1	1.76642	1	7.13618	1.4427e+08
10570	HSP90B1	0.224796	1	1.76598	1	7.13618	0.260461
12947	APRT	0.224807	1	1.76588	1	7.13618	0.346335
6862	YIPF6	0.225202	1	1.76254	1	7.13618	-0.775058
7509	RPL30	0.225335	1	1.76141	1	7.13618	-0.228579
8392	LRRC56	0.225348	1	1.7613	1	7.13618	-1.80288
10564	DRAM1	0.225377	1	1.76105	1	7.13618	1.4427e+08
6498	PTN	0.225421	1	1.76068	1	7.13618	0.822034
4002	ADH1C	0.225632	1	1.7589	1	7.13618	1.79372
3582	RPL39L	0.225711	1	1.75824	1	7.13618	-0.383751
1550	C1orf35	0.225743	1	1.75796	1	7.13618	-0.959881
9856	EIF3A	0.225916	1	1.75651	1	7.13618	-0.353745
549	CCDC17	0.225989	1	1.75589	1	7.13618	0.938867
2735	CRBN	0.226133	1	1.75468	1	7.13618	-0.776499
11569	EML1	0.226332	1	1.75301	1	7.13618	1.04378
11023	DZIP1	0.226396	1	1.75247	1	7.13618	1.67893
2374	ERICH2	0.22649	1	1.75168	1	7.13618	-0.8655
4410	PART1	0.226644	1	1.75039	1	7.13618	-1.10044
9028	AAMDC	0.22665	1	1.75034	1	7.13618	-0.528065
14304	POLR3F	0.226654	1	1.75031	1	7.13618	-1.56761
9967	CD9	0.22681	1	1.749	1	7.13618	0.61628
8574	FANCF	0.226818	1	1.74894	1	7.13618	1.24743
10081	H2AFJ	0.227271	1	1.74514	1	7.13618	0.582448
11020	SOX21-AS1	0.227357	1	1.74443	1	7.13618	-2.03514
7596	FAM91A1	0.228178	1	1.7376	1	7.13618	-1.14403
2482	HSPE1	0.228317	1	1.73644	1	7.13618	-0.244278
9067	CTSC	0.228372	1	1.73599	1	7.13618	1.19852
12426	AC130456.2	0.22842	1	1.73559	1	7.13618	-0.854248
12231	MAPK8IP3	0.228495	1	1.73497	1	7.13618	3.53737
1045	S100A10	0.228701	1	1.73326	1	7.13618	0.357548
7333	CEBPD	0.228864	1	1.73191	1	7.13618	0.876578
8583	CCDC34	0.229337	1	1.728	1	7.13618	-0.382526
6976	MID2	0.229451	1	1.72707	1	7.13618	1.4427e+08
534	TCTEX1D4	0.229465	1	1.72695	1	7.13618	1.13047
6375	CDHR3	0.22969	1	1.7251	1	7.13618	1.49309
3813	APBB2	0.229735	1	1.72473	1	7.13618	-4.78575
3928	ANXA3	0.229786	1	1.72431	1	7.13618	-0.886245
1866	C1GALT1C1L	0.229834	1	1.72391	1	7.13618	1.4427e+08
3621	LINC00885	0.230064	1	1.72202	1	7.13618	1.4427e+08
7657	LY6D	0.2304	1	1.71927	1	7.13618	1.4427e+08
4832	DCTN4	0.230473	1	1.71867	1	7.13618	0.75402
11907	SNX1	0.230493	1	1.7185	1	7.13618	-0.698239
1247	F5	0.23127	1	1.71217	1	7.13618	1.44269e+08
6361	SLC26A5	0.231285	1	1.71204	1	7.13618	1.4427e+08
10631	TCTN1	0.23133	1	1.71168	1	7.13618	0.69914
14396	ERGIC3	0.231382	1	1.71125	1	7.13618	0.339593
5178	HLA-A	0.23142	1	1.71094	1	7.13618	0.634478
335	XKR8	0.231542	1	1.70995	1	7.13618	1.4427e+08
2140	UNC50	0.231601	1	1.70947	1	7.13618	-0.875068
12248	ZNF598	0.232027	1	1.70601	1	7.13618	1.46217
16820	DGKG	0.232057	1	1.70576	1	7.13618	1.4427e+08
12708	SETD6	0.232083	1	1.70556	1	7.13618	1.01841
11524	NDUFB1	0.232131	1	1.70517	1	7.13618	-0.799988
5819	TAGAP	0.232227	1	1.70439	1	7.13618	-3.24517
10181	ZCRB1	0.23226	1	1.70412	1	7.13618	-0.437304
13734	AC007448.3	0.232363	1	1.70329	1	7.13618	1.4427e+08
9174	RBM7	0.232752	1	1.70015	1	7.13618	-1.32322
15284	SIRT2	0.232927	1	1.69873	1	7.13618	-2.02061
14688	MOB3A	0.233126	1	1.69713	1	7.13618	-2.30867
7903	AL590399.1	0.233181	1	1.69669	1	7.13618	1.4427e+08
7019	AL121601.1	0.23358	1	1.69348	1	7.13618	-4.58133
14428	TTI1	0.23386	1	1.69123	1	7.13618	1.74106
12295	MMP25-AS1	0.234101	1	1.6893	1	7.13618	-4.47818
6940	BEX5	0.234136	1	1.68902	1	7.13618	1.4427e+08
1818	YIPF4	0.234253	1	1.68808	1	7.13618	-0.886609
5296	PFDN6	0.234388	1	1.687	1	7.13618	-0.60579
391	YARS	0.234582	1	1.68545	1	7.13618	0.615382
604	SCP2	0.23553	1	1.6779	1	7.13618	-0.443297
981	HIST2H2BE	0.23554	1	1.67783	1	7.13618	-1.70752
16182	KLHDC7B	0.235914	1	1.67486	1	7.13618	-3.08779
12183	HBA2	0.236606	1	1.66939	1	7.13618	-2.20497
4129	OTUD4	0.236659	1	1.66897	1	7.13618	-0.518846
10262	LARP4	0.236771	1	1.66809	1	7.13618	-0.614698
7014	CUL4B	0.236791	1	1.66793	1	7.13618	-0.749227
15362	DEDD2	0.236819	1	1.66771	1	7.13618	-0.872101
10849	LNX2	0.236826	1	1.66766	1	7.13618	-2.87868
8171	PPP6C	0.236826	1	1.66766	1	7.13618	-0.807128
6003	NFE2L3	0.236892	1	1.66714	1	7.13618	-0.66602
6627	ESYT2	0.237285	1	1.66405	1	7.13618	-1.00267
6210	PCLO	0.237506	1	1.66231	1	7.13618	1.02895
11054	ERCC5	0.237671	1	1.66102	1	7.13618	-2.87971
16118	EFCAB6	0.237914	1	1.65912	1	7.13618	0.715772
413	ZMYM4	0.237935	1	1.65895	1	7.13618	0.723226
2449	SLC40A1	0.238697	1	1.653	1	7.13618	-2.94722
5674	RNF146	0.238769	1	1.65245	1	7.13618	1.94381
11022	CLDN10	0.239332	1	1.64806	1	7.13618	-0.61216
9695	NOC3L	0.239541	1	1.64644	1	7.13618	1.24506
900	CSDE1	0.23957	1	1.64622	1	7.13618	-0.234789
11896	RPS27L	0.239715	1	1.6451	1	7.13618	-0.46617
5762	PPIL4	0.240037	1	1.64261	1	7.13618	-0.406974
7306	ADAM9	0.240041	1	1.64257	1	7.13618	-0.86899
14260	PRNP	0.24018	1	1.6415	1	7.13618	-0.891322
8919	TMEM134	0.240428	1	1.63959	1	7.13618	0.769788
72	LINC00982	0.240458	1	1.63936	1	7.13618	1.4427e+08
5403	DNPH1	0.240548	1	1.63866	1	7.13618	-0.563016
14944	FBXW9	0.240636	1	1.63799	1	7.13618	-0.760105
4009	H2AFZ	0.240752	1	1.63709	1	7.13618	-0.267477
1581	SPRTN	0.24097	1	1.63542	1	7.13618	0.847034
12010	C15orf39	0.24099	1	1.63526	1	7.13618	1.04504
13362	SLFN11	0.241001	1	1.63518	1	7.13618	-0.469519
1513	SUSD4	0.241132	1	1.63417	1	7.13618	1.4427e+08
15938	CCDC157	0.241213	1	1.63355	1	7.13618	-0.662722
3780	RBPJ	0.241352	1	1.63248	1	7.13618	-0.447256
12455	SDR42E2	0.241541	1	1.63103	1	7.13618	1.4427e+08
8605	HIPK3	0.241666	1	1.63008	1	7.13618	-0.690209
7280	TTI2	0.241733	1	1.62957	1	7.13618	-1.12859
8353	SSNA1	0.241854	1	1.62864	1	7.13618	-0.385356
12970	TCF25	0.242084	1	1.62688	1	7.13618	-0.306031
15165	KIAA0355	0.242137	1	1.62648	1	7.13618	-1.79604
3507	TMEM212	0.242167	1	1.62625	1	7.13618	1.849
15969	SLC5A1	0.242917	1	1.62054	1	7.13618	1.4427e+08
5602	ARMC2	0.24304	1	1.61961	1	7.13618	-0.665781
4668	KIF3A	0.243304	1	1.6176	1	7.13618	0.314667
8151	RBM18	0.243381	1	1.61702	1	7.13618	0.952063
11737	NDUFAF1	0.243495	1	1.61616	1	7.13618	-0.768161
14911	ELOF1	0.243565	1	1.61563	1	7.13618	-0.815442
9947	FOXM1	0.243914	1	1.61299	1	7.13618	0.968888
11331	GPR135	0.244098	1	1.6116	1	7.13618	0.803236
4590	WDR36	0.244753	1	1.60667	1	7.13618	-0.850253
15906	TPST2	0.244962	1	1.6051	1	7.13618	-0.98472
7786	HAUS6	0.245023	1	1.60464	1	7.13618	0.861837
6185	TMEM120A	0.24506	1	1.60436	1	7.13618	1.81113
2139	COA5	0.245157	1	1.60363	1	7.13618	0.622585
9407	MSRB2	0.245227	1	1.60311	1	7.13618	0.612031
2285	UBXN4	0.245329	1	1.60234	1	7.13618	0.320225
7831	KIF24	0.245383	1	1.60194	1	7.13618	-0.613989
10439	TMBIM4	0.245614	1	1.60021	1	7.13618	0.308608
10297	EIF4B	0.24564	1	1.60001	1	7.13618	-0.340042
10827	MIPEP	0.245676	1	1.59975	1	7.13618	-0.588371
12861	TMEM170A	0.245724	1	1.59939	1	7.13618	-0.570403
14346	ID1	0.245946	1	1.59773	1	7.13618	1.52065
3753	CD38	0.246013	1	1.59723	1	7.13618	0.804181
11852	CCPG1	0.246105	1	1.59655	1	7.13618	0.472779
3811	RBM47	0.246243	1	1.59552	1	7.13618	-0.322526
10360	MYL6B	0.24628	1	1.59524	1	7.13618	-0.826397
4220	ING2	0.246439	1	1.59406	1	7.13618	-0.642412
8233	SPOUT1	0.246517	1	1.59348	1	7.13618	2.62273
11302	GMFB	0.246587	1	1.59296	1	7.13618	1.08792
12127	BLM	0.246742	1	1.59181	1	7.13618	-0.792377
12991	ABR	0.246942	1	1.59032	1	7.13618	-1.12953
711	IFI44	0.247071	1	1.58936	1	7.13618	-2.40205
2184	2010-09-01	0.247132	1	1.58891	1	7.13618	-1.10711
16135	ATXN10	0.247134	1	1.58889	1	7.13618	-0.456348
2454	PMS1	0.24717	1	1.58863	1	7.13618	1.11653
15417	TOMM40	0.247216	1	1.58829	1	7.13618	-0.609411
14268	TRMT6	0.247344	1	1.58734	1	7.13618	-0.873607
14498	ZMYND8	0.247454	1	1.58652	1	7.13618	-0.526491
6621	NOM1	0.24793	1	1.58301	1	7.13618	1.63891
2052	SUCLG1	0.248089	1	1.58183	1	7.13618	-0.445328
8748	ASRGL1	0.248393	1	1.5796	1	7.13618	0.962191
14703	SLC39A3	0.248608	1	1.57802	1	7.13618	-0.792594
6178	AC211486.5	0.248781	1	1.57675	1	7.13618	1.4427e+08
12684	ARL2BP	0.248854	1	1.57621	1	7.13618	-0.931252
9142	COLCA1	0.248854	1	1.57621	1	7.13618	1.39354
15348	B9D2	0.249093	1	1.57446	1	7.13618	-0.56543
1806	YPEL5	0.249292	1	1.573	1	7.13618	-0.727859
2271	FAM168B	0.249298	1	1.57295	1	7.13618	-0.761703
15078	UPF1	0.249409	1	1.57214	1	7.13618	0.661049
4495	ZBED3-AS1	0.249886	1	1.56866	1	7.13618	1.4427e+08
7973	NAA35	0.2499	1	1.56856	1	7.13618	0.687705
4691	SAR1B	0.250601	1	1.56345	1	7.13618	-0.576399
11061	IRS2	0.250828	1	1.5618	1	7.13618	0.883376
10310	C12orf10	0.250971	1	1.56076	1	7.13618	-0.814755
1593	COA6	0.251144	1	1.55951	1	7.13618	-0.604153
13654	SRSF1	0.251194	1	1.55915	1	7.13618	-0.500928
5283	HLA-DOA	0.251234	1	1.55886	1	7.13618	1.44269e+08
2729	CHL1	0.251345	1	1.55806	1	7.13618	0.690538
10446	MDM1	0.251547	1	1.5566	1	7.13618	-0.363808
10573	HCFC2	0.251722	1	1.55533	1	7.13618	-1.69817
9850	PDZD8	0.251741	1	1.5552	1	7.13618	0.740576
13533	GRN	0.251803	1	1.55475	1	7.13618	2.09475
323	CD164L2	0.252047	1	1.55299	1	7.13618	2.14597
447	MTF1	0.252053	1	1.55295	1	7.13618	-0.901596
10627	FAM216A	0.252112	1	1.55252	1	7.13618	-0.90261
12920	GSE1	0.25236	1	1.55073	1	7.13618	0.533813
7284	ZNF703	0.253302	1	1.54398	1	7.13618	2.61578
15547	FUZ	0.253338	1	1.54372	1	7.13618	-0.704756
1201	PCP4L1	0.253429	1	1.54307	1	7.13618	1.4427e+08
10493	ACSS3	0.253831	1	1.5402	1	7.13618	-2.52022
8271	POMT1	0.253923	1	1.53954	1	7.13618	1.05419
6761	CDK16	0.254048	1	1.53865	1	7.13618	-1.44758
8321	PMPCA	0.254449	1	1.53579	1	7.13618	-0.604977
9825	SHOC2	0.254936	1	1.53234	1	7.13618	-0.424065
9395	NEBL	0.25505	1	1.53153	1	7.13618	-0.836821
6289	TMEM225B	0.255168	1	1.53069	1	7.13618	1.4427e+08
1979	NFU1	0.255409	1	1.52899	1	7.13618	-0.644622
1029	SELENBP1	0.255543	1	1.52804	1	7.13618	-0.595402
1449	G0S2	0.255733	1	1.5267	1	7.13618	1.1688
408	AC114490.2	0.255827	1	1.52604	1	7.13618	-3.09373
4232	SLC25A4	0.255842	1	1.52593	1	7.13618	-0.583856
4210	SPATA4	0.256247	1	1.52308	1	7.13618	1.63434
12789	CHTF8	0.256354	1	1.52232	1	7.13618	-0.718553
7931	C9orf85	0.25641	1	1.52193	1	7.13618	-0.948113
7793	FOCAD	0.256445	1	1.52169	1	7.13618	1.52177
4023	CENPE	0.256491	1	1.52136	1	7.13618	0.942482
10506	DUSP6	0.257403	1	1.51497	1	7.13618	1.27706
4516	DHFR	0.257413	1	1.5149	1	7.13618	-0.348409
6269	BRI3	0.257494	1	1.51433	1	7.13618	0.6956
6036	LSM5	0.257553	1	1.51392	1	7.13618	-0.398618
8514	MTRNR2L8	0.25757	1	1.51381	1	7.13618	2.22803
2495	SGO2	0.25786	1	1.51178	1	7.13618	-0.366623
11882	ANXA2	0.258042	1	1.51051	1	7.13618	0.14799
11031	FARP1	0.258095	1	1.51014	1	7.13618	0.407709
5192	ABCF1	0.258186	1	1.50951	1	7.13618	-0.36055
3897	CXCL5	0.258406	1	1.50798	1	7.13618	-3.3911
11786	B2M	0.25845	1	1.50767	1	7.13618	0.554342
56	FAAP20	0.258551	1	1.50697	1	7.13618	-0.566239
5946	AC004982.2	0.258586	1	1.50673	1	7.13618	1.3242
9384	VIM	0.258677	1	1.5061	1	7.13618	2.11724
16272	DOPEY2	0.258686	1	1.50603	1	7.13618	1.35669
3363	SRPRB	0.2587	1	1.50593	1	7.13618	-0.799046
2965	DHX30	0.260095	1	1.49629	1	7.13618	0.923485
1614	LGALS8	0.260749	1	1.49179	1	7.13618	0.728791
19	B3GALT6	0.261135	1	1.48914	1	7.13618	1.48073
4612	AP3S1	0.261189	1	1.48878	1	7.13618	0.87467
655	ITGB3BP	0.261268	1	1.48824	1	7.13618	-0.503283
10871	N4BP2L2	0.261281	1	1.48815	1	7.13618	0.484064
13271	NOS2	0.261363	1	1.48759	1	7.13618	1.4427e+08
11635	CRIP1	0.261679	1	1.48542	1	7.13618	-0.906664
9108	TMEM123	0.26248	1	1.47997	1	7.13618	-0.252082
11138	PSMB5	0.262591	1	1.47922	1	7.13618	-0.415037
10532	NR2C1	0.262671	1	1.47867	1	7.13618	-0.880727
5387	RPL7L1	0.262768	1	1.47801	1	7.13618	-0.786835
5410	POLR1C	0.262831	1	1.47759	1	7.13618	-0.553615
8669	NDUFS3	0.263306	1	1.47437	1	7.13618	0.435067
8475	ARFIP2	0.263454	1	1.47337	1	7.13618	-0.850482
4046	MCUB	0.263502	1	1.47304	1	7.13618	-0.997116
13726	LRRC37A3	0.263568	1	1.47259	1	7.13618	2.59485
13180	ELAC2	0.263588	1	1.47246	1	7.13618	0.781528
11347	PRKCH	0.26386	1	1.47062	1	7.13618	-4.24313
9602	ZSWIM8	0.263879	1	1.4705	1	7.13618	-1.00969
996	PRPF3	0.264112	1	1.46892	1	7.13618	0.580606
13353	CCL2	0.264159	1	1.46861	1	7.13618	1.44269e+08
9705	TCTN3	0.264272	1	1.46785	1	7.13618	0.865846
1880	EPAS1	0.264681	1	1.4651	1	7.13618	0.587431
15427	PPP1R37	0.264714	1	1.46488	1	7.13618	-1.2765
14408	EPB41L1	0.264873	1	1.46381	1	7.13618	0.670998
1668	ADI1	0.265008	1	1.4629	1	7.13618	-0.520817
5831	MAP3K4	0.265283	1	1.46106	1	7.13618	-0.844812
14020	ESCO1	0.265337	1	1.4607	1	7.13618	0.682208
4444	CDK7	0.265446	1	1.45997	1	7.13618	-0.472011
13392	DUSP14	0.265619	1	1.45881	1	7.13618	-0.756736
11714	INAFM2	0.265653	1	1.45859	1	7.13618	1.4427e+08
3943	HNRNPDL	0.265938	1	1.45669	1	7.13618	0.353839
11172	NEDD8	0.26628	1	1.45441	1	7.13618	-0.48226
12919	FAM92B	0.266452	1	1.45326	1	7.13618	-0.730558
8743	BEST1	0.266872	1	1.45048	1	7.13618	1.4427e+08
9840	CCDC186	0.266915	1	1.45019	1	7.13618	-0.307893
924	ZNF697	0.266928	1	1.4501	1	7.13618	3.66542
917	MAN1A2	0.266938	1	1.45004	1	7.13618	0.593623
5550	AKIRIN2	0.267068	1	1.44917	1	7.13618	1.03051
196	AL137802.2	0.267075	1	1.44913	1	7.13618	1.4427e+08
1802	WDR43	0.267352	1	1.44729	1	7.13618	0.797454
9846	TRUB1	0.2676	1	1.44565	1	7.13618	1.12987
9816	ADD3	0.267785	1	1.44443	1	7.13618	-0.402455
7454	LRRCC1	0.267825	1	1.44417	1	7.13618	-0.379155
7900	BX005040.1	0.267843	1	1.44404	1	7.13618	1.38027
1604	GGPS1	0.267946	1	1.44337	1	7.13618	-0.997817
4517	MSH3	0.26798	1	1.44314	1	7.13618	-0.70841
235	NBPF3	0.268506	1	1.43968	1	7.13618	3.02455
9024	PAK1	0.268696	1	1.43843	1	7.13618	-0.532874
13885	BAIAP2	0.268865	1	1.43732	1	7.13618	0.686651
11687	AQR	0.26917	1	1.43532	1	7.13618	-0.650324
2073	PTCD3	0.269406	1	1.43377	1	7.13618	0.483618
13857	SOCS3	0.269449	1	1.43349	1	7.13618	0.808826
13587	NFE2L1	0.269919	1	1.43042	1	7.13618	0.972178
7716	PPP1R16A	0.269955	1	1.43019	1	7.13618	-0.779606
15888	SNRPD3	0.270057	1	1.42952	1	7.13618	0.263185
11658	AC026150.3	0.270175	1	1.42875	1	7.13618	1.4427e+08
11028	MBNL2	0.270543	1	1.42635	1	7.13618	-0.936631
13586	COPZ2	0.270777	1	1.42483	1	7.13618	2.90063
13007	SERPINF1	0.270809	1	1.42462	1	7.13618	-0.709843
14255	MAVS	0.270997	1	1.4234	1	7.13618	-0.759651
14060	AC009831.1	0.271025	1	1.42322	1	7.13618	-2.77457
15550	PTOV1-AS1	0.27107	1	1.42293	1	7.13618	1.4427e+08
15753	ZNF837	0.271305	1	1.4214	1	7.13618	-2.6595
14957	RAD23A	0.271376	1	1.42094	1	7.13618	-0.81283
6492	CNOT4	0.271479	1	1.42028	1	7.13618	-0.646299
12748	TPPP3	0.271523	1	1.41999	1	7.13618	-0.363433
10572	TDG	0.2721	1	1.41626	1	7.13618	-0.585658
15853	YDJC	0.272243	1	1.41534	1	7.13618	-0.604891
10261	LIMA1	0.272244	1	1.41534	1	7.13618	-0.575762
6348	POLR2J	0.272308	1	1.41492	1	7.13618	0.355731
298	CNKSR1	0.272358	1	1.4146	1	7.13618	1.93375
1940	TMEM17	0.272504	1	1.41366	1	7.13618	-0.858819
5027	EEF1E1	0.273178	1	1.40933	1	7.13618	-0.704986
13575	KPNB1	0.27367	1	1.40618	1	7.13618	-0.390758
2902	ULK4	0.27393	1	1.40451	1	7.13618	0.553494
13871	CCDC40	0.273987	1	1.40415	1	7.13618	0.46047
16366	MT-CO3	0.274048	1	1.40376	1	7.13618	0.467303
15970	RTCB	0.2741	1	1.40343	1	7.13618	-0.413473
1789	GPN1	0.274204	1	1.40277	1	7.13618	0.697606
11404	MED6	0.274373	1	1.40169	1	7.13618	-0.637479
5259	ATF6B	0.274381	1	1.40163	1	7.13618	-0.576408
6983	ACSL4	0.274437	1	1.40128	1	7.13618	1.88024
11933	DIS3L	0.274527	1	1.40071	1	7.13618	-0.936243
10990	DIS3	0.274757	1	1.39924	1	7.13618	-1.14381
15570	C19orf48	0.2748	1	1.39897	1	7.13618	-0.765954
16369	MT-ND4	0.275451	1	1.39483	1	7.13618	0.393756
12534	TMEM219	0.275474	1	1.39469	1	7.13618	0.660175
1030	PSMB4	0.275523	1	1.39438	1	7.13618	-0.483004
1173	PEA15	0.275604	1	1.39387	1	7.13618	2.10742
3032	TUSC2	0.275873	1	1.39216	1	7.13618	0.391113
10451	MDM2	0.276005	1	1.39133	1	7.13618	-0.226901
7625	LRRC6	0.276149	1	1.39042	1	7.13618	-0.571717
9080	MRE11	0.276211	1	1.39003	1	7.13618	-1.02317
6704	SMS	0.276544	1	1.38793	1	7.13618	-0.485805
12160	MEF2A	0.276693	1	1.38699	1	7.13618	-0.609517
7580	MRPL13	0.276809	1	1.38626	1	7.13618	-0.394854
12742	ELMO3	0.277074	1	1.3846	1	7.13618	-2.06369
12755	CTCF	0.277279	1	1.38331	1	7.13618	0.567659
16360	MT-ND1	0.277491	1	1.38198	1	7.13618	0.40953
2182	CCDC138	0.277524	1	1.38177	1	7.13618	-0.817798
3631	CEP19	0.277534	1	1.38171	1	7.13618	-0.749568
221	NBL1	0.277577	1	1.38144	1	7.13618	-0.486914
4018	UBE2D3	0.277739	1	1.38042	1	7.13618	-0.457457
9683	IDE	0.277773	1	1.38021	1	7.13618	0.796592
1931	C2orf74	0.278305	1	1.37689	1	7.13618	1.20293
12378	GSPT1	0.278633	1	1.37484	1	7.13618	-0.313084
14685	CSNK1G2	0.278752	1	1.3741	1	7.13618	-0.494259
4385	ITGA2	0.278936	1	1.37295	1	7.13618	1.02163
8520	ZBED5	0.27927	1	1.37088	1	7.13618	-0.816563
3073	GLT8D1	0.279299	1	1.37069	1	7.13618	0.455178
2272	PLEKHB2	0.279472	1	1.36962	1	7.13618	-0.512919
170	TMEM51-AS1	0.279544	1	1.36917	1	7.13618	-4.33153
10557	SLC5A8	0.279569	1	1.36902	1	7.13618	-2.10843
4136	TTC29	0.279744	1	1.36793	1	7.13618	1.49664
11220	PPP2R3C	0.279782	1	1.3677	1	7.13618	-0.654988
5929	USP42	0.279804	1	1.36756	1	7.13618	-0.652543
3075	NEK4	0.279977	1	1.36649	1	7.13618	-0.832414
15155	RHPN2	0.280138	1	1.3655	1	7.13618	1.21075
10421	PPM1H	0.280213	1	1.36503	1	7.13618	0.707785
6821	HSD17B10	0.280913	1	1.36071	1	7.13618	0.934003
12170	LRRK1	0.281196	1	1.35897	1	7.13618	0.974381
13709	CCDC47	0.281221	1	1.35882	1	7.13618	-0.400671
15034	ABHD8	0.281444	1	1.35745	1	7.13618	-2.27952
4445	CCDC125	0.281576	1	1.35664	1	7.13618	-1.01582
7108	AC244090.1	0.281847	1	1.35497	1	7.13618	-0.773467
15567	EMC10	0.281961	1	1.35428	1	7.13618	-0.525324
7617	MYC	0.282256	1	1.35247	1	7.13618	4.26512
15001	AKAP8L	0.282527	1	1.35081	1	7.13618	0.764082
12384	LINC02185	0.282552	1	1.35066	1	7.13618	1.4427e+08
11532	GON7	0.282774	1	1.34931	1	7.13618	-0.661122
13457	KRT19	0.283075	1	1.34747	1	7.13618	0.797061
6656	CLCN4	0.283096	1	1.34734	1	7.13618	-2.6001
2780	SEC13	0.28319	1	1.34677	1	7.13618	0.824652
6508	UBN2	0.2833	1	1.3461	1	7.13618	0.725651
13801	LLGL2	0.283541	1	1.34464	1	7.13618	-0.609675
1253	MROH9	0.283679	1	1.3438	1	7.13618	-1.65292
13088	KIAA0753	0.283783	1	1.34317	1	7.13618	1.1592
8196	FPGS	0.284119	1	1.34113	1	7.13618	-1.61555
12079	BTBD1	0.284604	1	1.3382	1	7.13618	-0.529389
9411	KIAA1217	0.285035	1	1.3356	1	7.13618	0.889502
14402	RBM39	0.285036	1	1.33559	1	7.13618	-0.299002
3812	NSUN7	0.285262	1	1.33423	1	7.13618	1.88584
3763	NCAPG	0.285353	1	1.33368	1	7.13618	1.58497
10433	TBC1D30	0.2854	1	1.3334	1	7.13618	-2.04028
10511	POC1B-AS1	0.285415	1	1.33331	1	7.13618	1.66247
1882	RHOQ	0.28544	1	1.33316	1	7.13618	1.95806
2295	ARHGAP15	0.285845	1	1.33072	1	7.13618	1.44269e+08
11562	VRK1	0.285871	1	1.33057	1	7.13618	-0.515778
6168	LAT2	0.285961	1	1.33003	1	7.13618	1.44269e+08
12358	ATF7IP2	0.286163	1	1.32881	1	7.13618	0.764147
9265	HYLS1	0.286259	1	1.32824	1	7.13618	-0.535077
15874	DERL3	0.286472	1	1.32697	1	7.13618	0.951888
8471	SMPD1	0.286485	1	1.32689	1	7.13618	1.4427e+08
4439	SLC30A5	0.286777	1	1.32514	1	7.13618	1.378
12524	MAZ	0.286822	1	1.32487	1	7.13618	-0.384253
8101	SLC31A2	0.287037	1	1.32359	1	7.13618	-0.64119
10890	UFM1	0.287553	1	1.32052	1	7.13618	-0.419542
6183	RHBDD2	0.287982	1	1.31796	1	7.13618	-0.578288
12066	EFL1	0.287997	1	1.31788	1	7.13618	1.23967
5113	AL031777.3	0.288187	1	1.31675	1	7.13618	-2.86247
5827	IGF2R	0.288447	1	1.31521	1	7.13618	-0.96405
2953	CCDC12	0.288712	1	1.31364	1	7.13618	-0.549779
599	SHISAL2A	0.288724	1	1.31357	1	7.13618	-2.68603
11557	ATG2B	0.288893	1	1.31257	1	7.13618	-1.37342
16269	SETD4	0.288912	1	1.31246	1	7.13618	-0.883818
12850	RFWD3	0.289013	1	1.31186	1	7.13618	-0.674652
6700	RPS6KA3	0.289045	1	1.31167	1	7.13618	-0.476398
8149	MORN5	0.289206	1	1.31072	1	7.13618	1.47539
9738	GOT1	0.289282	1	1.31027	1	7.13618	0.54024
16173	SBF1	0.289373	1	1.30973	1	7.13618	-0.818022
11750	ZNF106	0.289514	1	1.3089	1	7.13618	0.279919
5245	HSPA1B	0.289634	1	1.3082	1	7.13618	-0.400169
5023	DSP	0.289666	1	1.30801	1	7.13618	-0.2162
14459	YWHAB	0.290022	1	1.30592	1	7.13618	-0.390425
3002	AC121247.1	0.290097	1	1.30547	1	7.13618	-2.67961
13454	KRTAP3-1	0.290123	1	1.30532	1	7.13618	1.4427e+08
4442	CENPH	0.290172	1	1.30503	1	7.13618	-0.57702
14901	TMEM205	0.290359	1	1.30394	1	7.13618	0.481581
1977	ANTXR1	0.290361	1	1.30392	1	7.13618	-2.63281
10275	SLC4A8	0.290473	1	1.30327	1	7.13618	-0.597305
2630	WDFY1	0.290731	1	1.30176	1	7.13618	-1.08573
3779	SMIM20	0.291088	1	1.29967	1	7.13618	-0.53999
14715	AES	0.291091	1	1.29965	1	7.13618	0.268901
12018	SNUPN	0.291377	1	1.29798	1	7.13618	-0.652233
902	TSPAN2	0.291384	1	1.29794	1	7.13618	-0.585429
3315	MCM2	0.291824	1	1.29537	1	7.13618	1.4427e+08
2115	NCAPH	0.291963	1	1.29456	1	7.13618	-0.61785
12538	DOC2A	0.292064	1	1.29398	1	7.13618	1.06606
16075	TOB2	0.292088	1	1.29384	1	7.13618	0.730808
2367	PHOSPHO2	0.292109	1	1.29371	1	7.13618	-1.1783
2645	FBXO36	0.292115	1	1.29368	1	7.13618	0.487799
15267	C19orf33	0.292171	1	1.29335	1	7.13618	-0.664804
8135	B3GNT10	0.292229	1	1.29302	1	7.13618	-4.12004
1087	ADAR	0.29226	1	1.29284	1	7.13618	-0.468136
2402	HNRNPA3	0.292579	1	1.29099	1	7.13618	-0.224304
3374	MSL2	0.292597	1	1.29088	1	7.13618	-0.876478
3845	KIT	0.292757	1	1.28995	1	7.13618	-2.36648
5562	MAP3K7	0.293219	1	1.28728	1	7.13618	-0.999254
5655	FAM184A	0.293333	1	1.28662	1	7.13618	2.79733
4488	POC5	0.293398	1	1.28624	1	7.13618	-0.588318
16163	TRABD	0.293504	1	1.28563	1	7.13618	0.971831
2340	ITGB6	0.29352	1	1.28554	1	7.13618	-2.47693
12423	AC099518.5	0.293929	1	1.28318	1	7.13618	1.4427e+08
9499	AGAP6	0.293956	1	1.28303	1	7.13618	-2.62845
1847	ARHGEF33	0.294039	1	1.28254	1	7.13618	-3.39728
1295	TOR1AIP1	0.294461	1	1.28012	1	7.13618	-1.07658
10521	NUDT4	0.294724	1	1.27861	1	7.13618	0.88579
9801	PDCD11	0.295099	1	1.27646	1	7.13618	-0.690643
870	WDR77	0.295432	1	1.27455	1	7.13618	-0.550818
8809	TRMT112	0.295573	1	1.27375	1	7.13618	0.390703
5052	RANBP9	0.295713	1	1.27295	1	7.13618	0.261963
5357	ZFAND3	0.295764	1	1.27266	1	7.13618	-0.842318
65	TNFRSF14-AS1	0.295782	1	1.27256	1	7.13618	1.74632
904	VANGL1	0.296002	1	1.2713	1	7.13618	-0.57749
15534	RPS11	0.296065	1	1.27094	1	7.13618	-0.192983
11260	DNAAF2	0.296259	1	1.26983	1	7.13618	-0.585174
9895	CTBP2	0.296356	1	1.26928	1	7.13618	-0.398299
12230	JPT2	0.296519	1	1.26836	1	7.13618	-0.438343
3012	GMPPB	0.296644	1	1.26764	1	7.13618	-0.648294
5928	EIF2AK1	0.296716	1	1.26723	1	7.13618	0.437933
12189	MRPL28	0.296982	1	1.26572	1	7.13618	-0.573585
5877	SUN1	0.297071	1	1.26522	1	7.13618	-0.545843
10352	RPS26	0.297085	1	1.26514	1	7.13618	-0.450884
7318	PLAT	0.29715	1	1.26477	1	7.13618	-4.16935
7096	NAA10	0.297392	1	1.2634	1	7.13618	0.535078
9025	CLNS1A	0.297409	1	1.26331	1	7.13618	-0.47889
11874	SLTM	0.297465	1	1.26299	1	7.13618	0.294623
7944	PCSK5	0.297631	1	1.26205	1	7.13618	1.09188
14768	RPL36	0.29808	1	1.25951	1	7.13618	-0.339374
6404	FOXP2	0.298328	1	1.25811	1	7.13618	1.3231
11563	LINC01550	0.298544	1	1.25689	1	7.13618	-2.28412
2996	QARS	0.298613	1	1.25651	1	7.13618	0.464033
3035	ZMYND10	0.298879	1	1.25501	1	7.13618	-0.593615
7764	ERMP1	0.298883	1	1.25499	1	7.13618	-0.900273
11275	MAP4K5	0.2991	1	1.25377	1	7.13618	-0.987283
12033	PEAK1	0.299178	1	1.25333	1	7.13618	-0.726098
849	GSTM3	0.299344	1	1.2524	1	7.13618	-1.08223
1377	AC099676.1	0.299422	1	1.25196	1	7.13618	1.4427e+08
1071	CRTC2	0.299425	1	1.25195	1	7.13618	-2.80665
11801	C15orf48	0.299444	1	1.25184	1	7.13618	0.781236
15835	MED15	0.300261	1	1.24727	1	7.13618	-0.549134
8931	NDUFS8	0.300461	1	1.24616	1	7.13618	0.36171
6065	MPLKIP	0.300909	1	1.24366	1	7.13618	0.614496
16160	CRELD2	0.301021	1	1.24303	1	7.13618	1.35035
9644	WAPL	0.301181	1	1.24215	1	7.13618	0.521079
13694	MED13	0.301187	1	1.24211	1	7.13618	-0.721211
9852	CASC2	0.301491	1	1.24042	1	7.13618	1.27773
13955	COLEC12	0.301513	1	1.2403	1	7.13618	1.44269e+08
16308	TFF3	0.301606	1	1.23978	1	7.13618	-1.07461
13355	ZNF830	0.301822	1	1.23859	1	7.13618	0.643145
2718	2002-09-01	0.302466	1	1.23503	1	7.13618	-0.24013
3802	UGDH	0.30254	1	1.23462	1	7.13618	-0.615574
12911	ATP2C2	0.302594	1	1.23432	1	7.13618	0.438745
9093	MTMR2	0.302712	1	1.23367	1	7.13618	-0.612793
4626	ZNF474	0.302721	1	1.23362	1	7.13618	0.576671
3432	SERP1	0.302785	1	1.23327	1	7.13618	0.249643
8410	CRACR2B	0.302797	1	1.2332	1	7.13618	0.620912
4448	RAD17	0.302809	1	1.23313	1	7.13618	0.717344
13393	SYNRG	0.303188	1	1.23105	1	7.13618	0.473635
2167	MRPS9	0.303257	1	1.23067	1	7.13618	0.823052
8814	SF1	0.303549	1	1.22906	1	7.13618	0.436309
2827	EFHB	0.303564	1	1.22898	1	7.13618	1.11986
2870	LRRFIP2	0.303571	1	1.22894	1	7.13618	0.778324
10003	ATN1	0.303692	1	1.22828	1	7.13618	-0.513751
1350	ZBTB41	0.303724	1	1.2281	1	7.13618	0.720269
13625	LUC7L3	0.304179	1	1.22561	1	7.13618	0.407156
328	IFI6	0.304277	1	1.22507	1	7.13618	0.800566
7797	MTAP	0.304332	1	1.22477	1	7.13618	1.11066
10913	FAM216B	0.304535	1	1.22366	1	7.13618	0.88786
10555	SCYL2	0.304713	1	1.22269	1	7.13618	-0.770974
5046	PHACTR1	0.304791	1	1.22226	1	7.13618	-3.8142
14075	ZNF24	0.305211	1	1.21997	1	7.13618	0.334536
11055	EFNB2	0.305548	1	1.21814	1	7.13618	1.79229
12812	COG4	0.305798	1	1.21678	1	7.13618	-0.787885
4421	RNF180	0.306065	1	1.21533	1	7.13618	-2.6538
6819	SMC1A	0.30627	1	1.21422	1	7.13618	-0.417149
4196	SH3RF1	0.306353	1	1.21377	1	7.13618	0.591543
8303	WDR5	0.306661	1	1.2121	1	7.13618	-0.875849
13383	MYO19	0.306699	1	1.2119	1	7.13618	1.57599
8257	C9orf78	0.306741	1	1.21167	1	7.13618	-0.385947
2082	RMND5A	0.306832	1	1.21117	1	7.13618	0.784867
8556	HPS5	0.306996	1	1.21029	1	7.13618	-0.777027
15320	PLD3	0.307052	1	1.20998	1	7.13618	-0.682089
7432	ZC2HC1A	0.307149	1	1.20946	1	7.13618	0.797478
14888	TMED1	0.30727	1	1.20881	1	7.13618	0.719424
1770	PREB	0.307275	1	1.20878	1	7.13618	-2.35054
14045	KCTD1	0.307308	1	1.2086	1	7.13618	-0.695614
4328	BRIX1	0.307456	1	1.2078	1	7.13618	-0.601166
13215	RASD1	0.307572	1	1.20718	1	7.13618	-0.868096
8922	CDK2AP2	0.307599	1	1.20703	1	7.13618	-0.637205
14261	RASSF2	0.307652	1	1.20675	1	7.13618	0.768875
1103	SLC50A1	0.307763	1	1.20615	1	7.13618	-0.417691
11280	PYGL	0.307789	1	1.20601	1	7.13618	-0.652272
1122	YY1AP1	0.308156	1	1.20404	1	7.13618	-0.622262
8832	FAU	0.30851	1	1.20214	1	7.13618	-0.22808
7259	EXTL3	0.308598	1	1.20167	1	7.13618	-2.77651
14216	TBC1D20	0.30863	1	1.2015	1	7.13618	-1.11804
3066	PHF7	0.308795	1	1.20061	1	7.13618	-0.657601
5944	COL28A1	0.308931	1	1.19988	1	7.13618	5.67481
2095	MRPS5	0.309079	1	1.19909	1	7.13618	-0.545579
8141	RAB14	0.309117	1	1.19889	1	7.13618	-0.324304
10235	TUBA1C	0.309189	1	1.1985	1	7.13618	0.850824
4959	SQSTM1	0.309359	1	1.1976	1	7.13618	0.335645
14345	HM13	0.309798	1	1.19526	1	7.13618	0.577193
6689	SCML1	0.309936	1	1.19452	1	7.13618	1.64661
1760	DRC1	0.309939	1	1.19451	1	7.13618	-0.789183
13842	SRSF2	0.309998	1	1.19419	1	7.13618	-0.213147
7378	ARMC1	0.310189	1	1.19318	1	7.13618	-0.931073
4261	TRIP13	0.31036	1	1.19226	1	7.13618	1.16276
1615	LGALS8-AS1	0.310415	1	1.19197	1	7.13618	1.44269e+08
1673	RPS7	0.310438	1	1.19185	1	7.13618	-0.16942
2776	FANCD2	0.310477	1	1.19164	1	7.13618	1.63417
16549	SMIM10L2B-AS1	0.310548	1	1.19127	1	7.13618	-2.5221
7861	TLN1	0.310593	1	1.19103	1	7.13618	0.89596
574	CMPK1	0.311118	1	1.18824	1	7.13618	-0.45026
4635	CEP120	0.31127	1	1.18744	1	7.13618	-0.437231
10265	METTL7A	0.311609	1	1.18565	1	7.13618	1.07156
2503	NDUFB3	0.311673	1	1.18531	1	7.13618	-0.52448
1149	ISG20L2	0.31169	1	1.18522	1	7.13618	-0.589036
4462	PTCD2	0.312035	1	1.1834	1	7.13618	-2.97301
1055	S100A4	0.312069	1	1.18322	1	7.13618	0.832871
5443	ANKRD66	0.312083	1	1.18315	1	7.13618	-0.941711
3917	FAM47E	0.312277	1	1.18213	1	7.13618	-0.770573
7077	HMGB3	0.312317	1	1.18192	1	7.13618	0.527781
14617	SAMD10	0.312325	1	1.18187	1	7.13618	3.07842
1389	ADIPOR1	0.31251	1	1.1809	1	7.13618	-0.432206
9529	JMJD1C	0.312576	1	1.18055	1	7.13618	0.385402
12442	LYRM1	0.312591	1	1.18047	1	7.13618	-0.549756
7472	OTUD6B-AS1	0.312674	1	1.18004	1	7.13618	-0.510197
6788	TIMM17B	0.3128	1	1.17937	1	7.13618	-0.538254
3348	ATP2C1	0.312911	1	1.17879	1	7.13618	-0.682096
6792	OTUD5	0.312947	1	1.1786	1	7.13618	-0.940245
3386	NME9	0.312972	1	1.17847	1	7.13618	1.20918
1899	NRXN1	0.313077	1	1.17792	1	7.13618	-2.55678
13127	AC016876.1	0.313079	1	1.17791	1	7.13618	-2.83945
3800	RPL9	0.31351	1	1.17565	1	7.13618	-0.239807
1190	NIT1	0.313588	1	1.17525	1	7.13618	-0.581281
5051	NOL7	0.313589	1	1.17524	1	7.13618	0.685806
6499	CREB3L2	0.313623	1	1.17506	1	7.13618	1.41569
253	ZNF436	0.313667	1	1.17483	1	7.13618	-3.95746
5068	NUP153	0.313739	1	1.17446	1	7.13618	-0.563113
7000	SLC25A5	0.313814	1	1.17406	1	7.13618	-0.242202
10412	LRIG3	0.314288	1	1.17159	1	7.13618	0.744887
1499	RAB3GAP2	0.314667	1	1.16962	1	7.13618	0.75381
3612	PPP1R2	0.314668	1	1.16961	1	7.13618	-0.52046
4124	GAB1	0.314698	1	1.16945	1	7.13618	1.73799
8557	GTF2H1	0.314716	1	1.16936	1	7.13618	-0.7727
4990	WRNIP1	0.314938	1	1.16821	1	7.13618	1.18437
5907	SDK1	0.315012	1	1.16782	1	7.13618	1.10936
7218	SORBS3	0.315255	1	1.16656	1	7.13618	1.4302
9427	MPP7	0.315328	1	1.16618	1	7.13618	-0.829093
377	IQCC	0.315581	1	1.16487	1	7.13618	-0.910579
12380	SNX29	0.315838	1	1.16354	1	7.13618	-0.929363
9158	PIH1D2	0.315838	1	1.16354	1	7.13618	0.492982
14707	ZNF555	0.315995	1	1.16272	1	7.13618	-2.50603
10432	GNS	0.316202	1	1.16165	1	7.13618	0.568723
12791	SNTB2	0.316339	1	1.16095	1	7.13618	-1.00978
3233	USF3	0.316373	1	1.16077	1	7.13618	-1.04528
9412	ARHGAP21	0.316676	1	1.15921	1	7.13618	-0.581117
1944	WDPCP	0.316789	1	1.15862	1	7.13618	-0.628052
13370	GAS2L2	0.31741	1	1.15543	1	7.13618	-0.751388
9332	ANKRD16	0.317417	1	1.15539	1	7.13618	2.36548
6729	RPGR	0.317794	1	1.15346	1	7.13618	0.476078
12676	MT1X	0.317945	1	1.15268	1	7.13618	1.42653
439	SNIP1	0.317996	1	1.15243	1	7.13618	-0.772933
11778	MFAP1	0.318296	1	1.15089	1	7.13618	-0.594304
14628	SHC2	0.318384	1	1.15044	1	7.13618	1.4427e+08
129	CLSTN1	0.31866	1	1.14903	1	7.13618	0.64583
5141	HIST1H2AH	0.31887	1	1.14796	1	7.13618	4.57265
14604	MHENCR	0.318943	1	1.14758	1	7.13618	2.71486
12214	MSLN	0.319002	1	1.14728	1	7.13618	-0.534377
7124	FUNDC2	0.319143	1	1.14656	1	7.13618	-0.585753
3495	LRRC34	0.31918	1	1.14637	1	7.13618	-0.902305
16253	GART	0.31927	1	1.14592	1	7.13618	-0.695811
4851	LARP1	0.319448	1	1.14501	1	7.13618	-0.417653
3360	CDV3	0.319698	1	1.14374	1	7.13618	-0.506716
1352	DENND1B	0.319742	1	1.14352	1	7.13618	0.750262
3214	ABHD10	0.319751	1	1.14347	1	7.13618	-0.709318
10663	LINC02463	0.319788	1	1.14328	1	7.13618	3.17745
9105	YAP1	0.319804	1	1.1432	1	7.13618	0.62045
7840	SIGMAR1	0.319887	1	1.14278	1	7.13618	-2.05401
14886	QTRT1	0.320052	1	1.14194	1	7.13618	-1.14797
10487	CSRP2	0.320145	1	1.14147	1	7.13618	-0.962228
7341	RB1CC1	0.320229	1	1.14104	1	7.13618	-0.439954
3545	KLHL6	0.320327	1	1.14054	1	7.13618	1.25154
4968	MGAT1	0.320539	1	1.13947	1	7.13618	-0.814117
9633	TMEM254	0.320556	1	1.13939	1	7.13618	1.02723
11442	NPC2	0.320626	1	1.13903	1	7.13618	0.59331
10424	RXYLT1	0.320805	1	1.13813	1	7.13618	-0.527306
8591	ARL14EP	0.320983	1	1.13723	1	7.13618	-0.811252
3176	RIOX2	0.321053	1	1.13688	1	7.13618	0.595935
15355	CEACAM6	0.321195	1	1.13616	1	7.13618	0.791482
8763	UBXN1	0.321351	1	1.13537	1	7.13618	-0.419985
13974	DLGAP1-AS2	0.32154	1	1.13442	1	7.13618	2.79421
10593	MTERF2	0.321778	1	1.13322	1	7.13618	-2.30563
8493	RPL27A	0.321803	1	1.13309	1	7.13618	-0.277268
12115	ARPIN	0.321928	1	1.13247	1	7.13618	1.21957
2559	IKZF2	0.321969	1	1.13226	1	7.13618	-0.741644
2429	CERKL	0.321995	1	1.13213	1	7.13618	0.733712
15727	ZNF586	0.322074	1	1.13173	1	7.13618	-2.27007
11519	PPP4R3A	0.322194	1	1.13113	1	7.13618	0.553348
8813	RASGRP2	0.322605	1	1.12906	1	7.13618	1.44269e+08
2809	MRPS25	0.322963	1	1.12727	1	7.13618	-0.426012
9836	PLEKHS1	0.322981	1	1.12718	1	7.13618	-0.57377
3292	MYLK	0.32312	1	1.12649	1	7.13618	2.03091
10449	NUP107	0.32322	1	1.12599	1	7.13618	0.764861
8309	C9orf116	0.323366	1	1.12526	1	7.13618	-0.323225
13348	MYO1D	0.323369	1	1.12524	1	7.13618	0.664578
14692	PLEKHJ1	0.323408	1	1.12505	1	7.13618	-0.588626
4964	MAPK9	0.323458	1	1.1248	1	7.13618	-0.772719
310	SFN	0.323559	1	1.1243	1	7.13618	1.11788
5555	UBE2J1	0.323634	1	1.12392	1	7.13618	-0.865753
1212	C1orf226	0.323677	1	1.12371	1	7.13618	-2.7497
9637	DYDC1	0.323881	1	1.12269	1	7.13618	-0.668515
13330	OMG	0.324002	1	1.12208	1	7.13618	1.92511
4683	SKP1	0.324077	1	1.12171	1	7.13618	-0.143162
6154	BCL7B	0.32411	1	1.12155	1	7.13618	0.70418
7496	PLEKHF2	0.324244	1	1.12088	1	7.13618	-0.627096
6081	POLD2	0.324422	1	1.11999	1	7.13618	-0.327497
1187	NECTIN4	0.324538	1	1.11942	1	7.13618	0.768449
7691	GRINA	0.324561	1	1.1193	1	7.13618	0.452221
2251	ERCC3	0.324768	1	1.11828	1	7.13618	1.82266
1929	PEX13	0.324785	1	1.11819	1	7.13618	-0.529452
10921	TSC22D1	0.32524	1	1.11594	1	7.13618	0.528254
10338	CD63	0.325414	1	1.11507	1	7.13618	0.449787
3989	SMARCAD1	0.325677	1	1.11377	1	7.13618	0.685315
4973	AC008443.5	0.325726	1	1.11353	1	7.13618	1.56853
1177	COPA	0.32584	1	1.11297	1	7.13618	0.639021
7709	CPSF1	0.325928	1	1.11254	1	7.13618	0.745999
12961	SPATA33	0.325998	1	1.11219	1	7.13618	-0.305722
7058	HTATSF1	0.326085	1	1.11176	1	7.13618	0.530882
9731	ZFYVE27	0.326103	1	1.11167	1	7.13618	-1.98927
10130	MED21	0.326291	1	1.11075	1	7.13618	-0.51975
6258	PON2	0.326332	1	1.11054	1	7.13618	-0.621086
12318	CREBBP	0.326368	1	1.11037	1	7.13618	0.72717
6479	LRGUK	0.326713	1	1.10867	1	7.13618	2.44933
14627	MIER2	0.326933	1	1.10759	1	7.13618	-1.84907
[truncated: 15,377 more rows]

## Sheet: smokers.Basal
	name	pval	adj_pval	f_statistic	df1	df2	lfc
13606	RBL2	0.000253927	0.968621	36.5732	1	8.38779	-0.797729
3524	LRRC58	0.000451567	0.968621	30.9287	1	8.38779	-0.826788
1290	OLFML2B	0.000678798	0.968621	27.3776	1	8.38779	-1.73628
624	RAB3B	0.000768154	0.968621	26.3671	1	8.38779	-1.18258
10177	ZNF33A	0.00094269	0.968621	24.7585	1	8.38779	-0.622567
2467	ARL5A	0.001007	0.968621	24.2567	1	8.38779	-0.783141
17023	PEX26	0.00106219	0.968621	23.8567	1	8.38779	1.05275
14408	CCL4	0.00110758	0.968621	23.5466	1	8.38779	4.47911
1680	CCSAP	0.00135525	0.968621	22.0941	1	8.38779	-1.2186
10593	CCDC186	0.00149372	0.968621	21.4187	1	8.38779	-0.499432
868	SLC25A24	0.00150291	0.968621	21.3766	1	8.38779	-0.603068
4178	POLR2B	0.00163083	0.968621	20.8224	1	8.38779	-0.520598
563	PLK3	0.00172899	0.968621	20.4326	1	8.38779	1.33991
14714	VEZF1	0.00176445	0.968621	20.2984	1	8.38779	-0.503719
5792	GLO1	0.00178639	0.968621	20.2171	1	8.38779	-0.516108
4321	ADH7	0.00183198	0.968621	20.052	1	8.38779	-0.488726
8714	CTNNAL1	0.00188265	0.968621	19.8743	1	8.38779	-0.802835
18006	COL5A1	0.00196635	0.968621	19.5935	1	8.38779	3.71369
6223	PPIL4	0.0019724	0.968621	19.5738	1	8.38779	-0.498036
6383	WIPI2	0.00212094	0.968621	19.1119	1	8.38779	-0.948783
5652	TNF	0.00215173	0.968621	19.0212	1	8.38779	1.4427e+08
9837	DDX10	0.00223787	0.968621	18.7757	1	8.38779	-0.709911
15149	CHST9	0.00229052	0.968621	18.6313	1	8.38779	-0.526082
10570	SMNDC1	0.00252865	0.968621	18.0264	1	8.38779	-0.56472
5444	SLC35B3	0.00266924	0.968621	17.7015	1	8.38779	1.19726
496	COL9A2	0.00280484	0.968621	17.4077	1	8.38779	-1.11462
11238	HELB	0.00286592	0.968621	17.281	1	8.38779	1.44294
10945	KIAA1551	0.00291233	0.968621	17.187	1	8.38779	-0.597838
11284	OSBPL8	0.0030315	0.968621	16.9539	1	8.38779	-0.531029
8430	TOPORS	0.00318448	0.968621	16.6708	1	8.38779	-0.585426
12643	TMEM87A	0.00320631	0.968621	16.6318	1	8.38779	-0.678796
2824	SERPINE2	0.00323598	0.968621	16.5793	1	8.38779	2.12643
14125	SOX15	0.00334468	0.968621	16.392	1	8.38779	0.708996
3345	ARF4-AS1	0.00340125	0.968621	16.2974	1	8.38779	1.4427e+08
11999	DHRS4	0.00345903	0.968621	16.2029	1	8.38779	-0.746515
1866	ITSN2	0.00350123	0.968621	16.135	1	8.38779	-0.745226
7597	ENOX2	0.00355152	0.968621	16.0555	1	8.38779	-1.19485
3239	AMT	0.00360534	0.968621	15.9719	1	8.38779	2.79322
15468	ID1	0.00361613	0.968621	15.9554	1	8.38779	0.67595
11823	PIBF1	0.00370284	0.968621	15.8244	1	8.38779	-0.460018
9693	POLD3	0.00379982	0.968621	15.6824	1	8.38779	-0.68209
10625	ATE1	0.00384455	0.968621	15.6184	1	8.38779	-0.564854
613	DMRTA2	0.00395213	0.968621	15.4682	1	8.38779	-0.730541
5503	MRS2	0.0039556	0.968621	15.4634	1	8.38779	-0.723866
12159	WDHD1	0.0040881	0.968621	15.2854	1	8.38779	-1.60114
1596	KCTD3	0.00413655	0.968621	15.2221	1	8.38779	-0.718544
8873	PKN3	0.00415965	0.968621	15.1923	1	8.38779	1.4427e+08
6214	ADGB	0.00422893	0.968621	15.104	1	8.38779	1.4427e+08
15589	WFDC5	0.00425933	0.968621	15.0658	1	8.38779	1.4427e+08
3603	H1FX-AS1	0.00428454	0.968621	15.0344	1	8.38779	3.19175
11711	SMAD9	0.00429046	0.968621	15.027	1	8.38779	-1.30552
12829	DPP8	0.00429267	0.968621	15.0243	1	8.38779	-0.568791
5801	NFYA	0.00454081	0.968621	14.7275	1	8.38779	-1.4068
11858	DNAJC3	0.00466084	0.968621	14.5912	1	8.38779	-0.466156
2861	GIGYF2	0.00466499	0.968621	14.5865	1	8.38779	-0.570361
11866	STK24	0.00479347	0.968621	14.4454	1	8.38779	-0.453667
16340	GPATCH1	0.00482861	0.968621	14.4077	1	8.38779	-0.956313
11555	VPS37B	0.00484198	0.968621	14.3934	1	8.38779	0.929677
2257	SNRNP200	0.00490441	0.968621	14.3273	1	8.38779	-0.521575
11934	CCNB1IP1	0.00491482	0.968621	14.3164	1	8.38779	-0.5088
13958	GAS8	0.00491612	0.968621	14.3151	1	8.38779	1.17182
4012	EVC2	0.00494981	0.968621	14.28	1	8.38779	-1.09633
6652	CLDN4	0.00502213	0.968621	14.2056	1	8.38779	0.602941
14544	AARSD1	0.00507615	0.968621	14.1509	1	8.38779	-0.957003
14437	PIP4K2B	0.00517909	0.968621	14.0487	1	8.38779	-0.806042
3004	PPARG	0.00517948	0.968621	14.0483	1	8.38779	1.34319
8686	NR4A3	0.00521084	0.968621	14.0177	1	8.38779	2.1456
8222	TRIB1	0.00521257	0.968621	14.016	1	8.38779	2.29555
6028	ASCC3	0.00525138	0.968621	13.9784	1	8.38779	-0.602277
7207	OFD1	0.00541417	0.968621	13.8244	1	8.38779	-0.525525
14402	CCL5	0.0054211	0.968621	13.818	1	8.38779	6.76878
11881	FGF14	0.00542267	0.968621	13.8165	1	8.38779	3.33377
213	PADI3	0.00543815	0.968621	13.8022	1	8.38779	3.18478
878	TAF13	0.00548936	0.968621	13.7552	1	8.38779	-0.868225
12659	ADAL	0.00551799	0.968621	13.7292	1	8.38779	-0.794772
17409	ALG12	0.00566928	0.968621	13.5944	1	8.38779	-0.829872
1412	LAMC2	0.00568983	0.968621	13.5764	1	8.38779	1.79931
5092	FAM13B	0.00584862	0.968621	13.4402	1	8.38779	-0.55315
7945	PENK	0.00596184	0.968621	13.3459	1	8.38779	1.4427e+08
16414	ZFP82	0.00601543	0.968621	13.302	1	8.38779	-1.21777
13692	NAE1	0.00606212	0.968621	13.2642	1	8.38779	-0.419369
8552	SMC5	0.00606815	0.968621	13.2593	1	8.38779	-0.602491
13454	SGF29	0.0060685	0.968621	13.259	1	8.38779	0.843073
9971	FEZ1	0.00612834	0.968621	13.2111	1	8.38779	-1.58089
15390	PLCB4	0.00617984	0.968621	13.1704	1	8.38779	-0.737843
3643	STAG1	0.00629734	0.968621	13.079	1	8.38779	-0.485735
11003	ZNF641	0.00646662	0.968621	12.9509	1	8.38779	-0.756424
6912	IMMP2L	0.00651759	0.968621	12.9132	1	8.38779	0.616831
13979	INPP5K	0.00653961	0.968621	12.897	1	8.38779	1.33627
4105	RFC1	0.00658153	0.968621	12.8663	1	8.38779	-0.454045
16532	CYP2B6	0.00661021	0.968621	12.8455	1	8.38779	1.4427e+08
1408	RGS16	0.00661725	0.968621	12.8404	1	8.38779	1.05927
17388	BX537318.1	0.00671115	0.968621	12.7731	1	8.38779	-1.66416
824	DNTTIP2	0.00709189	0.968621	12.5118	1	8.38779	-0.556833
1130	INTS3	0.0071216	0.968621	12.4921	1	8.38779	-0.646662
13412	NPIPB5	0.00716205	0.968621	12.4655	1	8.38779	-0.963303
11737	RGCC	0.00725741	0.968621	12.4035	1	8.38779	1.90533
3835	KLHL24	0.00726072	0.968621	12.4014	1	8.38779	-0.451576
4598	EXOC3	0.00726152	0.968621	12.4009	1	8.38779	-0.810105
7295	RP2	0.00735415	0.968621	12.3417	1	8.38779	-1.41439
7523	MORC4	0.00747316	0.968621	12.267	1	8.38779	-0.851929
13313	SOCS1	0.00751567	0.968621	12.2407	1	8.38779	1.50227
3028	RBSN	0.00755443	0.968621	12.2168	1	8.38779	-0.712817
4754	AC026704.1	0.00758352	0.968621	12.199	1	8.38779	3.70267
16685	AC010331.1	0.00766827	0.968621	12.1477	1	8.38779	1.4427e+08
11544	ZCCHC8	0.00778828	0.968621	12.0761	1	8.38779	-0.553898
1601	RRP15	0.00781145	0.968621	12.0625	1	8.38779	-0.560198
10877	RECQL	0.00788203	0.968621	12.0212	1	8.38779	-0.6969
11813	SUGT1	0.00792817	0.968621	11.9944	1	8.38779	-0.347363
3355	PXK	0.00795769	0.968621	11.9774	1	8.38779	-0.886495
2274	ANKRD36	0.00796222	0.968621	11.9748	1	8.38779	-0.956106
6839	SLC12A9-AS1	0.00806286	0.968621	11.9175	1	8.38779	2.09884
5379	LINC00847	0.00812934	0.968621	11.8801	1	8.38779	-1.05714
6206	STX11	0.00819878	0.968621	11.8414	1	8.38779	1.4427e+08
465	C1orf109	0.00821178	0.968621	11.8342	1	8.38779	-0.707057
5313	SIMC1	0.00828933	0.968621	11.7916	1	8.38779	-1.04559
12935	FBXO22	0.00829579	0.968621	11.7881	1	8.38779	-0.799033
18492	NLGN4X	0.00845243	0.968621	11.7036	1	8.38779	1.4427e+08
5409	LINC01011	0.00845709	0.968621	11.7011	1	8.38779	3.2513
4959	WDR36	0.00846987	0.968621	11.6943	1	8.38779	-0.509748
12196	PCNX4	0.00850723	0.968621	11.6745	1	8.38779	0.560244
11022	AC011603.2	0.00852528	0.968621	11.665	1	8.38779	3.27456
16639	OPA3	0.00854123	0.968621	11.6566	1	8.38779	1.227
18189	PLK1	0.0086189	0.968621	11.6159	1	8.38779	-5.73083
6671	POM121C	0.008702	0.968621	11.5729	1	8.38779	-0.668833
8773	CDK5RAP2	0.00873811	0.968621	11.5544	1	8.38779	-0.637182
14354	AC138207.7	0.00890615	0.968621	11.4695	1	8.38779	-2.96522
8477	CCDC107	0.00893689	0.968621	11.4542	1	8.38779	0.968399
12731	TMOD3	0.00898581	0.968621	11.4299	1	8.38779	-0.445582
6275	DYNLT1	0.00901271	0.968621	11.4167	1	8.38779	0.559981
9305	HSD17B12	0.00909829	0.968621	11.3748	1	8.38779	-0.428771
8951	SLC2A6	0.00911062	0.968621	11.3688	1	8.38779	-2.34382
1528	NUCKS1	0.00914568	0.968621	11.3518	1	8.38779	-0.280844
5246	FAXDC2	0.00921201	0.968621	11.3199	1	8.38779	-0.683919
398	MARCKSL1	0.00923165	0.968621	11.3105	1	8.38779	1.47859
706	LEPR	0.00925081	0.968621	11.3013	1	8.38779	-0.74856
14156	MYH10	0.00926973	0.968621	11.2923	1	8.38779	-0.982146
7630	FGF13	0.00944505	0.968621	11.21	1	8.38779	2.75967
14454	PGAP3	0.00948497	0.968621	11.1915	1	8.38779	-1.13085
15083	RALBP1	0.00950328	0.968621	11.1831	1	8.38779	-0.408695
12399	TMEM251	0.00950863	0.968621	11.1806	1	8.38779	0.758936
5399	GMDS	0.00954598	0.968621	11.1634	1	8.38779	1.04726
11898	IRS2	0.00977154	0.968621	11.0616	1	8.38779	0.730951
12369	TTC8	0.00980607	0.968621	11.0463	1	8.38779	-1.06629
9026	NSMF	0.00982932	0.968621	11.036	1	8.38779	-1.0942
4758	SLC38A9	0.00989025	0.968621	11.0092	1	8.38779	-0.925972
15373	PRNP	0.00990442	0.968621	11.0029	1	8.38779	-0.401566
9200	BTBD10	0.00991334	0.968621	10.999	1	8.38779	-0.735929
4933	RIOK2	0.00996329	0.968621	10.9773	1	8.38779	-0.614759
9421	RAB3IL1	0.00997638	0.968621	10.9716	1	8.38779	1.4427e+08
2367	PAX8	0.0100693	0.968621	10.9315	1	8.38779	4.16682
15802	MIDN	0.0101163	0.968621	10.9114	1	8.38779	0.468546
15270	SERPINB11	0.0102269	0.968621	10.8646	1	8.38779	-2.35025
4217	AREG	0.0102445	0.968621	10.8572	1	8.38779	2.35183
9793	CEP57	0.0102745	0.968621	10.8447	1	8.38779	-0.533678
4660	LINC02211	0.0103273	0.968621	10.8227	1	8.38779	1.4427e+08
16502	FCGBP	0.0103739	0.968621	10.8034	1	8.38779	1.81405
14213	MPRIP-AS1	0.0104177	0.968621	10.7853	1	8.38779	1.4427e+08
1043	AC239868.2	0.0104625	0.968621	10.767	1	8.38779	1.4427e+08
5975	TPBG	0.0104734	0.968621	10.7625	1	8.38779	0.494997
7234	SH3KBP1	0.010512	0.968621	10.7468	1	8.38779	-0.837556
10716	CRACR2A	0.010536	0.968621	10.737	1	8.38779	3.0878
1192	GON4L	0.0106997	0.968621	10.6714	1	8.38779	-0.599281
4851	POC5	0.0107695	0.968621	10.6437	1	8.38779	-0.76352
15363	SPEF1	0.010778	0.968621	10.6404	1	8.38779	3.07136
14742	VMP1	0.0107969	0.968621	10.633	1	8.38779	1.59229
16283	ZNF90	0.0108165	0.968621	10.6252	1	8.38779	-0.524615
17496	MIS18A	0.0108916	0.968621	10.5959	1	8.38779	-1.05889
4917	ARSK	0.010935	0.968621	10.5791	1	8.38779	-0.885109
3572	ALDH1L1	0.0112131	0.968621	10.4732	1	8.38779	2.16693
282	AL445686.2	0.0112565	0.968621	10.457	1	8.38779	-1.13555
1228	ETV3	0.0113419	0.968621	10.4253	1	8.38779	-0.634707
7819	GNRH1	0.0113618	0.968621	10.4179	1	8.38779	-2.34239
13985	PRPF8	0.011425	0.968621	10.3947	1	8.38779	-0.418092
17220	Z82217.1	0.0114354	0.968621	10.3909	1	8.38779	2.37603
13999	TSR1	0.0116466	0.968621	10.3145	1	8.38779	-0.560784
2230	CYTOR	0.0117164	0.968621	10.2896	1	8.38779	1.4427e+08
3281	MANF	0.0117721	0.968621	10.2699	1	8.38779	0.792133
15986	RAB11B-AS1	0.0118077	0.968621	10.2574	1	8.38779	-1.0944
9241	PRMT3	0.0118495	0.968621	10.2427	1	8.38779	-1.07066
16514	SERTAD1	0.0118787	0.968621	10.2325	1	8.38779	0.880285
6262	TFB1M	0.011902	0.968621	10.2244	1	8.38779	-0.58055
12316	MLH3	0.0119241	0.968621	10.2167	1	8.38779	-0.741906
4460	ABCE1	0.0120128	0.968621	10.186	1	8.38779	-0.395503
11433	ANAPC7	0.0121344	0.968621	10.1445	1	8.38779	-0.544634
11763	LCP1	0.0121498	0.968621	10.1393	1	8.38779	3.77873
3209	UQCRC1	0.012206	0.968621	10.1203	1	8.38779	-0.297847
14951	EIF4A3	0.0122319	0.968621	10.1115	1	8.38779	0.611836
8854	LCN2	0.0122522	0.968621	10.1047	1	8.38779	1.30744
8077	PDP1	0.0122571	0.968621	10.1031	1	8.38779	-0.690155
11729	SLC25A15	0.012272	0.968621	10.0981	1	8.38779	2.62893
14410	CCL4L2	0.012341	0.968621	10.075	1	8.38779	1.4427e+08
15022	CD7	0.0123414	0.968621	10.0749	1	8.38779	1.4427e+08
2783	RNF25	0.0125324	0.968621	10.012	1	8.38779	-1.17089
150	EXOSC10	0.0125427	0.968621	10.0086	1	8.38779	-0.592788
12952	IREB2	0.0125663	0.968621	10.0009	1	8.38779	-0.569354
13051	UNC45A	0.0126832	0.968621	9.96313	1	8.38779	-0.58444
7381	RRAGB	0.0126858	0.968621	9.9623	1	8.38779	-0.77605
10909	ITPR2	0.012689	0.968621	9.96127	1	8.38779	-1.26873
14141	TRAPPC1	0.0128738	0.968621	9.90242	1	8.38779	0.439008
4188	TMPRSS11A	0.0128776	0.968621	9.90123	1	8.38779	3.49052
4979	TICAM2	0.0128785	0.968621	9.90093	1	8.38779	1.4427e+08
13492	TMEM219	0.0129861	0.968621	9.86716	1	8.38779	0.286845
12572	ZNF770	0.0129981	0.968621	9.86343	1	8.38779	-0.454559
15730	AL117379.1	0.0130046	0.968621	9.86139	1	8.38779	1.4427e+08
6563	SPDYE1	0.013062	0.968621	9.84357	1	8.38779	1.4427e+08
1142	RAB13	0.0131088	0.968621	9.82908	1	8.38779	-0.2744
7135	PRKAG2-AS1	0.0131629	0.968621	9.81244	1	8.38779	1.27842
1176	AC234582.1	0.0132706	0.968621	9.77956	1	8.38779	1.4427e+08
11810	CKAP2	0.0132785	0.968621	9.77715	1	8.38779	-0.904131
258	LINC01355	0.0133575	0.968621	9.75325	1	8.38779	1.4589
1543	PIGR	0.013389	0.968621	9.74377	1	8.38779	1.1995
8518	BX005214.2	0.0134137	0.968621	9.73637	1	8.38779	1.4427e+08
11025	TUBA1C	0.0134183	0.968621	9.73498	1	8.38779	0.446971
5129	HBEGF	0.0134771	0.968621	9.71741	1	8.38779	0.831993
1206	PAQR6	0.0135183	0.968621	9.70516	1	8.38779	1.4427e+08
2557	SCRN3	0.0135573	0.968621	9.69359	1	8.38779	-0.669814
10103	HACD1	0.013601	0.968621	9.6807	1	8.38779	0.526853
8675	HEMGN	0.0136329	0.968621	9.67131	1	8.38779	-1.4427e+08
13858	C16orf46	0.0136483	0.968621	9.66678	1	8.38779	3.14409
5366	LTC4S	0.0136819	0.968621	9.65694	1	8.38779	0.620975
3025	FGD5-AS1	0.0137177	0.968621	9.64649	1	8.38779	-0.427215
14070	C1QBP	0.0137566	0.968621	9.63518	1	8.38779	0.415134
6069	AMD1	0.0137981	0.968621	9.62316	1	8.38779	0.772815
6988	MEST	0.013862	0.968621	9.60471	1	8.38779	1.66189
257	LUZP1	0.0139608	0.968621	9.57639	1	8.38779	-0.463042
1551	CD46	0.0139962	0.968621	9.56632	1	8.38779	-0.384587
10407	CH25H	0.0141249	0.968621	9.52993	1	8.38779	0.621013
6174	TNFAIP3	0.0141303	0.968621	9.52841	1	8.38779	1.86997
5047	2008-09-01	0.0141604	0.968621	9.51999	1	8.38779	-0.899381
11679	POMP	0.0141627	0.968621	9.51932	1	8.38779	0.439671
17201	SFI1	0.0141872	0.968621	9.51247	1	8.38779	1.23776
1453	MIR181A1HG	0.0142236	0.968621	9.5023	1	8.38779	-1.73721
3730	GMPS	0.0142437	0.968621	9.49673	1	8.38779	-0.608487
6695	TMEM60	0.0143655	0.968621	9.46302	1	8.38779	0.736244
15556	TGM2	0.0143715	0.968621	9.46138	1	8.38779	4.69379
5473	CD83	0.0143756	0.968621	9.46025	1	8.38779	0.898675
14535	AC100793.4	0.0144645	0.968621	9.4359	1	8.38779	-3.36899
259	HNRNPR	0.0145163	0.968621	9.4218	1	8.38779	-0.476539
581	CCDC17	0.0145532	0.968621	9.41178	1	8.38779	1.48015
7160	ESYT2	0.0146681	0.968621	9.38081	1	8.38779	0.916331
12546	FAN1	0.0147069	0.968621	9.37044	1	8.38779	-0.578505
10389	AC067750.1	0.0148103	0.968621	9.34291	1	8.38779	-2.13447
10383	GHITM	0.014849	0.968621	9.33268	1	8.38779	-0.469428
10013	NCAPD3	0.0148716	0.968621	9.32672	1	8.38779	-0.605734
14637	PRR15L	0.0148883	0.968621	9.32233	1	8.38779	1.4427e+08
14831	AC080037.1	0.014901	0.968621	9.31898	1	8.38779	1.4427e+08
6948	WASL	0.0149456	0.968621	9.30727	1	8.38779	-0.488379
4408	SPATA5	0.0149759	0.968621	9.29936	1	8.38779	-1.19755
2554	AC016737.2	0.0151625	0.968621	9.25097	1	8.38779	-1.4427e+08
18078	AL359094.1	0.0151815	0.968621	9.24609	1	8.38779	1.4427e+08
9321	PEX16	0.015275	0.968621	9.22217	1	8.38779	0.506126
7933	TCEA1	0.015337	0.968621	9.20641	1	8.38779	-0.333291
2301	PDCL3	0.0154265	0.968621	9.18379	1	8.38779	0.595235
3439	TOMM70	0.0154956	0.968621	9.16644	1	8.38779	-0.492715
7547	PLS3	0.0155328	0.968621	9.15712	1	8.38779	-0.334298
8428	ACO1	0.0155424	0.968621	9.15474	1	8.38779	-0.612826
6098	ZUP1	0.01557	0.968621	9.14786	1	8.38779	-0.809438
1719	RBM34	0.0156097	0.968621	9.13798	1	8.38779	-1.26372
1692	TTC13	0.0156628	0.968621	9.12486	1	8.38779	-1.44473
16423	ZNF567	0.0156912	0.968621	9.11785	1	8.38779	-0.695374
11249	MDM2	0.0157464	0.968621	9.10427	1	8.38779	-0.389829
2090	AFTPH	0.0158782	0.968621	9.07209	1	8.38779	-0.622999
6959	RBM28	0.0159074	0.968621	9.065	1	8.38779	-0.42257
14088	C17orf49	0.0159374	0.968621	9.05774	1	8.38779	1.98271
11843	RBM26-AS1	0.0159556	0.968621	9.05335	1	8.38779	-1.13936
3856	EHHADH	0.0160361	0.968621	9.03397	1	8.38779	1.10616
12822	MTFMT	0.0160576	0.968621	9.02884	1	8.38779	-1.03273
9166	NRIP3	0.0161184	0.968621	9.01429	1	8.38779	2.18862
13232	THOC6	0.0161708	0.968621	9.00184	1	8.38779	0.607751
13731	GFOD2	0.0162485	0.968621	8.98345	1	8.38779	-0.935035
4015	WFS1	0.0163189	0.968621	8.96688	1	8.38779	1.50246
9609	AIP	0.0163641	0.968621	8.9563	1	8.38779	0.42015
4210	CXCL1	0.0164292	0.968621	8.94111	1	8.38779	0.966855
6168	AL024508.2	0.0165379	0.968621	8.91591	1	8.38779	1.77057
14514	RAB5C	0.0169649	0.968621	8.8189	1	8.38779	-0.411961
14034	ARRB2	0.0169815	0.968621	8.8152	1	8.38779	1.53511
15344	NOP56	0.0169878	0.968621	8.81378	1	8.38779	-0.619268
1813	KLF11	0.0170084	0.968621	8.8092	1	8.38779	0.767754
13178	NOXO1	0.0170604	0.968621	8.79762	1	8.38779	1.4427e+08
8809	WDR38	0.017119	0.968621	8.78465	1	8.38779	2.90233
15054	SMCHD1	0.0172408	0.968621	8.75783	1	8.38779	-0.746015
7146	INSIG1	0.0172512	0.968621	8.75557	1	8.38779	1.08638
11587	SCARB1	0.0172604	0.968621	8.75355	1	8.38779	-1.36115
9367	CLP1	0.0172981	0.968621	8.7453	1	8.38779	-1.29063
761	SSX2IP	0.0174638	0.968621	8.70936	1	8.38779	-0.488653
4749	GZMA	0.0176429	0.968621	8.67099	1	8.38779	1.4427e+08
15617	ZNF334	0.0177412	0.968621	8.65014	1	8.38779	-0.695339
15034	FN3KRP	0.0178178	0.968621	8.63397	1	8.38779	-0.78071
17357	ARFGAP3	0.0178502	0.968621	8.62717	1	8.38779	-0.53952
5811	MED20	0.0178595	0.968621	8.62523	1	8.38779	-1.03845
4059	FGFBP1	0.0181087	0.968621	8.57344	1	8.38779	4.67555
13797	ZNF19	0.0181097	0.968621	8.57323	1	8.38779	-1.28379
4183	CENPC	0.0181482	0.968621	8.5653	1	8.38779	-0.478525
16664	PRKD2	0.018196	0.968621	8.55549	1	8.38779	0.830876
8829	LRSAM1	0.0182735	0.968621	8.53966	1	8.38779	-0.883215
2440	UBXN4	0.0182975	0.968621	8.53476	1	8.38779	-0.395348
17103	DERL3	0.0183564	0.968621	8.52282	1	8.38779	1.4427e+08
8318	SCX	0.01836	0.968621	8.52208	1	8.38779	1.79325
7942	CHCHD7	0.0184909	0.968621	8.49569	1	8.38779	0.533093
15266	VPS4B	0.0184998	0.968621	8.49391	1	8.38779	-0.554717
14029	MYBBP1A	0.0185268	0.968621	8.48849	1	8.38779	-0.724357
6013	MANEA	0.0185531	0.968621	8.48322	1	8.38779	-0.4811
15193	PIK3C3	0.0185603	0.968621	8.48179	1	8.38779	-0.644709
10866	EPS8	0.0186527	0.968621	8.46339	1	8.38779	-0.479265
17012	AP000547.3	0.0186727	0.968621	8.45942	1	8.38779	-1.09888
3401	SHQ1	0.018752	0.968621	8.44373	1	8.38779	-0.836889
16824	ZNF468	0.0187591	0.968621	8.44233	1	8.38779	-0.778097
3682	C3orf58	0.018793	0.968621	8.43565	1	8.38779	0.554914
15924	VMAC	0.0188228	0.968621	8.42979	1	8.38779	1.0194
13848	AC046158.1	0.018873	0.968621	8.41996	1	8.38779	3.62285
16756	AP2A1	0.0188745	0.968621	8.41966	1	8.38779	-0.786639
1882	GAREM2	0.0189391	0.968621	8.40704	1	8.38779	1.6552
2631	NEMP2	0.0190108	0.968621	8.39311	1	8.38779	0.912256
10087	SUV39H2	0.01905	0.968621	8.38552	1	8.38779	0.892803
1410	DHX9	0.0190811	0.968621	8.37952	1	8.38779	-0.314388
6881	KMT2E	0.0191068	0.968621	8.37455	1	8.38779	-0.482213
11166	SPRYD4	0.0191419	0.968621	8.36779	1	8.38779	-0.736709
5504	GPLD1	0.0191641	0.968621	8.36353	1	8.38779	-1.75014
12818	PLEKHO2	0.0192511	0.968621	8.34689	1	8.38779	1.05934
5992	CFAP206	0.0192547	0.968621	8.34619	1	8.38779	1.4427e+08
6085	LINC02541	0.0192651	0.968621	8.34421	1	8.38779	1.8109
7992	SULF1	0.0193162	0.968621	8.33448	1	8.38779	-0.549357
11914	PCID2	0.0193256	0.968621	8.33269	1	8.38779	-0.546737
1925	AC092164.1	0.0193451	0.968621	8.32899	1	8.38779	1.4427e+08
5187	NR3C1	0.0194783	0.968621	8.30383	1	8.38779	-0.491528
2602	DNAJC10	0.0195545	0.968621	8.28953	1	8.38779	-0.323429
16560	GSK3A	0.0196703	0.968621	8.26794	1	8.38779	-0.48266
813	RPAP2	0.0196892	0.968621	8.26442	1	8.38779	-0.491361
12450	PPP2R5C	0.0198777	0.968621	8.22964	1	8.38779	-0.376898
7225	REPS2	0.0199071	0.968621	8.22425	1	8.38779	-0.56939
12721	USP8	0.0199734	0.968621	8.21215	1	8.38779	-0.332325
61	MORN1	0.0200112	0.968621	8.20526	1	8.38779	1.40914
6668	GTF2IRD2B	0.0200216	0.968621	8.20337	1	8.38779	-0.808218
4639	2006-03-01	0.0200274	0.968621	8.20232	1	8.38779	-0.584969
14178	ARHGAP44	0.020059	0.968621	8.19659	1	8.38779	1.41161
11572	TMED2	0.0200595	0.968621	8.1965	1	8.38779	-0.455468
14208	ZNF624	0.0200635	0.968621	8.19576	1	8.38779	-0.736732
2965	SRGAP3-AS2	0.020222	0.968621	8.16717	1	8.38779	4.28899
5781	C6orf89	0.0203246	0.968621	8.14882	1	8.38779	-0.574993
11534	WDR66	0.0205359	0.968621	8.11138	1	8.38779	1.00295
7761	ZDHHC2	0.0207002	0.968621	8.08258	1	8.38779	-0.680476
16282	ZNF682	0.0207022	0.968621	8.08224	1	8.38779	-0.858692
12240	MPP5	0.0207562	0.968621	8.07284	1	8.38779	-0.789455
1560	TRAF3IP3	0.0207889	0.968621	8.06717	1	8.38779	2.28008
5385	TRIM7	0.0209167	0.968621	8.04509	1	8.38779	0.348895
9465	SPINDOC	0.0210505	0.968621	8.02216	1	8.38779	0.762541
966	CD2	0.0211214	0.968621	8.01008	1	8.38779	3.12837
10318	ECD	0.0211647	0.968621	8.00273	1	8.38779	-0.740095
12892	NEO1	0.0211649	0.968621	8.00269	1	8.38779	-0.496343
3330	CACNA2D3	0.021272	0.968621	7.9846	1	8.38779	-1.52873
577	MMACHC	0.0212938	0.968621	7.98093	1	8.38779	1.18735
115	ERRFI1	0.0213397	0.968621	7.97322	1	8.38779	1.09639
2397	CLASP1	0.021344	0.968621	7.9725	1	8.38779	0.699626
7981	SGK3	0.0213898	0.968621	7.96483	1	8.38779	-0.598077
7488	ARMCX3	0.0214453	0.968621	7.95554	1	8.38779	-0.564245
911	LRIF1	0.0214947	0.968621	7.94732	1	8.38779	-0.659831
6093	DSE	0.0215645	0.968621	7.93575	1	8.38779	-0.638506
3755	SCHIP1	0.0216695	0.968621	7.9184	1	8.38779	2.8628
10455	ENTPD1-AS1	0.0217017	0.968621	7.9131	1	8.38779	-0.765893
8018	HNF4G	0.0217159	0.968621	7.91077	1	8.38779	2.00632
10457	ZNF518A	0.021737	0.968621	7.90731	1	8.38779	-0.517956
6892	NAMPT	0.0218023	0.968621	7.89662	1	8.38779	0.714099
2796	ANKZF1	0.0219485	0.968621	7.87284	1	8.38779	-0.908096
16217	AC010618.3	0.02195	0.968621	7.8726	1	8.38779	-1.51886
7246	SAT1	0.0219678	0.968621	7.86971	1	8.38779	0.453554
4277	PTPN13	0.0221195	0.968621	7.84527	1	8.38779	-0.507606
12031	NFATC4	0.0221681	0.968621	7.83748	1	8.38779	1.49404
9034	LINC01001	0.0222601	0.968621	7.82281	1	8.38779	-0.988712
1434	PLA2G4A	0.0223439	0.968621	7.8095	1	8.38779	-1.09706
11663	SHISA2	0.0223879	0.968621	7.80254	1	8.38779	1.461
12188	DAAM1	0.022441	0.968621	7.79416	1	8.38779	-0.32008
3672	GK5	0.0224698	0.968621	7.78963	1	8.38779	-0.794945
4520	FAM218A	0.0224966	0.968621	7.78541	1	8.38779	-1.60196
17830	AC021205.3	0.0225279	0.968621	7.78049	1	8.38779	-1.4427e+08
9285	CAT	0.0225394	0.968621	7.7787	1	8.38779	-0.777852
12757	MNS1	0.0226132	0.968621	7.76716	1	8.38779	1.5533
3838	ABCC5	0.0226544	0.968621	7.76073	1	8.38779	-0.582245
8627	NOL8	0.0226595	0.968621	7.75995	1	8.38779	-0.487466
17172	SF3A1	0.0227029	0.968621	7.75319	1	8.38779	-0.400578
14326	TIAF1	0.0227609	0.968621	7.74419	1	8.38779	1.4427e+08
9778	MED17	0.0227695	0.968621	7.74287	1	8.38779	0.817347
10693	KDM5A	0.0228412	0.968621	7.7318	1	8.38779	-0.456496
11198	CDK4	0.0228526	0.968621	7.73004	1	8.38779	-0.317218
15598	WFDC2	0.0230005	0.968621	7.70735	1	8.38779	0.790477
15789	WDR18	0.0230516	0.968621	7.69956	1	8.38779	0.748523
5458	TMEM170B	0.0230798	0.968621	7.69526	1	8.38779	1.55995
3003	TIMP4	0.0231802	0.968621	7.68003	1	8.38779	3.0853
13016	DET1	0.0232285	0.968621	7.67273	1	8.38779	-0.97241
9313	TP53I11	0.0232375	0.968621	7.67138	1	8.38779	0.687226
11257	YEATS4	0.0232572	0.968621	7.66841	1	8.38779	-0.601838
1317	RCSD1	0.0233326	0.968621	7.65707	1	8.38779	-2.28527
12655	UBR1	0.0233867	0.968621	7.64896	1	8.38779	-0.574639
13043	IQGAP1	0.0234634	0.968621	7.63752	1	8.38779	-0.296734
10943	AC023157.3	0.0235219	0.968621	7.62881	1	8.38779	0.892687
7583	STAG2	0.0236732	0.968621	7.60643	1	8.38779	-0.311606
3427	CRYBG3	0.0238044	0.968621	7.58716	1	8.38779	-0.662261
1007	RBM8A	0.0238045	0.968621	7.58714	1	8.38779	0.346101
1444	B3GALT2	0.023826	0.968621	7.58399	1	8.38779	-1.42053
8999	CLIC3	0.0238302	0.968621	7.58338	1	8.38779	1.2223
7455	CYSLTR1	0.0239231	0.968621	7.56985	1	8.38779	0.569573
5104	CTNNA1	0.023957	0.968621	7.56491	1	8.38779	-0.419403
12171	PELI2	0.0240893	0.968621	7.54577	1	8.38779	0.96594
6589	C7orf57	0.024113	0.968621	7.54236	1	8.38779	1.4427e+08
15953	PEX11G	0.0241575	0.968621	7.53596	1	8.38779	0.989
2914	MTERF4	0.024217	0.968621	7.52742	1	8.38779	-0.334056
2621	ANKAR	0.0242319	0.968621	7.5253	1	8.38779	-0.965458
9388	MRPL16	0.0242821	0.968621	7.51812	1	8.38779	-0.497035
13869	HSD17B2	0.0243113	0.968621	7.51395	1	8.38779	1.27816
4076	DHX15	0.0245699	0.968621	7.47734	1	8.38779	-0.38231
12790	AC104590.1	0.0245838	0.968621	7.47538	1	8.38779	1.4427e+08
15065	DLGAP1-AS2	0.0246707	0.968621	7.4632	1	8.38779	1.37942
1574	LPGAT1	0.0247173	0.968621	7.45668	1	8.38779	-0.291107
8284	MAFA	0.0247503	0.968621	7.45208	1	8.38779	1.5432
17263	MAFF	0.0248029	0.968621	7.44477	1	8.38779	1.32458
2365	IL1RN	0.0248245	0.968621	7.44176	1	8.38779	1.83308
3624	NPHP3	0.0248332	0.968621	7.44055	1	8.38779	-0.705015
13064	RGMA	0.0248505	0.968621	7.43815	1	8.38779	0.465492
10435	MYOF	0.0249253	0.968621	7.4278	1	8.38779	-0.378004
5887	CD2AP	0.0249941	0.968621	7.41831	1	8.38779	-0.510829
5872	AL096865.1	0.0250383	0.968621	7.41224	1	8.38779	3.2066
15410	RRBP1	0.0250587	0.968621	7.40943	1	8.38779	-0.415211
15985	ANGPTL4	0.0250832	0.968621	7.40607	1	8.38779	3.42802
12705	CEP152	0.0252902	0.968621	7.37785	1	8.38779	-1.42118
4535	NEK1	0.0253269	0.968621	7.37289	1	8.38779	-0.912752
10793	CLEC4A	0.0253596	0.968621	7.36846	1	8.38779	3.47333
15855	ZNF77	0.0254052	0.968621	7.36229	1	8.38779	1.03144
15479	KIF3B	0.0255012	0.968621	7.34938	1	8.38779	-0.65515
1759	KIF26B	0.02553	0.968621	7.34551	1	8.38779	1.4427e+08
11745	ENOX1	0.0255808	0.968621	7.33871	1	8.38779	-1.89892
5009	CEP120	0.0256795	0.968621	7.32555	1	8.38779	-0.801923
8397	CCDC171	0.0259221	0.968621	7.29346	1	8.38779	-0.518104
2134	NAGK	0.0259422	0.968621	7.29081	1	8.38779	0.5224
4212	CXCL3	0.0260419	0.968621	7.27775	1	8.38779	1.85236
7724	DEFB1	0.0260449	0.968621	7.27736	1	8.38779	2.85532
15258	KIAA1468	0.0261085	0.968621	7.26905	1	8.38779	-0.671925
10555	AL121929.2	0.0262019	0.968621	7.25691	1	8.38779	1.4427e+08
9111	ZNF195	0.0262192	0.968621	7.25466	1	8.38779	-0.535606
16816	ZNF528	0.0262491	0.968621	7.25079	1	8.38779	-0.557387
10097	CUBN	0.0263357	0.968621	7.2396	1	8.38779	-1.71902
3938	BDH1	0.0263891	0.968621	7.23273	1	8.38779	1.07671
15553	VSTM2L	0.0264326	0.968621	7.22714	1	8.38779	2.96341
4172	ARL9	0.0265628	0.968621	7.21048	1	8.38779	2.19766
11280	PHLDA1	0.0266111	0.968621	7.20433	1	8.38779	0.900863
10616	TIAL1	0.0266327	0.968621	7.20158	1	8.38779	-0.552713
11481	FBXO21	0.0266327	0.968621	7.20158	1	8.38779	-0.442041
8240	PHF20L1	0.026649	0.968621	7.19952	1	8.38779	-0.459048
11127	RDH5	0.0266503	0.968621	7.19935	1	8.38779	-1.02289
11444	SH2B3	0.0266991	0.968621	7.19315	1	8.38779	1.88821
8104	MATN2	0.026715	0.968621	7.19114	1	8.38779	-1.08298
6980	NRF1	0.0267908	0.968621	7.18155	1	8.38779	-1.04688
10640	CHST15	0.0269254	0.968621	7.16462	1	8.38779	-0.680537
14702	DGKE	0.0270185	0.968621	7.15297	1	8.38779	-0.49679
9041	PGGHG	0.0271449	0.968621	7.13724	1	8.38779	-1.47965
16056	RAB3D	0.0271493	0.968621	7.1367	1	8.38779	1.30275
14359	EVI2A	0.0271848	0.968621	7.13229	1	8.38779	1.4427e+08
2998	HRH1	0.0271883	0.968621	7.13187	1	8.38779	-1.27732
13984	RILP	0.027296	0.968621	7.11855	1	8.38779	0.908418
745	FUBP1	0.0273185	0.968621	7.11578	1	8.38779	-0.320454
13566	TGFB1I1	0.0273337	0.968621	7.11391	1	8.38779	-0.741579
944	PTPN22	0.0273828	0.968621	7.10788	1	8.38779	1.4427e+08
2364	IL1B	0.0273922	0.968621	7.10673	1	8.38779	1.4427e+08
18121	HSPB8	0.0274455	0.968621	7.10019	1	8.38779	1.4427e+08
7324	RBM3	0.0274611	0.968621	7.09828	1	8.38779	-0.355183
14877	SMIM5	0.0274641	0.968621	7.09792	1	8.38779	1.14378
85	CEP104	0.027512	0.968621	7.09207	1	8.38779	-0.667898
5661	GPANK1	0.027526	0.968621	7.09036	1	8.38779	-0.566091
2674	PPIL3	0.0275636	0.968621	7.08578	1	8.38779	0.575801
4140	FRYL	0.0276123	0.968621	7.07985	1	8.38779	-0.599836
4069	DCAF16	0.0276635	0.968621	7.07364	1	8.38779	-0.458945
3404	EBLN2	0.0276727	0.968621	7.07252	1	8.38779	-1.01812
14065	RABEP1	0.0277086	0.968621	7.06818	1	8.38779	-0.50129
15279	DSEL	0.0277684	0.968621	7.06095	1	8.38779	-0.905776
1077	C1orf56	0.0277931	0.968621	7.05797	1	8.38779	-0.898107
3678	U2SURP	0.0278071	0.968621	7.05629	1	8.38779	-0.237297
1831	NBAS	0.0281285	0.968621	7.01786	1	8.38779	-0.536519
8818	MAPKAP1	0.0281442	0.968621	7.01599	1	8.38779	-0.478365
4082	ZCCHC4	0.0282861	0.968621	6.99922	1	8.38779	-1.09337
17842	CDH6	0.0283299	0.968621	6.99406	1	8.38779	-1.73318
12784	ICE2	0.0284436	0.968621	6.98072	1	8.38779	-0.368108
1250	PEX19	0.0285735	0.968621	6.96556	1	8.38779	-0.594752
11546	RSRC2	0.0286189	0.968621	6.96028	1	8.38779	-0.279248
3802	LINC01209	0.0286271	0.968621	6.95933	1	8.38779	1.4427e+08
6928	MET	0.0286929	0.968621	6.9517	1	8.38779	-0.419338
15395	JAG1	0.0287505	0.968621	6.94504	1	8.38779	0.475903
15137	TTC39C	0.0288618	0.968621	6.93222	1	8.38779	0.551227
7801	EGR3	0.0289177	0.968621	6.9258	1	8.38779	1.63206
16240	GDF15	0.0289248	0.968621	6.92499	1	8.38779	1.4445
11809	AL359513.1	0.029027	0.968621	6.91329	1	8.38779	-0.984278
13304	EMP2	0.0290711	0.968621	6.90827	1	8.38779	-0.528884
10598	FAM160B1	0.029089	0.968621	6.90623	1	8.38779	-0.757951
17457	RBM11	0.0291892	0.968621	6.89486	1	8.38779	-0.90797
4317	AP002026.1	0.0292373	0.968621	6.88941	1	8.38779	-1.15549
17430	TYMP	0.0292651	0.968621	6.88627	1	8.38779	1.06935
4501	GUCY1B1	0.0293109	0.968621	6.8811	1	8.38779	1.4427e+08
5102	ETF1	0.0293707	0.968621	6.87437	1	8.38779	-0.401749
7011	TMEM140	0.0293764	0.968621	6.87373	1	8.38779	2.39293
17536	CHAF1B	0.0293831	0.968621	6.87298	1	8.38779	-1.36299
1431	TPR	0.0294119	0.968621	6.86974	1	8.38779	-0.48041
12010	RNF31	0.0294255	0.968621	6.86821	1	8.38779	-2.44036
5055	HSPA4	0.0294726	0.968621	6.86293	1	8.38779	-0.549091
12245	PLEKHH1	0.029517	0.968621	6.85797	1	8.38779	-0.388008
16185	KLF2	0.0295642	0.968621	6.8527	1	8.38779	1.53156
1208	TMEM79	0.0295735	0.968621	6.85166	1	8.38779	-0.97668
2063	REL	0.0296242	0.968621	6.84602	1	8.38779	-0.563265
6625	CRCP	0.029701	0.968621	6.83749	1	8.38779	-0.575202
2117	NFU1	0.0297164	0.968621	6.83579	1	8.38779	-0.420836
15656	BCAS4	0.029757	0.968621	6.83129	1	8.38779	0.598871
4527	TLL1	0.0297989	0.968621	6.82666	1	8.38779	-1.4427e+08
9032	ARRDC1-AS1	0.0298314	0.968621	6.82308	1	8.38779	1.12426
6801	ZKSCAN1	0.0298315	0.968621	6.82307	1	8.38779	-0.764024
6156	HBS1L	0.0298316	0.968621	6.82305	1	8.38779	-0.480346
15616	ELMO2	0.0298433	0.968621	6.82176	1	8.38779	-1.08925
14481	AC073508.3	0.0298646	0.968621	6.81942	1	8.38779	-1.2421
6693	APTR	0.0298971	0.968621	6.81585	1	8.38779	0.77326
13762	HAS3	0.0299514	0.968621	6.80988	1	8.38779	1.87541
6659	LAT2	0.029973	0.968621	6.80751	1	8.38779	1.4427e+08
2452	ZEB2	0.0299865	0.968621	6.80604	1	8.38779	2.17407
6579	PURB	0.0299985	0.968621	6.80471	1	8.38779	-0.5846
9905	AP001267.1	0.0300873	0.968621	6.79502	1	8.38779	1.4427e+08
9646	CTTN	0.0300938	0.968621	6.79431	1	8.38779	-0.421725
16021	AC011511.5	0.0301103	0.968621	6.79251	1	8.38779	-1.45319
18067	AL157400.4	0.0301376	0.968621	6.78953	1	8.38779	-4.9923
16596	ZNF284	0.0301433	0.968621	6.78891	1	8.38779	-1.28207
6476	CYCS	0.0302275	0.968621	6.77977	1	8.38779	0.388316
14869	SLC25A19	0.0303043	0.968621	6.77145	1	8.38779	1.70117
10430	IDE	0.0303497	0.968621	6.76655	1	8.38779	-0.530342
1379	RALGPS2	0.0304164	0.968621	6.75936	1	8.38779	-0.587007
3765	B3GALNT1	0.0304504	0.968621	6.75571	1	8.38779	-0.724564
12416	DICER1-AS1	0.0304676	0.968621	6.75386	1	8.38779	0.92078
2228	CD8B	0.0305328	0.968621	6.74686	1	8.38779	1.4427e+08
16817	ZNF578	0.0305334	0.968621	6.7468	1	8.38779	-1.46836
13173	NDUFB10	0.0305592	0.968621	6.74404	1	8.38779	0.270768
1997	THADA	0.0305835	0.968621	6.74144	1	8.38779	-0.56619
977	WDR3	0.0305869	0.968621	6.74108	1	8.38779	-0.588999
4946	PPIP5K2	0.030587	0.968621	6.74107	1	8.38779	-0.510903
13387	THUMPD1	0.030637	0.968621	6.73573	1	8.38779	-0.374258
17963	PAK3	0.0306776	0.968621	6.73141	1	8.38779	1.4427e+08
584	IPP	0.030814	0.968621	6.71693	1	8.38779	-0.624136
6629	RABGEF1	0.0308247	0.968621	6.7158	1	8.38779	-0.857038
6886	RINT1	0.0308652	0.968621	6.71151	1	8.38779	-0.913589
3255	RBM5-AS1	0.0308752	0.968621	6.71045	1	8.38779	1.4427e+08
6162	PDE7B	0.0309112	0.968621	6.70666	1	8.38779	-0.610668
8183	DSCC1	0.0310388	0.968621	6.69324	1	8.38779	1.87674
12839	SNAPC5	0.0313508	0.968621	6.66072	1	8.38779	0.521114
10656	FANK1	0.031578	0.968621	6.63729	1	8.38779	2.24466
5778	CDKN1A	0.0316169	0.968621	6.6333	1	8.38779	1.2271
5257	CLINT1	0.0317341	0.968621	6.62132	1	8.38779	-0.286779
4415	HSPA4L	0.0317357	0.968621	6.62116	1	8.38779	-0.634078
8812	GOLGA1	0.0317412	0.968621	6.62059	1	8.38779	-0.58637
6580	AC004854.2	0.0320158	0.968621	6.59274	1	8.38779	3.05763
1649	LINC01703	0.0320343	0.968621	6.59087	1	8.38779	-2.51848
8555	CEMIP2	0.0322648	0.968621	6.56774	1	8.38779	1.16498
12211	HIF1A	0.0323373	0.968621	6.56051	1	8.38779	-0.461917
16459	CATSPERG	0.0324285	0.968621	6.55144	1	8.38779	1.80765
14916	SRSF2	0.0324321	0.968621	6.55108	1	8.38779	0.326717
9575	AP002748.3	0.0324327	0.968621	6.55102	1	8.38779	2.25088
6015	GPR63	0.0325108	0.968621	6.54328	1	8.38779	1.4427e+08
2028	FBXO11	0.0325619	0.968621	6.53822	1	8.38779	-0.515491
16852	MBOAT7	0.0327511	0.968621	6.51961	1	8.38779	-0.753892
7244	PRDX4	0.0327877	0.968621	6.51602	1	8.38779	0.323947
14482	KRT222	0.0328363	0.968621	6.51127	1	8.38779	-1.45526
14773	CCDC47	0.032929	0.968621	6.50223	1	8.38779	-0.351852
9082	MUC5B	0.0330734	0.968621	6.4882	1	8.38779	3.68347
17918	EGFR-AS1	0.0331005	0.968621	6.48558	1	8.38779	1.4427e+08
3535	SLC15A2	0.0331228	0.968621	6.48342	1	8.38779	-0.305774
7465	ZNF711	0.0331683	0.968621	6.47903	1	8.38779	-0.632691
16778	FAM71E1	0.0332426	0.968621	6.47187	1	8.38779	1.66499
2484	AC013731.1	0.0332565	0.968621	6.47053	1	8.38779	-1.89001
119	ENO1	0.0333005	0.968621	6.4663	1	8.38779	-0.298978
4786	PPWD1	0.0334441	0.968621	6.45255	1	8.38779	-0.483316
5478	MYLIP	0.0335535	0.968621	6.44213	1	8.38779	1.09632
14016	EMC6	0.0335755	0.968621	6.44004	1	8.38779	0.386549
3691	TM4SF1	0.0336061	0.968621	6.43713	1	8.38779	1.33353
14761	TLK2	0.0336174	0.968621	6.43606	1	8.38779	-0.607251
16582	PLAUR	0.0336699	0.968621	6.43107	1	8.38779	1.52036
10652	EDRF1	0.0337493	0.968621	6.42357	1	8.38779	-0.713696
1493	CYB5R1	0.0337755	0.968621	6.4211	1	8.38779	-0.575021
14434	CISD3	0.0338262	0.968621	6.41632	1	8.38779	0.393203
14458	IKZF3	0.0339999	0.968621	6.40002	1	8.38779	1.4427e+08
16875	TMEM86B	0.0340101	0.968621	6.39907	1	8.38779	1.4427e+08
2831	MFF	0.0340144	0.968621	6.39866	1	8.38779	0.319075
3854	VPS8	0.0340407	0.968621	6.3962	1	8.38779	-0.542025
11694	FRY	0.0340739	0.968621	6.39311	1	8.38779	1.62598
2070	XPO1	0.0343391	0.968621	6.36849	1	8.38779	-0.403143
16431	ZNF568	0.0344353	0.968621	6.35962	1	8.38779	-0.797616
5946	KCNQ5	0.0345431	0.968621	6.34972	1	8.38779	1.23381
8421	CAAP1	0.0345655	0.968621	6.34767	1	8.38779	-0.542413
6736	KRIT1	0.0346208	0.968621	6.3426	1	8.38779	-0.396999
12644	GANC	0.0347061	0.968621	6.33481	1	8.38779	-0.580943
15977	TIMM44	0.0349286	0.968621	6.31461	1	8.38779	-0.658386
5677	NEU1	0.0349704	0.968621	6.31083	1	8.38779	0.578338
7287	MIR222HG	0.0349861	0.968621	6.30942	1	8.38779	1.61962
4403	CCNA2	0.034999	0.968621	6.30826	1	8.38779	1.4427e+08
14832	SLC39A11	0.0350312	0.968621	6.30536	1	8.38779	-0.502411
11271	TMEM19	0.0351213	0.968621	6.29725	1	8.38779	-0.466476
3814	MRPL47	0.0352271	0.968621	6.28777	1	8.38779	0.329666
16417	ZNF260	0.035342	0.968621	6.27751	1	8.38779	-0.462796
16682	KPTN	0.0354278	0.968621	6.26988	1	8.38779	-0.906942
4057	BST1	0.0354432	0.968621	6.26851	1	8.38779	1.4427e+08
5400	GMDS-DT	0.0354656	0.968621	6.26653	1	8.38779	0.885052
12684	SORD	0.0354894	0.968621	6.26442	1	8.38779	-0.412001
13305	AC027277.1	0.0355229	0.968621	6.26144	1	8.38779	-2.17352
12278	AL442663.3	0.0355289	0.968621	6.26091	1	8.38779	1.4427e+08
13248	ZSCAN32	0.0355331	0.968621	6.26054	1	8.38779	-0.726846
12101	TOGARAM1	0.0355334	0.968621	6.26052	1	8.38779	-0.686134
8409	MLLT3	0.0355585	0.968621	6.25829	1	8.38779	-0.577764
10376	MAT1A	0.0357098	0.968621	6.24495	1	8.38779	1.4427e+08
5073	DDX46	0.0357464	0.968621	6.24173	1	8.38779	-0.395408
14490	KRTAP3-1	0.0357718	0.968621	6.23951	1	8.38779	2.90795
13567	SLC5A2	0.0357833	0.968621	6.2385	1	8.38779	-3.13848
6099	KPNA5	0.0357839	0.968621	6.23845	1	8.38779	-0.460544
18620	LINC01152	0.0358432	0.968621	6.23325	1	8.38779	1.4427e+08
12076	BRMS1L	0.0358455	0.968621	6.23305	1	8.38779	-0.513364
10001	PRDM10	0.035847	0.968621	6.23292	1	8.38779	-1.07483
9917	BCL9L	0.0358997	0.968621	6.22831	1	8.38779	-0.667731
14062	ZNF594	0.0359018	0.968621	6.22813	1	8.38779	-1.18066
4686	SKP2	0.036034	0.968621	6.2166	1	8.38779	0.850007
14745	RNFT1	0.036138	0.968621	6.20758	1	8.38779	-0.838757
10428	CPEB3	0.0362371	0.968621	6.19901	1	8.38779	-0.553474
16387	IGFLR1	0.0362933	0.968621	6.19416	1	8.38779	1.4427e+08
12122	L2HGDH	0.0364229	0.968621	6.18302	1	8.38779	-0.754026
17630	MT-CO2	0.0364375	0.968621	6.18177	1	8.38779	0.379074
10278	DDX50	0.0365856	0.968621	6.16911	1	8.38779	-0.391786
12738	CERNA1	0.0366061	0.968621	6.16736	1	8.38779	2.30472
15434	XRN2	0.0366206	0.968621	6.16612	1	8.38779	-0.440889
12531	HERC2	0.0368621	0.968621	6.14563	1	8.38779	-0.626495
2137	MPHOSPH10	0.0368731	0.968621	6.1447	1	8.38779	-0.421775
8753	ZNF618	0.0369389	0.968621	6.13915	1	8.38779	-0.824705
17632	MT-ATP6	0.0369684	0.968621	6.13667	1	8.38779	0.388087
4401	ANXA5	0.0370468	0.968621	6.13008	1	8.38779	-0.30779
14077	KIAA0753	0.0370502	0.968621	6.12979	1	8.38779	-0.735655
12218	SGPP1	0.0371196	0.968621	6.12397	1	8.38779	-1.45853
18537	AL590708.1	0.0371578	0.968621	6.12078	1	8.38779	-4.10462
13553	PRSS8	0.0371648	0.968621	6.12019	1	8.38779	-0.804929
16440	ZNF527	0.0371713	0.968621	6.11964	1	8.38779	-2.00333
3100	CTDSPL	0.0372697	0.968621	6.11143	1	8.38779	-0.384038
9862	IL18	0.0372929	0.968621	6.1095	1	8.38779	0.341727
5240	G3BP1	0.0373199	0.968621	6.10725	1	8.38779	-0.423801
13827	WDR59	0.0373805	0.968621	6.10221	1	8.38779	-0.444561
5656	AIF1	0.037391	0.968621	6.10135	1	8.38779	5.34306
12792	C2CD4B	0.0373966	0.968621	6.10088	1	8.38779	3.91444
10814	KLRF1	0.0375108	0.968621	6.09142	1	8.38779	-1.39084
15289	LINC00909	0.0377016	0.968621	6.0757	1	8.38779	-0.480073
4878	MSH3	0.0377095	0.968621	6.07505	1	8.38779	-0.603928
15285	FBXO15	0.0378172	0.968621	6.06622	1	8.38779	2.14202
65	PANK4	0.0378313	0.968621	6.06507	1	8.38779	-0.927281
5341	TMED9	0.0378437	0.968621	6.06406	1	8.38779	-0.323451
9022	NRARP	0.0378448	0.968621	6.06397	1	8.38779	0.949007
11286	ZDHHC17	0.0379984	0.968621	6.05144	1	8.38779	-0.468117
1911	IFT172	0.0382942	0.968621	6.02751	1	8.38779	0.742391
7013	WDR91	0.0383364	0.968621	6.02411	1	8.38779	-0.904609
1004	ANKRD35	0.0383934	0.968621	6.01953	1	8.38779	-0.549369
11620	ZNF26	0.0384781	0.968621	6.01274	1	8.38779	-0.722148
15672	BCAS1	0.0386196	0.968621	6.00144	1	8.38779	-0.926516
11265	CNOT2	0.0388336	0.968621	5.98445	1	8.38779	-0.271474
9658	RNF121	0.0388448	0.968621	5.98357	1	8.38779	-0.52994
8055	CPNE3	0.0388605	0.968621	5.98232	1	8.38779	-0.258924
2118	AAK1	0.038907	0.968621	5.97865	1	8.38779	0.466035
18946	AL591501.1	0.0389549	0.968621	5.97487	1	8.38779	-2.22657
11389	ALDH1L2	0.0390452	0.968621	5.96777	1	8.38779	-2.46963
13936	ZNF778	0.0391037	0.968621	5.96317	1	8.38779	-1.04593
7929	RB1CC1	0.0391687	0.968621	5.95808	1	8.38779	-0.511371
12060	NPAS3	0.0392124	0.968621	5.95466	1	8.38779	1.61293
9992	FLI1	0.0392818	0.968621	5.94925	1	8.38779	-1.92012
11416	ALKBH2	0.0393399	0.968621	5.94472	1	8.38779	0.425476
10030	KLF6	0.039407	0.968621	5.9395	1	8.38779	1.68109
16333	ANKRD27	0.0394708	0.968621	5.93455	1	8.38779	-0.743034
9532	FAM89B	0.0395241	0.968621	5.93042	1	8.38779	-0.325375
13014	MRPL46	0.0395264	0.968621	5.93024	1	8.38779	-0.367917
2653	AC013264.1	0.0396614	0.968621	5.91982	1	8.38779	1.5824
8210	RNF139	0.0396648	0.968621	5.91955	1	8.38779	0.65605
2054	PPP4R3B	0.0397066	0.968621	5.91634	1	8.38779	-0.41106
12587	AC013652.1	0.0397144	0.968621	5.91574	1	8.38779	-0.665114
12123	ATP5S	0.0397519	0.968621	5.91285	1	8.38779	-0.336881
13371	ITPRIPL2	0.0397663	0.968621	5.91174	1	8.38779	-0.4711
13687	CMTM3	0.0398628	0.968621	5.90435	1	8.38779	-0.795892
6956	SND1	0.0398743	0.968621	5.90347	1	8.38779	-0.461368
8698	RNF20	0.0399119	0.968621	5.9006	1	8.38779	-0.519446
2355	ZC3H6	0.0399623	0.968621	5.89674	1	8.38779	-0.419841
2558	GPR155	0.0399644	0.968621	5.89659	1	8.38779	-0.570589
12273	PCNX1	0.040125	0.968621	5.88436	1	8.38779	-0.462453
6170	PEX7	0.0401366	0.968621	5.88348	1	8.38779	0.591587
12343	SAMD15	0.0401835	0.968621	5.87992	1	8.38779	-1.39565
455	LSM10	0.0402006	0.968621	5.87862	1	8.38779	0.399722
16171	WIZ	0.0402135	0.968621	5.87765	1	8.38779	0.916636
12073	NFKBIA	0.0402489	0.968621	5.87497	1	8.38779	0.874373
12646	ZNF106	0.0404121	0.968621	5.86265	1	8.38779	-0.591305
6638	POM121	0.0404412	0.968621	5.86047	1	8.38779	-0.504815
7863	MAK16	0.0405435	0.968621	5.85279	1	8.38779	-0.486659
3248	UBA7	0.0405606	0.968621	5.85151	1	8.38779	-1.45534
16285	ZNF486	0.0405966	0.968621	5.84881	1	8.38779	-0.578103
12334	VASH1-AS1	0.040641	0.968621	5.84549	1	8.38779	2.53753
4259	TMEM150C	0.040719	0.968621	5.83967	1	8.38779	-0.707233
11670	RASL11A	0.040723	0.968621	5.83937	1	8.38779	1.13541
6731	FZD1	0.0409066	0.968621	5.82573	1	8.38779	-0.989898
17166	AC003681.1	0.0409638	0.968621	5.8215	1	8.38779	1.46373
8777	PSMD5	0.0411088	0.968621	5.81079	1	8.38779	-0.549973
10508	SLF2	0.0411199	0.968621	5.80997	1	8.38779	-0.353527
10149	BAMBI	0.0412247	0.968621	5.80227	1	8.38779	0.625478
1704	MAP10	0.0413584	0.968621	5.79248	1	8.38779	-1.18394
14580	CCDC43	0.0413732	0.968621	5.7914	1	8.38779	-0.45549
9057	MIR210HG	0.0413992	0.968621	5.78951	1	8.38779	2.33564
412	RNF19B	0.0414022	0.968621	5.78929	1	8.38779	0.782091
12896	LOXL1-AS1	0.0414042	0.968621	5.78914	1	8.38779	1.13959
10328	USP54	0.0414325	0.968621	5.78707	1	8.38779	-0.811583
2318	TMEM182	0.0414498	0.968621	5.78581	1	8.38779	1.24111
12907	ARID3B	0.0414583	0.968621	5.78519	1	8.38779	1.80967
8514	ANKRD18A	0.0414867	0.968621	5.78312	1	8.38779	-1.39646
8928	SETX	0.0414935	0.968621	5.78263	1	8.38779	-0.460273
10589	PLEKHS1	0.0415317	0.968621	5.77985	1	8.38779	0.824595
11697	N4BP2L1	0.0415322	0.968621	5.77981	1	8.38779	-0.684823
15346	EBF4	0.0415508	0.968621	5.77846	1	8.38779	-0.509452
4561	ING2	0.0415963	0.968621	5.77516	1	8.38779	-0.375573
7744	FDFT1	0.0416275	0.968621	5.77289	1	8.38779	-0.46519
1779	SH3YL1	0.041683	0.968621	5.76888	1	8.38779	-0.428163
726	ANKRD13C	0.0416852	0.968621	5.76872	1	8.38779	-0.523518
18139	AL162632.3	0.0417016	0.968621	5.76753	1	8.38779	1.4427e+08
4630	MIR4458HG	0.0419057	0.968621	5.75281	1	8.38779	0.843228
16554	RABAC1	0.0419153	0.968621	5.75213	1	8.38779	0.438185
7969	MTFR1	0.0419281	0.968621	5.75121	1	8.38779	-0.579631
10481	R3HCC1L	0.0419624	0.968621	5.74875	1	8.38779	-0.748738
5146	PCDHA10	0.0420096	0.968621	5.74536	1	8.38779	-1.60265
11234	AC090673.1	0.0420574	0.968621	5.74193	1	8.38779	1.56086
14918	SEC14L1	0.0420864	0.968621	5.73986	1	8.38779	-0.408479
12956	MORF4L1	0.0421604	0.968621	5.73458	1	8.38779	-0.35289
15549	MANBAL	0.0422396	0.968621	5.72893	1	8.38779	-0.302292
11035	TMBIM6	0.0423259	0.968621	5.7228	1	8.38779	-0.291172
2684	ALS2CR12	0.0423381	0.968621	5.72193	1	8.38779	2.83914
256	KDM1A	0.0424716	0.968621	5.71248	1	8.38779	-0.493731
11777	FNDC3A	0.0424959	0.968621	5.71076	1	8.38779	-0.336213
15253	PMAIP1	0.0424961	0.968621	5.71075	1	8.38779	1.25492
10032	AKR1C1	0.0427565	0.968621	5.69243	1	8.38779	0.913687
7859	AC090204.1	0.0427984	0.968621	5.68949	1	8.38779	1.4427e+08
5412	RIPK1	0.0429252	0.968621	5.68064	1	8.38779	-0.60483
8878	ENDOG	0.0429605	0.968621	5.67817	1	8.38779	0.855421
13889	COTL1	0.0430536	0.968621	5.6717	1	8.38779	1.61967
11619	ZNF605	0.043105	0.968621	5.66813	1	8.38779	-0.732088
7325	WDR13	0.0431426	0.968621	5.66552	1	8.38779	0.428271
10981	AC008014.1	0.043185	0.968621	5.66259	1	8.38779	1.4427e+08
11765	LRCH1	0.0432211	0.968621	5.66009	1	8.38779	-0.748517
6467	MALSU1	0.0433071	0.968621	5.65416	1	8.38779	0.459621
15555	RPRD1B	0.0433351	0.968621	5.65222	1	8.38779	-0.528981
14836	C17orf80	0.0433539	0.968621	5.65093	1	8.38779	-0.546727
8361	PUM3	0.0433618	0.968621	5.65039	1	8.38779	-0.457386
8775	FBXW2	0.043633	0.968621	5.63179	1	8.38779	0.623344
7955	RAB2A	0.0436668	0.968621	5.62948	1	8.38779	0.241646
6447	SNX13	0.0437597	0.968621	5.62315	1	8.38779	-0.645566
3005	TSEN2	0.043795	0.968621	5.62074	1	8.38779	0.918907
11479	AC127164.1	0.0439403	0.968621	5.61089	1	8.38779	1.4427e+08
15129	TMEM241	0.0439701	0.968621	5.60887	1	8.38779	-0.627569
1231	MNDA	0.044105	0.968621	5.59976	1	8.38779	1.4427e+08
6202	PHACTR2	0.044106	0.968621	5.5997	1	8.38779	-0.467587
17522	SLC5A3	0.0441786	0.968621	5.59481	1	8.38779	0.543835
19036	AC073610.3	0.0442093	0.968621	5.59275	1	8.38779	1.4427e+08
3522	AC092910.3	0.0442149	0.968621	5.59237	1	8.38779	4.40173
5776	STK38	0.0442179	0.968621	5.59217	1	8.38779	-0.466969
7033	AC083880.1	0.0443063	0.968621	5.58624	1	8.38779	2.39931
8260	DENND3	0.0443246	0.968621	5.58501	1	8.38779	1.00825
652	TCEANC2	0.0443271	0.968621	5.58484	1	8.38779	-1.00545
12427	AL163051.1	0.0444203	0.968621	5.57861	1	8.38779	-1.91761
16635	FOSB	0.0444437	0.968621	5.57705	1	8.38779	0.429753
10520	NPM3	0.0444528	0.968621	5.57644	1	8.38779	-0.534143
10818	OLR1	0.0444892	0.968621	5.57402	1	8.38779	1.4427e+08
4204	ANKRD17	0.0445267	0.968621	5.57151	1	8.38779	-0.267309
10918	MRPS35	0.0445382	0.968621	5.57075	1	8.38779	-0.389977
4697	LIFR-AS1	0.0445651	0.968621	5.56896	1	8.38779	-0.81775
7266	DYNLT3	0.0445839	0.968621	5.56771	1	8.38779	-0.374313
3160	ZNF35	0.0446137	0.968621	5.56573	1	8.38779	-0.674536
440	C1orf216	0.0446161	0.968621	5.56557	1	8.38779	-1.64916
12429	VRK1	0.0446271	0.968621	5.56484	1	8.38779	-0.501757
14688	SPAG9	0.0446435	0.968621	5.56375	1	8.38779	-0.671188
4431	NOCT	0.0446624	0.968621	5.5625	1	8.38779	2.15485
10311	DNAJB12	0.0446764	0.968621	5.56157	1	8.38779	-0.63295
241	NBPF3	0.0446993	0.968621	5.56005	1	8.38779	-1.02429
882	C1orf194	0.0447272	0.968621	5.55821	1	8.38779	1.60188
5434	RREB1	0.0447693	0.968621	5.55542	1	8.38779	-0.466337
7997	XKR9	0.0448134	0.968621	5.55251	1	8.38779	-0.933892
10395	SHLD2	0.0448936	0.968621	5.54722	1	8.38779	-0.405302
8534	ZNF658	0.0449869	0.968621	5.54108	1	8.38779	-0.553049
15650	SMIM25	0.0450099	0.968621	5.53956	1	8.38779	1.4427e+08
1233	IFI16	0.045043	0.968621	5.53739	1	8.38779	-0.283694
7846	AC044849.1	0.0450445	0.968621	5.53729	1	8.38779	1.96765
11684	LINC00365	0.0450821	0.968621	5.53483	1	8.38779	1.4427e+08
11578	DNAH10	0.0451192	0.968621	5.53239	1	8.38779	1.30232
732	FPGT	0.0451198	0.968621	5.53236	1	8.38779	0.783847
7767	MTUS1	0.0452162	0.968621	5.52605	1	8.38779	-0.288628
10182	BMS1	0.0452447	0.968621	5.52419	1	8.38779	-0.509032
3829	DCUN1D1	0.0453033	0.968621	5.52037	1	8.38779	-0.314195
16359	ZNF181	0.0453067	0.968621	5.52015	1	8.38779	-0.67666
13793	HYDIN	0.0454027	0.968621	5.5139	1	8.38779	-1.16555
14982	OXLD1	0.0454349	0.968621	5.51181	1	8.38779	0.369055
16430	ZNF829	0.045443	0.968621	5.51129	1	8.38779	-1.12687
1096	TUFT1	0.0455489	0.968621	5.50443	1	8.38779	1.16699
12624	INO80	0.0455718	0.968621	5.50295	1	8.38779	-0.659579
4526	CPE	0.0456241	0.968621	5.49957	1	8.38779	-0.896682
3092	PDCD6IP	0.0456846	0.968621	5.49566	1	8.38779	-0.450908
9354	AGBL2	0.0457356	0.968621	5.49238	1	8.38779	1.18608
3698	ANKUB1	0.0458129	0.968621	5.48741	1	8.38779	1.22415
15245	AC027097.2	0.0458191	0.968621	5.48701	1	8.38779	-1.895
274	PNRC2	0.0458376	0.968621	5.48582	1	8.38779	-0.344747
4701	FYB1	0.0458871	0.968621	5.48265	1	8.38779	2.16424
1747	AKT3	0.045931	0.968621	5.47983	1	8.38779	-0.581811
4131	COMMD8	0.0459548	0.968621	5.47831	1	8.38779	-0.54843
11808	VPS36	0.0459901	0.968621	5.47605	1	8.38779	-0.31994
2559	AC010894.2	0.0459936	0.968621	5.47583	1	8.38779	1.4427e+08
2821	AP1S3	0.0460469	0.968621	5.47243	1	8.38779	-0.983481
5541	HIST1H1D	0.0461867	0.968621	5.46353	1	8.38779	-0.52112
2789	CFAP65	0.0463132	0.968621	5.4555	1	8.38779	2.64275
16059	PLPPR2	0.046368	0.968621	5.45202	1	8.38779	-0.907596
11203	AVIL	0.0463875	0.968621	5.45079	1	8.38779	0.712729
15241	WDR7	0.046418	0.968621	5.44887	1	8.38779	-0.604769
2375	ACTR3	0.046448	0.968621	5.44697	1	8.38779	-0.281373
10677	CFAP46	0.0464972	0.968621	5.44387	1	8.38779	1.4427e+08
10288	H2AFY2	0.0466531	0.968621	5.43406	1	8.38779	-0.601424
3242	MST1	0.0467342	0.968621	5.42898	1	8.38779	-1.25082
1892	AGBL5	0.046758	0.968621	5.42749	1	8.38779	-0.839881
3849	CLCN2	0.0467989	0.968621	5.42492	1	8.38779	-1.55494
3445	SENP7	0.0468127	0.968621	5.42406	1	8.38779	-0.527294
1655	ITPKB	0.0468847	0.968621	5.41957	1	8.38779	-0.647678
15750	DNAJC5	0.0468961	0.968621	5.41886	1	8.38779	0.727277
10626	AL731566.2	0.0469038	0.968621	5.41838	1	8.38779	-1.4427e+08
369	PTPRU	0.0469955	0.968621	5.41267	1	8.38779	0.541769
13286	ALG1	0.046997	0.968621	5.41257	1	8.38779	1.45245
7691	F8	0.0470758	0.968621	5.40768	1	8.38779	-0.997934
11725	LINC00598	0.0471029	0.968621	5.406	1	8.38779	1.4427e+08
12225	AKAP5	0.0471364	0.968621	5.40392	1	8.38779	-2.28352
15243	NARS	0.0471739	0.968621	5.4016	1	8.38779	-0.492028
4784	CWC27	0.0472344	0.968621	5.39786	1	8.38779	-0.475376
12750	C15orf65	0.0472529	0.968621	5.39671	1	8.38779	1.63939
67	AL139246.5	0.0472881	0.968621	5.39454	1	8.38779	2.60652
7143	PAXIP1	0.0474727	0.968621	5.38318	1	8.38779	-0.693085
443	AGO1	0.0474934	0.968621	5.3819	1	8.38779	-0.616944
14193	ZNF286A	0.047535	0.968621	5.37935	1	8.38779	-1.06431
612	BEND5	0.0476138	0.968621	5.37453	1	8.38779	-0.59983
10760	CD4	0.0476355	0.968621	5.3732	1	8.38779	1.4427e+08
1742	KMO	0.0476479	0.968621	5.37244	1	8.38779	1.4427e+08
1332	SLC19A2	0.0476584	0.968621	5.3718	1	8.38779	0.953539
10852	EMP1	0.047738	0.968621	5.36694	1	8.38779	0.839666
11147	ZC3H10	0.0478173	0.968621	5.36211	1	8.38779	-0.924982
2432	NCKAP5	0.0479861	0.968621	5.35186	1	8.38779	-0.360456
6656	ELN-AS1	0.0479974	0.968621	5.35118	1	8.38779	1.4427e+08
8266	JRK	0.048137	0.968621	5.34274	1	8.38779	-1.36524
9003	SAPCD2	0.0481809	0.968621	5.34009	1	8.38779	-1.94129
17535	MORC3	0.0482085	0.968621	5.33843	1	8.38779	-0.348389
4734	EMB	0.048261	0.968621	5.33527	1	8.38779	-0.297844
1126	AL162258.2	0.0482713	0.968621	5.33465	1	8.38779	3.24626
9605	RPS6KB2	0.048274	0.968621	5.33449	1	8.38779	0.722093
3731	KCNAB1	0.048328	0.968621	5.33124	1	8.38779	-2.13222
11465	IQCD	0.0483304	0.968621	5.33111	1	8.38779	2.27547
6993	LINC00513	0.0483869	0.968621	5.32772	1	8.38779	1.95414
16483	FBXO27	0.0485542	0.968621	5.31771	1	8.38779	-0.545369
11565	SBNO1	0.0486068	0.968621	5.31457	1	8.38779	-0.580526
7360	KANTR	0.0486102	0.968621	5.31437	1	8.38779	-0.504326
1739	CHRM3	0.0486717	0.968621	5.3107	1	8.38779	1.4427e+08
3851	EPHB3	0.0486864	0.968621	5.30983	1	8.38779	-0.676108
16022	ICAM4	0.0488145	0.968621	5.30223	1	8.38779	-0.420382
5700	GPSM3	0.0488752	0.968621	5.29863	1	8.38779	-0.576256
6151	EYA4	0.0489133	0.968621	5.29638	1	8.38779	-0.367022
6188	CITED2	0.0489301	0.968621	5.29538	1	8.38779	0.52799
11958	METTL3	0.0489556	0.968621	5.29388	1	8.38779	-0.476699
12476	BAG5	0.0490762	0.968621	5.28677	1	8.38779	-0.516622
4064	QDPR	0.0491365	0.968621	5.28322	1	8.38779	0.604154
3073	STT3B	0.049172	0.968621	5.28113	1	8.38779	-0.361203
12481	XRCC3	0.0491962	0.968621	5.27971	1	8.38779	1.26139
12347	SPTLC2	0.0492046	0.968621	5.27922	1	8.38779	-0.43489
9115	PGAP2	0.0492132	0.968621	5.27872	1	8.38779	-0.522394
12902	CCDC33	0.0492209	0.968621	5.27826	1	8.38779	1.82383
8663	ZNF510	0.049275	0.968621	5.27509	1	8.38779	-0.701787
56	CFAP74	0.0494083	0.968621	5.26729	1	8.38779	2.52773
12914	MPI	0.0494505	0.968621	5.26483	1	8.38779	-0.741259
6040	CD24	0.0494885	0.968621	5.26262	1	8.38779	0.712206
16345	PEPD	0.0494932	0.968621	5.26235	1	8.38779	-0.337049
9885	PCSK7	0.0495705	0.968621	5.25785	1	8.38779	0.861752
13825	MLKL	0.0495916	0.968621	5.25662	1	8.38779	-1.09541
15564	MAFB	0.0497212	0.968621	5.2491	1	8.38779	0.587739
16444	ZNF793	0.0498209	0.968621	5.24333	1	8.38779	-0.62633
434	ZMYM4	0.0498332	0.968621	5.24263	1	8.38779	-0.377102
832	AC105942.1	0.0499825	0.968621	5.23402	1	8.38779	-0.786031
15062	TGIF1	0.0499922	0.968621	5.23346	1	8.38779	0.593675
9261	ARL14EP	0.0499956	0.968621	5.23326	1	8.38779	-0.3591
12176	AP5M1	0.0500152	0.968621	5.23214	1	8.38779	-0.456506
8174	SAMD12	0.0500449	0.968621	5.23043	1	8.38779	0.334137
4860	TBCA	0.0500728	0.968621	5.22883	1	8.38779	0.308657
14770	MAP3K3	0.0501567	0.968621	5.22402	1	8.38779	-0.547775
892	GNAI3	0.0501723	0.968621	5.22313	1	8.38779	-0.406465
17422	PLXNB2	0.0502205	0.968621	5.22037	1	8.38779	-0.356625
4117	LINC02265	0.0503004	0.968621	5.2158	1	8.38779	3.29472
4402	EXOSC9	0.0503113	0.968621	5.21518	1	8.38779	-0.585321
21	C1QTNF12	0.050328	0.968621	5.21423	1	8.38779	1.4427e+08
5320	RNF44	0.050411	0.968621	5.2095	1	8.38779	0.770003
2232	KRCC1	0.0504304	0.968621	5.2084	1	8.38779	-0.349558
12554	AC123768.3	0.0505937	0.968621	5.19913	1	8.38779	3.01008
2259	ITPRIPL1	0.0506117	0.968621	5.19811	1	8.38779	-0.70903
10242	BICC1	0.0506781	0.968621	5.19435	1	8.38779	2.79272
4298	FAM13A	0.0508143	0.968621	5.18666	1	8.38779	-0.554809
305	PAFAH2	0.0508563	0.968621	5.1843	1	8.38779	-0.751525
2610	ZC3H15	0.0509339	0.968621	5.17993	1	8.38779	-0.215715
14341	BLMH	0.0509438	0.968621	5.17938	1	8.38779	-0.457379
3387	SUCLG2-AS1	0.0509478	0.968621	5.17915	1	8.38779	-0.983696
5570	HIST1H3H	0.050949	0.968621	5.17909	1	8.38779	1.92232
7386	SPIN3	0.0510798	0.968621	5.17175	1	8.38779	-1.00915
8774	MEGF9	0.0510889	0.968621	5.17124	1	8.38779	-0.59446
13677	GOT2	0.0511066	0.968621	5.17026	1	8.38779	0.569821
14480	SMARCE1	0.0511506	0.968621	5.16779	1	8.38779	-0.496674
3372	ATXN7.1	0.0511531	0.968621	5.16765	1	8.38779	-1.18915
4682	IL7R	0.0512121	0.968621	5.16436	1	8.38779	2.29528
716	GADD45A	0.0512532	0.968621	5.16207	1	8.38779	0.620874
13651	COQ9	0.0512541	0.968621	5.16202	1	8.38779	0.427302
3111	SCN11A	0.0512808	0.968621	5.16053	1	8.38779	-4.22813
3692	TM4SF1-AS1	0.0512875	0.968621	5.16016	1	8.38779	2.89807
350	PTAFR	0.0513399	0.968621	5.15724	1	8.38779	-0.775924
16569	CXCL17	0.0513704	0.968621	5.15555	1	8.38779	0.365492
5169	PCDHGA10	0.0513962	0.968621	5.15411	1	8.38779	-0.76793
3667	ZBTB38	0.0514029	0.968621	5.15374	1	8.38779	-0.430055
3173	SLC6A20	0.0514117	0.968621	5.15325	1	8.38779	1.4427e+08
2358	POLR1B	0.0514134	0.968621	5.15316	1	8.38779	-0.602011
10694	CCDC77	0.0514147	0.968621	5.15309	1	8.38779	-0.629622
3533	IQCB1	0.0514167	0.968621	5.15297	1	8.38779	-0.543355
4432	ELF2	0.0514252	0.968621	5.1525	1	8.38779	-0.344983
2029	AC079807.1	0.0515624	0.968621	5.1449	1	8.38779	1.4427e+08
4101	FAM114A1	0.0515972	0.968621	5.14298	1	8.38779	-0.649789
15783	PLPPR3	0.0516369	0.968621	5.14078	1	8.38779	1.4427e+08
3048	KAT2B	0.0516714	0.968621	5.13888	1	8.38779	-0.737801
5991	C6orf163	0.0516757	0.968621	5.13864	1	8.38779	-1.49627
4609	LPCAT1	0.0517156	0.968621	5.13645	1	8.38779	1.57377
3035	COLQ	0.0517247	0.968621	5.13594	1	8.38779	1.4427e+08
3448	ZBTB11	0.0518747	0.968621	5.1277	1	8.38779	-0.404018
17494	SCAF4	0.0519061	0.968621	5.12598	1	8.38779	-0.387305
16902	ZNF444	0.0519813	0.968621	5.12185	1	8.38779	-0.672454
10610	EIF3A	0.0521078	0.968621	5.11494	1	8.38779	-0.519039
46	CDK11B	0.0521109	0.968621	5.11477	1	8.38779	-0.422025
7618	SMIM10L2A	0.0521219	0.968621	5.11417	1	8.38779	-1.8454
2567	HNRNPA3	0.0522165	0.968621	5.10901	1	8.38779	-0.222937
9024	NOXA1	0.0522268	0.968621	5.10845	1	8.38779	-1.07061
225	AKR7A2	0.0522795	0.968621	5.10559	1	8.38779	0.253768
13272	CDIP1	0.0522997	0.968621	5.10449	1	8.38779	0.528536
5961	SENP6	0.0524061	0.968621	5.09872	1	8.38779	-0.40217
472	SF3A3	0.052419	0.968621	5.09802	1	8.38779	-0.443915
17159	THOC5	0.0524635	0.968621	5.09561	1	8.38779	-0.610355
9817	DYNC2H1	0.0524987	0.968621	5.0937	1	8.38779	-0.631496
1776	ZNF692	0.0525591	0.968621	5.09044	1	8.38779	-0.992298
12086	MIPOL1	0.0525672	0.968621	5.09	1	8.38779	-0.648423
16277	ZNF14	0.052612	0.968621	5.08759	1	8.38779	-0.925847
13110	HBA1	0.0526298	0.968621	5.08663	1	8.38779	-3.76747
10425	TNKS2	0.052695	0.968621	5.08312	1	8.38779	-0.387545
9130	TRIM22	0.0527985	0.968621	5.07756	1	8.38779	0.656488
6974	TSPAN33	0.0528062	0.968621	5.07714	1	8.38779	2.87988
14159	NTN1	0.0528661	0.968621	5.07393	1	8.38779	0.508652
16721	PPP1R15A	0.052962	0.968621	5.0688	1	8.38779	0.559922
17465	CXADR	0.0530969	0.968621	5.0616	1	8.38779	-0.397926
10787	CD163	0.0531299	0.968621	5.05984	1	8.38779	1.4427e+08
15777	FSTL3	0.053226	0.968621	5.05473	1	8.38779	-1.02617
16859	LENG8-AS1	0.0532308	0.968621	5.05447	1	8.38779	1.05876
11518	C12orf43	0.0532842	0.968621	5.05164	1	8.38779	-0.47553
10631	PLEKHA1	0.0533339	0.968621	5.049	1	8.38779	-0.358187
14756	BRIP1	0.0534124	0.968621	5.04485	1	8.38779	-1.62939
14120	SENP3	0.0534224	0.968621	5.04432	1	8.38779	-1.52274
17678	AL033530.1	0.0534468	0.968621	5.04303	1	8.38779	-4.13812
13179	GFER	0.0534668	0.968621	5.04197	1	8.38779	-0.559341
3532	GOLGB1	0.0535194	0.968621	5.0392	1	8.38779	-0.570044
15526	NFS1	0.0535321	0.968621	5.03852	1	8.38779	-0.566881
6313	FGFR1OP	0.0535688	0.968621	5.03659	1	8.38779	0.758602
11757	AL138963.3	0.0536824	0.968621	5.03061	1	8.38779	1.33602
5084	TGFBI	0.0537323	0.968621	5.02799	1	8.38779	0.832025
10161	AL365203.2	0.0537571	0.968621	5.02669	1	8.38779	1.92707
14045	CHRNE	0.0537934	0.968621	5.02479	1	8.38779	-1.68459
3487	SIDT1	0.0538217	0.968621	5.0233	1	8.38779	1.48707
2289	TSGA10	0.0539338	0.968621	5.01744	1	8.38779	-0.565795
1271	USP21	0.0539909	0.968621	5.01446	1	8.38779	1.11716
1812	AC104794.2	0.0540921	0.968621	5.00918	1	8.38779	0.852206
9647	SHANK2	0.054115	0.968621	5.00799	1	8.38779	1.04649
7425	NONO	0.0541618	0.968621	5.00556	1	8.38779	-0.270238
11699	PDS5B	0.0541824	0.968621	5.00449	1	8.38779	-0.491059
4809	TAF9	0.0542191	0.968621	5.00258	1	8.38779	0.674779
8813	SCAI	0.054271	0.968621	4.99989	1	8.38779	-0.562025
17993	AL590399.3	0.0542812	0.968621	4.99936	1	8.38779	1.4427e+08
16116	GCDH	0.0543251	0.968621	4.99709	1	8.38779	-0.463138
9202	SPON1	0.0544243	0.968621	4.99196	1	8.38779	0.873785
16610	CEACAM19	0.0544441	0.968621	4.99093	1	8.38779	2.89869
7371	FGD1	0.0545751	0.968621	4.98418	1	8.38779	1.45082
10533	CUEDC2	0.0546086	0.968621	4.98246	1	8.38779	-0.381913
1065	MCL1	0.0546823	0.968621	4.97867	1	8.38779	0.675317
286	RUNX3	0.0547372	0.968621	4.97586	1	8.38779	2.03295
5563	HIST1H2BK	0.0547426	0.968621	4.97558	1	8.38779	2.57304
6742	RBM48	0.0548062	0.968621	4.97232	1	8.38779	-0.652671
6112	SERINC1	0.0548382	0.968621	4.97069	1	8.38779	-0.258595
9738	PRCP	0.0551147	0.968621	4.95658	1	8.38779	-0.36327
6924	TFEC	0.0552159	0.968621	4.95145	1	8.38779	1.4427e+08
11471	RBM19	0.0552279	0.968621	4.95084	1	8.38779	-0.595522
14616	NSF	0.0552394	0.968621	4.95025	1	8.38779	-0.540425
11145	PA2G4	0.055424	0.968621	4.94092	1	8.38779	-0.313589
12169	KTN1	0.0555456	0.968621	4.93479	1	8.38779	-0.432773
3657	CEP70	0.0555473	0.968621	4.93471	1	8.38779	-0.429951
3706	ERICH6-AS1	0.0555524	0.968621	4.93445	1	8.38779	1.6787
12798	RAB8B	0.0557895	0.968621	4.92255	1	8.38779	0.40667
3493	ZDHHC23	0.0558237	0.968621	4.92084	1	8.38779	-0.99981
1730	EDARADD	0.0558495	0.968621	4.91955	1	8.38779	-0.616175
13614	CRNDE	0.0559159	0.968621	4.91623	1	8.38779	0.292038
13288	EEF2KMT	0.0560396	0.968621	4.91006	1	8.38779	-0.881807
2646	HECW2	0.0560841	0.968621	4.90785	1	8.38779	-1.4736
12775	SLTM	0.056104	0.968621	4.90686	1	8.38779	-0.262957
17419	HDAC10	0.0561079	0.968621	4.90667	1	8.38779	-0.916236
5877	RCAN2	0.0561126	0.968621	4.90643	1	8.38779	-1.24093
11319	BTG1	0.0561639	0.968621	4.90389	1	8.38779	0.397148
7014	CNOT4	0.0561719	0.968621	4.90349	1	8.38779	-0.355704
2310	LINC01127	0.0561748	0.968621	4.90335	1	8.38779	1.80343
2395	GLI2	0.0562373	0.968621	4.90025	1	8.38779	-1.58343
16336	SLC7A9	0.056387	0.968621	4.89284	1	8.38779	-4.80623
11106	AC023509.4	0.0563881	0.968621	4.89279	1	8.38779	2.2648
10272	RUFY2	0.0563989	0.968621	4.89226	1	8.38779	-0.501521
12504	NUDT14	0.0564411	0.968621	4.89017	1	8.38779	0.577017
568	HECTD3	0.056674	0.968621	4.87872	1	8.38779	1.35664
17446	FP565260.6	0.0568363	0.968621	4.87077	1	8.38779	2.62489
13042	ZNF774	0.0570265	0.968621	4.86149	1	8.38779	-0.742242
1916	SUPT7L	0.0570638	0.968621	4.85968	1	8.38779	-0.565791
16062	EPOR	0.0571349	0.968621	4.85622	1	8.38779	1.43172
16924	ZNF460-AS1	0.0572951	0.968621	4.84845	1	8.38779	1.4427e+08
4954	PJA2	0.0573705	0.968621	4.84481	1	8.38779	-0.290235
6670	TRIM73	0.0574391	0.968621	4.8415	1	8.38779	-0.750422
4302	CCSER1	0.0576691	0.968621	4.83043	1	8.38779	-0.919993
16955	ZNF587	0.0576937	0.968621	4.82925	1	8.38779	0.953872
10226	TIMM23B	0.0576963	0.968621	4.82913	1	8.38779	-0.658484
14431	AC006449.6	0.0578108	0.968621	4.82364	1	8.38779	1.17429
9635	IGHMBP2	0.0578625	0.968621	4.82117	1	8.38779	-0.658992
3256	SEMA3F	0.0579746	0.968621	4.81582	1	8.38779	0.655504
16435	ZNF383	0.058008	0.968621	4.81423	1	8.38779	-0.791002
17345	TCF20	0.0580322	0.968621	4.81308	1	8.38779	-0.514648
357	RCC1	0.0580784	0.968621	4.81088	1	8.38779	-0.917195
4419	ABHD18	0.0580986	0.968621	4.80991	1	8.38779	-0.585877
6433	SCIN	0.0581382	0.968621	4.80804	1	8.38779	-1.70672
11221	RXYLT1	0.058232	0.968621	4.80358	1	8.38779	-0.288265
12830	HACD3	0.0582759	0.968621	4.8015	1	8.38779	-0.415395
6667	RCC1L	0.058324	0.968621	4.79923	1	8.38779	-0.395177
13639	NUP93	0.0584931	0.968621	4.79124	1	8.38779	-0.693954
5410	NQO2	0.0586232	0.968621	4.78512	1	8.38779	0.503208
8308	AC109322.1	0.0586554	0.968621	4.7836	1	8.38779	1.4427e+08
11516	ACADS	0.0586599	0.968621	4.78339	1	8.38779	-0.5833
10002	LINC00167	0.0587016	0.968621	4.78143	1	8.38779	1.4427e+08
12728	DMXL2	0.0588476	0.968621	4.7746	1	8.38779	-1.14435
9932	NLRX1	0.0588948	0.968621	4.77239	1	8.38779	1.46451
9526	NEAT1	0.0589899	0.968621	4.76795	1	8.38779	0.667173
8065	OTUD6B-AS1	0.0590078	0.968621	4.76712	1	8.38779	-0.377488
1353	SUCO	0.0591076	0.968621	4.76247	1	8.38779	-0.322727
13445	XPO6	0.0591181	0.968621	4.76198	1	8.38779	-0.556857
10222	AL138760.1	0.0591228	0.968621	4.76176	1	8.38779	1.4427e+08
8908	GPR107	0.0591521	0.968621	4.7604	1	8.38779	0.624446
7996	LACTB2	0.0592193	0.968621	4.75728	1	8.38779	0.619126
13221	PRSS22	0.0592291	0.968621	4.75683	1	8.38779	-0.571546
10440	SLC35G1	0.059262	0.968621	4.7553	1	8.38779	-1.06504
2112	FBXO48	0.0593334	0.968621	4.75199	1	8.38779	-0.673456
1471	NAV1	0.0593422	0.968621	4.75158	1	8.38779	0.766884
15544	SOGA1	0.0594915	0.968621	4.74469	1	8.38779	-0.661204
14624	NPEPPS	0.0596172	0.968621	4.73889	1	8.38779	-0.445537
2751	MREG	0.0596392	0.968621	4.73788	1	8.38779	-1.50961
11541	VPS33A	0.0596755	0.968621	4.73621	1	8.38779	-0.588375
17456	AP001347.1	0.0596807	0.968621	4.73598	1	8.38779	-1.44988
3241	APEH	0.0598883	0.968621	4.72646	1	8.38779	-0.507237
16586	ZNF283	0.0598977	0.968621	4.72603	1	8.38779	-0.783797
1675	HIST3H2A	0.05998	0.968621	4.72227	1	8.38779	0.577232
831	CNN3	0.0600728	0.968621	4.71804	1	8.38779	-0.427995
12454	DYNC1H1	0.0600941	0.968621	4.71706	1	8.38779	-0.343554
2864	INPP5D	0.0601256	0.968621	4.71563	1	8.38779	1.4427e+08
8864	URM1	0.0601822	0.968621	4.71306	1	8.38779	-0.441881
4871	MTX3	0.0601849	0.968621	4.71293	1	8.38779	-0.50625
5124	MALINC1	0.0601933	0.968621	4.71255	1	8.38779	-1.15841
14510	C17orf113	0.0602008	0.968621	4.71221	1	8.38779	2.28748
13251	ZNF597	0.0602408	0.968621	4.71039	1	8.38779	1.76086
11215	LINC01465	0.0602423	0.968621	4.71032	1	8.38779	2.64053
12074	RALGAPA1	0.0602527	0.968621	4.70985	1	8.38779	-0.555026
565	BTBD19	0.0602698	0.968621	4.70908	1	8.38779	1.32132
7409	EFNB1	0.0603129	0.968621	4.70712	1	8.38779	-0.428323
11034	FMNL3	0.0603193	0.968621	4.70683	1	8.38779	-1.26915
14308	SUPT6H	0.0603686	0.968621	4.7046	1	8.38779	-0.417509
2876	SH3BP4	0.0603866	0.968621	4.70378	1	8.38779	0.556255
5252	MED7	0.0604823	0.968621	4.69945	1	8.38779	-0.659548
10421	PCGF5	0.060557	0.968621	4.69609	1	8.38779	-0.388236
16210	ANO8	0.0606457	0.968621	4.69209	1	8.38779	1.4427e+08
3846	PSMD2	0.060678	0.968621	4.69063	1	8.38779	-0.379021
2668	SPATS2L	0.0607539	0.968621	4.68722	1	8.38779	-0.275771
12837	MAP2K1	0.0607545	0.968621	4.6872	1	8.38779	0.634741
1324	SFT2D2	0.0607908	0.968621	4.68556	1	8.38779	-0.374511
4557	WWC2	0.0607915	0.968621	4.68553	1	8.38779	-0.601688
7469	DIAPH2	0.0607997	0.968621	4.68516	1	8.38779	-0.802986
10369	AL135925.1	0.060835	0.968621	4.68358	1	8.38779	0.631817
7200	PRPS2	0.0608357	0.968621	4.68355	1	8.38779	-0.786715
12680	SPG11	0.0608541	0.968621	4.68273	1	8.38779	-0.394369
5275	CCNG1	0.0608938	0.968621	4.68095	1	8.38779	-0.391671
15895	AC011498.4	0.0609741	0.968621	4.67735	1	8.38779	1.52275
10611	FAM45A	0.0609777	0.968621	4.67719	1	8.38779	-0.574625
2461	AC007364.1	0.0609969	0.968621	4.67633	1	8.38779	1.4427e+08
11815	DIAPH3	0.061107	0.968621	4.67142	1	8.38779	-4.37369
7100	AC092666.1	0.0612144	0.968621	4.66664	1	8.38779	1.4427e+08
5159	PCDHB15	0.0612997	0.968621	4.66284	1	8.38779	1.4427e+08
3666	PXYLP1	0.0613465	0.968621	4.66077	1	8.38779	1.07667
3158	ZNF660	0.0614567	0.968621	4.65588	1	8.38779	-0.757557
1076	BNIPL	0.0614625	0.968621	4.65563	1	8.38779	-1.67053
7445	UPRT	0.0614886	0.968621	4.65447	1	8.38779	0.792395
12708	SECISBP2L	0.0615596	0.968621	4.65133	1	8.38779	-0.421657
12897	LOXL1	0.0615908	0.968621	4.64995	1	8.38779	-1.20877
11604	PUS1	0.0615915	0.968621	4.64992	1	8.38779	0.72613
11895	ABHD13	0.0615972	0.968621	4.64967	1	8.38779	-0.521768
15618	SLC13A3	0.0616256	0.968621	4.64842	1	8.38779	2.10402
8591	KIF27	0.0617372	0.968621	4.6435	1	8.38779	-0.743167
17637	MT-ND5	0.0618542	0.968621	4.63836	1	8.38779	-0.45372
17459	SAMSN1	0.0618933	0.968621	4.63664	1	8.38779	1.4427e+08
6728	CLDN12	0.0619383	0.968621	4.63467	1	8.38779	-0.610563
2781	ZNF142	0.0619517	0.968621	4.63408	1	8.38779	-0.745362
3703	EIF2A	0.0620416	0.968621	4.63015	1	8.38779	-0.286381
12029	ADCY4	0.0620428	0.968621	4.63009	1	8.38779	-2.23855
493	RLF	0.0622886	0.968621	4.61937	1	8.38779	-0.46768
7844	DUSP4	0.0623718	0.968621	4.61575	1	8.38779	1.4427e+08
9411	PPP1R32	0.0623814	0.968621	4.61534	1	8.38779	4.08657
8391	NFIB	0.0624734	0.968621	4.61135	1	8.38779	-0.330446
7541	TMEM164	0.0624919	0.968621	4.61054	1	8.38779	0.865902
11496	RAB35	0.0625197	0.968621	4.60934	1	8.38779	-0.632033
7500	Z68871.1	0.0625581	0.968621	4.60767	1	8.38779	-1.50464
8321	SLC52A2	0.0626057	0.968621	4.60562	1	8.38779	-0.838005
7255	ARX	0.0626346	0.968621	4.60437	1	8.38779	2.78833
746	DNAJB4	0.0627317	0.968621	4.60018	1	8.38779	0.796531
7449	ATRX	0.0627598	0.968621	4.59896	1	8.38779	-0.450744
17640	BX004987.1	0.0628614	0.968621	4.59459	1	8.38779	1.4427e+08
10813	CD69	0.0629432	0.968621	4.59107	1	8.38779	1.4427e+08
11720	STOML3	0.0629646	0.968621	4.59016	1	8.38779	2.15695
4327	H2AFZ	0.0629738	0.968621	4.58976	1	8.38779	0.370445
11687	HMGB1	0.0629758	0.968621	4.58967	1	8.38779	-0.191795
17958	SATL1	0.0631221	0.968621	4.58341	1	8.38779	-3.95641
3009	TMEM40	0.0631728	0.968621	4.58124	1	8.38779	0.564852
8845	PIP5KL1	0.0631736	0.968621	4.5812	1	8.38779	-1.0949
18229	AC060766.4	0.0631994	0.968621	4.5801	1	8.38779	1.4427e+08
10136	APBB1IP	0.0632043	0.968621	4.57989	1	8.38779	2.77765
3860	SENP2	0.063302	0.968621	4.57572	1	8.38779	-0.382577
10275	TET1	0.0633159	0.968621	4.57513	1	8.38779	-0.765801
8782	RAB14	0.0633198	0.968621	4.57497	1	8.38779	-0.188812
4918	RFESD	0.0633919	0.968621	4.57189	1	8.38779	0.722187
11057	SLC11A2	0.0634393	0.968621	4.56988	1	8.38779	-0.374227
15591	SLPI	0.063468	0.968621	4.56866	1	8.38779	0.468316
13590	CNEP1R1	0.0634692	0.968621	4.56861	1	8.38779	-0.684767
2427	MZT2A	0.0635258	0.968621	4.5662	1	8.38779	0.443111
2635	GLS	0.0635512	0.968621	4.56513	1	8.38779	0.39039
6416	C1GALT1	0.0636034	0.968621	4.56291	1	8.38779	-0.376407
16655	HIF3A	0.0636041	0.968621	4.56288	1	8.38779	0.811603
15183	RPRD1A	0.0636219	0.968621	4.56213	1	8.38779	-0.409505
7060	TRPV6	0.0636299	0.968621	4.56179	1	8.38779	-0.948027
1376	RASAL2	0.0636942	0.968621	4.55907	1	8.38779	-0.370338
12711	FAM227B	0.0637408	0.968621	4.5571	1	8.38779	-0.643814
13367	AC092287.1	0.0637572	0.968621	4.5564	1	8.38779	1.4427e+08
1213	AL139412.1	0.0637684	0.968621	4.55593	1	8.38779	1.4427e+08
10972	TWF1	0.0638293	0.968621	4.55336	1	8.38779	-0.442423
14407	CCL3	0.0638365	0.968621	4.55306	1	8.38779	3.95393
17643	AC011043.1	0.0638579	0.968621	4.55216	1	8.38779	-2.30769
16973	A1BG	0.0638715	0.968621	4.55158	1	8.38779	-2.05323
5492	DEK	0.0640397	0.968621	4.5445	1	8.38779	-0.302997
875	GPSM2	0.0640519	0.968621	4.54399	1	8.38779	-0.591367
6490	AC005091.1	0.0640571	0.968621	4.54378	1	8.38779	-1.4427e+08
15321	NRSN2	0.0640872	0.968621	4.54251	1	8.38779	-0.836844
14603	ARHGAP27	0.0641002	0.968621	4.54197	1	8.38779	-0.492143
749	PTGFR	0.0642838	0.968621	4.53428	1	8.38779	-0.634422
16407	TBCB	0.0643107	0.968621	4.53315	1	8.38779	0.280489
6838	SLC12A9	0.0643219	0.968621	4.53268	1	8.38779	1.04919
10155	ZEB1-AS1	0.0643313	0.968621	4.53229	1	8.38779	-2.11456
3437	TBC1D23	0.0643533	0.968621	4.53137	1	8.38779	-0.485531
3750	RARRES1	0.0643757	0.968621	4.53044	1	8.38779	1.42798
7587	SASH3	0.0644124	0.968621	4.52891	1	8.38779	1.4427e+08
3026	NR2C2	0.0645118	0.968621	4.52477	1	8.38779	-0.388009
1063	FALEC	0.0645176	0.968621	4.52452	1	8.38779	1.4427e+08
17633	MT-CO3	0.0645247	0.968621	4.52423	1	8.38779	0.294908
10676	INPP5A	0.0645459	0.968621	4.52335	1	8.38779	0.691925
9789	ENDOD1	0.0645792	0.968621	4.52196	1	8.38779	-0.508268
2477	NR4A2	0.0648808	0.968621	4.50947	1	8.38779	0.834257
4626	C5orf49	0.0649234	0.968621	4.5077	1	8.38779	1.1181
2396	TFCP2L1	0.064927	0.968621	4.50755	1	8.38779	1.50272
15231	POLI	0.0649319	0.968621	4.50736	1	8.38779	-0.863016
13557	PYCARD	0.0649591	0.968621	4.50623	1	8.38779	0.31356
8120	RNF19A	0.0651485	0.968621	4.49843	1	8.38779	-0.384621
9926	VPS11	0.0651512	0.968621	4.49832	1	8.38779	0.764905
15749	TPD52L2	0.065181	0.968621	4.4971	1	8.38779	-0.466724
9250	BBOX1	0.0652198	0.968621	4.49551	1	8.38779	1.737
12878	SENP8	0.0652453	0.968621	4.49446	1	8.38779	-0.869738
16404	THAP8	0.06529	0.968621	4.49263	1	8.38779	1.31623
1625	DISP1	0.0653342	0.968621	4.49082	1	8.38779	-0.920775
12665	CKMT1B	0.065342	0.968621	4.4905	1	8.38779	-0.549589
2498	ITGB6	0.0653598	0.968621	4.48976	1	8.38779	0.607061
6709	AC005076.1	0.0654132	0.968621	4.48758	1	8.38779	1.07362
17581	PDE9A	0.0654159	0.968621	4.48747	1	8.38779	1.91757
14740	CLTC	0.0654389	0.968621	4.48653	1	8.38779	-0.342995
8751	C9orf43	0.0655728	0.968621	4.48107	1	8.38779	3.13559
4647	OTULINL	0.0655756	0.968621	4.48095	1	8.38779	-0.691789
10519	FBXW4	0.0656054	0.968621	4.47974	1	8.38779	0.708149
13966	RFLNB	0.0656985	0.968621	4.47595	1	8.38779	-1.43582
9931	HINFP	0.0657196	0.968621	4.47509	1	8.38779	-0.559192
6697	AC004990.1	0.0658386	0.968621	4.47026	1	8.38779	-1.20895
3081	DYNC1LI1	0.0658546	0.968621	4.46961	1	8.38779	-0.418634
3842	AP2M1	0.0659118	0.968621	4.46729	1	8.38779	-0.422559
8702	NIPSNAP3B	0.0659121	0.968621	4.46728	1	8.38779	-1.37907
8316	MROH1	0.0659122	0.968621	4.46728	1	8.38779	0.93098
13583	ITFG1	0.0660096	0.968621	4.46334	1	8.38779	-0.367331
11228	RASSF3	0.0660566	0.968621	4.46144	1	8.38779	-0.860915
14972	AC110285.6	0.0660927	0.968621	4.45998	1	8.38779	3.32829
355	MED18	0.0661237	0.968621	4.45873	1	8.38779	-0.537566
9614	NUDT8	0.0662412	0.968621	4.454	1	8.38779	0.641728
2649	GTF3C3	0.0664414	0.968621	4.44595	1	8.38779	-0.568589
[truncated: 18,503 more rows]

## Sheet: smoker.Suprabasal
	name	pval	adj_pval	f_statistic	df1	df2	lfc
[truncated: 21,164 more rows]

[truncated: 12 more sheets: smoker.monocyte-derived, smoker.CD4, smoker.CD8, smoker.DCs, smoker.Goblet, smoker.Ionocyte, smoker.Bcells, smoker.AirwayMacs, smoker.NKcells, smoker.Monocytes, smoker.Mast, smoker.Airwaymacprolif]
