# Supplementary material for: Single-cell RNA sequencing reveals aberrant airway epithelial–immune cell cross-talk in pulmonary fibrosis
Source: ERJ Open Res. 2026 Aug 3;12(4):01273-2025. doi: 10.1183/23120541.01273-2025 (PMC13430588; doi:10.1183/23120541.01273-2025)
Supplement: Supplementary file 8 [file 01273-2025.SUPPLEMENT2.xlsx]

## Sheet: Sheet1
Subject	Survival at 3-year follow-up	FVC change from baseline at 12 mo		Progressive disease at 12 mo?
		ml	%
IPF1	Alive	-410	-12	Yes
IPF2	Alive	30	1.1	No
IPF3	Deceased	-213	-6.1	No
IPF4	Deceased	n/a	n/a	n/a
IPF5	Alive	-393	-12.1	Yes
IPF6	Deceased	-160	-6.5	No
IPF7	Deceased	-780	-28.1	Yes
IPF8	Deceased	-210	-8.5	No
IPF9	Deceased	-370	-15.9	Yes
