# Supplementary material for: Single-cell RNA sequencing reveals aberrant airway epithelial–immune cell cross-talk in pulmonary fibrosis
Source: ERJ Open Res. 2026 Aug 3;12(4):01273-2025. doi: 10.1183/23120541.01273-2025 (PMC13430588; doi:10.1183/23120541.01273-2025)
Supplement: Supplementary file 9 [file 01273-2025.SUPPLEMENT3.xlsx]

## Sheet: fulldata
Celltype	logFC	logCPM	F	PValue	p.adjust	IPF1	IPF2	IPF3	IPF4	IPF5	IPF6	IPF7	IPF8	IPF9	H1	H2	H3	H4	H5	H6	H7
Club	-0.379811	17.0919	1.73084	0.204656	0.347915	113	149	214	901	331	1124	851	560	627	667	588	389	515	712	291	347
Deuterosomal	0.467798	11.9045	0.658625	0.42781	0.606063	5	5	4	10	24	8	4	6	75	19	7	2	16	11	2	8
Multiciliated	-0.16308	18.933	0.263768	0.613729	0.695559	191	1559	1122	1673	1058	2765	2712	3139	3720	1684	2068	1276	2428	2330	894	1122
Basal	0.355384	16.0098	0.394258	0.538075	0.695559	125	154	218	426	27	1158	205	282	156	330	110	255	346	160	8	102
Suprabasal	0.0643075	16.8659	0.0279024	0.869183	0.869183	257	233	205	812	118	1187	391	625	639	631	336	295	819	431	67	194
Monocyte-derived macrophages	2.74109	13.9277	8.76204	0.00848261	0.0360511	90	19	2	69	57	58	162	87	237	7	6	45	1	4	1	1
CD4 T cells	-0.590527	15.0037	2.12936	0.161565	0.347915	54	86	45	77	160	112	121	40	117	93	96	147	196	76	95	104
CD8 T cells	-0.607835	16.0441	2.23328	0.152223	0.347915	45	105	241	295	168	405	171	108	372	115	278	120	231	292	321	259
DCs	0.654824	13.0757	2.08744	0.165532	0.347915	13	23	7	33	58	24	50	52	75	11	12	30	15	14	7	36
Goblet	0.672091	12.5141	0.926008	0.348847	0.539126	1	10	8	8	49	13	9	34	114	12	1	4	11	13	5	41
Ionocyte	1.13916	12.0822	3.63287	0.0729962	0.248187	3	1	3	16	29	24	16	58	48	8	15	11	2	5	3	3
B cells	-2.03656	11.3596	10.5381	0.00455181	0.0257936	1	0	2	0	7	9	4	5	4	2	15	9	22	5	13	8
Airway macrophages	3.6366	15.4107	15.7703	0.000918958	0.00787704	42	115	19	102	327	174	639	163	1384	4	16	66	3	11	1	6
NK cells	-0.591427	10.485	1.82178	0.193671	0.347915	0	3	3	2	2	3	3	5	4	4	2	3	2	6	2	5
Monocytes	-0.169859	10.9302	0.044025	0.8362	0.869183	0	2	2	1	23	2	4	2	6	3	0	3	1	13	4	8
Mast cells	0.427202	11.5364	0.321133	0.578033	0.695559	2	5	0	6	16	31	6	35	7	0	5	18	1	6	2	7
Airway macrophage proliferating	4.38777	11.742	15.7402	0.000926711	0.00787704	0	6	1	6	27	15	46	9	94	0	0	4	0	0	0	0

## Sheet: smoking_status
						Never	Never	Never	Never	Never	Never	Ex	Ex	Ex
Celltype	logFC	logCPM	F	PValue	p.adjust	IPF1	IPF4	IPF6	IPF7	IPF8	IPF9	IPF2	IPF3	IPF5
Club	1.05649	17.0462	2.1385	0.148641	0.42115	113	901	1124	851	560	627	149	214	331
Deuterosomal	0.43502	11.9344	0.289932	0.592414	0.808303	5	10	8	4	6	75	5	4	24
Multiciliated	0.0251529	18.8704	0.00133932	0.970923	0.970923	191	1673	2765	2712	3139	3720	1559	1122	1058
Basal	0.669797	16.4369	0.722012	0.39913	0.753912	125	426	1158	205	282	156	154	218	27
Suprabasal	1.19763	17.1102	2.56334	0.114399	0.42115	257	812	1187	391	625	639	233	205	118
Monocyte-derived macrophages	2.5471	14.6628	9.0691	0.00390648	0.0664102	90	69	58	162	87	237	19	2	57
CD4 T cells	-0.161111	14.7083	0.0525399	0.819448	0.970923	54	77	112	121	40	117	86	45	160
CD8 T cells	-0.350895	15.8661	0.25102	0.618114	0.808303	45	295	405	171	108	372	105	241	168
DCs	0.379432	13.2095	0.280427	0.598293	0.808303	13	33	24	50	52	75	23	7	58
Goblet	-0.0674708	12.5125	0.00786372	0.929657	0.970923	1	8	13	9	34	114	10	8	49
Ionocyte	1.19914	12.2948	2.2988	0.134504	0.42115	3	16	24	16	58	48	1	3	29
B cells	0.0938573	10.3449	0.0100422	0.920537	0.970923	1	0	9	4	5	4	0	2	7
Airway macrophages	1.13176	15.9904	2.15434	0.147803	0.42115	42	102	174	639	163	1384	115	19	327
NK cells	-0.613937	10.217	0.448941	0.505301	0.808303	0	2	3	3	5	4	3	3	2
Monocytes	-1.89386	10.5347	5.493	0.0222795	0.189376	0	1	2	4	2	6	2	2	23
Mast cells	0.900783	11.5934	1.16364	0.28537	0.606411	2	6	31	6	35	7	5	0	16
Airway macrophage proliferating	0.995002	12.2238	1.39992	0.241772	0.587161	0	6	15	46	9	94	6	1	27

## Sheet: progression_status
						Progressor	Progressor	Progressor	Progressor	Non-progressor	Non-progressor	Non-progressor	Non-progressor
Celltype	logFC	logCPM	F	PValue	p.adjust	IPF1	IPF5	IPF7	IPF9	IPF2	IPF3	IPF6	IPF8
Club	-0.145073	16.9017	0.0433966	0.835396	0.88616	113	331	851	627	149	214	1124	560
Deuterosomal	1.6889	12.0023	4.44791	0.0373924	0.158918	5	24	4	75	5	4	8	6
Multiciliated	-0.639481	18.9132	0.848652	0.359108	0.508736	191	1058	2712	3720	1559	1122	2765	3139
Basal	-1.14826	16.4038	2.41865	0.122996	0.358733	125	27	205	156	154	218	1158	282
Suprabasal	-0.183529	17.0219	0.0668731	0.796466	0.88616	257	118	391	639	233	205	1187	625
Monocyte-derived macrophages	2.31695	14.7458	9.30436	0.00291339	0.0495277	90	57	162	237	19	2	58	87
CD4 T cells	0.541878	14.7802	0.579767	0.44816	0.586056	54	160	121	117	86	45	112	40
CD8 T cells	-0.730895	15.8243	1.06574	0.304351	0.470361	45	168	171	372	105	241	405	108
DCs	0.750991	13.2409	1.08431	0.300196	0.470361	13	58	50	75	23	7	24	52
Goblet	0.789234	12.6529	1.11767	0.292919	0.470361	1	49	9	114	10	8	13	34
Ionocyte	0.107555	12.3363	0.0205989	0.88616	0.88616	3	29	16	48	1	3	24	58
B cells	-0.152029	10.4952	0.0303668	0.862006	0.88616	1	7	4	4	0	2	9	5
Airway macrophages	1.90127	16.1346	6.87041	0.0101034	0.0858785	42	327	639	1384	115	19	174	163
NK cells	-1.06902	10.2702	1.31431	0.254298	0.470361	0	2	3	4	3	3	3	5
Monocytes	1.39205	10.6607	2.37217	0.126612	0.358733	0	23	4	6	2	2	2	2
Mast cells	-1.09329	11.689	1.87466	0.17395	0.42245	2	16	6	7	5	0	31	35
Airway macrophage proliferating	1.92943	12.3666	6.02005	0.0158393	0.089756	0	27	46	94	6	1	15	9

## Sheet: survival_status
						Deceased	Deceased	Deceased	Deceased	Deceased	Deceased	Alive	Alive	Alive
Celltype	logFC	logCPM	F	PValue	p.adjust	IPF3	IPF4	IPF6	IPF7	IPF8	IPF9	IPF1	IPF2	IPF5
Club	1.0505	17.0462	2.37415	0.132585	0.657344	214	901	1124	851	560	627	113	149	331
Deuterosomal	-0.116748	11.9345	0.0216392	0.883908	0.889884	4	10	8	4	6	75	5	5	24
Multiciliated	0.771711	18.8704	1.37784	0.248598	0.657344	1122	1673	2765	2712	3139	3720	191	1559	1058
Basal	0.55829	16.4371	0.493764	0.487021	0.837844	218	426	1158	205	282	156	125	154	27
Suprabasal	0.15148	17.1104	0.0452874	0.832743	0.889884	205	812	1187	391	625	639	257	233	118
Monocyte-derived macrophages	-0.975424	14.665	1.57705	0.217724	0.657344	2	69	58	162	87	237	90	19	57
CD4 T cells	-0.97959	14.7095	2.36598	0.133236	0.657344	45	77	112	121	40	117	54	86	160
CD8 T cells	0.830484	15.8663	1.40364	0.244306	0.657344	241	295	405	171	108	372	45	105	168
DCs	-0.387056	13.2102	0.349866	0.558089	0.837844	7	33	24	50	52	75	13	23	58
Goblet	0.303819	12.5095	0.160629	0.691066	0.889884	8	8	13	9	34	114	1	10	49
Ionocyte	0.897293	12.2923	1.3559	0.252239	0.657344	3	16	24	16	58	48	3	1	29
B cells	0.204157	10.3444	0.048526	0.826834	0.889884	2	0	9	4	5	4	1	0	7
Airway macrophages	0.606722	15.99	0.64338	0.428043	0.837844	19	102	174	639	163	1384	42	115	327
NK cells	0.47053	10.2184	0.261154	0.612262	0.853516	3	2	3	3	5	4	0	3	2
Monocytes	-1.52578	10.5313	3.80909	0.0584758	0.657344	2	1	2	4	2	6	0	2	23
Mast cells	0.289823	11.5907	0.124785	0.726031	0.889884	0	6	31	6	35	7	2	5	16
Airway macrophage proliferating	0.989947	12.219	1.32482	0.257629	0.657344	1	6	15	46	9	94	0	6	27
